# Supplementary material for: A single-cell sequence analysis of mouse subcutaneous white adipose tissue reveals dynamic changes during weaning
Source: Commun Biol. 2024 Jun 29;7:787. doi: 10.1038/s42003-024-06448-3 (PMC11217364; doi:10.1038/s42003-024-06448-3)
Supplement: Supplementary file 3 — Supplementary data 1 [file 42003_2024_6448_MOESM3_ESM.xlsx]

## Sheet: Preadipocyte marker gene
Gene	p_val	avg_log2FC	pct.1	pct.2	p_val_adj	cluster
Smpd3	0	1.89582	0.943	0.291	0	0
Anxa3	0	1.52479	0.998	0.546	0	0
Akr1c18	0	1.30325	0.856	0.335	0	0
Ifi27l2a	0	1.29279	0.986	0.528	0	0
Sfrp2	0	1.15549	0.993	0.611	0	0
Igfbp6	0	1.07341	0.999	0.807	0	0
Ackr3	0	1.05203	0.989	0.584	0	0
Ptgs2	0	0.998571	0.566	0.181	0	0
Il18	0	0.951498	0.865	0.262	0	0
Efemp1	0	0.92268	0.994	0.606	0	0
Gm26771	0	0.888671	0.813	0.272	0	0
Ogn	0	0.879632	1	0.895	0	0
Ifi205	0	0.87832	0.953	0.456	0	0
Csrp2	0	0.870878	0.998	0.912	0	0
Dpp4	0	0.846662	0.987	0.464	0	0
S100a16	0	0.834441	0.999	0.856	0	0
Ly6c1	0	0.829575	0.999	0.693	0	0
Ckb	0	0.824393	0.989	0.776	0	0
Plpp3	0	0.819513	0.999	0.957	0	0
Creb5	0	0.81179	0.989	0.601	0	0
Prss23	0	0.809088	0.976	0.616	0	0
Anxa1	0	0.807721	0.996	0.817	0	0
Gap43	0	0.805403	0.908	0.395	0	0
Ar	0	0.804422	0.966	0.571	0	0
Serpinb6a	0	0.802074	0.999	0.927	0	0
Efhd1	0	0.796917	0.93	0.396	0	0
Ppp1r14b	0	0.792473	0.992	0.826	0	0
Gas7	0	0.778779	0.838	0.492	0	0
Pcolce2	0	0.770894	0.999	0.727	0	0
Cd34	0	0.753549	1	0.894	0	0
Nme2	0	0.748298	0.916	0.472	0	0
Cd248	0	0.723956	0.999	0.865	0	0
Il13ra1	0	0.717127	0.853	0.327	0	0
Scd2	0	0.715059	0.957	0.724	0	0
Uqcc2	0	0.710866	0.982	0.759	0	0
Arsi	0	0.686069	0.933	0.494	0	0
Ly6a	0	0.678292	1	0.844	0	0
Lars2	0	0.677229	0.99	0.865	0	0
Plac8	0	0.670629	0.85	0.467	0	0
Mgll	0	0.665335	0.905	0.445	0	0
Fbn1	0	0.660054	1	0.972	0	0
Osr2	0	0.659486	0.852	0.382	0	0
Emilin2	0	0.642839	0.99	0.659	0	0
Ifi204	0	0.641321	0.882	0.46	0	0
Ppa1	0	0.638347	0.891	0.51	0	0
Scara5	0	0.636887	0.985	0.578	0	0
Cd55	0	0.634522	0.944	0.526	0	0
Fdps	0	0.631602	0.659	0.27	0	0
Plat	0	0.62372	0.977	0.691	0	0
Crispld1	0	0.62206	0.706	0.261	0	0
Wnt2	0	0.617624	0.834	0.371	0	0
Pi16	0	0.615239	0.978	0.518	0	0
Ptgis	0	0.614208	0.939	0.508	0	0
Cmah	0	0.608235	0.905	0.472	0	0
Lrrn4cl	0	0.605849	0.906	0.416	0	0
Adgrd1	0	0.603952	0.948	0.523	0	0
Actg1	0	0.599528	0.999	0.975	0	0
Sfrp4	0	0.589575	0.938	0.555	0	0
Ifi211	0	0.587349	0.828	0.354	0	0
Fkbp11	2.58743e-299	0.643045	0.918	0.685	8.03474e-295	0
Gan	2.55192e-298	0.593484	0.709	0.349	7.92446e-294	0
Basp1	1.48724e-293	0.609001	0.984	0.766	4.61834e-289	0
Bst2	6.59627e-283	0.596637	0.892	0.577	2.04834e-278	0
Gm12840	1.61428e-225	0.874796	0.548	0.26	5.01283e-221	0
Igfbp5	7.30554e-217	1.00657	0.899	0.63	2.26859e-212	0
Cyr61	9.39742e-200	0.73151	0.876	0.64	2.91818e-195	0
Gadd45g	4.12851e-146	0.644991	0.88	0.662	1.28203e-141	0
Mgp	0	3.14333	0.899	0.221	0	1
Mmp3	0	2.19042	0.704	0.266	0	1
Fmo2	0	2.11923	0.832	0.196	0	1
Gdf10	0	2.09733	0.877	0.386	0	1
Cst3	0	1.87936	0.996	0.974	0	1
C2	0	1.81887	0.932	0.362	0	1
F3	0	1.68245	0.783	0.315	0	1
Igfbp7	0	1.58317	0.999	0.779	0	1
Ltbp4	0	1.53818	0.935	0.587	0	1
Bgn	0	1.51203	0.997	0.814	0	1
Clec11a	0	1.45181	0.857	0.336	0	1
Osr1	0	1.44441	0.925	0.604	0	1
Gas6	0	1.37137	0.737	0.234	0	1
Serping1	0	1.33398	0.999	0.967	0	1
Cygb	0	1.33284	0.971	0.707	0	1
Tspan11	0	1.31365	0.789	0.194	0	1
Cpe	0	1.30036	0.887	0.474	0	1
Vit	0	1.27807	0.751	0.126	0	1
Steap4	0	1.24193	0.886	0.387	0	1
Inmt	0	1.24017	0.37	0.067	0	1
Selenop	0	1.22539	0.988	0.922	0	1
Igfbp4	0	1.21914	0.979	0.892	0	1
Fbln1	0	1.21886	0.853	0.546	0	1
Meox2	0	1.2015	0.818	0.241	0	1
Rbp1	0	1.1966	0.959	0.71	0	1
Cd9	0	1.12915	0.939	0.565	0	1
Il11ra1	0	1.10333	0.97	0.86	0	1
Spock2	0	1.07172	0.668	0.121	0	1
Chrdl1	0	1.06436	0.857	0.612	0	1
Fam46c	0	1.05052	0.586	0.102	0	1
Nfib	0	1.04984	0.991	0.952	0	1
Nr2f2	0	1.04057	0.795	0.342	0	1
Crispld2	0	1.03885	0.669	0.144	0	1
Svep1	0	1.03765	0.852	0.423	0	1
Tgfbi	0	1.03435	0.952	0.728	0	1
Epha3	0	1.02597	0.755	0.319	0	1
Pltp	0	1.00269	0.634	0.262	0	1
Hhip	0	0.989933	0.44	0.1	0	1
Gsn	0	0.980613	1	0.993	0	1
Entpd2	0	0.975534	0.916	0.653	0	1
Ndrg2	0	0.967829	0.702	0.218	0	1
Cfh	0	0.96287	0.519	0.149	0	1
Srpx	0	0.950193	0.939	0.755	0	1
Ecm2	0	0.94972	0.825	0.475	0	1
Nrp1	0	0.940332	0.886	0.585	0	1
Abi3bp	0	0.939798	0.948	0.848	0	1
Bace2	0	0.922331	0.652	0.23	0	1
Arhgdib	0	0.920133	0.675	0.227	0	1
Col15a1	0	0.88391	0.927	0.437	0	1
Pid1	0	0.87811	0.82	0.543	0	1
C1s1	0	0.861322	0.975	0.868	0	1
Ndufa4l2	0	0.849265	0.567	0.167	0	1
Olfml2b	0	0.842943	0.964	0.845	0	1
Gabra3	0	0.79007	0.7	0.328	0	1
Cd302	0	0.767308	0.964	0.896	0	1
Il6st	0	0.759906	0.933	0.803	0	1
Cav1	0	0.745699	0.777	0.284	0	1
Atp1a2	0	0.728203	0.675	0.216	0	1
Klf5	0	0.647747	0.477	0.094	0	1
Egflam	0	0.599214	0.4	0.079	0	1
Naalad2	0	0.597929	0.552	0.177	0	1
Smoc2	2.3364e-303	1.03264	0.825	0.526	7.25522e-299	1
Ntrk2	9.95259e-283	0.77101	0.84	0.52	3.09058e-278	1
Gpnmb	2.60728e-282	0.590289	0.392	0.105	8.09637e-278	1
Bicc1	2.05445e-281	0.678433	0.947	0.861	6.37969e-277	1
Hspa1b	3.11351e-281	1.06816	0.738	0.402	9.66839e-277	1
Podn	3.25454e-279	0.673836	0.633	0.296	1.01063e-274	1
Slit3	4.69944e-277	0.693194	0.808	0.533	1.45932e-272	1
C1ra	2.24965e-273	0.816058	0.933	0.795	6.98584e-269	1
Dkk3	3.19413e-270	0.62695	0.52	0.189	9.91873e-266	1
Zim1	3.20338e-261	0.873193	0.741	0.402	9.94745e-257	1
App	6.66498e-254	0.624688	0.97	0.921	2.06968e-249	1
Timp1	2.0452e-249	0.837025	0.68	0.396	6.35095e-245	1
Cxcl12	3.64984e-249	1.3056	0.879	0.749	1.13338e-244	1
Gpm6b	1.32204e-239	0.661296	0.645	0.316	4.10534e-235	1
Adamts12	6.67246e-234	0.670509	0.871	0.68	2.072e-229	1
Tmem119	6.35574e-232	0.643213	0.769	0.473	1.97365e-227	1
Itgbl1	7.57573e-230	0.83516	0.58	0.289	2.35249e-225	1
Adm	1.61284e-219	0.992125	0.629	0.334	5.00835e-215	1
Thbd	3.7533e-217	0.978794	0.761	0.535	1.16551e-212	1
Abca8a	2.49698e-213	0.645205	0.747	0.415	7.75388e-209	1
Pik3r1	1.9005e-212	0.654156	0.858	0.667	5.90164e-208	1
Frmd6	3.92994e-210	0.633726	0.908	0.799	1.22037e-205	1
Ms4a4d	1.18939e-209	0.624173	0.714	0.446	3.69341e-205	1
Apoe	3.4392e-197	0.727867	0.87	0.584	1.06797e-192	1
Ces2g	1.84689e-195	0.709263	0.65	0.402	5.73514e-191	1
Col4a2	5.7824e-195	0.757935	0.929	0.592	1.79561e-190	1
Peg3	1.77124e-189	0.739894	0.968	0.907	5.50024e-185	1
Lamb2	5.0652e-189	0.585014	0.909	0.755	1.5729e-184	1
Kctd12	7.05311e-186	0.639248	0.804	0.563	2.1902e-181	1
Cdh11	1.32778e-176	0.706231	0.753	0.503	4.12314e-172	1
Dpep1	1.3839e-170	0.71246	0.91	0.757	4.29743e-166	1
Kitl	1.13687e-162	0.718464	0.557	0.299	3.53033e-158	1
Matn2	9.14733e-146	0.601835	0.567	0.31	2.84052e-141	1
Emp1	1.45707e-136	0.64422	0.871	0.749	4.52465e-132	1
Col4a4	4.22793e-131	0.858884	0.48	0.273	1.3129e-126	1
Cyth3	1.0669e-129	0.663434	0.647	0.457	3.31306e-125	1
Sned1	2.16597e-118	0.805728	0.515	0.319	6.726e-114	1
Cebpd	2.21376e-116	0.609209	0.931	0.848	6.87438e-112	1
Id2	9.88503e-108	0.664767	0.733	0.584	3.0696e-103	1
Hspa1a	1.552e-104	0.832293	0.685	0.507	4.81943e-100	1
Cp	1.05e-83	0.609497	0.552	0.405	3.26057e-79	1
Olfml3	8.56275e-81	0.600435	0.75	0.645	2.65899e-76	1
Rbp4	2.70472e-66	0.783519	0.373	0.217	8.39895e-62	1
Igfbp3	7.38347e-59	1.28529	0.612	0.528	2.29279e-54	1
Mfap4	4.90509e-46	0.660704	0.556	0.412	1.52318e-41	1
Pdgfrl	3.90433e-38	0.742381	0.697	0.692	1.21241e-33	1
C4b	1.94597e-20	0.815455	0.356	0.294	6.04283e-16	1
Fabp4	0	2.48364	0.856	0.427	0	2
Lpl	0	2.23653	0.998	0.92	0	2
Col15a1	0	1.89099	0.956	0.446	0	2
Apoe	0	1.78921	0.929	0.583	0	2
Txnip	0	1.75723	0.944	0.803	0	2
Col4a1	0	1.67611	0.996	0.669	0	2
Gsn	0	1.30081	1	0.993	0	2
Col5a3	0	1.22127	0.982	0.874	0	2
Adam12	0	1.13971	0.817	0.23	0	2
Sparcl1	0	1.12933	0.802	0.302	0	2
Steap4	0	1.12802	0.905	0.397	0	2
Cd36	0	1.12492	0.587	0.118	0	2
Aoc3	0	1.10514	0.851	0.337	0	2
Col4a2	0	1.09576	0.987	0.593	0	2
Slfn5	0	1.0643	0.948	0.756	0	2
Bmper	0	1.03149	0.744	0.172	0	2
Ggt5	0	1.03131	0.744	0.2	0	2
Spon1	0	1.02297	0.483	0.135	0	2
Gsc	0	1.00353	0.662	0.122	0	2
AW112010	0	0.985024	0.715	0.24	0	2
Fam198b	0	0.980035	0.83	0.347	0	2
Col6a3	0	0.97523	0.998	0.991	0	2
Fgf10	0	0.959999	0.712	0.234	0	2
Ifi207	0	0.958095	0.776	0.373	0	2
Mgst1	0	0.955844	0.971	0.862	0	2
Nav1	0	0.920381	0.892	0.598	0	2
Prlr	0	0.910768	0.675	0.228	0	2
C1s1	0	0.895077	0.989	0.869	0	2
Psap	0	0.864456	0.998	0.977	0	2
C1ra	0	0.834043	0.968	0.794	0	2
Slc16a2	0	0.811314	0.778	0.361	0	2
Olfm2	0	0.745336	0.512	0.079	0	2
Rarres2	0	0.745104	0.987	0.965	0	2
Adh1	0	0.736526	0.528	0.146	0	2
Cyp1b1	0	0.732183	0.625	0.161	0	2
Cldn15	0	0.69156	0.498	0.056	0	2
Enpep	0	0.660546	0.49	0.073	0	2
Srpx	5.22852e-291	0.770133	0.953	0.758	1.62361e-286	2
Pla2g16	4.27633e-290	0.595509	0.623	0.244	1.32793e-285	2
Htra1	7.73183e-285	0.736857	0.986	0.923	2.40097e-280	2
Plin2	1.54134e-282	1.17668	0.723	0.418	4.78633e-278	2
Il1r1	4.75536e-280	0.725512	0.773	0.415	1.47668e-275	2
Mafb	3.05795e-278	0.942147	0.616	0.246	9.49584e-274	2
Entpd2	3.67488e-278	0.778317	0.915	0.659	1.14116e-273	2
Por	9.06609e-268	0.68324	0.764	0.424	2.81529e-263	2
Cpxm1	1.49621e-266	0.905318	0.95	0.851	4.64619e-262	2
Dbi	4.41013e-265	0.893628	0.968	0.914	1.36948e-260	2
Nfia	1.26592e-264	0.757978	0.976	0.908	3.93105e-260	2
Zbtb20	4.43867e-262	0.607423	0.993	0.974	1.37834e-257	2
Cd63	6.60549e-260	0.649284	0.99	0.977	2.0512e-255	2
Abca8a	5.85474e-258	0.760694	0.805	0.416	1.81807e-253	2
Adamts12	2.54833e-254	0.707899	0.898	0.681	7.91334e-250	2
Ccl11	2.46453e-253	0.938719	0.898	0.671	7.65309e-249	2
Zfp36	9.95446e-253	1.28136	0.925	0.824	3.09116e-248	2
Frmd4b	5.08337e-250	0.589776	0.63	0.277	1.57854e-245	2
Adam19	4.13537e-246	0.674596	0.721	0.398	1.28416e-241	2
Lum	1.94638e-242	0.690846	0.998	0.965	6.0441e-238	2
Pcolce	2.91572e-239	0.667725	0.994	0.972	9.05417e-235	2
Pdgfra	5.54231e-239	0.694907	0.969	0.874	1.72105e-234	2
Lgals3bp	6.69277e-239	0.731095	0.814	0.521	2.0783e-234	2
H2-K1	2.73661e-237	0.975801	0.97	0.887	8.49798e-233	2
Ubc	3.37925e-233	0.916981	0.983	0.957	1.04936e-228	2
Col6a2	6.28499e-229	0.602912	0.995	0.983	1.95168e-224	2
H2-D1	9.80739e-227	0.991454	0.963	0.897	3.04549e-222	2
Col27a1	6.58431e-222	0.641451	0.567	0.239	2.04463e-217	2
Btg1	3.14246e-219	0.793646	0.921	0.726	9.75828e-215	2
Hspg2	1.32424e-214	0.665355	0.973	0.914	4.11218e-210	2
Nrep	1.05328e-211	1.06586	0.914	0.79	3.27075e-207	2
Fos	6.29569e-211	1.0335	0.946	0.886	1.955e-206	2
Igf1	4.75341e-209	0.907717	0.939	0.772	1.47607e-204	2
Col18a1	3.02347e-204	0.614164	0.606	0.281	9.38879e-200	2
Fzd4	4.4669e-199	0.672535	0.809	0.534	1.3871e-194	2
Il17d	5.42746e-199	0.590897	0.73	0.415	1.68539e-194	2
Palld	2.48553e-197	0.633728	0.748	0.462	7.7183e-193	2
Nid2	3.79107e-193	0.61541	0.676	0.377	1.17724e-188	2
Egr1	5.18681e-190	0.959501	0.952	0.887	1.61066e-185	2
Aplp2	1.8106e-189	0.644177	0.886	0.747	5.62246e-185	2
Junb	3.12542e-187	0.988055	0.937	0.872	9.70536e-183	2
Fst	9.01562e-186	0.892354	0.898	0.695	2.79962e-181	2
Angptl4	2.34953e-181	1.01713	0.827	0.649	7.296e-177	2
Sgk1	3.98393e-179	0.693916	0.578	0.281	1.23713e-174	2
Lamb1	1.31846e-178	0.595382	0.943	0.8	4.09421e-174	2
Egfr	1.93324e-177	0.622297	0.823	0.61	6.0033e-173	2
Jun	1.89619e-174	0.9834	0.949	0.946	5.88823e-170	2
G0s2	3.48332e-174	0.659875	0.613	0.324	1.08167e-169	2
Angptl2	2.96004e-169	0.618777	0.954	0.871	9.19181e-165	2
Ank2	1.4446e-168	0.59969	0.73	0.458	4.48591e-164	2
H2-Q4	2.63546e-167	0.775696	0.726	0.47	8.18389e-163	2
Dpep1	2.24841e-163	0.609832	0.947	0.756	6.98197e-159	2
Mt1	1.51054e-159	1.22424	0.942	0.872	4.69067e-155	2
Jund	5.5623e-158	0.790294	0.985	0.978	1.72726e-153	2
B2m	1.41231e-152	0.649712	0.987	0.965	4.38565e-148	2
Ier2	3.96325e-139	0.984907	0.886	0.822	1.23071e-134	2
Fosb	3.80584e-114	1.03537	0.832	0.735	1.18183e-109	2
Mmp3	6.08305e-112	0.643756	0.545	0.296	1.88897e-107	2
Gm42418	5.14547e-105	0.592082	1	0.998	1.59782e-100	2
Gas1	3.87871e-103	0.630361	0.886	0.772	1.20446e-98	2
Socs3	5.57278e-91	0.795157	0.813	0.684	1.73051e-86	2
C4b	6.45167e-82	0.73112	0.478	0.28	2.00344e-77	2
Ifi205	1.43044e-71	0.711439	0.708	0.53	4.44195e-67	2
Dnajb1	1.80135e-58	1.09686	0.692	0.616	5.59373e-54	2
Dusp1	3.06588e-37	0.621769	0.855	0.839	9.52048e-33	2
Mt2	2.15779e-36	0.772329	0.681	0.618	6.70058e-32	2
Ifi27l2a	1.47355e-19	0.706767	0.67	0.608	4.57581e-15	2
Pi16	0	1.80594	0.971	0.559	0	3
Sema3c	0	1.56764	0.966	0.746	0	3
Fn1	0	1.486	0.998	0.965	0	3
Fbn1	0	1.28892	0.998	0.975	0	3
Krtdap	0	1.27788	0.493	0.139	0	3
Axl	0	1.26225	0.96	0.841	0	3
Gm10076	0	1.22695	0.849	0.675	0	3
Pcsk6	0	1.20767	0.835	0.432	0	3
Marcks	0	1.20627	0.981	0.987	0	3
Cd248	0	1.20573	0.966	0.881	0	3
Akr1c14	0	1.16582	0.733	0.314	0	3
Tnxb	0	1.12874	0.981	0.945	0	3
Efemp1	0	1.12235	0.952	0.646	0	3
Adamtsl4	0	1.07752	0.824	0.476	0	3
Dpp4	0	1.05922	0.92	0.519	0	3
Fndc1	0	1.03605	0.968	0.895	0	3
Nid1	0	1.0339	0.985	0.985	0	3
Aldh1a3	0	1.01145	0.725	0.329	0	3
Sulf1	0	1.00647	0.826	0.521	0	3
Emilin2	0	0.982213	0.928	0.696	0	3
Fstl1	0	0.969886	0.994	0.994	0	3
Ackr1	0	0.907194	0.731	0.334	0	3
Islr	0	0.900202	0.936	0.875	0	3
Col1a1	0	0.892301	1	0.999	0	3
Tek	0	0.886729	0.783	0.428	0	3
Cd34	0	0.876082	0.978	0.906	0	3
Bmp1	0	0.865442	0.945	0.906	0	3
Lamc1	0	0.838222	0.94	0.906	0	3
Mmp2	0	0.820983	0.961	0.916	0	3
Loxl1	0	0.819103	0.96	0.941	0	3
Col14a1	0	0.77429	0.982	0.934	0	3
Dact2	0	0.771854	0.43	0.07	0	3
Arl4d	0	0.757413	0.622	0.236	0	3
Timp2	0	0.753547	0.972	0.985	0	3
Clec3b	0	0.703886	0.988	0.949	0	3
Col3a1	0	0.6328	1	1	0	3
Akr1c18	8.72165e-306	1.20408	0.82	0.386	2.70833e-301	3
Gap43	7.15131e-304	1.02694	0.833	0.45	2.2207e-299	3
Col5a1	3.20734e-294	0.60673	0.991	0.991	9.95975e-290	3
Mfap5	4.97229e-292	0.878115	0.984	0.941	1.54405e-287	3
Htra3	3.09522e-291	0.831328	0.955	0.925	9.61159e-287	3
Sbsn	5.89724e-285	1.13045	0.74	0.372	1.83127e-280	3
Wnt10b	1.62171e-277	0.599815	0.506	0.167	5.03589e-273	3
Gpc3	3.47239e-277	0.786159	0.948	0.947	1.07828e-272	3
Man1a	9.61067e-274	0.852615	0.929	0.814	2.9844e-269	3
Creb5	5.62539e-272	1.02003	0.92	0.644	1.74685e-267	3
Efhd1	8.7036e-272	0.880919	0.804	0.459	2.70273e-267	3
Bmp7	3.2173e-254	0.673716	0.606	0.25	9.99069e-250	3
Cadm3	4.14307e-251	0.816826	0.785	0.47	1.28655e-246	3
Tgfbr2	7.56536e-250	0.793551	0.904	0.812	2.34927e-245	3
Pamr1	1.9006e-244	0.882693	0.836	0.572	5.90193e-240	3
Ahnak	4.1173e-243	0.643184	0.968	0.982	1.27855e-238	3
Dbn1	8.27158e-242	0.817898	0.859	0.657	2.56857e-237	3
Heg1	7.43194e-241	0.824261	0.929	0.802	2.30784e-236	3
Timp3	4.27246e-239	0.770421	0.941	0.838	1.32673e-234	3
Ackr3	2.51616e-237	0.859312	0.889	0.632	7.81343e-233	3
Cd55	5.2061e-232	0.818491	0.873	0.572	1.61665e-227	3
Islr2	1.5723e-231	0.647829	0.563	0.236	4.88248e-227	3
Hdac7	1.25092e-230	0.893307	0.823	0.599	3.8845e-226	3
Limch1	1.67784e-229	0.68727	0.656	0.313	5.21021e-225	3
Adgrd1	1.63763e-225	0.750175	0.852	0.573	5.08535e-221	3
Sfrp2	2.25744e-222	0.706058	0.949	0.651	7.01003e-218	3
Zyx	3.01666e-215	0.765425	0.865	0.681	9.36764e-211	3
Pcolce2	1.12541e-214	0.745662	0.939	0.759	3.49473e-210	3
Cthrc1	6.04319e-214	0.962738	0.795	0.512	1.87659e-209	3
Tmem100	4.24925e-211	0.788314	0.839	0.596	1.31952e-206	3
Scara5	4.86989e-211	0.723881	0.895	0.625	1.51225e-206	3
Ltbp1	6.12631e-208	0.747866	0.829	0.622	1.9024e-203	3
Zfp385a	8.93372e-206	0.783094	0.765	0.53	2.77419e-201	3
Il13ra1	1.18145e-194	0.652129	0.721	0.391	3.66876e-190	3
Reck	2.0454e-194	0.709328	0.792	0.607	6.35157e-190	3
Pcdh20	6.70962e-194	0.726265	0.721	0.42	2.08354e-189	3
Ddr2	5.96441e-180	0.648496	0.921	0.882	1.85213e-175	3
Nova1	1.84048e-178	0.702796	0.748	0.496	5.71525e-174	3
Stxbp6	3.697e-177	0.603885	0.718	0.448	1.14803e-172	3
Pi15	1.02218e-175	0.726746	0.881	0.718	3.17417e-171	3
Plxna1	6.26298e-171	0.641179	0.61	0.344	1.94484e-166	3
Itih5	4.40462e-169	0.625358	0.949	0.856	1.36777e-164	3
Cercam	1.0337e-168	0.635307	0.749	0.549	3.20993e-164	3
Klf3	1.62239e-168	0.703868	0.838	0.716	5.03802e-164	3
AY036118	1.9547e-168	1.39524	0.955	0.826	6.06992e-164	3
Nov	2.30745e-168	0.945723	0.601	0.317	7.16534e-164	3
Adamts5	4.88284e-162	0.701635	0.934	0.834	1.51627e-157	3
Ecm1	3.69918e-161	0.736735	0.906	0.803	1.14871e-156	3
Sema3d	3.26121e-158	0.602251	0.644	0.368	1.0127e-153	3
Gfpt2	5.34018e-158	0.616656	0.847	0.626	1.65829e-153	3
Notch2	7.70003e-158	0.604002	0.663	0.404	2.39109e-153	3
Pdpn	2.27064e-156	0.593607	0.754	0.539	7.05101e-152	3
Sema3b	5.29333e-156	0.670326	0.764	0.523	1.64374e-151	3
Ly6c1	9.90015e-154	0.652072	0.939	0.728	3.07429e-149	3
Itgb5	1.26446e-153	0.624367	0.808	0.64	3.92654e-149	3
Opcml	7.58646e-153	0.638814	0.78	0.53	2.35582e-148	3
Uchl1	7.72613e-148	0.695362	0.574	0.307	2.3992e-143	3
Plxdc2	1.2199e-146	0.608824	0.825	0.636	3.78817e-142	3
Hspg2	4.20066e-139	0.595167	0.94	0.918	1.30443e-134	3
Neo1	4.43146e-139	0.631495	0.749	0.568	1.3761e-134	3
Gpx3	1.40545e-123	0.739581	0.799	0.585	4.36435e-119	3
Prss23	1.10841e-118	0.597024	0.858	0.663	3.44194e-114	3
Gm42418	1.01175e-117	0.939429	1	0.998	3.14178e-113	3
Ar	2.17062e-116	0.60456	0.806	0.626	6.74044e-112	3
Igfbp5	1.03584e-115	1.12704	0.819	0.664	3.21658e-111	3
Cmah	7.55155e-113	0.585595	0.762	0.529	2.34498e-108	3
Engase	8.19727e-111	0.629846	0.636	0.405	2.5455e-106	3
H19	1.55332e-110	1.37253	0.772	0.572	4.82353e-106	3
Gan	3.08105e-110	0.607229	0.614	0.393	9.56758e-106	3
Lsp1	1.96191e-108	0.636185	0.84	0.689	6.09232e-104	3
Gadd45b	0	2.32112	0.879	0.501	0	4
Mfap4	0	2.19891	0.857	0.392	0	4
Icam1	0	1.68925	0.797	0.367	0	4
Nr4a1	0	1.59957	0.796	0.379	0	4
Mdk	0	1.59006	0.926	0.495	0	4
Bgn	0	1.5565	0.997	0.824	0	4
Nr4a2	0	1.49699	0.517	0.107	0	4
Igfbp7	0	1.4817	0.998	0.79	0	4
Thbs2	0	1.35666	0.933	0.653	0	4
Meox2	0	1.29577	0.891	0.264	0	4
Col16a1	0	1.27891	0.925	0.689	0	4
Rbp1	0	1.21013	0.967	0.723	0	4
Matn2	0	1.20439	0.85	0.297	0	4
Tspan11	0	1.16457	0.837	0.221	0	4
Cygb	0	1.15945	0.968	0.721	0	4
Ndufa4l2	0	1.08314	0.642	0.181	0	4
Hbb-bs	0	1.07208	0.669	0.21	0	4
Hhip	0	1.06112	0.645	0.099	0	4
Id1	0	0.981409	0.521	0.122	0	4
Epha3	0	0.952442	0.792	0.338	0	4
Spats2l	0	0.949159	0.793	0.358	0	4
Bace2	0	0.894012	0.709	0.247	0	4
Nr2f2	0	0.873008	0.842	0.361	0	4
Tpm2	0	0.853216	0.668	0.176	0	4
Rgs5	0	0.759273	0.362	0.048	0	4
Wisp1	0	0.740791	0.487	0.073	0	4
Foxs1	0	0.734731	0.475	0.071	0	4
Ifitm1	0	0.696448	0.483	0.098	0	4
Tifa	0	0.591916	0.36	0.056	0	4
Id3	6.04971e-308	1.62176	0.964	0.838	1.87862e-303	4
Igfbp4	6.21186e-301	0.965575	0.99	0.895	1.92897e-296	4
Kctd12	3.01821e-300	0.956288	0.896	0.567	9.37244e-296	4
Ltbp4	1.70658e-298	0.893301	0.953	0.604	5.29945e-294	4
Rgs16	1.63647e-297	1.26613	0.468	0.109	5.08172e-293	4
Cdh11	3.82752e-297	0.995488	0.868	0.505	1.18856e-292	4
Dkk3	7.24286e-296	0.735276	0.616	0.197	2.24913e-291	4
Rpl10	2.99255e-295	0.641159	0.995	0.982	9.29276e-291	4
Nr4a3	3.42754e-281	0.796691	0.377	0.075	1.06436e-276	4
Mgp	3.52348e-279	1.20736	0.738	0.271	1.09415e-274	4
Gem	2.30674e-277	1.59178	0.846	0.52	7.16312e-273	4
Heyl	2.5167e-271	0.634338	0.374	0.075	7.81511e-267	4
Id4	4.4635e-269	0.729638	0.553	0.171	1.38605e-264	4
Col4a2	1.83658e-264	1.25885	0.955	0.608	5.70314e-260	4
Cald1	7.26415e-262	0.839004	0.984	0.922	2.25574e-257	4
Notch3	1.75485e-261	0.592573	0.521	0.146	5.44935e-257	4
Cdc42ep3	3.14392e-259	0.605289	0.438	0.106	9.76281e-255	4
Peg3	8.35798e-257	0.902524	0.99	0.909	2.5954e-252	4
Hes1	8.98227e-250	1.18042	0.856	0.542	2.78926e-245	4
Egr3	1.60782e-249	0.805988	0.491	0.141	4.99278e-245	4
Auts2	9.20952e-238	0.820147	0.886	0.557	2.85983e-233	4
Vstm4	4.33769e-237	0.830848	0.677	0.325	1.34698e-232	4
Ntrk2	1.18764e-233	0.885898	0.861	0.535	3.68798e-229	4
Csrnp1	2.43204e-230	0.878128	0.608	0.25	7.55221e-226	4
Ier3	6.19998e-228	1.22452	0.808	0.449	1.92528e-223	4
Zim1	6.82724e-227	0.702519	0.818	0.413	2.12006e-222	4
Nfib	3.81572e-226	0.704064	0.992	0.954	1.1849e-221	4
Thbs1	6.21758e-226	1.18483	0.704	0.318	1.93074e-221	4
Clec11a	4.0955e-225	0.80048	0.771	0.371	1.27178e-220	4
Rasl11a	3.30974e-224	0.61679	0.373	0.087	1.02777e-219	4
Ubb	1.08475e-223	0.593553	0.998	0.986	3.36847e-219	4
Ppp1r15a	5.36387e-223	1.14335	0.867	0.67	1.66564e-218	4
Wfdc1	3.44445e-215	0.620146	0.637	0.281	1.06961e-210	4
Lhfp	1.84352e-212	0.751655	0.919	0.73	5.72469e-208	4
Marcksl1	1.23179e-207	0.720791	0.606	0.256	3.82507e-203	4
H3f3b	1.05281e-205	0.632628	0.996	0.971	3.2693e-201	4
Hsp90ab1	9.69088e-205	0.592015	0.997	0.983	3.00931e-200	4
Nfatc1	2.20048e-200	0.66902	0.524	0.199	6.83315e-196	4
Vcam1	1.39193e-198	1.21228	0.773	0.476	4.32237e-194	4
Eid1	3.67545e-196	0.655546	0.962	0.902	1.14134e-191	4
Mest	1.56124e-190	0.866339	0.77	0.428	4.84811e-186	4
Agtr2	1.90806e-190	0.826348	0.561	0.235	5.9251e-186	4
Nrp1	4.50955e-187	0.745246	0.874	0.602	1.40035e-182	4
Cst3	1.03994e-186	0.940166	0.992	0.975	3.22931e-182	4
Col4a1	9.1791e-184	0.959925	0.971	0.681	2.85039e-179	4
Cpe	3.57766e-183	0.720367	0.819	0.502	1.11097e-178	4
Lmna	4.63877e-181	0.706248	0.954	0.884	1.44048e-176	4
Akap12	4.54232e-180	0.951532	0.953	0.885	1.41053e-175	4
Spry1	6.99728e-177	0.67588	0.59	0.259	2.17286e-172	4
Btg2	7.43669e-176	1.24078	0.897	0.757	2.30932e-171	4
Naalad2	9.50487e-174	0.61882	0.513	0.201	2.95155e-169	4
Sde2	5.16215e-172	0.738686	0.676	0.396	1.603e-167	4
Eva1b	1.21893e-171	0.713875	0.86	0.673	3.78515e-167	4
Map1lc3a	8.49827e-164	0.612943	0.94	0.847	2.63897e-159	4
Smad7	1.56118e-163	0.837305	0.653	0.37	4.84793e-159	4
Mmp14	4.12892e-163	0.623701	0.97	0.906	1.28215e-158	4
Col12a1	3.83564e-161	0.966018	0.538	0.239	1.19108e-156	4
Sertad1	4.85114e-161	0.695265	0.657	0.374	1.50643e-156	4
Maff	1.17101e-158	0.832247	0.518	0.226	3.63633e-154	4
Rap2a	2.60177e-158	0.675186	0.782	0.538	8.07928e-154	4
Ddit3	2.40247e-147	0.926559	0.693	0.45	7.4604e-143	4
Gata6	1.31278e-146	0.638237	0.697	0.432	4.07659e-142	4
Vcan	9.29054e-141	0.749069	0.926	0.829	2.88499e-136	4
Cxcl2	1.2662e-132	1.21054	0.395	0.14	3.93192e-128	4
Prdx4	7.9811e-131	0.628565	0.939	0.855	2.47837e-126	4
Nfkbia	2.62603e-130	0.9109	0.902	0.789	8.15462e-126	4
4930523C07Rik	1.0846e-129	0.610884	0.728	0.502	3.36801e-125	4
Serpine1	5.85884e-127	0.817226	0.54	0.251	1.81935e-122	4
Ptp4a1	1.08428e-124	0.820678	0.834	0.719	3.36702e-120	4
Skil	3.66087e-123	0.612935	0.636	0.391	1.13681e-118	4
Gnas	7.10937e-123	0.597385	0.999	0.992	2.20767e-118	4
Cxcl1	1.90305e-122	1.13928	0.838	0.594	5.90953e-118	4
Irf1	5.48466e-120	0.81398	0.752	0.532	1.70315e-115	4
Slc38a2	2.23748e-115	0.651567	0.905	0.831	6.94805e-111	4
Il6	2.55309e-113	1.14984	0.548	0.291	7.92811e-109	4
Pim1	3.12389e-111	0.847595	0.654	0.424	9.70061e-107	4
Junb	7.08111e-107	0.741393	0.945	0.873	2.1989e-102	4
Coq10b	8.09676e-105	0.644675	0.704	0.539	2.51429e-100	4
Tnfaip3	1.21681e-103	0.830165	0.507	0.275	3.77855e-99	4
Klf10	1.82563e-94	0.590651	0.541	0.332	5.66913e-90	4
Ccnl1	7.99499e-93	0.623447	0.893	0.806	2.48268e-88	4
Adamts1	1.54885e-89	0.773552	0.842	0.712	4.80964e-85	4
Ifrd1	7.70212e-88	0.925631	0.798	0.662	2.39174e-83	4
Hspa1b	1.64337e-86	0.62418	0.67	0.426	5.10317e-82	4
Atf3	5.6165e-80	0.96684	0.772	0.616	1.74409e-75	4
Ccl2	3.41257e-72	0.865458	0.61	0.384	1.05971e-67	4
Ccl7	4.96251e-71	1.13981	0.546	0.348	1.54101e-66	4
Hspa1a	4.32999e-70	0.727927	0.716	0.514	1.34459e-65	4
Fos	1.42406e-66	0.593059	0.951	0.887	4.42215e-62	4
Pdgfrl	7.27923e-61	1.017	0.73	0.689	2.26042e-56	4
Cebpb	6.64546e-60	0.775829	0.835	0.81	2.06362e-55	4
Nfkb1	1.31182e-44	0.700914	0.642	0.591	4.07358e-40	4
Phlda1	2.06612e-44	0.603004	0.731	0.623	6.41591e-40	4
Gadd45g	1.88743e-35	0.651764	0.763	0.698	5.86103e-31	4
Ccl2	0	3.41755	0.879	0.371	0	5
Cxcl1	0	2.90272	0.975	0.59	0	5
Cxcl2	0	2.71133	0.562	0.134	0	5
Tnfaip6	0	2.43686	0.985	0.752	0	5
Ifrd1	0	2.3393	0.969	0.654	0	5
Ier3	0	2.18077	0.909	0.45	0	5
Gadd45b	0	2.02962	0.974	0.503	0	5
Dlk1	0	1.968	0.895	0.276	0	5
Ier5	0	1.96622	0.929	0.579	0	5
Ptn	0	1.78726	0.961	0.608	0	5
Nfkbia	0	1.59713	0.987	0.786	0	5
H19	0	1.56116	0.968	0.568	0	5
Pnrc1	0	1.49815	0.969	0.87	0	5
Btg2	0	1.46977	0.979	0.754	0	5
Irf1	0	1.40862	0.937	0.524	0	5
Maff	0	1.22992	0.73	0.218	0	5
Csrnp1	0	0.985083	0.755	0.248	0	5
Cish	0	0.780502	0.619	0.166	0	5
Ptx3	1.05106e-307	2.51995	0.815	0.368	3.26386e-303	5
Icam1	9.35549e-303	1.69264	0.849	0.373	2.90516e-298	5
Ccnl1	1.73164e-297	1.2423	0.981	0.802	5.37726e-293	5
Igf2	5.22363e-293	0.703201	0.566	0.138	1.62209e-288	5
Atf3	1.0322e-289	1.75666	0.956	0.607	3.20528e-285	5
Tnfrsf12a	6.2806e-288	1.25217	0.75	0.299	1.95031e-283	5
Eif1	1.20198e-285	0.625431	0.991	0.988	3.7325e-281	5
Btg1	1.61257e-280	1.18673	0.976	0.732	5.00752e-276	5
Hbb-bs	7.14994e-275	1.58945	0.698	0.218	2.22027e-270	5
Rpl10	8.03232e-260	0.662184	0.984	0.983	2.49427e-255	5
Kdm6b	8.64518e-258	1.29414	0.916	0.626	2.68459e-253	5
Rel	1.60513e-251	0.841386	0.607	0.192	4.98442e-247	5
Itm2a	1.23858e-240	1.14632	0.976	0.883	3.84617e-236	5
Hes1	1.09e-236	1.37271	0.885	0.547	3.38477e-232	5
Idi1	5.2091e-234	1.35665	0.643	0.252	1.61758e-229	5
Ppp1r15a	1.30795e-232	0.9841	0.951	0.669	4.06158e-228	5
Nfkb1	1.86486e-229	1.25819	0.867	0.577	5.79096e-225	5
Cd44	8.61134e-227	1.4105	0.825	0.498	2.67408e-222	5
H3f3b	9.62635e-225	0.814556	0.982	0.973	2.98927e-220	5
Zfp36	2.69641e-223	1.11655	0.99	0.825	8.37317e-219	5
Meg3	3.15845e-223	0.872822	0.996	0.967	9.80794e-219	5
Noct	1.66198e-214	0.686192	0.516	0.152	5.16096e-210	5
Coq10b	5.91012e-205	0.885967	0.852	0.532	1.83527e-200	5
Ccl7	8.87253e-203	2.28028	0.706	0.341	2.75519e-198	5
Sertad1	5.38394e-201	0.824234	0.755	0.373	1.67188e-196	5
Nfkbiz	1.19924e-197	0.913202	0.907	0.547	3.72399e-193	5
Ddx5	1.50741e-195	0.718854	0.987	0.973	4.68097e-191	5
Ptp4a1	1.83647e-190	0.95447	0.909	0.717	5.70278e-186	5
Cxcl10	2.59268e-184	1.97389	0.689	0.312	8.05106e-180	5
Trib1	3.85521e-182	0.870256	0.535	0.191	1.19716e-177	5
Hk2	8.85459e-180	1.17647	0.741	0.375	2.74961e-175	5
Has1	2.00638e-179	1.37962	0.779	0.418	6.23042e-175	5
Skil	6.90641e-175	0.801851	0.742	0.389	2.14465e-170	5
Tnfaip2	2.36163e-174	1.26287	0.694	0.364	7.33356e-170	5
Pim1	1.49106e-172	1.00551	0.763	0.422	4.6302e-168	5
Ddit3	2.90864e-172	0.799792	0.787	0.448	9.0322e-168	5
Mt2	2.22582e-171	1.26533	0.869	0.608	6.91184e-167	5
Tiparp	1.21782e-170	0.939035	0.721	0.364	3.7817e-166	5
Azin1	1.38502e-167	0.79023	0.821	0.531	4.30089e-163	5
Rcan1	1.487e-166	1.14403	0.666	0.352	4.61757e-162	5
Plagl1	1.1783e-165	0.9344	0.87	0.625	3.65899e-161	5
Hmgcs1	5.8154e-164	1.18249	0.772	0.49	1.80585e-159	5
Tnfaip3	3.04039e-163	0.811233	0.626	0.272	9.44133e-159	5
Pim3	1.51732e-160	0.643262	0.607	0.255	4.71173e-156	5
Wsb1	7.8951e-157	0.754739	0.854	0.599	2.45166e-152	5
Dnaja1	1.28989e-153	0.782525	0.966	0.923	4.00548e-149	5
Cyp51	4.6101e-149	0.854914	0.581	0.264	1.43157e-144	5
Zfand5	1.07498e-145	0.799513	0.884	0.717	3.33814e-141	5
Vcan	2.23512e-145	0.747251	0.956	0.829	6.94072e-141	5
Nop58	9.00932e-145	1.04257	0.777	0.508	2.79766e-140	5
Serpine1	1.6172e-141	0.910141	0.605	0.253	5.02191e-137	5
Ppp1r10	1.64628e-139	0.701789	0.731	0.422	5.1122e-135	5
Sertad2	5.79639e-138	0.592121	0.594	0.277	1.79995e-133	5
Gfpt2	9.66963e-138	1.06501	0.873	0.636	3.00271e-133	5
Id3	9.38103e-136	0.802518	0.952	0.842	2.91309e-131	5
Casp4	9.66552e-136	0.631551	0.484	0.184	3.00143e-131	5
Sde2	1.27516e-135	0.647743	0.7	0.401	3.95975e-131	5
Thbs1	3.63585e-135	1.07316	0.663	0.329	1.12904e-130	5
Gem	1.75148e-134	0.842641	0.827	0.528	5.43887e-130	5
Fosb	3.37855e-134	0.908418	0.968	0.731	1.04914e-129	5
Hmox1	3.79481e-132	1.10983	0.497	0.207	1.1784e-127	5
Aspn	5.29227e-132	0.683884	0.969	0.881	1.64341e-127	5
Insig1	8.17059e-129	0.746843	0.633	0.339	2.53721e-124	5
Dnajb4	5.44711e-128	0.73339	0.728	0.461	1.69149e-123	5
Slc38a2	1.21321e-127	0.724267	0.937	0.831	3.76737e-123	5
Mt1	2.80189e-127	1.17011	0.944	0.875	8.7007e-123	5
Junb	3.50958e-127	0.686237	0.991	0.872	1.08983e-122	5
Atf4	8.95854e-127	0.635216	0.947	0.864	2.7819e-122	5
Cdkn1c	2.60965e-124	1.14377	0.892	0.713	8.10373e-120	5
Postn	2.75469e-121	0.612132	0.995	0.958	8.55413e-117	5
Mirg	8.66773e-118	0.627372	0.594	0.305	2.69159e-113	5
Irs2	5.96161e-117	0.639445	0.635	0.33	1.85126e-112	5
Pnp	7.75618e-117	0.656356	0.926	0.773	2.40853e-112	5
Mcl1	1.29049e-115	0.594515	0.958	0.874	4.00735e-111	5
Arid5b	4.38712e-115	0.662572	0.679	0.387	1.36233e-110	5
Adamts1	1.69598e-114	0.782183	0.922	0.709	5.26651e-110	5
Ugdh	2.21526e-114	1.04928	0.92	0.799	6.87905e-110	5
Mest	1.21872e-112	0.733265	0.742	0.438	3.78449e-108	5
Hmgcr	2.22497e-112	0.700697	0.542	0.274	6.9092e-108	5
Gm17056	1.71601e-109	0.835479	0.638	0.334	5.32873e-105	5
Msmo1	7.67448e-109	0.69108	0.526	0.258	2.38315e-104	5
Zfp36l1	6.29509e-108	0.609005	0.97	0.942	1.95482e-103	5
Arl13b	8.17992e-108	0.630505	0.639	0.372	2.54011e-103	5
Sox9	3.62964e-105	0.738124	0.363	0.123	1.12711e-100	5
Top1	6.5051e-104	0.667364	0.929	0.836	2.02003e-99	5
Snhg12	7.86818e-104	0.60275	0.742	0.502	2.44331e-99	5
Smad7	3.39566e-103	0.629174	0.653	0.376	1.05445e-98	5
Il6	8.90901e-102	0.857419	0.589	0.293	2.76651e-97	5
Klf6	4.23926e-100	0.794431	0.954	0.854	1.31642e-95	5
Eif4e	2.83353e-99	0.783353	0.764	0.575	8.79896e-95	5
Cebpb	1.44132e-97	0.704047	0.902	0.806	4.47572e-93	5
Egr1	1.56911e-97	0.637611	0.994	0.888	4.87256e-93	5
Vcam1	3.72237e-97	0.775421	0.73	0.485	1.15591e-92	5
Rnd3	4.02368e-97	0.774261	0.734	0.509	1.24947e-92	5
Pxdc1	1.95341e-96	0.637868	0.66	0.421	6.06593e-92	5
Raph1	4.21497e-96	0.615936	0.737	0.501	1.30887e-91	5
Malat1	3.60713e-95	0.630175	1	0.988	1.12012e-90	5
Brd2	2.12368e-94	0.602285	0.828	0.694	6.59465e-90	5
Sqstm1	6.29754e-93	0.668536	0.803	0.641	1.95557e-88	5
Ldlr	3.01303e-90	0.59115	0.595	0.331	9.35637e-86	5
Uap1	1.1193e-89	0.807516	0.805	0.685	3.47577e-85	5
Has2	3.0212e-88	0.870457	0.453	0.225	9.38172e-84	5
Ier2	1.87873e-86	0.693034	0.962	0.82	5.83403e-82	5
Akap12	3.18057e-86	0.625025	0.942	0.887	9.87661e-82	5
Clic4	5.88532e-86	0.683163	0.88	0.783	1.82757e-81	5
Phlda1	1.17811e-83	0.679171	0.829	0.619	3.65837e-79	5
Rrad	3.41114e-78	0.766129	0.373	0.159	1.05926e-73	5
Sgk1	1.64099e-77	0.596071	0.548	0.298	5.09576e-73	5
Vmp1	4.57514e-76	0.761405	0.691	0.519	1.42072e-71	5
Cdkn1a	1.02259e-66	0.625249	0.519	0.289	3.17545e-62	5
Dnajb1	3.73057e-59	0.596473	0.796	0.613	1.15845e-54	5
Klf4	5.69022e-49	0.606259	0.957	0.911	1.76698e-44	5
Sox4	3.62311e-46	0.748599	0.76	0.643	1.12508e-41	5
Stmn1	0	3.08515	0.97	0.181	0	6
Top2a	0	3.02212	0.859	0.061	0	6
Hist1h1b	0	2.86956	0.616	0.033	0	6
Hmgb2	0	2.66511	0.951	0.375	0	6
H2afz	0	2.66219	0.995	0.916	0	6
Ube2c	0	2.63168	0.797	0.043	0	6
Mki67	0	2.5979	0.914	0.053	0	6
Hist1h2ap	0	2.58212	0.566	0.029	0	6
Cenpf	0	2.54267	0.834	0.031	0	6
Prc1	0	2.42734	0.815	0.039	0	6
Birc5	0	2.40525	0.9	0.052	0	6
Hist1h2ae	0	2.29299	0.574	0.029	0	6
Cks2	0	2.29283	0.912	0.154	0	6
Pclaf	0	2.25762	0.899	0.044	0	6
Tuba1b	0	2.1968	0.992	0.833	0	6
Tubb5	0	2.18937	0.99	0.889	0	6
Smc4	0	2.08256	0.941	0.326	0	6
Cenpa	0	2.00117	0.718	0.076	0	6
Cdk1	0	1.99855	0.837	0.05	0	6
Smc2	0	1.99062	0.891	0.156	0	6
H2afv	0	1.88567	0.986	0.779	0	6
Cdca3	0	1.82331	0.832	0.035	0	6
Tubb4b	0	1.81393	0.941	0.578	0	6
Tpx2	0	1.80614	0.85	0.036	0	6
H2afx	0	1.80098	0.863	0.257	0	6
Tmpo	0	1.78961	0.939	0.375	0	6
Hmmr	0	1.76072	0.797	0.017	0	6
Cdca8	0	1.74441	0.831	0.03	0	6
Ube2s	0	1.70095	0.977	0.792	0	6
Nusap1	0	1.68218	0.737	0.039	0	6
Dek	0	1.66567	0.956	0.649	0	6
Nucks1	0	1.64217	0.987	0.791	0	6
Racgap1	0	1.63357	0.837	0.036	0	6
Cenpe	0	1.59807	0.749	0.023	0	6
Anln	0	1.58327	0.824	0.055	0	6
Selenoh	0	1.57781	0.96	0.572	0	6
Ccnb2	0	1.57751	0.767	0.034	0	6
Ran	0	1.56408	0.987	0.817	0	6
Spc24	0	1.54312	0.861	0.05	0	6
Ccdc34	0	1.52991	0.948	0.566	0	6
Ccna2	0	1.51041	0.792	0.023	0	6
Hmgb1	0	1.5035	0.994	0.953	0	6
Hmgn2	0	1.50252	0.966	0.572	0	6
Lmnb1	0	1.48169	0.889	0.293	0	6
Cdc20	0	1.47421	0.679	0.029	0	6
Kif11	0	1.4378	0.754	0.023	0	6
Hist1h1e	0	1.39728	0.658	0.167	0	6
Ckap2	0	1.39616	0.736	0.037	0	6
Pbk	0	1.38095	0.721	0.017	0	6
Tyms	0	1.3767	0.795	0.156	0	6
Spc25	0	1.345	0.749	0.022	0	6
Kif23	0	1.31505	0.729	0.036	0	6
Rrm1	0	1.30772	0.838	0.222	0	6
Ccnb1	0	1.29942	0.647	0.016	0	6
Aspm	0	1.29178	0.66	0.015	0	6
Ckap2l	0	1.29058	0.784	0.022	0	6
Cdkn2c	0	1.28127	0.756	0.141	0	6
Cenpm	0	1.26934	0.855	0.04	0	6
Mxd3	0	1.2585	0.713	0.015	0	6
Cdkn2d	0	1.24348	0.735	0.248	0	6
Knl1	0	1.231	0.725	0.016	0	6
Kif20b	0	1.21014	0.731	0.025	0	6
Aurkb	0	1.20634	0.677	0.022	0	6
Rangap1	0	1.18327	0.841	0.181	0	6
Tk1	0	1.181	0.709	0.028	0	6
Lockd	0	1.1733	0.767	0.045	0	6
Knstrn	0	1.16695	0.717	0.026	0	6
Cdkn3	0	1.15418	0.7	0.023	0	6
Sgo2a	0	1.14244	0.718	0.02	0	6
Atad2	0	1.14202	0.778	0.238	0	6
Tacc3	0	1.12805	0.757	0.049	0	6
Esco2	0	1.09436	0.64	0.015	0	6
Pimreg	0	1.08206	0.666	0.016	0	6
Incenp	0	1.07655	0.709	0.041	0	6
Diaph3	0	1.06367	0.754	0.052	0	6
H1fx	0	1.04562	0.729	0.188	0	6
Dbf4	0	1.002	0.696	0.061	0	6
Depdc1a	0	0.972413	0.66	0.012	0	6
Plk4	0	0.971687	0.773	0.121	0	6
Dnajc9	0	0.96964	0.788	0.187	0	6
Hist1h2ab	0	0.966626	0.473	0.011	0	6
Ncapg2	0	0.963263	0.732	0.098	0	6
Mis18bp1	0	0.959399	0.636	0.016	0	6
Rrm2	0	0.948754	0.585	0.041	0	6
Bub1b	0	0.940973	0.684	0.021	0	6
Kif15	0	0.940365	0.697	0.02	0	6
Slfn9	0	0.928136	0.592	0.047	0	6
Lig1	0	0.922874	0.625	0.118	0	6
Cenpq	0	0.915791	0.702	0.052	0	6
Mad2l1	0	0.910269	0.749	0.055	0	6
Ppia	0	0.909142	0.999	0.982	0	6
Shcbp1	0	0.896621	0.667	0.018	0	6
Ect2	0	0.894843	0.63	0.018	0	6
Kif22	0	0.894074	0.667	0.021	0	6
Hist1h4d	0	0.889321	0.534	0.091	0	6
Kpna2	0	0.874416	0.529	0.074	0	6
Melk	0	0.870349	0.661	0.014	0	6
Nuf2	0	0.867826	0.662	0.015	0	6
Gas2l3	0	0.863259	0.539	0.017	0	6
Plk1	0	0.860669	0.551	0.012	0	6
Pmf1	0	0.847329	0.738	0.075	0	6
Gmnn	0	0.83747	0.662	0.047	0	6
Cmc2	0	0.830424	0.792	0.27	0	6
Fbxo5	0	0.820148	0.589	0.039	0	6
Ncapg	0	0.809035	0.625	0.014	0	6
Cenpw	0	0.807786	0.709	0.054	0	6
Arhgap11a	0	0.80637	0.621	0.03	0	6
Clspn	0	0.802206	0.585	0.038	0	6
Ndc80	0	0.797009	0.612	0.013	0	6
Iqgap3	0	0.795736	0.578	0.012	0	6
Kif20a	0	0.777679	0.606	0.016	0	6
Asf1b	0	0.761723	0.615	0.017	0	6
C330027C09Rik	0	0.752808	0.59	0.02	0	6
Trim59	0	0.751794	0.62	0.044	0	6
Aurka	0	0.749561	0.546	0.012	0	6
Ncapd2	0	0.741035	0.665	0.048	0	6
Rad51ap1	0	0.73762	0.605	0.021	0	6
Kif4	0	0.736609	0.595	0.012	0	6
Hist1h3c	0	0.72828	0.453	0.009	0	6
Cenpp	0	0.722899	0.637	0.027	0	6
Sgo1	0	0.720079	0.595	0.02	0	6
Hirip3	0	0.717801	0.687	0.12	0	6
Ska1	0	0.696994	0.568	0.01	0	6
Foxm1	0	0.689946	0.595	0.022	0	6
Hist2h2ac	0	0.686657	0.441	0.041	0	6
Cit	0	0.675153	0.579	0.023	0	6
Lmnb2	0	0.66346	0.6	0.048	0	6
Kif2c	0	0.661218	0.511	0.007	0	6
Ncapd3	0	0.661175	0.634	0.114	0	6
Dlgap5	0	0.660784	0.54	0.014	0	6
Uhrf1	0	0.659664	0.554	0.036	0	6
Cenpk	0	0.650224	0.615	0.053	0	6
Spdl1	0	0.649912	0.568	0.015	0	6
Bub1	0	0.649033	0.584	0.011	0	6
Mastl	0	0.641521	0.587	0.024	0	6
Tcf19	0	0.639979	0.516	0.059	0	6
Hist1h1a	0	0.637845	0.436	0.011	0	6
Ncaph	0	0.631085	0.573	0.021	0	6
Kifc1	0	0.621712	0.548	0.013	0	6
Cenph	0	0.620175	0.547	0.021	0	6
Spag5	0	0.608921	0.527	0.01	0	6
Hells	0	0.608413	0.471	0.07	0	6
Rfc5	0	0.593168	0.63	0.109	0	6
Cdk5rap2	8.97907e-307	0.639232	0.662	0.165	2.78827e-302	6
Ezh2	1.9891e-306	0.763151	0.712	0.198	6.17677e-302	6
Mcm7	3.55002e-306	0.694229	0.623	0.144	1.10239e-301	6
Usp1	1.12217e-304	0.95519	0.838	0.334	3.48468e-300	6
Rad21	4.2571e-302	1.29533	0.904	0.484	1.32196e-297	6
Bok	8.55106e-297	0.615562	0.543	0.11	2.65536e-292	6
Tubb6	2.39337e-291	1.40798	0.929	0.627	7.43212e-287	6
Snrpd1	2.34619e-290	1.14502	0.943	0.677	7.28563e-286	6
G2e3	1.92332e-286	0.910057	0.724	0.229	5.97248e-282	6
Ptma	3.618e-286	1.1232	0.999	0.985	1.1235e-281	6
Ncam1	7.8478e-285	0.735647	0.585	0.134	2.43698e-280	6
Nsd2	1.60844e-282	0.818414	0.78	0.263	4.99468e-278	6
Anp32e	6.31855e-282	0.973655	0.861	0.404	1.9621e-277	6
Tuba1c	8.13292e-280	1.23541	0.711	0.234	2.52552e-275	6
Fam111a	1.56544e-275	0.876342	0.798	0.299	4.86117e-271	6
Anp32b	5.74938e-271	1.06587	0.976	0.836	1.78536e-266	6
Ckap5	7.98035e-271	0.914839	0.757	0.278	2.47814e-266	6
Hjurp	3.51008e-266	1.21856	0.848	0.434	1.08998e-261	6
Calm2	1.22322e-264	1.21184	0.987	0.918	3.79847e-260	6
Nxt1	1.63304e-263	0.665533	0.65	0.188	5.07107e-259	6
Cks1b	3.10859e-256	0.977711	0.936	0.623	9.65311e-252	6
Topbp1	7.72136e-250	0.736479	0.761	0.283	2.39771e-245	6
Sae1	8.4599e-248	0.851887	0.874	0.451	2.62705e-243	6
Hat1	7.12251e-246	0.626406	0.642	0.191	2.21175e-241	6
Hint1	3.14841e-244	0.769763	0.989	0.947	9.77677e-240	6
Dctpp1	7.28357e-244	0.873154	0.74	0.283	2.26177e-239	6
Rbm3	1.42777e-243	0.830978	0.988	0.955	4.43365e-239	6
Dut	1.82644e-240	1.09824	0.803	0.37	5.67166e-236	6
Psip1	8.33352e-237	0.951924	0.906	0.533	2.58781e-232	6
Ssrp1	3.32267e-235	0.872168	0.882	0.504	1.03179e-230	6
Lsm2	2.60128e-227	0.837298	0.844	0.445	8.07775e-223	6
Ranbp1	2.22874e-221	0.995187	0.951	0.806	6.9209e-217	6
Hdgf	2.62671e-220	0.95991	0.96	0.728	8.15672e-216	6
Dtymk	4.02982e-220	0.889773	0.892	0.543	1.25138e-215	6
Exosc8	1.19946e-216	0.619343	0.756	0.297	3.72468e-212	6
Hpf1	9.23615e-211	0.721833	0.81	0.372	2.8681e-206	6
Tagln2	6.68282e-201	1.00423	0.96	0.792	2.07522e-196	6
Alyref	5.83179e-200	0.7968	0.88	0.539	1.81094e-195	6
Cbx5	9.07582e-200	0.8368	0.872	0.521	2.81831e-195	6
Nudc	1.51317e-197	0.768558	0.918	0.669	4.69884e-193	6
Mcm6	7.02015e-196	0.661806	0.532	0.152	2.17997e-191	6
Ckap4	1.46294e-193	0.782748	0.982	0.924	4.54285e-189	6
Arl6ip1	3.36885e-193	1.79463	0.889	0.676	1.04613e-188	6
Rfc2	1.25528e-192	0.630679	0.709	0.281	3.89803e-188	6
Nsg1	5.68514e-190	0.628601	0.707	0.279	1.7654e-185	6
Ncaph2	2.43126e-189	0.591522	0.75	0.314	7.54979e-185	6
Hnrnpab	1.17342e-187	0.764682	0.977	0.849	3.64383e-183	6
Hnrnpa3	1.71693e-187	0.76067	0.979	0.869	5.33158e-183	6
Ywhah	3.17415e-187	0.855948	0.924	0.654	9.85668e-183	6
Snrpe	1.55901e-185	0.700034	0.967	0.839	4.8412e-181	6
Bub3	1.86525e-185	0.910129	0.805	0.455	5.79215e-181	6
Pcna	4.01063e-184	1.00474	0.704	0.302	1.24542e-179	6
H3f3a	3.48821e-183	0.595942	0.996	0.979	1.08319e-178	6
Nap1l1	1.05803e-182	0.851103	0.971	0.858	3.28551e-178	6
Srsf3	7.57162e-182	0.757963	0.969	0.862	2.35122e-177	6
Mrpl51	9.61544e-180	0.751073	0.907	0.645	2.98588e-175	6
Rnaseh2c	5.45745e-175	0.702852	0.9	0.63	1.6947e-170	6
Hsp90aa1	6.23371e-175	0.775738	0.988	0.916	1.93576e-170	6
Pgp	4.87501e-172	0.686796	0.818	0.432	1.51384e-167	6
Hmgn1	1.30345e-171	0.623551	0.976	0.927	4.04761e-167	6
Nasp	5.89547e-166	0.679777	0.773	0.367	1.83072e-161	6
Tipin	2.2866e-162	0.668554	0.746	0.362	7.10059e-158	6
Nudt21	8.72093e-161	0.655134	0.857	0.541	2.70811e-156	6
Raly	4.35829e-157	0.648116	0.924	0.656	1.35338e-152	6
Nsmce1	6.33148e-154	0.600332	0.822	0.456	1.96611e-149	6
Hist1h1c	9.61959e-154	0.708356	0.627	0.239	2.98717e-149	6
Mrpl18	1.80384e-151	0.684238	0.875	0.582	5.60145e-147	6
Atp5g2	8.3667e-150	0.599377	0.975	0.911	2.59811e-145	6
Clic1	2.94619e-149	0.708096	0.954	0.881	9.14881e-145	6
Smchd1	3.53277e-149	0.640896	0.845	0.508	1.09703e-144	6
Hnrnpa2b1	2.55673e-143	0.590444	0.986	0.939	7.9394e-139	6
Lgals1	1.19769e-142	0.628963	0.996	0.981	3.7192e-138	6
Cox7a2	1.63926e-142	0.623076	0.969	0.908	5.09038e-138	6
Srsf7	2.12157e-141	0.631235	0.868	0.573	6.5881e-137	6
Gm1673	2.01454e-138	0.66613	0.788	0.428	6.25576e-134	6
Zfp91	2.46833e-137	0.633735	0.931	0.702	7.6649e-133	6
Kpnb1	2.30337e-134	0.605033	0.873	0.585	7.15265e-130	6
Smc6	1.22442e-133	0.682892	0.926	0.756	3.80218e-129	6
Jpt1	2.9651e-127	0.823499	0.967	0.817	9.20752e-123	6
Rbbp7	5.97684e-126	0.602236	0.912	0.699	1.85599e-121	6
Smc1a	1.11816e-125	0.63728	0.887	0.649	3.47223e-121	6
Sumo2	2.90877e-125	0.595734	0.971	0.937	9.03261e-121	6
Smc3	5.25528e-124	0.619234	0.879	0.62	1.63192e-119	6
Hnrnpa1	1.20436e-123	0.604845	0.954	0.83	3.73989e-119	6
Idh2	8.39763e-119	0.62001	0.886	0.676	2.60772e-114	6
Tuba1a	1.89066e-117	0.678937	0.987	0.956	5.87106e-113	6
Cycs	1.56224e-116	0.595528	0.887	0.609	4.85124e-112	6
Txn1	1.5886e-114	0.585385	0.983	0.944	4.93309e-110	6
Tpm4	2.90834e-114	0.589856	0.956	0.839	9.03127e-110	6
Slbp	3.46084e-114	0.713027	0.731	0.42	1.07469e-109	6
Fkbp2	1.06285e-113	0.586666	0.904	0.715	3.30048e-109	6
H3f3b	3.60781e-106	0.842113	0.985	0.973	1.12033e-101	6
Actg1	6.44181e-106	0.590471	0.995	0.979	2.00038e-101	6
Hnrnpd	4.11103e-105	0.614301	0.891	0.663	1.2766e-100	6
Prdx4	6.69697e-105	0.598137	0.961	0.857	2.07961e-100	6
Hp1bp3	2.92933e-98	0.595065	0.892	0.685	9.09646e-94	6
Ptms	2.29119e-92	0.671409	0.981	0.928	7.11482e-88	6
Lmna	5.52471e-90	0.636589	0.97	0.885	1.71559e-85	6
H1f0	1.36859e-85	0.908453	0.847	0.659	4.24987e-81	6
Siva1	4.14342e-84	0.632822	0.806	0.576	1.28666e-79	6
Cxcl10	1.66233e-74	0.604057	0.64	0.319	5.16202e-70	6
Cd52	0	2.02835	0.898	0.156	0	7
Trbc2	0	1.78477	0.871	0.096	0	7
Coro1a	0	1.51652	0.874	0.134	0	7
Ms4a4b	0	1.3685	0.775	0.049	0	7
Ptprc	0	1.31316	0.892	0.116	0	7
Cd3g	0	1.27903	0.775	0.048	0	7
Cd3d	0	1.27705	0.778	0.057	0	7
Rac2	0	1.17209	0.778	0.087	0	7
Ptpn18	0	1.05426	0.769	0.074	0	7
Trac	0	0.975501	0.658	0.061	0	7
Ltb	0	0.969185	0.67	0.068	0	7
Cytip	0	0.931749	0.673	0.077	0	7
Laptm5	0	0.902265	0.721	0.086	0	7
Ms4a6b	0	0.896411	0.646	0.048	0	7
Tcf7	0	0.867225	0.607	0.034	0	7
Lef1	0	0.773722	0.583	0.034	0	7
Cd3e	0	0.771588	0.601	0.031	0	7
Fyb	0	0.757088	0.676	0.048	0	7
Ptprcap	0	0.74754	0.583	0.053	0	7
Cd53	0	0.741903	0.646	0.065	0	7
Hcst	0	0.737775	0.541	0.033	0	7
Lck	0	0.728321	0.61	0.04	0	7
Cd28	0	0.728246	0.574	0.055	0	7
Bcl11b	0	0.727007	0.574	0.028	0	7
Txk	0	0.698571	0.505	0.024	0	7
Gmfg	0	0.694885	0.589	0.056	0	7
Itk	0	0.690628	0.568	0.03	0	7
Cd2	0	0.688083	0.586	0.052	0	7
Skap1	0	0.685686	0.592	0.032	0	7
Il7r	0	0.685494	0.486	0.031	0	7
Selplg	0	0.666405	0.52	0.041	0	7
Rhoh	0	0.639251	0.535	0.035	0	7
Gimap4	0	0.638596	0.547	0.05	0	7
Ikzf1	0	0.620717	0.568	0.05	0	7
Trbc1	3.6193e-290	1.21261	0.559	0.059	1.1239e-285	7
Gimap6	4.6159e-288	0.916384	0.679	0.089	1.43338e-283	7
Il2rg	4.66469e-288	0.605282	0.483	0.042	1.44853e-283	7
Emb	1.47701e-284	1.04707	0.694	0.093	4.58656e-280	7
Gimap3	1.12309e-283	0.606733	0.495	0.046	3.48752e-279	7
S1pr1	2.21174e-279	0.754433	0.553	0.059	6.86813e-275	7
Lcp1	1.99854e-234	0.69046	0.55	0.068	6.20606e-230	7
Satb1	1.06491e-226	1.25614	0.805	0.171	3.30688e-222	7
Slfn2	3.64355e-226	0.74039	0.622	0.093	1.13143e-221	7
Ccr7	8.82706e-226	0.932167	0.529	0.067	2.74107e-221	7
Stk17b	7.77053e-212	1.03113	0.793	0.168	2.41298e-207	7
Fxyd5	4.45541e-211	0.921456	0.766	0.153	1.38354e-206	7
Arhgap45	1.25516e-208	0.643229	0.61	0.094	3.89766e-204	7
Ets1	4.04057e-202	1.04584	0.808	0.179	1.25472e-197	7
Vps37b	2.95451e-177	0.968778	0.64	0.129	9.17465e-173	7
Limd2	5.08989e-143	0.854344	0.784	0.233	1.58056e-138	7
Srgn	1.52245e-133	1.07161	0.748	0.213	4.72767e-129	7
Arhgdib	6.42851e-123	0.889746	0.838	0.274	1.99624e-118	7
Crlf3	1.15208e-82	0.648464	0.688	0.253	3.57755e-78	7
Tmsb4x	5.0868e-70	0.713075	1	0.993	1.5796e-65	7
Rgs10	6.70025e-54	0.613843	0.655	0.305	2.08063e-49	7
Shisa5	1.3237e-48	0.616212	0.919	0.684	4.11047e-44	7
Rps27	7.36234e-45	0.645286	0.997	0.988	2.28623e-40	7
Btg1	1.5436e-39	0.735743	0.949	0.743	4.79336e-35	7
Dlk1	6.57003e-294	2.54625	0.832	0.292	2.04019e-289	8
Ptn	3.21309e-202	1.97043	0.876	0.619	9.97761e-198	8
H19	1.34776e-147	1.4063	0.879	0.581	4.18521e-143	8
Itm2a	2.72286e-147	1.28991	0.907	0.889	8.45529e-143	8
Gnas	5.98313e-121	0.693668	0.974	0.993	1.85794e-116	8
Postn	2.05151e-117	0.737036	0.968	0.96	6.37054e-113	8
Hbb-bs	5.15231e-113	1.74902	0.57	0.234	1.59995e-108	8
Igf2	5.43252e-108	0.655301	0.443	0.152	1.68696e-103	8
Aspn	7.10128e-107	0.86142	0.924	0.885	2.20516e-102	8
Mest	9.26477e-97	1.19626	0.714	0.445	2.87699e-92	8
Peg3	2.19036e-94	0.85103	0.943	0.914	6.80172e-90	8
Meg3	2.12556e-88	0.832775	0.961	0.97	6.6005e-84	8
Mfap2	6.70839e-85	0.724667	0.921	0.961	2.08316e-80	8
AY036118	1.67632e-84	1.03653	0.894	0.838	5.20548e-80	8
Adam12	6.70983e-82	0.70534	0.585	0.282	2.0836e-77	8
Vcan	1.81562e-76	0.806542	0.882	0.835	5.63804e-72	8
Mfap4	1.2894e-75	0.940607	0.711	0.418	4.00396e-71	8
Auts2	2.77854e-74	0.940223	0.776	0.576	8.62821e-70	8
Nrep	1.91096e-64	0.733641	0.86	0.802	5.93409e-60	8
Maged2	1.19448e-62	0.652096	0.854	0.895	3.70921e-58	8
Zim1	1.02733e-61	0.8376	0.681	0.436	3.19016e-57	8
Malat1	4.09042e-59	0.680108	0.988	0.989	1.2702e-54	8
Angptl1	1.09888e-58	0.682259	0.605	0.385	3.41234e-54	8
Pcolce	1.54266e-58	0.634662	0.955	0.975	4.79043e-54	8
Prlr	8.26412e-57	0.831181	0.507	0.267	2.56626e-52	8
Mgst3	2.04996e-52	0.722448	0.577	0.393	6.36574e-48	8
Mdk	1.99627e-51	0.802565	0.703	0.524	6.19903e-47	8
Il17d	1.40919e-50	0.607086	0.622	0.442	4.37595e-46	8
Cdkn1c	3.44716e-47	1.04612	0.794	0.721	1.07045e-42	8
Lysmd2	1.44096e-46	0.682819	0.665	0.574	4.47461e-42	8
Plagl1	7.67087e-45	0.731525	0.733	0.636	2.38204e-40	8
Col6a6	5.66688e-37	0.691749	0.673	0.565	1.75973e-32	8
Fam46a	2.63471e-25	0.58962	0.821	0.844	8.18157e-21	8
Penk	6.2149e-09	0.670781	0.369	0.318	0.000192991	8
Il1r2	0	1.41507	0.757	0.18	0	9
Pla1a	0	1.11054	0.658	0.125	0	9
Rnase4	7.77578e-260	1.03074	0.997	0.945	2.41461e-255	9
Scara5	3.30482e-256	1.26298	0.992	0.64	1.02625e-251	9
Pi16	2.77035e-254	1.81471	0.998	0.587	8.60276e-250	9
C3	5.83495e-244	1.55599	0.963	0.442	1.81193e-239	9
Edn1	2.87514e-236	0.97566	0.653	0.165	8.92818e-232	9
Anxa3	3.58366e-233	1.45641	0.997	0.615	1.11283e-228	9
Ace	4.78497e-226	1.09396	0.942	0.47	1.48588e-221	9
Galnt15	8.98834e-213	0.617086	0.394	0.066	2.79115e-208	9
Igfbp6	1.28979e-209	1.21112	0.998	0.837	4.00519e-205	9
Timp2	1.25804e-199	0.824826	0.998	0.983	3.90658e-195	9
Gpx3	9.51454e-199	1.56076	0.95	0.593	2.95455e-194	9
Prss23	1.19829e-197	1.28572	0.983	0.671	3.72105e-193	9
Plac8	2.0216e-188	1.45674	0.927	0.522	6.27767e-184	9
Ly6a	2.33146e-185	0.915454	0.998	0.868	7.23989e-181	9
Plpp3	4.51639e-185	1.03046	1	0.964	1.40248e-180	9
Procr	1.04273e-182	0.915882	0.744	0.273	3.238e-178	9
Lrrn4cl	1.55558e-182	1.04614	0.954	0.489	4.83053e-178	9
Cldn10	8.20634e-182	0.910994	0.728	0.271	2.54832e-177	9
Clec3b	2.04119e-178	0.699336	1	0.951	6.33851e-174	9
Samhd1	2.34531e-176	0.906946	0.892	0.478	7.2829e-172	9
Dpep1	6.5141e-170	0.935656	0.992	0.768	2.02282e-165	9
Vgll3	7.10867e-164	0.744274	0.753	0.304	2.20745e-159	9
Ly6c1	8.09429e-164	0.969105	0.998	0.74	2.51352e-159	9
Mustn1	1.0983e-162	0.811257	0.8	0.332	3.41055e-158	9
Omd	5.06131e-160	0.638555	0.708	0.265	1.57169e-155	9
Lamc1	2.76511e-156	0.756416	0.997	0.906	8.58649e-152	9
Pcolce2	1.45648e-155	0.966735	0.998	0.769	4.52282e-151	9
Rpl35	7.94065e-150	0.685483	0.997	0.978	2.46581e-145	9
Dpp4	1.42851e-148	0.898447	0.977	0.545	4.43596e-144	9
H2-D1	3.53759e-148	0.868415	0.992	0.9	1.09853e-143	9
Rps27	7.3136e-148	0.636447	0.998	0.988	2.27109e-143	9
Ifi27l2a	1.63096e-146	1.16067	0.986	0.599	5.06462e-142	9
Nid1	2.42355e-141	0.683339	1	0.985	7.52584e-137	9
Slc43a3	1.15629e-138	1.02714	0.965	0.685	3.59062e-134	9
Vegfd	6.35946e-138	0.684723	0.678	0.271	1.9748e-133	9
Anxa1	2.11817e-135	0.895883	0.992	0.845	6.57756e-131	9
Errfi1	2.86113e-134	1.07108	0.968	0.69	8.88466e-130	9
Mmp2	1.99306e-131	0.678654	0.998	0.917	6.18906e-127	9
Ackr3	1.37348e-130	0.84446	0.98	0.646	4.26506e-126	9
Sfrp2	1.1947e-128	1.21592	0.985	0.67	3.7099e-124	9
Aldh1a1	6.53983e-128	0.62997	0.802	0.413	2.03081e-123	9
Car8	1.29555e-126	0.665134	0.742	0.32	4.02308e-122	9
Bst2	1.41169e-125	0.919104	0.911	0.625	4.38373e-121	9
Sparc	4.4552e-125	0.608626	1	1	1.38347e-120	9
Tgfbr2	5.32617e-125	0.758252	0.98	0.815	1.65393e-120	9
Prdx6	1.41515e-122	0.693174	0.98	0.846	4.39445e-118	9
Tek	2.30572e-122	0.639924	0.858	0.45	7.15994e-118	9
Apod	2.57246e-122	0.58866	0.916	0.645	7.98825e-118	9
Axl	4.17782e-122	0.733053	0.992	0.848	1.29734e-117	9
Ifi205	1.44739e-121	0.719598	0.966	0.532	4.49458e-117	9
Emilin2	1.49962e-120	0.74075	0.976	0.71	4.65677e-116	9
Efemp1	6.95381e-120	0.847734	0.994	0.666	2.15937e-115	9
Wnt2	3.35643e-119	0.805174	0.846	0.442	1.04227e-114	9
Islr	5.85085e-119	0.678352	0.995	0.876	1.81686e-114	9
Serpinb6a	5.48798e-117	0.640434	0.997	0.938	1.70418e-112	9
Ecm1	1.40864e-116	0.828592	0.979	0.807	4.37426e-112	9
Nova1	3.73561e-116	0.680444	0.89	0.508	1.16002e-111	9
Adgrd1	6.97702e-115	0.653186	0.953	0.589	2.16657e-110	9
Cd34	4.14829e-112	0.652249	0.998	0.91	1.28817e-107	9
Efhd1	3.9098e-111	0.664	0.899	0.479	1.21411e-106	9
Ptgis	1.30423e-110	0.637395	0.934	0.575	4.05002e-106	9
Mfap5	1.33355e-110	0.784362	0.998	0.944	4.14109e-106	9
Lamb2	4.49817e-107	0.628978	0.982	0.766	1.39682e-102	9
Adam33	1.81706e-106	0.657432	0.87	0.552	5.64252e-102	9
Fn1	9.57575e-105	0.629505	1	0.967	2.97356e-100	9
Ifi204	2.33544e-104	0.692457	0.91	0.524	7.25225e-100	9
Ogn	2.06067e-103	0.764392	0.995	0.911	6.39901e-99	9
Tgfbr3	1.00399e-102	0.653983	0.956	0.761	3.11769e-98	9
Adamts5	1.31176e-99	0.710076	0.991	0.838	4.0734e-95	9
Adamtsl1	1.84102e-94	0.617368	0.931	0.659	5.71691e-90	9
Pcsk6	6.57527e-93	0.635335	0.841	0.461	2.04182e-88	9
Gfpt2	1.98657e-91	0.857487	0.925	0.639	6.16889e-87	9
Plat	2.76301e-90	0.62888	0.96	0.735	8.57998e-86	9
Mpp6	5.16369e-90	0.66679	0.776	0.453	1.60348e-85	9
Cd248	7.54026e-90	0.628383	0.995	0.886	2.34148e-85	9
Nbl1	1.82823e-88	0.639073	0.968	0.714	5.6772e-84	9
Metrnl	3.5978e-84	0.597139	0.933	0.647	1.11723e-79	9
Fgl2	2.23519e-81	0.839836	0.826	0.506	6.94094e-77	9
Arl4a	6.33009e-80	0.621051	0.855	0.586	1.96568e-75	9
H2-K1	8.1357e-75	0.627726	0.994	0.892	2.52638e-70	9
Cd55	4.94952e-74	0.618418	0.921	0.591	1.53697e-69	9
Sbsn	1.0116e-73	1.0399	0.716	0.4	3.14133e-69	9
Sfrp4	1.16876e-73	0.639287	0.913	0.615	3.62936e-69	9
Lbp	5.44486e-66	0.601749	0.94	0.684	1.69079e-61	9
Cebpd	7.79723e-65	0.653207	0.988	0.853	2.42127e-60	9
Klf2	1.15834e-61	1.0663	0.963	0.815	3.597e-57	9
Ccdc80	2.38555e-58	0.620086	0.989	0.952	7.40784e-54	9
Ugdh	3.96099e-57	0.8686	0.969	0.799	1.23e-52	9
Igfbp5	1.68505e-52	0.820969	0.889	0.672	5.23258e-48	9
Gm12840	4.21998e-43	0.98669	0.533	0.304	1.31043e-38	9
Hspa1a	8.02702e-22	0.646113	0.67	0.525	2.49263e-17	9
Cd74	0	4.09695	0.986	0.144	0	10
Igkc	0	3.89323	0.928	0.119	0	10
H2-Aa	0	2.73153	0.962	0.09	0	10
H2-Eb1	0	2.54769	0.959	0.092	0	10
H2-Ab1	0	2.49882	0.957	0.086	0	10
Cd52	0	2.1577	0.945	0.151	0	10
Iglc2	0	2.04645	0.835	0.033	0	10
Cd79a	0	2.0455	0.892	0.03	0	10
Ly6d	0	1.87876	0.854	0.022	0	10
Cd79b	0	1.57947	0.849	0.027	0	10
Coro1a	0	1.51965	0.909	0.128	0	10
Iglc3	0	1.4257	0.789	0.016	0	10
Cd37	0	1.36765	0.847	0.056	0	10
Ighd	0	1.28468	0.768	0.027	0	10
Iglc1	0	1.21075	0.55	0.017	0	10
Ms4a1	0	1.20088	0.744	0.014	0	10
Fcmr	0	1.08944	0.646	0.013	0	10
Gm8369	0	1.07353	0.632	0.058	0	10
Ltb	0	1.05807	0.737	0.063	0	10
Rac2	0	0.937677	0.739	0.084	0	10
Ptprc	0	0.924818	0.756	0.115	0	10
Fcer2a	0	0.888057	0.545	0.013	0	10
Lcp1	0	0.837704	0.656	0.062	0	10
Laptm5	0	0.835729	0.646	0.085	0	10
Irf8	0	0.828426	0.536	0.055	0	10
Pou2f2	0	0.785582	0.584	0.014	0	10
H2-Ob	0	0.777214	0.617	0.015	0	10
H2-DMa	0	0.770596	0.593	0.025	0	10
Bank1	0	0.762587	0.584	0.007	0	10
Ptprcap	0	0.71569	0.586	0.05	0	10
Bcl11a	0	0.715487	0.502	0.008	0	10
Apobec3	0	0.691643	0.612	0.076	0	10
Napsa	0	0.690203	0.555	0.009	0	10
Mzb1	0	0.688729	0.471	0.007	0	10
H2-DMb2	0	0.649186	0.517	0.006	0	10
Ptpn6	0	0.637672	0.55	0.037	0	10
Cxcr4	0	0.59026	0.416	0.027	0	10
Ctss	0	0.58847	0.541	0.024	0	10
Cd53	3.80114e-286	0.662549	0.536	0.065	1.18037e-281	10
Ighm	2.37307e-259	2.35212	0.969	0.398	7.3691e-255	10
Gimap6	2.28499e-224	0.636232	0.562	0.089	7.09557e-220	10
Stk17b	5.64882e-220	1.01696	0.737	0.166	1.75413e-215	10
Dusp2	7.05821e-215	0.690812	0.51	0.077	2.19178e-210	10
Srgn	3.09794e-194	0.927211	0.782	0.209	9.62002e-190	10
Arhgdib	2.80906e-146	0.850345	0.828	0.271	8.72298e-142	10
Ralgps2	6.40818e-145	0.585042	0.608	0.145	1.98993e-140	10
Mef2c	5.28323e-126	1.01817	0.907	0.494	1.6406e-121	10
Ets1	8.92288e-120	0.633661	0.629	0.181	2.77082e-115	10
Ly6e	7.19132e-79	0.758544	0.967	0.818	2.23312e-74	10
Rps27	4.81416e-70	0.750239	0.998	0.988	1.49494e-65	10
Btg1	2.08708e-66	0.794604	0.976	0.742	6.481e-62	10
Tsc22d3	4.02729e-58	0.675932	0.818	0.48	1.25059e-53	10
H2-D1	1.03792e-57	0.819747	0.978	0.902	3.22305e-53	10
Shisa5	1.86535e-57	0.623804	0.904	0.683	5.79247e-53	10
Sh3bgrl3	8.47531e-49	0.586925	0.94	0.767	2.63184e-44	10
H2-K1	1.81286e-43	0.69359	0.971	0.895	5.62947e-39	10
Hspa1b	3.63924e-35	0.589552	0.718	0.439	1.13009e-30	10
Plac8	1.47667e-26	0.592465	0.785	0.533	4.58549e-22	10
Krtdap	0	1.93953	0.817	0.158	0	11
Cthrc1	3.6961e-225	2.02437	0.975	0.53	1.14775e-220	11
Mfap5	2.96067e-201	1.40812	1	0.944	9.19376e-197	11
Cdkn1c	1.94361e-198	1.93534	0.992	0.716	6.03549e-194	11
Nov	8.29439e-188	1.37698	0.868	0.332	2.57566e-183	11
Cd55	1.6823e-184	1.35969	0.989	0.593	5.22404e-180	11
Akr1c18	6.24958e-172	1.61131	0.951	0.418	1.94068e-167	11
Wnt2	1.2658e-171	1.22809	0.924	0.445	3.93069e-167	11
Gap43	5.68385e-166	1.22251	0.972	0.477	1.76501e-161	11
Sema3c	1.60989e-165	1.26636	0.998	0.764	4.99919e-161	11
Tnfrsf11b	4.27672e-164	0.657182	0.501	0.107	1.32805e-159	11
Fbn1	8.62748e-162	1.16308	1	0.977	2.67909e-157	11
Sbsn	2.31849e-149	1.17905	0.89	0.398	7.1996e-145	11
Nrk	5.519e-149	1.20269	0.955	0.598	1.71382e-144	11
H19	4.76148e-147	1.52197	0.977	0.582	1.47858e-142	11
Sulf1	1.82849e-146	1.01705	0.943	0.542	5.67801e-142	11
Fstl1	3.47506e-142	0.808144	1	0.994	1.07911e-137	11
Lrrn4cl	1.9263e-127	0.965729	0.917	0.496	5.98175e-123	11
Htra3	7.93272e-127	0.853862	0.996	0.926	2.46335e-122	11
Hbb-bs	1.09079e-124	1.89847	0.707	0.235	3.38724e-120	11
Aldh1a3	7.99086e-121	0.865811	0.828	0.359	2.4814e-116	11
Col14a1	3.48055e-111	0.719141	1	0.938	1.08082e-106	11
Ppp1r14b	1.04392e-109	0.870191	0.985	0.854	3.24168e-105	11
Pi16	8.12242e-109	0.976254	0.996	0.593	2.52226e-104	11
Itm2a	1.84266e-107	0.93236	0.998	0.886	5.722e-103	11
S100a11	7.5008e-106	0.703711	0.994	0.968	2.32922e-101	11
Tmem100	2.16401e-105	0.873869	0.958	0.612	6.71989e-101	11
Tnxb	3.94512e-105	0.692472	0.989	0.948	1.22508e-100	11
Dpp4	1.69026e-104	0.866625	0.966	0.551	5.24876e-100	11
Tmsb10	5.20509e-103	0.585867	1	0.988	1.61634e-98	11
Tmsb4x	2.33464e-100	0.64243	0.998	0.993	7.24974e-96	11
Adamtsl4	7.33885e-97	0.742289	0.86	0.503	2.27893e-92	11
Akr1c14	3.27325e-95	0.705769	0.771	0.347	1.01644e-90	11
Crip2	3.88475e-94	0.761203	0.766	0.373	1.20633e-89	11
Mustn1	6.91989e-94	0.69145	0.739	0.34	2.14883e-89	11
Akap12	8.1718e-93	0.816551	0.992	0.887	2.53759e-88	11
Fn1	8.17725e-91	0.700397	1	0.967	2.53928e-86	11
Limch1	3.02094e-90	0.625651	0.756	0.338	9.38092e-86	11
Ptgis	8.33698e-89	0.716029	0.913	0.58	2.58888e-84	11
Creb5	1.20178e-87	0.750745	0.985	0.664	3.73189e-83	11
Efemp1	5.39132e-85	0.82575	0.987	0.67	1.67417e-80	11
Hpgd	5.14314e-84	1.13871	0.794	0.477	1.5971e-79	11
Gpc3	2.08942e-82	0.593586	0.994	0.946	6.48829e-78	11
Gngt2	7.63903e-80	0.700344	0.679	0.33	2.37215e-75	11
Crip1	8.75978e-80	0.711296	0.996	0.973	2.72017e-75	11
Adamts5	1.17501e-79	0.777042	0.985	0.84	3.64875e-75	11
Anxa1	1.36098e-79	0.71792	0.994	0.846	4.22626e-75	11
Basp1	1.83013e-78	0.726631	0.981	0.802	5.6831e-74	11
Sema3d	4.62949e-78	0.647888	0.743	0.388	1.4376e-73	11
Uchl1	6.22378e-78	0.779358	0.677	0.326	1.93267e-73	11
Rhoc	3.30559e-76	0.625813	0.964	0.874	1.02648e-71	11
Dbn1	1.74077e-75	0.624083	0.943	0.671	5.40561e-71	11
Pamr1	4.26314e-72	0.624823	0.902	0.592	1.32383e-67	11
Ckb	4.2433e-70	0.703434	0.968	0.811	1.31767e-65	11
Nhsl1	7.77521e-70	0.592441	0.722	0.4	2.41444e-65	11
Plxdc2	1.07661e-68	0.608558	0.919	0.648	3.34321e-64	11
Igfbp6	4.71227e-66	0.669437	0.994	0.839	1.4633e-61	11
Ugp2	4.57652e-64	0.683774	0.934	0.782	1.42115e-59	11
Emp3	5.20942e-64	0.682667	0.979	0.926	1.61768e-59	11
Aspn	1.42981e-63	0.596514	0.994	0.883	4.43999e-59	11
Itih5	2.01087e-63	0.600153	0.989	0.863	6.24435e-59	11
Klf3	3.04111e-63	0.622972	0.915	0.724	9.44357e-59	11
Ier3	3.52021e-63	1.21922	0.777	0.47	1.09313e-58	11
Tmem158	4.20278e-62	0.626556	0.902	0.655	1.30509e-57	11
Hes1	6.90187e-60	1.00316	0.794	0.562	2.14324e-55	11
Fbln2	8.08918e-60	0.60885	0.968	0.826	2.51193e-55	11
Klf2	2.04756e-47	0.716134	0.964	0.817	6.35829e-43	11
Cxcl2	2.6203e-44	0.622976	0.399	0.154	8.13682e-40	11
Cxcl10	2.89307e-42	1.20919	0.586	0.329	8.98385e-38	11
Ccl2	3.19691e-38	0.630261	0.682	0.395	9.92737e-34	11
Klf6	1.86102e-29	0.716124	0.936	0.858	5.77903e-25	11
Rnd3	1.99926e-28	0.662113	0.679	0.519	6.20829e-24	11
Cd44	1.25359e-27	0.717532	0.679	0.514	3.89276e-23	11
Ptx3	1.25799e-27	0.746524	0.599	0.39	3.90644e-23	11
Has1	1.52417e-24	0.614054	0.652	0.434	4.73302e-20	11
Cyr61	1.02525e-22	0.643605	0.809	0.681	3.18371e-18	11
Nfkbia	4.12384e-20	0.600937	0.877	0.796	1.28058e-15	11
Trbc2	0	1.66445	0.882	0.102	0	12
Ms4a4b	0	1.27883	0.801	0.055	0	12
Cd3g	0	1.24994	0.829	0.054	0	12
Cd3d	0	1.21778	0.801	0.062	0	12
Ptpn18	0	1.09283	0.825	0.078	0	12
Ltb	0	1.02419	0.773	0.072	0	12
Ms4a6b	0	0.929876	0.678	0.053	0	12
Fyb	0	0.831008	0.687	0.053	0	12
Il7r	0	0.787614	0.578	0.033	0	12
Bcl11b	0	0.78296	0.573	0.033	0	12
Tcf7	0	0.781086	0.607	0.038	0	12
Lef1	0	0.773473	0.602	0.038	0	12
Hcst	0	0.723632	0.573	0.037	0	12
Lck	0	0.701692	0.621	0.044	0	12
Cd3e	0	0.701015	0.626	0.035	0	12
Skap1	0	0.658282	0.602	0.036	0	12
Itk	0	0.606409	0.573	0.034	0	12
Ptprc	7.03336e-258	1.24119	0.886	0.122	2.18407e-253	12
Trac	1.5743e-255	0.912915	0.668	0.065	4.88867e-251	12
Cd53	5.06713e-252	0.725958	0.692	0.069	1.5735e-247	12
Coro1a	1.55218e-242	1.41701	0.91	0.139	4.81998e-238	12
Rac2	1.40333e-235	0.982674	0.758	0.092	4.35776e-231	12
Laptm5	4.16839e-232	0.898911	0.744	0.091	1.29441e-227	12
Cd52	9.53978e-232	1.93249	0.934	0.162	2.96239e-227	12
Gmfg	4.56173e-227	0.722203	0.616	0.06	1.41655e-222	12
Ptprcap	4.78224e-225	0.601806	0.602	0.057	1.48503e-220	12
Cytip	8.60248e-218	0.934745	0.687	0.082	2.67133e-213	12
Trbc1	8.886e-205	1.23672	0.588	0.063	2.75937e-200	12
Ikzf1	8.44269e-204	0.600569	0.555	0.054	2.62171e-199	12
Gimap6	3.5976e-192	0.859203	0.697	0.094	1.11716e-187	12
Emb	6.3414e-190	1.05173	0.706	0.098	1.9692e-185	12
Cd28	4.60557e-180	0.618561	0.545	0.059	1.43017e-175	12
S1pr1	1.14803e-178	0.697191	0.559	0.062	3.56497e-174	12
Fxyd5	1.99464e-146	0.964908	0.777	0.158	6.19394e-142	12
Ets1	9.12536e-145	1.06181	0.844	0.184	2.8337e-140	12
Ccr7	7.54131e-142	0.674312	0.531	0.07	2.3418e-137	12
Satb1	3.44444e-131	1.12769	0.777	0.177	1.0696e-126	12
Stk17b	1.60453e-128	0.941053	0.768	0.173	4.98256e-124	12
Limd2	3.45737e-102	0.809224	0.81	0.237	1.07362e-97	12
Arhgdib	1.05277e-99	1.13415	0.882	0.278	3.26918e-95	12
Srgn	8.5694e-84	1.00774	0.73	0.217	2.66106e-79	12
Vps37b	1.16108e-81	0.972378	0.564	0.134	3.6055e-77	12
Rps16	1.86308e-62	0.627862	1	0.991	5.78543e-58	12
Rgs10	6.63475e-55	0.740906	0.744	0.306	2.06029e-50	12
Crlf3	5.09984e-48	0.615529	0.668	0.257	1.58365e-43	12
Btg1	2.32193e-39	0.793887	0.981	0.745	7.21029e-35	12
Shisa5	7.21657e-39	0.650586	0.948	0.686	2.24096e-34	12
Smad7	5.4093e-36	0.599053	0.773	0.389	1.67975e-31	12
Peli1	3.56664e-35	0.600348	0.758	0.407	1.10755e-30	12
Col15a1	2.84981e-34	0.746577	0.929	0.497	8.84952e-30	12
Zfp36l2	3.12856e-34	0.727836	0.962	0.786	9.71512e-30	12
Col4a2	1.73403e-33	0.643885	0.986	0.632	5.38468e-29	12
Igfbp7	8.99963e-33	0.880458	1	0.805	2.79465e-28	12
Rps27	3.8594e-32	0.660915	1	0.988	1.19846e-27	12
Steap4	2.14929e-31	0.585351	0.853	0.448	6.6742e-27	12
Col4a1	1.49941e-30	0.764552	0.995	0.702	4.65613e-26	12
Sh3bgrl3	3.03758e-29	0.59066	0.957	0.769	9.4326e-25	12
Hspa1b	7.24582e-28	0.676605	0.791	0.442	2.25004e-23	12
H2-K1	3.80066e-25	0.691388	0.981	0.895	1.18022e-20	12
Cygb	1.67677e-22	0.597696	0.943	0.739	5.20689e-18	12
Junb	1.92885e-22	0.656327	0.995	0.878	5.98964e-18	12
Bgn	2.98022e-22	0.697091	0.995	0.836	9.25448e-18	12
H2-D1	7.81882e-22	0.692839	0.967	0.903	2.42798e-17	12
Hspa1a	2.66104e-20	0.666444	0.806	0.527	8.26333e-16	12
Mgp	7.18996e-20	1.08394	0.588	0.307	2.2327e-15	12
Mmp3	1.3095e-19	0.767815	0.597	0.32	4.06641e-15	12
Nr4a1	2.07447e-19	0.596469	0.701	0.41	6.44184e-15	12
Fmo2	1.45568e-15	0.709464	0.517	0.278	4.52031e-11	12
Cst3	7.48176e-10	0.684862	0.995	0.976	2.32331e-05	12
Thbs4	0	2.73459	0.71	0.011	0	13
Sfrp5	0	2.0036	0.454	0.001	0	13
Cldn1	0	1.96797	0.743	0.032	0	13
Sbspon	0	1.86725	0.677	0.004	0	13
Tenm2	0	1.56812	0.636	0.003	0	13
Wnt6	0	1.5302	0.584	0.029	0	13
Lypd2	0	1.46945	0.476	0.011	0	13
Foxd1	0	1.39583	0.684	0.012	0	13
Kcnk2	0	1.36417	0.55	0.017	0	13
Cspg4	0	1.31665	0.654	0.058	0	13
Itgb4	0	1.20437	0.409	0.01	0	13
Gfra1	0	1.1235	0.509	0.008	0	13
Col8a1	0	1.10844	0.428	0.014	0	13
P2ry14	0	1.07116	0.524	0.037	0	13
Crabp2	0	1.04956	0.346	0.005	0	13
Gsta4	0	1.01488	0.383	0.017	0	13
Cdh5	0	1.00601	0.517	0.03	0	13
Col26a1	0	0.936405	0.398	0.008	0	13
Tec	0	0.902459	0.58	0.038	0	13
Adra2a	0	0.860181	0.428	0.019	0	13
Gcg	0	0.860046	0.346	0.002	0	13
Clec1a	0	0.839898	0.39	0.017	0	13
Rarres1	0	0.83106	0.398	0.019	0	13
Homer2	0	0.827042	0.491	0.035	0	13
Gatm	0	0.807415	0.416	0.012	0	13
Col28a1	0	0.794979	0.312	0.011	0	13
Plxdc1	0	0.789726	0.424	0.017	0	13
Kank4	0	0.787051	0.494	0.011	0	13
Gjb5	0	0.741045	0.435	0.025	0	13
Sostdc1	0	0.737813	0.312	0.007	0	13
Cxadr	0	0.722269	0.305	0.007	0	13
St8sia2	0	0.720359	0.394	0.021	0	13
Foxd2	0	0.704575	0.439	0.023	0	13
Spp1	0	0.666171	0.323	0.001	0	13
Rasgrp2	4.09274e-295	1.6146	0.743	0.094	1.27092e-290	13
Ntng1	2.27976e-285	0.979353	0.301	0.012	7.07933e-281	13
Itga6	7.70043e-283	1.89671	0.61	0.064	2.39121e-278	13
Nrp2	1.42121e-268	1.31166	0.699	0.091	4.41327e-264	13
Zbtb7c	7.07836e-261	0.627923	0.361	0.021	2.19804e-256	13
Ptch1	1.25152e-259	2.27557	0.829	0.147	3.88634e-255	13
Plk2	2.83363e-250	1.44399	0.706	0.099	8.79926e-246	13
Cttnbp2	1.30964e-230	0.89037	0.558	0.061	4.06683e-226	13
Vtn	8.90855e-230	2.22792	0.799	0.144	2.76637e-225	13
F11r	5.50926e-219	0.862116	0.509	0.054	1.71079e-214	13
Klf5	2.57169e-218	1.91452	0.751	0.134	7.98587e-214	13
Fam189a2	2.45759e-210	0.720005	0.442	0.041	7.63155e-206	13
Col11a1	1.18135e-190	1.19452	0.472	0.053	3.66845e-186	13
Sdc3	1.30101e-189	0.62021	0.316	0.023	4.04004e-185	13
Piezo2	2.56404e-187	0.987619	0.61	0.096	7.96212e-183	13
Inf2	9.13366e-174	0.76485	0.517	0.07	2.83628e-169	13
Col18a1	2.94498e-171	2.09178	0.9	0.307	9.14503e-167	13
Sox9	3.19549e-171	1.48493	0.684	0.129	9.92296e-167	13
Adamtsl3	3.7484e-170	1.00642	0.621	0.104	1.16399e-165	13
Pear1	1.70161e-162	1.03875	0.613	0.109	5.284e-158	13
Sipa1l1	5.45857e-161	1.02993	0.654	0.129	1.69505e-156	13
Cav1	5.75571e-154	3.02516	0.903	0.34	1.78732e-149	13
Tgm2	5.96381e-152	0.638336	0.413	0.049	1.85194e-147	13
Matn2	1.57676e-149	1.77795	0.914	0.334	4.89631e-145	13
Itga1	8.61147e-149	1.40759	0.729	0.175	2.67412e-144	13
Ccnd1	4.35593e-147	1.89985	0.814	0.262	1.35265e-142	13
Etv1	5.42369e-147	0.850309	0.52	0.084	1.68422e-142	13
Trib2	6.92806e-139	1.00505	0.528	0.09	2.15137e-134	13
Ndrg1	1.09955e-137	1.24569	0.625	0.129	3.41443e-133	13
Tgfbi	3.18246e-137	1.99437	0.989	0.754	9.88251e-133	13
Ramp1	8.13243e-133	0.794494	0.431	0.061	2.52536e-128	13
Nr2f2	2.04906e-131	2.07348	0.907	0.393	6.36296e-127	13
Ifitm1	9.49024e-129	1.70975	0.602	0.122	2.947e-124	13
2010111I01Rik	5.63876e-127	0.706944	0.491	0.083	1.751e-122	13
Vwa1	6.69892e-127	0.632537	0.32	0.035	2.08022e-122	13
Cpe	2.37408e-126	1.72511	0.959	0.521	7.37223e-122	13
Cav2	1.31049e-122	0.851333	0.517	0.098	4.06948e-118	13
Mras	2.26712e-122	1.04683	0.509	0.098	7.04008e-118	13
Stard13	4.30379e-122	0.699069	0.509	0.093	1.33646e-117	13
Foxs1	1.05573e-119	0.819964	0.532	0.097	3.27835e-115	13
Lmo4	2.53017e-115	1.7489	0.911	0.551	7.85695e-111	13
Cd9	3.42505e-115	1.85121	0.974	0.608	1.06358e-110	13
2023-09-06	5.84557e-115	0.909004	0.569	0.131	1.81522e-110	13
Lmo7	1.08945e-112	0.857521	0.383	0.057	3.38306e-108	13
Sorcs2	1.40677e-112	0.813032	0.587	0.131	4.36844e-108	13
Slc2a1	2.08967e-112	1.22907	0.416	0.07	6.48906e-108	13
Nradd	1.25089e-111	0.818095	0.431	0.075	3.88439e-107	13
Cgnl1	9.24323e-108	1.10278	0.68	0.21	2.8703e-103	13
Cp	2.70672e-100	1.91518	0.84	0.417	8.40518e-96	13
Ppp1r13b	7.47888e-98	0.657289	0.454	0.091	2.32242e-93	13
Mtss1	1.34778e-97	0.85578	0.465	0.098	4.18527e-93	13
6030408B16Rik	1.74784e-94	0.710641	0.312	0.044	5.42757e-90	13
Phlda3	1.07883e-93	1.47852	0.803	0.383	3.3501e-89	13
Ngfr	5.18122e-93	0.618441	0.409	0.074	1.60892e-88	13
Cox6c	4.52507e-91	1.19237	0.993	0.965	1.40517e-86	13
Hmgcs2	5.2997e-91	0.7758	0.528	0.125	1.64572e-86	13
Specc1	1.04544e-90	0.775684	0.491	0.114	3.2464e-86	13
Meox2	7.06686e-89	1.1732	0.825	0.308	2.19447e-84	13
Bnc2	5.45156e-87	1.1515	0.61	0.202	1.69287e-82	13
Psip1	2.0406e-85	1.4249	0.862	0.547	6.33668e-81	13
Krt19	6.22279e-85	1.21207	0.387	0.077	1.93236e-80	13
Nid2	1.16322e-82	1.12072	0.807	0.403	3.61215e-78	13
Pkdcc	2.93387e-80	1.14112	0.833	0.487	9.11054e-76	13
Laptm4b	1.56542e-79	0.72699	0.539	0.152	4.86111e-75	13
Fjx1	3.70867e-76	0.849598	0.476	0.126	1.15165e-71	13
Tln2	6.90734e-76	1.02332	0.546	0.174	2.14494e-71	13
Dusp6	3.04241e-74	0.659522	0.379	0.079	9.44758e-70	13
Thbs1	7.87732e-74	1.00008	0.814	0.342	2.44614e-69	13
Egr3	2.19098e-73	1.06064	0.546	0.164	6.80367e-69	13
2023-09-11	3.19645e-73	1.01304	0.866	0.526	9.92594e-69	13
Abi3bp	1.35635e-71	1.21148	0.963	0.859	4.21188e-67	13
Ndrg2	1.7784e-71	1.06585	0.703	0.274	5.52246e-67	13
Ebf2	3.96936e-71	1.05605	0.929	0.696	1.2326e-66	13
Cdc42ep3	5.31091e-71	0.861229	0.483	0.128	1.6492e-66	13
Adamts9	4.26575e-70	0.637835	0.491	0.131	1.32464e-65	13
Cd81	1.91056e-69	0.819193	0.989	0.978	5.93287e-65	13
Fxyd6	1.97793e-69	1.6492	0.599	0.22	6.14207e-65	13
Csrp1	2.39956e-69	1.02274	0.714	0.325	7.45135e-65	13
Hspb1	5.19856e-69	1.2873	0.561	0.187	1.61431e-64	13
Ifitm2	5.24225e-69	0.776325	0.985	0.973	1.62788e-64	13
Lxn	7.07148e-68	0.843342	0.602	0.224	2.19591e-63	13
H3f3b	3.0431e-65	1.0059	0.996	0.973	9.44975e-61	13
Fhl2	6.90048e-65	0.620285	0.387	0.091	2.14281e-60	13
Ecscr	1.17275e-63	0.706746	0.487	0.143	3.64173e-59	13
Ptpn13	3.07636e-63	0.804903	0.599	0.238	9.55301e-59	13
Ddit4	1.209e-62	0.71983	0.465	0.135	3.7543e-58	13
Bhlhe40	1.24811e-62	1.51914	0.71	0.36	3.87575e-58	13
Tpm1	1.25835e-62	1.07048	0.851	0.589	3.90755e-58	13
Tpm2	1.67014e-62	0.658773	0.61	0.211	5.18628e-58	13
Efnb1	1.12943e-61	0.863878	0.755	0.419	3.50722e-57	13
Rgs16	1.58724e-61	1.33921	0.468	0.133	4.92887e-57	13
Tshz3	5.24094e-61	0.734886	0.625	0.251	1.62747e-56	13
Vit	2.17422e-60	0.797778	0.606	0.202	6.7516e-56	13
Arhgap31	1.05066e-59	0.83316	0.546	0.202	3.26262e-55	13
Gab1	8.57762e-59	0.87903	0.572	0.229	2.66361e-54	13
Pdzd2	4.53407e-58	0.775808	0.621	0.267	1.40797e-53	13
Ripor2	5.36675e-58	0.61582	0.424	0.117	1.66654e-53	13
Tjp1	9.56498e-58	1.1869	0.684	0.373	2.97021e-53	13
Spry1	2.21604e-57	0.738311	0.684	0.28	6.88147e-53	13
Fam107b	9.22553e-56	0.622631	0.472	0.154	2.8648e-51	13
Atp2b4	6.23132e-55	1.02014	0.714	0.412	1.93501e-50	13
Atox1	1.7372e-54	0.865546	0.963	0.92	5.39452e-50	13
Sult5a1	5.96922e-54	1.0534	0.665	0.303	1.85362e-49	13
Prelp	2.08197e-51	0.900387	0.881	0.681	6.46514e-47	13
Nr4a1	2.17754e-51	1.30402	0.751	0.408	6.7619e-47	13
Gfra2	2.22841e-51	0.662732	0.405	0.114	6.9199e-47	13
Gstm5	2.66396e-51	0.950004	0.862	0.694	8.27239e-47	13
Bace2	5.30914e-51	0.615049	0.665	0.279	1.64865e-46	13
Olfml3	6.53345e-51	0.891593	0.87	0.656	2.02883e-46	13
Zeb1	1.16645e-50	0.842025	0.814	0.6	3.62219e-46	13
2023-09-09	1.54337e-50	0.79411	0.576	0.245	4.79262e-46	13
Smoc2	1.8143e-49	1.96251	0.796	0.562	5.63395e-45	13
Cyb5r3	3.93941e-49	0.947164	0.848	0.723	1.22331e-44	13
Dusp5	4.90622e-49	0.595265	0.39	0.116	1.52353e-44	13
Cald1	5.38551e-49	0.756932	0.97	0.927	1.67236e-44	13
Klf7	1.72102e-48	0.980959	0.859	0.726	5.34429e-44	13
Fzd2	2.81506e-48	0.930331	0.814	0.601	8.74162e-44	13
Slc16a1	9.30553e-48	1.36678	0.613	0.323	2.88965e-43	13
Apod	3.13183e-47	3.36043	0.848	0.653	9.72528e-43	13
Nr4a2	4.79077e-47	1.12494	0.428	0.137	1.48768e-42	13
Ltbp4	7.457e-46	0.922141	0.874	0.629	2.31562e-41	13
Gpc3	8.12035e-46	1.16085	0.974	0.947	2.52161e-41	13
Cfh	8.36606e-45	0.897154	0.498	0.193	2.59791e-40	13
Rell1	1.74558e-44	0.659719	0.584	0.272	5.42055e-40	13
Ahr	5.32305e-44	0.602847	0.405	0.133	1.65297e-39	13
Dock9	6.02426e-44	0.784554	0.561	0.255	1.87071e-39	13
Sfrp1	6.56991e-44	1.01679	0.632	0.329	2.04015e-39	13
Nfatc1	9.7158e-44	0.620864	0.539	0.221	3.01705e-39	13
Atpif1	2.30755e-43	0.680131	0.933	0.912	7.16563e-39	13
Cox4i1	3.14563e-43	0.732172	0.989	0.975	9.76814e-39	13
Ctdspl	6.03595e-43	0.724725	0.643	0.34	1.87434e-38	13
Mest	9.17317e-43	0.816538	0.766	0.452	2.84854e-38	13
Cdh11	1.06945e-42	0.943459	0.784	0.532	3.32097e-38	13
Cnn3	1.22582e-42	0.775688	0.833	0.72	3.80655e-38	13
Rala	2.51496e-42	1.01689	0.818	0.703	7.8097e-38	13
Arhgdib	2.8972e-42	0.643035	0.621	0.281	8.99668e-38	13
Sptssa	9.08081e-42	0.730828	0.888	0.754	2.81986e-37	13
Ppia	1.60332e-41	0.609468	0.993	0.983	4.97879e-37	13
Cdc42ep5	3.82187e-41	0.697695	0.758	0.505	1.18681e-36	13
Ier5l	4.70949e-41	0.669907	0.457	0.173	1.46244e-36	13
Mdfic	6.45443e-41	0.76376	0.61	0.33	2.00429e-36	13
Siva1	1.01763e-40	0.735188	0.796	0.585	3.16005e-36	13
Ldb2	2.08396e-40	0.797427	0.71	0.435	6.47131e-36	13
Dynll1	3.02809e-40	0.67634	0.963	0.955	9.40312e-36	13
Mgst3	4.29279e-40	0.858125	0.677	0.396	1.33304e-35	13
Tubb2b	4.83151e-40	0.972443	0.613	0.343	1.50033e-35	13
Ccl11	5.97185e-40	1.28977	0.874	0.693	1.85444e-35	13
Tcf4	6.94966e-40	1.01444	0.914	0.844	2.15808e-35	13
Jag1	1.11436e-39	0.62377	0.628	0.308	3.46043e-35	13
Mid1ip1	2.6529e-39	0.665374	0.431	0.16	8.23805e-35	13
Wfdc1	5.16388e-39	0.802969	0.58	0.306	1.60354e-34	13
Ptma	5.60783e-39	0.679252	0.989	0.985	1.7414e-34	13
Tpm4	1.19545e-38	0.789975	0.881	0.845	3.71222e-34	13
Cox6b2	1.88173e-38	0.613193	0.394	0.136	5.84334e-34	13
Plec	2.078e-38	0.912781	0.725	0.534	6.45283e-34	13
Tm4sf1	7.62912e-38	1.00856	0.647	0.385	2.36907e-33	13
Sh3pxd2a	9.79903e-38	0.861643	0.833	0.695	3.04289e-33	13
Sh3bgrl3	1.16661e-37	0.745238	0.874	0.77	3.62267e-33	13
Col4a2	1.77097e-37	0.705155	0.933	0.632	5.49939e-33	13
Myl12a	2.35574e-36	0.784317	0.944	0.926	7.31527e-32	13
Ccdc28b	2.91586e-36	0.659024	0.732	0.501	9.05462e-32	13
Igfbp6	8.2215e-36	1.42016	0.97	0.841	2.55302e-31	13
Calm1	2.38992e-35	0.675774	0.967	0.951	7.42141e-31	13
Col4a1	2.80315e-35	0.633891	0.981	0.701	8.70463e-31	13
Cavin1	1.13564e-34	0.903354	0.944	0.918	3.52649e-30	13
App	3.23706e-34	0.638454	0.963	0.927	1.0052e-29	13
Ppp1r2	1.21149e-33	0.826234	0.859	0.768	3.76203e-29	13
Bzw2	1.67719e-33	0.803606	0.662	0.437	5.20817e-29	13
Il33	2.42236e-33	0.704876	0.528	0.248	7.52217e-29	13
Lgals1	7.28866e-33	0.600584	0.993	0.981	2.26335e-28	13
Sdc4	1.74172e-31	0.807184	0.658	0.451	5.40856e-27	13
Spred1	2.09209e-31	0.714858	0.751	0.532	6.49658e-27	13
Tmod3	3.3574e-31	0.814783	0.758	0.636	1.04257e-26	13
Pds5b	3.5674e-31	0.663557	0.714	0.498	1.10779e-26	13
Bzw1	1.12159e-30	0.694819	0.833	0.852	3.48288e-26	13
Ptms	3.91266e-30	0.729416	0.948	0.93	1.215e-25	13
Ldlr	6.89612e-29	0.737993	0.599	0.344	2.14145e-24	13
Eva1b	8.03391e-29	0.591928	0.818	0.687	2.49477e-24	13
Myl12b	2.58614e-28	0.661775	0.881	0.871	8.03075e-24	13
Ier3	3.17817e-28	1.26824	0.691	0.475	9.86916e-24	13
Ppp1r12a	3.28337e-28	0.631286	0.725	0.571	1.01959e-23	13
Runx1t1	6.17169e-28	0.679841	0.688	0.452	1.9165e-23	13
Arhgap5	9.90344e-28	0.647576	0.796	0.685	3.07532e-23	13
Arl4a	1.01301e-27	0.64321	0.751	0.595	3.14571e-23	13
Igfbp7	1.21285e-27	0.637845	0.978	0.805	3.76628e-23	13
Qk	7.77452e-27	0.761976	0.822	0.764	2.41422e-22	13
Gpc4	8.57915e-27	0.605057	0.409	0.191	2.66408e-22	13
Scd1	1.34567e-26	0.7238	0.717	0.506	4.17871e-22	13
Colec12	2.26098e-25	0.606049	0.684	0.483	7.02101e-21	13
Socs2	3.11189e-25	0.586081	0.487	0.253	9.66334e-21	13
Paics	8.76134e-25	0.693514	0.669	0.536	2.72066e-20	13
Gas6	3.46196e-23	1.27023	0.517	0.297	1.07504e-18	13
Ccdc3	3.92869e-23	0.778895	0.472	0.253	1.21998e-18	13
Abca8a	5.50746e-23	1.21558	0.639	0.456	1.71023e-18	13
Tiparp	6.06234e-23	0.970205	0.584	0.384	1.88254e-18	13
Hmgcr	2.33691e-22	0.637765	0.494	0.288	7.25682e-18	13
Tsc22d1	2.87762e-22	0.696021	0.77	0.689	8.93588e-18	13
Dact1	2.96625e-22	0.665668	0.729	0.577	9.21108e-18	13
Lama4	1.12673e-21	0.635834	0.87	0.772	3.49884e-17	13
Sox4	1.04179e-20	0.69422	0.747	0.649	3.23506e-16	13
Pim3	2.57768e-20	0.632115	0.483	0.274	8.00448e-16	13
Nudt4	3.93984e-20	0.689826	0.725	0.65	1.22344e-15	13
Chd3	5.0257e-20	0.607232	0.743	0.679	1.56063e-15	13
Ctnna1	9.29698e-20	0.629028	0.688	0.587	2.88699e-15	13
Fbn2	6.58803e-18	0.655919	0.71	0.589	2.04578e-13	13
Hmgcs1	5.88209e-17	0.779843	0.643	0.506	1.82656e-12	13
Hes1	9.67716e-17	0.73833	0.714	0.566	3.00505e-12	13
Cyp51	2.18988e-16	0.621996	0.454	0.281	6.80024e-12	13
C2	2.21683e-16	0.698811	0.61	0.435	6.88391e-12	13
Socs3	2.78188e-16	0.873095	0.781	0.697	8.63859e-12	13
Ppp1r15a	5.35723e-16	0.811991	0.736	0.686	1.66358e-11	13
Ctsb	1.3681e-14	0.758528	0.941	0.945	4.24836e-10	13
Idi1	4.68223e-14	0.653264	0.431	0.274	1.45397e-09	13
Aprt	1.22546e-13	0.646202	0.721	0.669	3.80541e-09	13
Cstb	2.2451e-13	0.697582	0.773	0.744	6.97172e-09	13
Dlk1	2.25002e-13	0.7542	0.509	0.312	6.98699e-09	13
Abca9	3.18749e-13	0.603204	0.461	0.313	9.89811e-09	13
Cavin2	3.35032e-12	0.875071	0.569	0.498	1.04037e-07	13
Mustn1	2.73909e-11	0.598069	0.476	0.35	8.50571e-07	13
Emp1	2.4418e-10	0.725227	0.762	0.766	7.58252e-06	13
Gadd45b	2.91956e-10	0.660338	0.632	0.531	9.06613e-06	13
Cebpd	2.41806e-09	0.639907	0.862	0.859	7.50881e-05	13
Abca6	1.41647e-07	0.5891	0.331	0.244	0.00439858	13
Cilp	0	3.23996	0.735	0.047	0	14
Lgr5	0	1.47079	0.574	0.02	0	14
Fgf9	0	1.0351	0.526	0.013	0	14
C1qtnf3	1.88137e-208	1.66408	0.626	0.077	5.84221e-204	14
Wisp2	2.65708e-129	1.23749	0.443	0.059	8.25102e-125	14
Ramp1	1.48138e-109	0.891085	0.422	0.062	4.60014e-105	14
Mfap4	6.6745e-109	1.97145	0.978	0.423	2.07263e-104	14
Lox	6.47718e-101	1.78888	0.991	0.772	2.01136e-96	14
Pcsk5	4.04733e-97	1.6583	0.913	0.461	1.25682e-92	14
Eln	9.03471e-94	3.14509	0.978	0.923	2.80555e-89	14
Fbln1	1.83085e-91	1.52394	0.974	0.581	5.68534e-87	14
Angptl1	1.90904e-91	1.94447	0.883	0.387	5.92816e-87	14
Fibin	2.48513e-83	1.10722	0.552	0.133	7.71708e-79	14
Gas1	2.75127e-83	1.77411	0.983	0.782	8.54353e-79	14
Hmcn2	1.0986e-81	1.1993	0.435	0.084	3.41149e-77	14
Fbln2	1.30713e-81	1.47997	0.978	0.828	4.05903e-77	14
Igf1	1.7504e-80	1.60152	0.987	0.787	5.43551e-76	14
Itgbl1	1.83142e-78	1.09083	0.809	0.32	5.68712e-74	14
Fxyd6	6.46608e-74	0.853892	0.691	0.22	2.00791e-69	14
Tgfbi	2.07695e-66	1.09764	0.987	0.755	6.44954e-62	14
Pmepa1	6.70546e-64	1.12982	0.991	0.792	2.08225e-59	14
Sfrp2	8.64486e-59	2.0564	0.939	0.68	2.68449e-54	14
Pam	1.69183e-57	0.992867	0.974	0.838	5.25363e-53	14
Ctgf	2.63063e-57	0.973361	0.365	0.078	8.1689e-53	14
Fbn2	7.46878e-57	1.32068	0.896	0.586	2.31928e-52	14
Sfrp4	4.87617e-56	1.56816	0.909	0.623	1.5142e-51	14
Gas6	8.21306e-56	1.39762	0.722	0.295	2.5504e-51	14
Sfrp1	1.01109e-52	1.0678	0.717	0.328	3.13975e-48	14
1500015O10Rik	5.47402e-51	1.16411	0.661	0.283	1.69985e-46	14
Bgn	1.7465e-46	0.901966	0.996	0.836	5.42341e-42	14
Kcnj8	1.15578e-44	0.996146	0.661	0.315	3.58905e-40	14
Ptgis	1.64305e-44	0.716849	0.93	0.585	5.10215e-40	14
Serpinf1	1.06267e-42	0.625739	1	0.976	3.29991e-38	14
Cd9	7.95966e-42	0.790103	0.943	0.609	2.47171e-37	14
Ccdc80	1.97975e-41	0.850513	0.987	0.953	6.14772e-37	14
Pdgfrl	1.22213e-40	0.735528	0.948	0.689	3.79507e-36	14
Aspn	2.74638e-40	0.979019	0.983	0.885	8.52833e-36	14
Tgfbr3	3.34008e-40	0.767238	0.939	0.766	1.03719e-35	14
Mgp	7.12177e-40	0.672629	0.709	0.305	2.21152e-35	14
Smoc2	1.15773e-37	0.915481	0.861	0.562	3.5951e-33	14
Gnas	1.71127e-37	0.585966	1	0.992	5.31402e-33	14
Fat4	1.81264e-37	0.720818	0.696	0.368	5.6288e-33	14
Gpc3	1.5083e-36	0.716011	0.987	0.947	4.68373e-32	14
Plpp1	5.79586e-36	0.658541	0.791	0.474	1.79979e-31	14
Crispld1	1.23426e-34	0.891476	0.709	0.34	3.83274e-30	14
Gm26771	1.62635e-31	1.10375	0.661	0.37	5.05031e-27	14
Igfbp3	8.36442e-31	0.960915	0.809	0.535	2.5974e-26	14
Adamtsl1	1.40076e-29	0.60587	0.917	0.667	4.34977e-25	14
Dkk2	2.44483e-29	1.16543	0.47	0.203	7.59194e-25	14
Fmo1	2.41674e-28	0.661304	0.757	0.47	7.5047e-24	14
Pcolce	2.43347e-28	0.590846	0.996	0.974	7.55664e-24	14
Ogn	7.02038e-27	0.735282	0.987	0.913	2.18004e-22	14
Fgl2	1.21298e-24	0.975943	0.739	0.516	3.76667e-20	14
Mpp6	1.1661e-23	0.772163	0.709	0.463	3.6211e-19	14
Ier3	4.07372e-23	0.848724	0.774	0.475	1.26501e-18	14
Emp1	1.15076e-22	0.625872	0.93	0.763	3.57345e-18	14
Csrp2	3.78929e-22	0.68845	0.974	0.928	1.17669e-17	14
Id2	4.6249e-22	0.784694	0.787	0.601	1.43617e-17	14
Spon2	2.57643e-21	0.850288	0.774	0.564	8.00058e-17	14
Col12a1	9.86155e-21	0.836015	0.513	0.26	3.06231e-16	14
Itm2a	2.32278e-20	0.620543	0.974	0.888	7.21293e-16	14
Prlr	2.76664e-17	0.621404	0.526	0.274	8.59125e-13	14
Lbp	1.38844e-16	0.615001	0.822	0.693	4.31152e-12	14
Gadd45g	1.32571e-13	0.828824	0.83	0.702	4.11674e-09	14
Gpx3	1.58979e-13	0.956681	0.765	0.606	4.93677e-09	14
Cdkn1c	3.5793e-12	0.587685	0.904	0.721	1.11148e-07	14
Apod	9.35665e-12	0.759285	0.787	0.655	2.90552e-07	14
Cthrc1	3.8384e-11	0.637485	0.722	0.541	1.19194e-06	14
Penk	6.78969e-11	0.747058	0.496	0.318	2.1084e-06	14
Nov	1.94893e-08	0.97438	0.483	0.346	0.000605202	14
Pnp	1.96067e-07	0.58973	0.861	0.782	0.00608848	14
Mcm5	0	1.07851	0.854	0.075	0	15
Hells	0	1.05591	0.812	0.082	0	15
Ccne2	0	0.779046	0.573	0.034	0	15
Mcm2	4.65717e-291	0.871808	0.822	0.089	1.44619e-286	15
Chaf1b	1.27754e-257	0.597165	0.545	0.041	3.96714e-253	15
Uhrf1	1.78748e-241	0.768073	0.615	0.057	5.55068e-237	15
Mcm3	1.0282e-229	1.00573	0.845	0.125	3.19286e-225	15
Slfn9	1.14044e-226	1.06575	0.648	0.069	3.5414e-222	15
Gmnn	3.58463e-222	0.690213	0.671	0.072	1.11314e-217	15
Lig1	3.36416e-212	1.16028	0.85	0.136	1.04467e-207	15
Mcm6	3.92586e-210	1.1966	0.901	0.163	1.2191e-205	15
Zfp367	9.29762e-209	0.770071	0.681	0.082	2.88719e-204	15
Dtl	3.49079e-200	0.636837	0.634	0.073	1.084e-195	15
Tcf19	5.50112e-183	0.655372	0.624	0.077	1.70826e-178	15
Mcm7	7.87911e-158	0.923661	0.817	0.161	2.4467e-153	15
Pclaf	7.01387e-152	1.22655	0.606	0.084	2.17802e-147	15
Clspn	2.07597e-150	0.587559	0.516	0.062	6.44652e-146	15
Gins2	4.59813e-137	0.682884	0.695	0.125	1.42786e-132	15
Mcm4	4.39799e-132	0.785911	0.789	0.172	1.36571e-127	15
Dhfr	7.76911e-124	0.662659	0.629	0.113	2.41254e-119	15
Rpa2	2.32085e-120	0.77867	0.746	0.168	7.20695e-116	15
Rrm1	5.8349e-119	0.963352	0.878	0.247	1.81191e-114	15
Pcna	1.60795e-118	1.37106	0.901	0.316	4.99318e-114	15
Smc2	1.99469e-101	0.665467	0.775	0.188	6.1941e-97	15
Hat1	1.98142e-99	0.815723	0.765	0.208	6.1529e-95	15
Dnmt1	2.52706e-98	0.691317	0.761	0.207	7.84728e-94	15
E2f1	1.88691e-94	0.652829	0.775	0.214	5.85942e-90	15
Dnajc9	1.21835e-90	0.675415	0.756	0.212	3.78335e-86	15
Topbp1	1.0319e-89	0.709652	0.883	0.301	3.20434e-85	15
Stmn1	1.6131e-86	0.838596	0.779	0.216	5.00917e-82	15
Tyms	1.64022e-85	0.81188	0.685	0.184	5.09338e-81	15
Dut	5.07798e-84	1.05452	0.892	0.387	1.57687e-79	15
Rfc2	3.56713e-74	0.66779	0.826	0.297	1.1077e-69	15
Fam111a	1.21422e-73	0.795417	0.831	0.319	3.77052e-69	15
Dctpp1	3.97087e-70	0.750401	0.822	0.301	1.23308e-65	15
Tuba1b	2.6216e-69	0.98	0.986	0.839	8.14087e-65	15
Tipin	8.05098e-65	0.724497	0.85	0.376	2.50007e-60	15
Dek	1.12875e-64	0.979337	0.962	0.662	3.50511e-60	15
Atad2	4.26313e-63	0.710766	0.751	0.261	1.32383e-58	15
Il18	9.44401e-58	0.778676	0.859	0.369	2.93265e-53	15
Nsd2	2.16451e-57	0.618199	0.761	0.285	6.72147e-53	15
Smpd3	4.5295e-57	1.24119	0.887	0.408	1.40655e-52	15
Crispld1	8.4959e-56	0.813764	0.836	0.339	2.63823e-51	15
Ranbp1	4.37408e-55	0.837535	0.977	0.811	1.35828e-50	15
Rfc1	1.91362e-49	0.649753	0.864	0.455	5.94235e-45	15
H2afz	4.23152e-49	0.633737	0.991	0.92	1.31401e-44	15
Gap43	7.73995e-49	0.931419	0.944	0.486	2.40349e-44	15
Nasp	9.41914e-49	0.647003	0.798	0.383	2.92493e-44	15
Ran	1.87193e-48	0.764199	0.967	0.824	5.8129e-44	15
Tubb5	3.45105e-48	0.850106	0.981	0.893	1.07165e-43	15
Ssrp1	9.93441e-47	0.677516	0.897	0.52	3.08493e-42	15
Akr1c18	5.28259e-45	1.072	0.892	0.428	1.6404e-40	15
Anxa3	7.69955e-45	0.914043	0.995	0.626	2.39094e-40	15
Pi16	3.41971e-44	0.964027	0.986	0.6	1.06192e-39	15
Ckap4	6.72618e-44	0.602493	1	0.926	2.08868e-39	15
Sfrp2	2.51912e-41	0.936818	0.995	0.679	7.82261e-37	15
Efhd1	4.5966e-41	0.634034	0.934	0.491	1.42738e-36	15
Snrpd1	8.29572e-41	0.652946	0.944	0.688	2.57607e-36	15
Nap1l1	3.57317e-40	0.684134	0.977	0.863	1.10958e-35	15
Dpp4	4.6309e-40	0.740139	0.986	0.557	1.43803e-35	15
Mrpl18	7.18038e-40	0.595525	0.897	0.594	2.22972e-35	15
Uchl1	1.80126e-39	0.60933	0.756	0.33	5.59346e-35	15
Creb5	2.77074e-37	0.706184	0.967	0.67	8.60399e-33	15
Siva1	1.08947e-36	0.650361	0.887	0.584	3.38312e-32	15
Cbx5	2.30858e-36	0.622274	0.859	0.535	7.16882e-32	15
Slbp	3.99815e-36	0.61207	0.784	0.432	1.24154e-31	15
Pcolce2	1.76882e-34	0.653379	0.995	0.776	5.49272e-30	15
Smc3	8.63131e-34	0.58578	0.915	0.63	2.68028e-29	15
Sema3c	4.28581e-33	0.702561	1	0.767	1.33087e-28	15
Igfbp6	1.10767e-32	0.670508	0.995	0.841	3.43964e-28	15
Sbsn	2.28298e-32	0.732479	0.793	0.408	7.08935e-28	15
Efemp1	3.35025e-31	0.705216	0.981	0.676	1.04035e-26	15
Ly6c1	7.91823e-28	0.625445	0.995	0.748	2.45885e-23	15
Mfap5	1.09874e-27	0.621133	1	0.945	3.41191e-23	15
Ifi27l2a	2.82912e-25	0.643044	0.906	0.611	8.78525e-21	15
Igfbp5	5.14043e-20	0.861407	0.887	0.678	1.59626e-15	15
Ccl21a	0	6.33542	0.754	0.019	0	16
Clu	0	4.94622	0.966	0.094	0	16
Ccl19	0	4.27946	0.888	0.043	0	16
Des	0	2.79719	0.966	0.055	0	16
Csf2rb	0	2.62768	0.911	0.007	0	16
Dsc3	0	2.45801	0.804	0.001	0	16
Grem1	0	2.26834	0.67	0.003	0	16
Serpina3g	0	2.07509	0.765	0.041	0	16
Shisa3	0	1.78929	0.709	0.021	0	16
CR974586.5	0	1.70974	0.609	0.005	0	16
Slc7a11	0	1.55668	0.419	0.011	0	16
Bst1	0	1.5211	0.559	0.002	0	16
Serpina10	0	1.50436	0.575	0	0	16
Irf8	0	1.42737	0.749	0.06	0	16
Csf2rb2	0	1.38711	0.575	0.007	0	16
Rapgef5	0	1.35078	0.57	0.015	0	16
Csmd1	0	1.27359	0.648	0.009	0	16
Tnc	0	1.25461	0.553	0.015	0	16
Dsc2	0	1.23843	0.497	0.009	0	16
Col6a4	0	1.07044	0.536	0.009	0	16
Gm16685	0	1.05494	0.447	0.011	0	16
Cxadr	0	1.0466	0.391	0.008	0	16
Spns2	0	1.01484	0.508	0.005	0	16
Adamts20	0	1.00666	0.514	0.004	0	16
Pcdh15	0	0.982923	0.363	0	0	16
Synpo2	0	0.981754	0.525	0.02	0	16
Slc15a3	0	0.900976	0.436	0.011	0	16
Unc5c	0	0.810278	0.397	0.007	0	16
Crym	0	0.809051	0.335	0.002	0	16
Foxf1	0	0.709665	0.391	0.009	0	16
Col26a1	0	0.645731	0.385	0.01	0	16
Tmem176a	2.54768e-302	2.90804	0.966	0.12	7.91132e-298	16
Spib	2.95899e-293	0.61215	0.38	0.014	9.18856e-289	16
Rnf150	1.08613e-292	1.17177	0.659	0.049	3.37277e-288	16
Msc	2.87997e-288	1.63652	0.654	0.049	8.94317e-284	16
Ifitm1	5.8854e-288	3.58258	0.944	0.121	1.82759e-283	16
Robo2	6.00604e-285	0.951934	0.559	0.034	1.86505e-280	16
Adra2a	2.11225e-274	1.11047	0.447	0.022	6.55916e-270	16
Tagln	1.19956e-267	2.89457	0.777	0.079	3.72499e-263	16
S1pr3	2.72194e-259	1.53355	0.76	0.077	8.45243e-255	16
Enpp2	6.44671e-239	2.73461	0.827	0.103	2.0019e-234	16
Tnfsf8	6.63253e-233	0.747583	0.324	0.013	2.0596e-228	16
Gm2564	2.96636e-224	2.29845	0.67	0.068	9.21144e-220	16
Gm13889	6.03839e-214	1.52907	0.676	0.07	1.8751e-209	16
Cxcl13	1.46899e-202	4.40136	0.598	0.059	4.56166e-198	16
Tmem176b	3.6351e-202	2.95795	0.972	0.205	1.12881e-197	16
Acta2	2.66047e-194	1.88751	0.81	0.12	8.26156e-190	16
Rgs5	3.56841e-191	2.10012	0.631	0.068	1.1081e-186	16
Mylk	1.82731e-185	1.76193	0.799	0.122	5.67436e-181	16
Pdlim3	1.94663e-176	0.787663	0.413	0.03	6.04487e-172	16
Hmgcs2	1.16394e-167	1.52727	0.771	0.124	3.61437e-163	16
Ntrk1	1.26309e-161	0.792511	0.374	0.027	3.92226e-157	16
Serpinb6b	4.40175e-153	0.664964	0.33	0.022	1.36687e-148	16
Epas1	1.07474e-151	1.65286	0.782	0.143	3.3374e-147	16
2023-09-04	1.94781e-151	1.0004	0.486	0.05	6.04853e-147	16
Tns3	1.5719e-150	1.34096	0.737	0.124	4.88123e-146	16
Tenm3	5.58834e-148	1.18236	0.67	0.102	1.73535e-143	16
Vtn	2.25057e-146	1.96499	0.788	0.148	6.98869e-142	16
Rtn1	2.53632e-146	0.714706	0.458	0.046	7.87604e-142	16
Ly6h	2.37168e-143	1.26221	0.503	0.056	7.36479e-139	16
Fmod	2.69374e-143	1.14953	0.62	0.085	8.36488e-139	16
Nfkbie	1.12427e-141	0.80141	0.503	0.057	3.49119e-137	16
Myo1b	1.60214e-134	0.853111	0.525	0.065	4.97513e-130	16
Cdk6	5.51056e-126	0.638844	0.413	0.042	1.71119e-121	16
Itga1	9.16798e-122	1.85935	0.777	0.178	2.84693e-117	16
Actn1	6.23672e-119	1.18013	0.76	0.161	1.93669e-114	16
Ecscr	2.38219e-114	1.20377	0.698	0.143	7.3974e-110	16
Rasl11a	1.91372e-112	1.34191	0.609	0.106	5.94268e-108	16
Emp2	1.03844e-109	1.39561	0.788	0.211	3.22465e-105	16
C3	3.97563e-108	3.33259	0.989	0.458	1.23455e-103	16
Myh11	4.70382e-107	0.69732	0.346	0.034	1.46068e-102	16
Tpm2	3.08903e-106	1.47554	0.799	0.211	9.59236e-102	16
Vcam1	8.12973e-104	2.25451	0.972	0.496	2.52452e-99	16
Mfge8	8.61855e-103	3.83683	0.989	0.827	2.67632e-98	16
C4b	1.43082e-102	2.55036	0.888	0.295	4.44311e-98	16
Srgn	2.32716e-101	1.60816	0.777	0.218	7.22654e-97	16
Cdc42ep3	1.99426e-100	1.12015	0.642	0.129	6.19276e-96	16
Dclk1	2.18835e-98	2.06498	0.989	0.708	6.79548e-94	16
Apoe	2.42919e-93	3.40452	0.989	0.618	7.54337e-89	16
Birc2	1.15469e-92	1.78632	0.872	0.358	3.58567e-88	16
Itga6	2.03663e-92	0.846011	0.458	0.069	6.32435e-88	16
Ccnd1	8.63501e-91	1.63196	0.816	0.265	2.68143e-86	16
Ugcg	8.58495e-88	1.85851	0.894	0.425	2.66588e-83	16
Il33	7.92455e-87	1.60789	0.765	0.247	2.46081e-82	16
Rgs16	9.41662e-85	1.83342	0.615	0.134	2.92414e-80	16
Ptger4	4.78427e-84	0.91697	0.408	0.062	1.48566e-79	16
Ogfrl1	2.15933e-81	0.967625	0.503	0.099	6.70536e-77	16
H2-Q7	3.46793e-81	1.18356	0.609	0.148	1.0769e-76	16
Cyp26b1	1.36456e-79	1.10433	0.397	0.059	4.23736e-75	16
Pde4b	7.85722e-77	0.707292	0.475	0.087	2.4399e-72	16
Pdgfa	1.33434e-76	0.704055	0.48	0.09	4.14353e-72	16
Ctsc	4.57479e-76	1.22263	0.659	0.186	1.42061e-71	16
Tifa	1.31687e-75	0.600285	0.447	0.078	4.08929e-71	16
Rps19	1.49704e-72	1.09341	0.994	0.988	4.64875e-68	16
Rpl36a	2.35974e-72	1.07768	0.989	0.981	7.32772e-68	16
Smap2	3.72313e-72	1.18589	0.687	0.236	1.15614e-67	16
Ptma	1.0175e-71	1.21491	1	0.985	3.15964e-67	16
Rasa3	1.80668e-71	0.847692	0.536	0.124	5.61027e-67	16
Cxcl16	2.77372e-70	1.23519	0.676	0.217	8.61324e-66	16
Slco2b1	1.05665e-69	1.04079	0.531	0.119	3.28122e-65	16
Csrp1	3.31473e-69	1.23805	0.782	0.327	1.02932e-64	16
Rasgrp2	2.81493e-66	0.736293	0.48	0.101	8.74119e-62	16
Osmr	6.22084e-66	1.03315	0.609	0.169	1.93176e-61	16
Gucy1a1	3.50893e-65	1.23183	0.693	0.217	1.08963e-60	16
Cxcl12	6.56008e-65	2.41483	0.972	0.764	2.0371e-60	16
Dram1	1.47122e-63	1.13866	0.704	0.258	4.56859e-59	16
Nudt4	2.97081e-63	1.69919	0.894	0.648	9.22526e-59	16
Bok	5.69665e-63	0.681096	0.531	0.129	1.76898e-58	16
Rplp2	1.00164e-60	0.81378	1	0.989	3.11038e-56	16
Gm10600	1.16606e-60	0.677552	0.397	0.077	3.62096e-56	16
Slco2a1	3.39661e-60	0.933019	0.48	0.114	1.05475e-55	16
Rps16	5.98802e-60	1.08999	0.989	0.991	1.85946e-55	16
Tpm1	1.74639e-57	1.456	0.883	0.591	5.42305e-53	16
Ptprf	2.35308e-57	0.755993	0.57	0.165	7.30701e-53	16
Notch3	8.00199e-57	1.2814	0.587	0.173	2.48486e-52	16
Vamp5	9.09169e-57	0.93482	0.492	0.129	2.82324e-52	16
Ndrg1	1.78267e-55	0.740022	0.52	0.133	5.53573e-51	16
Ngfr	4.71386e-55	0.624579	0.385	0.076	1.46379e-50	16
Igfbp3	1.0006e-53	1.70056	0.916	0.534	3.10718e-49	16
Nr2f1	7.98624e-52	1.05662	0.581	0.194	2.47997e-47	16
Ets1	1.90809e-51	0.920306	0.587	0.188	5.9252e-47	16
Lifr	3.83748e-51	1.17171	0.704	0.285	1.19165e-46	16
H2-Ab1	9.3688e-50	0.643787	0.441	0.106	2.90929e-45	16
Rpl37a	1.94935e-49	0.736919	1	0.994	6.05331e-45	16
Marcksl1	5.54222e-49	0.977973	0.687	0.281	1.72103e-44	16
Rpl37	1.41131e-48	0.795066	0.978	0.987	4.38253e-44	16
Adam12	3.42028e-47	0.949017	0.743	0.29	1.0621e-42	16
Tnip1	8.22803e-47	0.860734	0.553	0.193	2.55505e-42	16
Tpx2	8.26873e-47	0.675701	0.369	0.077	2.56769e-42	16
Pgf	3.83247e-46	0.617043	0.335	0.07	1.1901e-41	16
Tsc22d1	6.80023e-46	1.16298	0.899	0.688	2.11168e-41	16
Tnfaip3	9.14012e-46	1.22886	0.682	0.29	2.83828e-41	16
Nckap5	9.29134e-46	0.66527	0.441	0.118	2.88524e-41	16
Rai14	1.17268e-45	0.989124	0.553	0.192	3.64151e-41	16
Rps15	1.69932e-45	0.698725	0.994	0.988	5.27689e-41	16
Thsd7a	3.79232e-45	0.982739	0.525	0.167	1.17763e-40	16
Tspan7	5.94464e-45	0.74342	0.492	0.147	1.84599e-40	16
Vangl2	1.76536e-44	0.605646	0.38	0.091	5.48196e-40	16
Pkig	1.80551e-44	0.951653	0.709	0.364	5.60664e-40	16
Mtss1	8.54737e-44	0.614579	0.402	0.101	2.65421e-39	16
Rpl23	6.86325e-43	0.645515	0.994	0.994	2.13124e-38	16
Myh9	5.26018e-42	1.1161	0.793	0.491	1.63344e-37	16
Rpl18	6.54727e-42	0.805482	0.994	0.986	2.03312e-37	16
Crip2	4.92878e-41	0.942601	0.754	0.381	1.53054e-36	16
Fnbp1l	1.35238e-40	0.757129	0.503	0.172	4.19955e-36	16
Rps3	1.6102e-40	0.734405	0.978	0.985	5.00017e-36	16
Hmgb2	2.52858e-40	1.60916	0.749	0.403	7.85198e-36	16
Rpl18a	5.4934e-40	0.814859	0.983	0.99	1.70587e-35	16
Rpl35	1.02076e-39	0.721667	0.966	0.979	3.16977e-35	16
Rps25	1.30897e-39	0.633375	0.978	0.981	4.06474e-35	16
Igfbp7	7.29088e-39	0.992879	0.983	0.806	2.26404e-34	16
Rpl28	8.1489e-39	0.670888	0.989	0.989	2.53048e-34	16
Arid5b	9.47232e-39	0.980945	0.754	0.402	2.94144e-34	16
Fau	2.12117e-38	0.686366	0.989	0.989	6.58688e-34	16
Kcne4	2.4008e-38	0.709475	0.335	0.079	7.45519e-34	16
Il1r1	8.47811e-38	0.979795	0.782	0.451	2.63271e-33	16
Rpl7	1.54836e-37	0.700767	0.983	0.984	4.80813e-33	16
Rpl22	1.81584e-37	0.616537	0.972	0.98	5.63874e-33	16
Rps10	2.26305e-37	0.651756	0.983	0.992	7.02746e-33	16
Nr2f2	3.37827e-37	1.01095	0.771	0.397	1.04905e-32	16
Rpl39	5.53771e-37	0.607692	0.989	0.991	1.71963e-32	16
Rpl23a	6.01062e-37	0.785762	0.972	0.981	1.86648e-32	16
Rps24	6.89566e-37	0.688599	0.989	0.995	2.14131e-32	16
Rps9	7.20567e-37	0.657652	1	0.989	2.23758e-32	16
Mdk	8.71624e-37	1.04754	0.849	0.528	2.70665e-32	16
Nfkb2	9.04707e-37	0.645491	0.43	0.137	2.80939e-32	16
H3f3b	1.48255e-36	0.800043	0.972	0.973	4.60377e-32	16
Rpl31	1.03665e-35	0.682027	0.955	0.971	3.21911e-31	16
Zeb2	1.80818e-35	0.8463	0.961	0.919	5.61494e-31	16
B2m	2.47739e-35	1.00808	0.944	0.968	7.69303e-31	16
Rpl32	4.46248e-35	0.665343	0.989	0.989	1.38573e-30	16
Serpina3n	7.9928e-35	1.31802	0.458	0.164	2.482e-30	16
Rps26	1.59929e-34	0.639606	0.994	0.989	4.96628e-30	16
Hmgb1	2.17999e-34	0.885298	0.939	0.955	6.76954e-30	16
Rpl13	4.33148e-34	0.596005	1	0.995	1.34505e-29	16
Atrx	7.34208e-34	0.875728	0.899	0.792	2.27994e-29	16
Sema5a	8.74022e-34	0.887551	0.659	0.316	2.7141e-29	16
Sox4	5.7859e-33	1.43641	0.838	0.649	1.7967e-28	16
Gfra2	1.00711e-32	0.647077	0.391	0.116	3.12739e-28	16
Rpl10a	1.1716e-32	0.698275	0.978	0.983	3.63816e-28	16
2023-09-07	1.17728e-32	0.79335	0.922	0.9	3.65579e-28	16
Meox2	2.98539e-32	0.654377	0.715	0.313	9.27052e-28	16
Il1r2	4.63221e-32	0.805703	0.525	0.201	1.43844e-27	16
Rps18	5.24726e-32	0.61071	1	0.987	1.62943e-27	16
Vegfa	6.82319e-32	1.05751	0.788	0.486	2.1188e-27	16
Rps13	7.62424e-32	0.620448	0.989	0.986	2.36756e-27	16
Tmem123	9.51816e-32	1.14551	0.665	0.414	2.95568e-27	16
Stmn1	2.59663e-31	0.827384	0.559	0.22	8.06332e-27	16
Rpl36	2.94146e-31	0.610618	0.989	0.985	9.13411e-27	16
Rps7	3.61663e-31	0.759152	0.983	0.988	1.12307e-26	16
Rps14	3.70477e-31	0.635285	0.989	0.99	1.15044e-26	16
Mycbp2	4.8288e-31	1.03909	0.81	0.691	1.49949e-26	16
Flrt3	7.5237e-31	0.687709	0.469	0.176	2.33633e-26	16
Icam1	2.73225e-30	1.01884	0.754	0.399	8.48446e-26	16
Uba52	1.16244e-29	0.701962	0.922	0.918	3.60971e-25	16
Rpl19	1.9054e-29	0.630936	0.983	0.99	5.91682e-25	16
Mrpl38	3.72537e-29	0.725288	0.547	0.256	1.15684e-24	16
Rpl12	4.64572e-29	0.61599	0.994	0.985	1.44264e-24	16
Id1	8.81827e-29	0.898219	0.436	0.153	2.73834e-24	16
Rpl17	9.077e-29	0.60058	0.978	0.986	2.81868e-24	16
Cald1	1.41042e-28	0.794387	0.933	0.928	4.37979e-24	16
Gm26735	3.89603e-28	0.790955	0.408	0.146	1.20983e-23	16
Nfkbia	6.1452e-28	1.32144	0.939	0.797	1.90827e-23	16
Ppia	7.19878e-28	0.59611	0.989	0.983	2.23544e-23	16
Rps17	7.97958e-28	0.617791	0.978	0.979	2.4779e-23	16
Rps5	1.03467e-27	0.646296	0.983	0.989	3.21296e-23	16
Fam49a	2.23008e-27	0.66868	0.43	0.159	6.92506e-23	16
Pim1	8.21619e-27	1.02424	0.715	0.441	2.55137e-22	16
Rpl10	1.28024e-26	0.62961	0.983	0.983	3.97552e-22	16
Rnf19a	1.47051e-26	0.744496	0.62	0.357	4.56639e-22	16
Gadd45b	3.58824e-26	1.19753	0.81	0.53	1.11426e-21	16
Hnrnpa3	9.98469e-26	0.804946	0.894	0.875	3.10054e-21	16
Mif	1.34463e-25	0.740868	0.81	0.684	4.17549e-21	16
Cdh11	6.51399e-25	0.788804	0.799	0.533	2.02279e-20	16
Pnrc1	1.45959e-24	0.912045	0.922	0.876	4.53246e-20	16
Fus	2.27238e-24	0.683555	0.944	0.901	7.05643e-20	16
Tgfbi	4.23228e-24	1.00523	0.86	0.757	1.31425e-19	16
Tuba1c	1.17348e-23	0.606538	0.531	0.257	3.644e-19	16
Deptor	1.64677e-23	0.636354	0.469	0.201	5.11371e-19	16
Hsp90ab1	2.22429e-23	0.641034	0.994	0.984	6.90708e-19	16
AU020206	6.45228e-23	0.592578	0.318	0.107	2.00363e-18	16
Ccl2	7.0135e-23	1.01951	0.693	0.4	2.1779e-18	16
Bach1	2.1104e-22	0.859283	0.631	0.401	6.55344e-18	16
Ly96	9.29465e-22	0.656288	0.436	0.198	2.88627e-17	16
Ncl	1.57059e-21	0.673642	0.894	0.895	4.87714e-17	16
Snhg12	1.79651e-21	0.770708	0.721	0.515	5.57871e-17	16
mt-Cytb	2.96088e-21	0.636326	1	0.99	9.19442e-17	16
Kctd12	3.09054e-21	0.893432	0.782	0.593	9.59707e-17	16
Nr4a1	6.1848e-21	0.935572	0.67	0.411	1.92057e-16	16
Picalm	7.01183e-21	0.855282	0.827	0.716	2.17738e-16	16
Eif3c	7.5906e-21	0.66467	0.866	0.841	2.35711e-16	16
Thbs1	9.85498e-21	1.13134	0.626	0.347	3.06027e-16	16
Birc3	3.29695e-20	0.688538	0.598	0.351	1.0238e-15	16
Slc5a3	7.64792e-20	0.669859	0.419	0.185	2.37491e-15	16
Cnn2	1.02804e-19	0.588181	0.626	0.379	3.19238e-15	16
Plxnb2	1.45843e-19	0.795194	0.676	0.503	4.52887e-15	16
Trim47	1.23379e-18	0.608054	0.542	0.297	3.83129e-14	16
Vcl	1.37726e-18	0.786771	0.575	0.362	4.27679e-14	16
App	2.88266e-18	0.650946	0.927	0.928	8.95151e-14	16
Nrp1	6.51418e-18	1.00654	0.743	0.623	2.02285e-13	16
Sfpq	7.31514e-18	0.758017	0.86	0.817	2.27157e-13	16
Map4k4	1.4132e-17	0.711393	0.838	0.787	4.38841e-13	16
Crim1	1.62173e-17	0.70596	0.464	0.25	5.03597e-13	16
Ptpn1	1.67847e-17	0.594473	0.575	0.376	5.21215e-13	16
Ptbp3	3.06058e-17	0.639671	0.709	0.56	9.50401e-13	16
Abcc9	4.69532e-17	0.969868	0.631	0.446	1.45804e-12	16
Cp	7.84806e-17	0.675626	0.648	0.422	2.43706e-12	16
Macf1	1.51587e-16	0.64273	0.86	0.799	4.70722e-12	16
Hspa1a	1.58137e-16	1.35132	0.704	0.529	4.91063e-12	16
Pdlim4	2.64482e-16	0.663129	0.615	0.445	8.21295e-12	16
Plpp1	3.51324e-16	0.643183	0.659	0.476	1.09097e-11	16
Rbpms	4.00812e-16	0.690052	0.754	0.641	1.24464e-11	16
Hspe1	5.59309e-16	0.7498	0.899	0.917	1.73682e-11	16
Palld	4.26518e-15	0.679945	0.654	0.492	1.32447e-10	16
Purb	4.81181e-15	0.600687	0.777	0.729	1.49421e-10	16
Gpm6b	6.77722e-15	0.604418	0.587	0.357	2.10453e-10	16
Bmp2k	7.10524e-15	0.675477	0.458	0.262	2.20639e-10	16
Col12a1	5.34174e-14	0.882993	0.458	0.262	1.65877e-09	16
Rnf122	1.50672e-13	0.604176	0.436	0.242	4.67882e-09	16
H2-D1	2.71962e-13	0.597944	0.939	0.904	8.44524e-09	16
Hspa1b	2.75656e-13	1.22446	0.603	0.445	8.55996e-09	16
Malat1	5.2893e-13	0.650686	1	0.989	1.64249e-08	16
Cib1	5.90043e-13	0.620124	0.587	0.455	1.83226e-08	16
Cxcl1	6.43941e-13	0.806764	0.777	0.613	1.99963e-08	16
Plvap	8.98958e-13	0.627932	0.391	0.201	2.79153e-08	16
Rassf2	1.04587e-12	0.629504	0.492	0.316	3.24773e-08	16
Myl9	4.23896e-12	0.607723	0.67	0.533	1.31632e-07	16
Ifngr1	7.45825e-12	0.604476	0.693	0.596	2.31601e-07	16
Gem	7.46149e-12	0.768506	0.698	0.546	2.31702e-07	16
Pdzd2	1.01089e-11	0.626203	0.441	0.271	3.13911e-07	16
Raph1	2.56856e-11	0.795955	0.642	0.515	7.97614e-07	16
Hmgn2	2.64554e-11	0.640136	0.67	0.593	8.2152e-07	16
Clec2d	3.00253e-11	0.63472	0.765	0.68	9.32375e-07	16
Chka	5.88161e-11	0.58621	0.374	0.206	1.82642e-06	16
Arhgap29	5.99227e-11	0.605616	0.704	0.638	1.86078e-06	16
Igf1r	9.58572e-11	0.605893	0.732	0.633	2.97665e-06	16
Pdgfrb	2.58449e-10	0.640595	0.615	0.504	8.02561e-06	16
Cebpb	4.81619e-10	0.866534	0.782	0.813	1.49557e-05	16
Serinc3	1.37069e-09	0.597948	0.698	0.659	4.25642e-05	16
Procr	3.42492e-09	0.590363	0.453	0.291	0.000106354	16
Ier3	5.6056e-09	1.07573	0.62	0.477	0.000174071	16
Ccnd2	1.09257e-07	0.678232	0.782	0.755	0.00339276	16
Phlda1	1.25744e-07	0.65175	0.732	0.631	0.00390473	16
Car3	0	5.91432	1	0.08	0	17
Adipoq	0	3.2167	0.883	0.009	0	17
Nnat	0	2.27394	0.708	0.032	0	17
Plin1	0	2.22671	0.967	0.011	0	17
Prkar2b	0	1.71189	0.983	0.078	0	17
Gpd1	0	1.56988	0.7	0.007	0	17
Retn	0	1.35556	0.7	0.004	0	17
Reep6	0	1.33564	0.892	0.041	0	17
Mrap	0	1.2813	0.858	0.015	0	17
Ppp1r1a	0	1.18488	0.892	0.02	0	17
Adig	0	1.11127	0.55	0.002	0	17
Fcor	0	1.04541	0.8	0.033	0	17
Adrb3	0	0.97955	0.467	0.009	0	17
Tenm4	0	0.943495	0.775	0.018	0	17
Arxes1	0	0.92876	0.775	0.042	0	17
Gm45716	0	0.92873	0.742	0.022	0	17
Lgals12	0	0.836242	0.792	0.007	0	17
Thrsp	0	0.824481	0.308	0.002	0	17
Smoc1	0	0.821315	0.8	0.033	0	17
Slc36a2	0	0.720934	0.758	0.013	0	17
Pcx	0	0.664955	0.717	0.03	0	17
Ppargc1b	0	0.659986	0.7	0.024	0	17
Lipe	5.95504e-296	1.17298	0.858	0.057	1.84922e-291	17
Rgcc	1.45793e-289	2.21805	0.942	0.076	4.52731e-285	17
Acsl1	3.69659e-251	2.12241	0.95	0.091	1.1479e-246	17
Dgat2	7.141e-245	0.727449	0.583	0.03	2.21749e-240	17
Tfrc	3.88741e-235	0.753121	0.658	0.04	1.20716e-230	17
Arxes2	2.71037e-202	1.35149	0.933	0.105	8.41651e-198	17
Hmgb3	4.33239e-191	1.03902	0.942	0.11	1.34534e-186	17
Cebpa	9.80862e-188	1.75208	0.975	0.134	3.04587e-183	17
Mmd	4.92496e-176	0.860504	0.717	0.065	1.52935e-171	17
Pparg	8.88567e-172	1.38016	0.967	0.139	2.75927e-167	17
Agpat2	2.50144e-171	1.93605	0.975	0.153	7.76772e-167	17
Cluh	3.0289e-160	1.24844	0.942	0.145	9.40564e-156	17
Cav2	7.84824e-152	0.873388	0.825	0.1	2.43712e-147	17
Slc25a10	7.56082e-150	0.857745	0.783	0.094	2.34786e-145	17
Fitm2	1.49477e-147	0.706789	0.842	0.105	4.64171e-143	17
Mcrip2	2.17423e-143	1.22047	0.917	0.151	6.75163e-139	17
Tk1	4.72897e-142	0.80522	0.642	0.061	1.46849e-137	17
Fgfrl1	1.10089e-134	0.697433	0.867	0.119	3.41861e-130	17
[truncated: 1,247 more rows]
