# Supplementary material for: A single-cell sequence analysis of mouse subcutaneous white adipose tissue reveals dynamic changes during weaning
Source: Commun Biol. 2024 Jun 29;7:787. doi: 10.1038/s42003-024-06448-3 (PMC11217364; doi:10.1038/s42003-024-06448-3)
Supplement: Supplementary file 4 — Supplementary data 2 [file 42003_2024_6448_MOESM4_ESM.xlsx]

## Sheet: Immune cells marker gene
Gene	p_val	avg_log2FC	pct.1	pct.2	p_val_adj	cluster
Cd79a	0	3.028	0.99	0.169	0	0
Iglc2	0	2.90937	0.938	0.156	0	0
Igkc	0	2.8994	0.969	0.243	0	0
Ebf1	0	2.76185	0.982	0.198	0	0
Iglc3	0	2.73054	0.907	0.142	0	0
Ly6d	0	2.68625	0.939	0.159	0	0
Iglc1	0	2.61626	0.721	0.105	0	0
Cd79b	0	2.58144	0.963	0.203	0	0
Mef2c	0	2.46714	0.925	0.207	0	0
Cd74	0	2.46711	0.997	0.36	0	0
Ms4a1	0	2.385	0.898	0.139	0	0
Ighd	0	2.37697	0.867	0.154	0	0
Fcmr	0	2.36441	0.803	0.12	0	0
H2-Ab1	0	2.33473	0.981	0.26	0	0
Ighm	0	2.26678	0.997	0.6	0	0
H2-Eb1	0	2.26586	0.98	0.265	0	0
H2-Aa	0	2.20477	0.985	0.28	0	0
Gm31243	0	2.16896	0.694	0.063	0	0
Fcer2a	0	2.13775	0.72	0.096	0	0
H2-Ob	0	2.13136	0.783	0.144	0	0
Bank1	0	2.06703	0.758	0.111	0	0
H2-DMb2	0	1.88876	0.686	0.104	0	0
Cd37	0	1.85146	0.934	0.567	0	0
Bcl11a	0	1.82512	0.639	0.102	0	0
Vpreb3	0	1.81139	0.527	0.063	0	0
Scd1	0	1.75911	0.629	0.106	0	0
Siglecg	0	1.63048	0.57	0.089	0	0
Pax5	0	1.62629	0.611	0.098	0	0
Cd19	0	1.60082	0.594	0.089	0	0
Napsa	0	1.59152	0.674	0.159	0	0
H2-DMa	0	1.57049	0.702	0.195	0	0
Mzb1	0	1.5703	0.611	0.102	0	0
Pou2f2	0	1.54541	0.669	0.218	0	0
Tnfrsf13c	0	1.53496	0.521	0.079	0	0
Ralgps2	0	1.5323	0.687	0.236	0	0
Cd24a	0	1.42424	0.525	0.137	0	0
Cd55	0	1.40762	0.584	0.19	0	0
Cd22	0	1.40302	0.506	0.072	0	0
Fcrla	0	1.3953	0.55	0.099	0	0
H3f3a	0	1.37371	0.998	0.96	0	0
Syk	0	1.36108	0.544	0.135	0	0
Ly6e	0	1.35579	0.959	0.692	0	0
H2-Oa	0	1.35299	0.54	0.151	0	0
Hvcn1	0	1.32814	0.586	0.216	0	0
Ly86	0	1.32433	0.566	0.148	0	0
Pold4	0	1.30417	0.654	0.337	0	0
Fchsd2	0	1.28125	0.563	0.252	0	0
Spib	0	1.27552	0.45	0.083	0	0
Cd72	0	1.26344	0.439	0.1	0	0
Ciita	0	1.25482	0.446	0.083	0	0
Gm8369	0	1.2398	0.779	0.517	0	0
Lmo2	0	1.2384	0.431	0.098	0	0
Ptpn6	0	1.23584	0.676	0.37	0	0
Serp1	0	1.23086	0.813	0.505	0	0
Chst3	0	1.23038	0.402	0.063	0	0
Lyn	0	1.20932	0.506	0.141	0	0
Cd38	0	1.20084	0.434	0.083	0	0
Tnfrsf13b	0	1.20002	0.471	0.147	0	0
Gga2	0	1.19653	0.448	0.113	0	0
2023-03-01	0	1.19042	0.393	0.066	0	0
Serinc3	0	1.1895	0.807	0.467	0	0
Swap70	0	1.18902	0.59	0.231	0	0
Unc93b1	0	1.1675	0.555	0.17	0	0
Apobec3	0	1.1663	0.699	0.382	0	0
Pou2af1	0	1.15772	0.403	0.08	0	0
Smim14	0	1.14911	0.637	0.332	0	0
Ptp4a3	0	1.14443	0.539	0.256	0	0
Dok3	0	1.13945	0.401	0.071	0	0
Rnase6	0	1.13633	0.452	0.09	0	0
Btla	0	1.13198	0.463	0.16	0	0
Stap1	0	1.12534	0.502	0.217	0	0
Pxk	0	1.1095	0.479	0.178	0	0
Cd180	0	1.09736	0.372	0.073	0	0
Ms4a4c	0	1.08106	0.425	0.155	0	0
Chchd10	0	1.07871	0.483	0.226	0	0
B3gnt5	0	1.07669	0.33	0.049	0	0
Sh3bp5	0	1.07056	0.49	0.201	0	0
Snx2	0	1.06511	0.561	0.263	0	0
Pkig	0	1.06199	0.438	0.128	0	0
Blnk	0	1.03987	0.402	0.093	0	0
Cr2	0	1.03442	0.302	0.038	0	0
Arpc5l	0	1.01382	0.627	0.411	0	0
Serpinb1a	0	1.0121	0.514	0.123	0	0
Capg	0	1.00055	0.54	0.245	0	0
Zfp318	0	0.996909	0.371	0.126	0	0
Sorl1	0	0.981456	0.44	0.184	0	0
Lat2	0	0.924791	0.373	0.089	0	0
Ctsh	0	0.918139	0.587	0.222	0	0
Irf8	0	0.9144	0.586	0.195	0	0
Txndc16	0	0.911225	0.347	0.115	0	0
Pgap1	0	0.906243	0.307	0.091	0	0
Fcrl1	0	0.896117	0.305	0.051	0	0
Hhex	0	0.891873	0.305	0.07	0	0
Pxdc1	0	0.867606	0.324	0.078	0	0
Sdc4	0	0.811463	0.406	0.138	0	0
Cd52	0	0.781888	0.985	0.929	0	0
Rps27	0	0.741436	0.999	0.985	0	0
mt-Nd3	0	0.724153	0.952	0.908	0	0
Cybb	0	0.714247	0.396	0.12	0	0
Tcf4	1.57748e-300	0.773828	0.421	0.164	4.89854e-296	0
Ppp3ca	1.28053e-299	1.03365	0.582	0.337	3.97644e-295	0
Ltb	1.88145e-294	0.871984	0.844	0.698	5.84246e-290	0
Blvrb	4.61493e-289	0.806368	0.388	0.148	1.43307e-284	0
Arhgap17	2.91455e-284	0.935223	0.54	0.297	9.05055e-280	0
Btg1	4.12639e-283	0.753142	0.976	0.949	1.28137e-278	0
Sh3bgrl3	1.69466e-279	0.611277	0.937	0.886	5.26243e-275	0
Cxcr4	8.56891e-264	1.24962	0.531	0.298	2.6609e-259	0
Plac8	2.55384e-262	0.795396	0.568	0.295	7.93043e-258	0
AY036118	1.26562e-259	0.843793	0.869	0.711	3.93011e-255	0
Prkcb	4.07711e-252	0.925734	0.489	0.26	1.26607e-247	0
Ncf4	1.444e-246	0.868291	0.396	0.179	4.48405e-242	0
Dmxl1	1.40943e-245	0.970028	0.456	0.233	4.37671e-241	0
Ncf1	3.30648e-242	0.752879	0.339	0.131	1.02676e-237	0
Tsc22d3	7.5649e-242	0.935767	0.697	0.525	2.34913e-237	0
Camk2d	1.09233e-233	0.87974	0.529	0.311	3.39201e-229	0
Ctss	6.19939e-220	0.731551	0.588	0.368	1.9251e-215	0
Ikzf3	7.06486e-217	0.779051	0.414	0.2	2.19385e-212	0
Foxp1	4.16697e-208	0.705725	0.811	0.711	1.29397e-203	0
Samd9l	6.5852e-201	0.838557	0.382	0.186	2.0449e-196	0
A630001G21Rik	1.89858e-188	0.72398	0.307	0.131	5.89565e-184	0
Aldh2	1.48851e-184	0.710794	0.344	0.157	4.62228e-180	0
Mtss1	1.63006e-183	0.777169	0.389	0.197	5.06184e-179	0
Strbp	2.92262e-179	0.824507	0.36	0.179	9.0756e-175	0
Slc12a6	8.68884e-179	0.736038	0.369	0.184	2.69815e-174	0
Mif4gd	9.26421e-174	0.780936	0.382	0.203	2.87681e-169	0
Parp1	6.95062e-171	0.828744	0.392	0.217	2.15837e-166	0
Clec2i	7.89498e-166	0.816362	0.337	0.166	2.45163e-161	0
Sipa1	1.90037e-158	0.775014	0.445	0.274	5.9012e-154	0
Cmtm7	3.75416e-157	0.70715	0.405	0.23	1.16578e-152	0
Csk	7.82699e-156	0.733069	0.558	0.413	2.43052e-151	0
Zfp36l1	4.29144e-154	0.677932	0.806	0.731	1.33262e-149	0
Ptprcap	2.71562e-151	0.604462	0.762	0.651	8.43282e-147	0
Fam111a	1.75616e-150	0.739886	0.347	0.182	5.4534e-146	0
Ptbp3	1.55588e-148	0.659917	0.709	0.637	4.83147e-144	0
Lmbrd1	6.83247e-148	0.669725	0.313	0.154	2.12169e-143	0
Atp6v0b	2.31641e-144	0.66724	0.572	0.422	7.19316e-140	0
Sypl	3.66097e-140	0.688657	0.328	0.171	1.13684e-135	0
Ccdc50	1.21739e-139	0.744059	0.366	0.206	3.78035e-135	0
Bach2	2.9111e-130	0.739733	0.399	0.239	9.03983e-126	0
Tmem243	1.29765e-129	0.741759	0.42	0.275	4.02961e-125	0
Snx5	3.67905e-126	0.685737	0.56	0.435	1.14245e-121	0
Bmyc	9.73757e-122	0.666353	0.305	0.163	3.02381e-117	0
Irf2	9.64722e-120	0.714781	0.512	0.393	2.99575e-115	0
Lbh	6.63406e-105	0.689591	0.508	0.391	2.06007e-100	0
Plekha2	1.20605e-104	0.675365	0.362	0.23	3.74515e-100	0
Ifi203	2.85505e-98	0.608152	0.567	0.461	8.86578e-94	0
Etnk1	2.52955e-95	0.63068	0.484	0.374	7.85501e-91	0
Cmah	2.07605e-94	0.647067	0.437	0.306	6.44677e-90	0
Filip1l	4.72554e-92	0.679038	0.371	0.246	1.46742e-87	0
Fli1	7.814e-89	0.677119	0.44	0.33	2.42648e-84	0
Malt1	5.47151e-87	0.613428	0.475	0.357	1.69907e-82	0
Bin1	2.10826e-79	0.606458	0.405	0.302	6.54677e-75	0
Grap	4.8451e-69	0.643701	0.452	0.366	1.50455e-64	0
Man1a	6.73996e-66	0.634009	0.396	0.304	2.09296e-61	0
St8sia4	2.92954e-62	0.606283	0.411	0.322	9.09709e-58	0
Gimap9	0	1.47539	0.745	0.34	0	1
Vps37b	0	1.37991	0.914	0.496	0	1
Gramd3	0	1.3014	0.768	0.341	0	1
Satb1	0	1.18931	0.978	0.673	0	1
Ms4a6b	0	1.09985	0.879	0.52	0	1
Cytip	0	1.09822	0.934	0.673	0	1
Smc4	0	1.06096	0.788	0.488	0	1
Itk	0	1.05832	0.803	0.394	0	1
Slfn2	0	1.05411	0.834	0.538	0	1
Tmem64	0	1.03292	0.564	0.23	0	1
Crlf3	0	1.01808	0.844	0.563	0	1
Sh2d2a	0	1.01525	0.637	0.317	0	1
Rgcc	0	1.01196	0.615	0.272	0	1
S1pr1	0	0.999443	0.857	0.495	0	1
Cd28	0	0.985765	0.793	0.404	0	1
Klf3	0	0.962467	0.635	0.329	0	1
Ssh2	0	0.95621	0.782	0.484	0	1
Gimap6	0	0.94054	0.885	0.638	0	1
Ccr7	0	0.940194	0.905	0.529	0	1
Tpr	0	0.927649	0.833	0.623	0	1
Dusp10	0	0.917826	0.477	0.2	0	1
Saraf	0	0.917348	0.804	0.503	0	1
Rgs10	0	0.91683	0.819	0.523	0	1
Clint1	0	0.914706	0.683	0.428	0	1
Pnrc1	0	0.907577	0.966	0.753	0	1
Stat5b	0	0.902224	0.534	0.25	0	1
Fyb	0	0.883156	0.857	0.536	0	1
Rpl23a	0	0.872179	0.999	0.966	0	1
Lef1	0	0.863101	0.827	0.452	0	1
Ranbp10	0	0.857274	0.45	0.158	0	1
Cdkn1b	0	0.853735	0.726	0.433	0	1
Rnf125	0	0.834641	0.411	0.148	0	1
Emb	0	0.817219	0.871	0.512	0	1
Ms4a4b	0	0.815375	0.919	0.557	0	1
Tcf7	0	0.809915	0.799	0.456	0	1
Cd3d	0	0.768141	0.952	0.56	0	1
Rpl31	0	0.747886	0.994	0.927	0	1
Rpl29	0	0.734289	0.997	0.952	0	1
Rplp0	0	0.710938	0.997	0.982	0	1
Rps7	0	0.691255	0.997	0.973	0	1
Rpl12	0	0.66259	1	0.978	0	1
Rpl15	0	0.65414	0.997	0.971	0	1
Rps14	0	0.608779	0.997	0.983	0	1
Rpl24	0	0.608079	0.999	0.969	0	1
Rps16	0	0.607313	0.999	0.985	0	1
Rpl5	0	0.602389	0.993	0.959	0	1
Rpl18	0	0.591177	0.997	0.975	0	1
Itga6	1.21277e-305	0.867389	0.488	0.211	3.76601e-301	1
Cep97	6.7082e-303	0.787309	0.382	0.137	2.0831e-298	1
Arid5a	3.75853e-300	0.834722	0.531	0.252	1.16714e-295	1
Trbc2	2.06941e-291	0.698641	0.959	0.61	6.42613e-287	1
Slfn1	9.44131e-285	0.851124	0.46	0.195	2.93181e-280	1
Pde4d	2.84524e-278	0.734916	0.375	0.139	8.83533e-274	1
Cd3g	2.08932e-273	0.631632	0.915	0.557	6.48796e-269	1
Usp3	2.95608e-273	0.817836	0.55	0.292	9.17952e-269	1
Gimap4	3.52737e-273	0.856235	0.748	0.484	1.09536e-268	1
Tdrp	1.53612e-261	0.710761	0.382	0.146	4.7701e-257	1
Frat2	1.37415e-253	0.697358	0.444	0.192	4.26715e-249	1
Smad7	2.56097e-252	0.652884	0.811	0.547	7.9526e-248	1
Pik3ip1	1.75633e-245	0.763966	0.556	0.292	5.45394e-241	1
Crem	3.1209e-240	0.671988	0.456	0.201	9.69133e-236	1
Txk	1.87293e-238	0.635413	0.67	0.378	5.81602e-234	1
Ifngr1	8.06798e-232	0.706521	0.638	0.377	2.50535e-227	1
Itm2a	1.11125e-223	0.828165	0.504	0.26	3.45075e-219	1
Icos	1.29898e-218	0.685208	0.421	0.187	4.03372e-214	1
Dnaja1	8.49452e-218	0.702266	0.922	0.795	2.6378e-213	1
Zfp281	3.95287e-214	0.690369	0.386	0.17	1.22748e-209	1
Gpr146	6.06808e-210	0.596312	0.305	0.114	1.88432e-205	1
Zc3hav1	2.20146e-208	0.68787	0.667	0.446	6.83621e-204	1
Rapgef6	2.81828e-206	0.644278	0.777	0.579	8.75161e-202	1
Ifngr2	5.46787e-205	0.707443	0.409	0.193	1.69794e-200	1
2810474O19Rik	5.25919e-204	0.775101	0.6	0.378	1.63314e-199	1
Elf1	3.56997e-203	0.620896	0.81	0.635	1.10858e-198	1
Nrip1	5.79819e-199	0.687341	0.546	0.315	1.80051e-194	1
Crebrf	1.70119e-197	0.638758	0.52	0.289	5.28271e-193	1
Socs3	1.58167e-196	0.679772	0.403	0.187	4.91155e-192	1
Gpr132	1.60446e-193	0.645709	0.499	0.274	4.98231e-189	1
P2ry10	3.50137e-188	0.698819	0.521	0.295	1.08728e-183	1
Rnf19a	4.24065e-188	0.626696	0.333	0.142	1.31685e-183	1
Tubb2a	7.99844e-188	0.958351	0.334	0.146	2.48375e-183	1
Phf20l1	1.00997e-187	0.652939	0.633	0.422	3.13626e-183	1
Sh2d1a	2.15979e-183	0.641651	0.43	0.218	6.70679e-179	1
Trib2	1.43569e-182	0.609441	0.417	0.2	4.45823e-178	1
Socs1	8.65332e-180	0.664517	0.377	0.178	2.68712e-175	1
Gm12840	7.72684e-179	0.819883	0.483	0.255	2.39942e-174	1
Amd1	5.52674e-177	0.611561	0.351	0.159	1.71622e-172	1
Cited2	7.43985e-174	0.600686	0.577	0.352	2.3103e-169	1
Igtp	2.98634e-169	0.62038	0.318	0.137	9.27348e-165	1
Ubn1	1.47945e-168	0.60885	0.542	0.341	4.59413e-164	1
Ssbp2	4.98045e-168	0.624282	0.355	0.166	1.54658e-163	1
Gpr18	1.53388e-162	0.600153	0.401	0.203	4.76315e-158	1
Arid4a	9.99864e-159	0.658432	0.551	0.358	3.10488e-154	1
Madd	5.12308e-158	0.615686	0.48	0.283	1.59087e-153	1
Rflnb	7.61777e-155	0.708036	0.356	0.172	2.36555e-150	1
Chd1	3.86741e-152	0.630693	0.454	0.265	1.20095e-147	1
Il7r	3.47624e-150	0.616935	0.622	0.398	1.07948e-145	1
Zeb1	1.05582e-122	0.613851	0.421	0.255	3.27863e-118	1
Trac	0	1.21648	0.914	0.478	0	2
Dapl1	0	1.19572	0.499	0.193	0	2
Tcf7	0	1.1812	0.831	0.455	0	2
Igfbp4	0	1.07942	0.627	0.293	0	2
Cd3e	0	1.02388	0.847	0.434	0	2
Bcl11b	0	1.01361	0.782	0.402	0	2
Trbc2	0	0.997206	0.973	0.61	0	2
Rps29	0	0.994403	1	0.991	0	2
Lef1	0	0.95727	0.837	0.453	0	2
Cd4	0	0.945389	0.54	0.167	0	2
Gm10076	0	0.944587	0.871	0.61	0	2
Ms4a6b	0	0.833043	0.878	0.522	0	2
Tmsb10	0	0.831626	1	0.966	0	2
Ms4a4b	0	0.827986	0.948	0.555	0	2
Rps28	0	0.805877	0.999	0.97	0	2
Cd3g	0	0.78685	0.936	0.556	0	2
Rps27	0	0.743173	0.998	0.985	0	2
Uba52	0	0.733032	0.971	0.882	0	2
Rps21	0	0.659597	0.996	0.98	0	2
Rpl35	0	0.620457	0.996	0.953	0	2
Rpl37a	0	0.602235	0.999	0.987	0	2
Cd3d	9.77485e-294	0.69535	0.941	0.563	3.03538e-289	2
Lck	2.58081e-286	0.755593	0.751	0.436	8.01419e-282	2
Gm2682	1.57184e-272	0.714505	0.48	0.201	4.88105e-268	2
Actn1	3.19367e-264	0.804766	0.592	0.305	9.91731e-260	2
Rpl13a	2.22729e-259	0.619259	0.921	0.787	6.91641e-255	2
Hcst	1.09678e-256	0.721015	0.782	0.503	3.40583e-252	2
Inpp4b	4.22772e-255	0.749566	0.587	0.3	1.31283e-250	2
Fxyd5	1.94414e-254	0.631385	0.881	0.642	6.03713e-250	2
Nsg2	3.14357e-243	0.713168	0.464	0.204	9.76173e-239	2
Cd247	4.61164e-240	0.683141	0.552	0.276	1.43205e-235	2
AY036118	8.46112e-237	0.642489	0.916	0.709	2.62743e-232	2
Themis	5.31041e-228	0.652568	0.459	0.204	1.64904e-223	2
Slfn1	1.02461e-225	0.675377	0.45	0.198	3.18171e-221	2
Dgka	7.10334e-223	0.682949	0.657	0.386	2.2058e-218	2
Ccnd2	1.87807e-222	0.727673	0.75	0.492	5.83198e-218	2
Ikzf1	2.58565e-208	0.686766	0.76	0.538	8.02923e-204	2
Chd3	2.08289e-207	0.669905	0.661	0.401	6.46798e-203	2
Tox	4.19466e-205	0.695459	0.398	0.175	1.30257e-200	2
Tesc	1.03506e-192	0.622116	0.419	0.191	3.21418e-188	2
S1pr1	6.10809e-192	0.68874	0.749	0.508	1.89674e-187	2
Cd5	1.29704e-191	0.776957	0.478	0.248	4.02769e-187	2
Atp1b3	4.82098e-189	0.629965	0.737	0.51	1.49706e-184	2
Gimap3	1.90085e-188	0.617885	0.685	0.432	5.90272e-184	2
Pdcd4	2.08768e-184	0.659737	0.754	0.545	6.48288e-180	2
Lat	6.44629e-173	0.607298	0.618	0.375	2.00177e-168	2
Fam78a	7.09328e-173	0.597526	0.404	0.192	2.20268e-168	2
Trbc1	1.26931e-168	0.967293	0.619	0.386	3.94159e-164	2
Txnip	2.43091e-157	0.617225	0.712	0.493	7.5487e-153	2
Cd6	3.46715e-149	0.618915	0.388	0.195	1.07665e-144	2
Trib2	6.00267e-145	0.609295	0.402	0.203	1.86401e-140	2
Col1a2	0	2.01239	0.998	0.657	0	3
Col1a1	0	1.86629	0.989	0.653	0	3
Col3a1	0	1.80874	0.999	0.828	0	3
Lars2	0	1.78005	0.961	0.627	0	3
Sparc	0	1.62855	0.976	0.584	0	3
Gsn	0	1.55891	0.856	0.365	0	3
Gm42418	0	1.3944	1	0.999	0	3
Bcl11b	0	1.27138	0.776	0.411	0	3
Dcn	0	1.25784	0.725	0.323	0	3
Postn	0	1.21458	0.625	0.248	0	3
Fn1	0	1.18799	0.577	0.23	0	3
Gm20186	0	1.11077	0.569	0.243	0	3
Fstl1	0	1.01492	0.502	0.195	0	3
Fbn1	0	1.01332	0.438	0.142	0	3
Col6a3	0	0.987875	0.404	0.109	0	3
Dpt	0	0.983524	0.423	0.134	0	3
Igfbp6	0	0.956407	0.374	0.103	0	3
Col5a1	0	0.945764	0.388	0.114	0	3
Wdr89	5.62014e-307	1.02376	0.752	0.515	1.74522e-302	3
mt-Nd2	1.62819e-301	0.652048	0.996	0.965	5.05601e-297	3
Mfap5	1.99777e-301	0.980248	0.43	0.147	6.20366e-297	3
Serpinh1	3.35534e-287	0.897717	0.4	0.132	1.04193e-282	3
Gm12840	1.6543e-279	1.52377	0.547	0.256	5.13711e-275	3
Clec3b	1.51158e-275	0.898078	0.369	0.117	4.69392e-271	3
Rps27rt	8.82931e-268	0.901992	0.813	0.651	2.74177e-263	3
Lum	1.92557e-264	0.878722	0.355	0.112	5.97948e-260	3
Col6a1	6.24279e-262	0.870783	0.348	0.109	1.93857e-257	3
Lef1	1.0546e-255	0.850496	0.764	0.467	3.27484e-251	3
Igfbp4	2.33756e-249	1.10473	0.595	0.303	7.25883e-245	3
Pcolce	1.19782e-239	0.798891	0.321	0.1	3.71958e-235	3
Meg3	2.26161e-212	1.1133	0.36	0.134	7.02297e-208	3
Ly6c1	2.94492e-212	0.830521	0.323	0.11	9.14485e-208	3
Igfbp5	2.17119e-204	0.729645	0.306	0.101	6.74219e-200	3
Ets1	1.59547e-202	0.692872	0.903	0.774	4.95441e-198	3
Col5a2	5.35078e-198	0.780499	0.312	0.108	1.66158e-193	3
Shisa5	3.10887e-182	0.618437	0.904	0.809	9.65398e-178	3
Trac	1.97919e-170	0.625257	0.776	0.499	6.14597e-166	3
Cd4	6.49847e-161	0.723255	0.402	0.187	2.01797e-156	3
Cd28	8.10947e-156	0.790715	0.657	0.426	2.51823e-151	3
Cd3g	2.26958e-154	0.587955	0.846	0.572	7.04774e-150	3
Tcf7	1.98219e-143	0.630883	0.699	0.474	6.1553e-139	3
Chd3	6.5901e-143	0.72182	0.607	0.411	2.04642e-138	3
Klf6	9.85614e-135	0.844375	0.742	0.595	3.06063e-130	3
Fus	1.65061e-132	0.622171	0.835	0.756	5.12563e-128	3
Thy1	7.11822e-129	0.757319	0.559	0.36	2.21042e-124	3
Atp1b3	4.23459e-121	0.680005	0.671	0.52	1.31497e-116	3
Hspa1b	6.36891e-121	0.771494	0.667	0.464	1.97774e-116	3
Actn1	4.92288e-120	0.697308	0.502	0.319	1.5287e-115	3
Ly6a	1.07534e-116	0.595743	0.401	0.208	3.33924e-112	3
Il6ra	1.49496e-116	0.744049	0.454	0.278	4.64231e-112	3
Nsg2	7.00903e-116	0.677183	0.392	0.216	2.17651e-111	3
Dgka	1.47774e-108	0.613579	0.568	0.399	4.58884e-104	3
Sptbn1	1.03586e-107	0.662861	0.618	0.477	3.21666e-103	3
Dapl1	3.15412e-106	0.722753	0.4	0.208	9.79449e-102	3
Lat	4.30062e-103	0.593601	0.555	0.386	1.33547e-98	3
Tecpr1	2.36644e-96	0.609994	0.508	0.35	7.34849e-92	3
Timp2	3.94142e-88	0.586023	0.404	0.249	1.22393e-83	3
Dnajb1	1.05488e-87	0.649509	0.571	0.44	3.27571e-83	3
Itpkb	2.42339e-85	0.62759	0.594	0.467	7.52537e-81	3
Prkcq	3.83139e-83	0.600239	0.415	0.269	1.18976e-78	3
Inpp4b	1.39892e-82	0.587934	0.467	0.316	4.34407e-78	3
Smc4	7.89191e-68	0.652386	0.623	0.51	2.45068e-63	3
Cd8b1	0	2.10123	0.924	0.18	0	4
Nkg7	0	1.85689	0.913	0.175	0	4
Ly6c2	0	1.76179	0.555	0.112	0	4
Cd8a	0	1.70375	0.818	0.136	0	4
Klrd1	0	1.34696	0.696	0.134	0	4
Ctsw	0	1.18948	0.7	0.182	0	4
Hcst	0	1.03142	0.89	0.5	0	4
Ms4a4b	0	1.02926	0.978	0.561	0	4
Dnajc15	0	1.01593	0.773	0.345	0	4
Thy1	0	0.945663	0.798	0.34	0	4
Tmsb10	0	0.892957	1	0.967	0	4
Cd3d	0	0.867996	0.971	0.569	0	4
Klk8	0	0.857607	0.756	0.343	0	4
H2-Q7	0	0.841343	0.819	0.431	0	4
Rps28	0	0.834445	0.999	0.97	0	4
Lck	0	0.817368	0.843	0.435	0	4
Arl4c	0	0.816697	0.747	0.365	0	4
Uba52	0	0.750393	0.986	0.882	0	4
Rpl39	0	0.711909	0.999	0.982	0	4
Rps29	0	0.711183	1	0.991	0	4
Sidt1	0	0.705595	0.439	0.123	0	4
Rpl35	0	0.6963	0.997	0.954	0	4
Rpl37	0	0.695285	1	0.977	0	4
Rps21	0	0.683068	1	0.98	0	4
Rps27	0	0.670541	1	0.985	0	4
Rpl37a	0	0.658231	0.999	0.988	0	4
Rpl38	0	0.657176	1	0.98	0	4
Cd3e	1.0711e-305	0.770752	0.845	0.443	3.32609e-301	4
Gm2682	1.32323e-305	0.702625	0.553	0.2	4.10902e-301	4
Trac	3.16655e-297	0.763899	0.895	0.49	9.83308e-293	4
Themis	6.14766e-292	0.715805	0.542	0.203	1.90903e-287	4
Fam189b	1.88688e-286	0.663604	0.483	0.17	5.85933e-282	4
Dapl1	1.77354e-267	1.18201	0.502	0.2	5.50738e-263	4
Runx3	1.86436e-264	0.78453	0.63	0.293	5.78941e-260	4
Gm10076	5.10191e-259	0.829906	0.892	0.614	1.5843e-254	4
Cd3g	1.74859e-247	0.700869	0.949	0.563	5.4299e-243	4
Trbc2	6.13937e-228	0.680519	0.977	0.617	1.90646e-223	4
Ctla2a	8.27178e-207	1.03772	0.339	0.116	2.56864e-202	4
Ccnd2	8.41531e-202	0.621435	0.809	0.492	2.61321e-197	4
Bcl2	3.52147e-197	0.731119	0.608	0.305	1.09352e-192	4
Txk	3.40531e-171	0.632496	0.693	0.384	1.05745e-166	4
Pdcd4	2.02166e-165	0.604353	0.802	0.546	6.27787e-161	4
Trbc1	1.55713e-111	0.74513	0.616	0.391	4.83535e-107	4
Gramd3	0	1.54668	0.864	0.35	0	5
Rgcc	0	1.39892	0.728	0.276	0	5
Vps37b	0	1.36377	0.932	0.51	0	5
Fam241a	0	1.34654	0.612	0.164	0	5
Fosl2	0	1.09063	0.642	0.199	0	5
Ifngr1	0	1.08915	0.755	0.378	0	5
Emb	0	1.0652	0.926	0.522	0	5
Dnaja1	0	1.04151	0.975	0.796	0	5
Sh2d2a	0	1.0267	0.722	0.323	0	5
Cd8b1	0	1.02391	0.697	0.205	0	5
Ccr7	0	1.01251	0.903	0.543	0	5
Amd1	0	1.00023	0.533	0.153	0	5
Pmepa1	0	0.896852	0.468	0.147	0	5
Rpl23a	0	0.850408	0.998	0.967	0	5
Ifrd1	0	0.824557	0.829	0.365	0	5
Rnf125	0	0.779545	0.498	0.152	0	5
Rps2	0	0.678863	0.999	0.971	0	5
Nkg7	0	0.673659	0.62	0.204	0	5
Rpl29	0	0.666551	0.995	0.954	0	5
Rpl18	0	0.651048	0.998	0.976	0	5
Rpl15	0	0.635575	0.998	0.972	0	5
Rplp0	0	0.630734	0.998	0.982	0	5
Rpl32	0	0.601023	0.998	0.983	0	5
Rps7	0	0.596918	0.996	0.974	0	5
Rpl31	0	0.588886	0.995	0.93	0	5
Hsp90ab1	5.68359e-306	0.700275	0.997	0.955	1.76493e-301	5
Itk	1.29413e-303	0.804728	0.821	0.408	4.01867e-299	5
Npm1	1.62536e-298	0.645978	0.995	0.905	5.04722e-294	5
Pnrc1	1.56345e-292	0.789418	0.973	0.76	4.85499e-288	5
Bcl2l11	1.04254e-280	0.812857	0.605	0.246	3.23739e-276	5
Ptpn22	4.08048e-277	0.856596	0.697	0.335	1.26711e-272	5
Crem	3.05949e-263	0.686824	0.547	0.204	9.50064e-259	5
Neurl3	1.79091e-254	0.91265	0.591	0.253	5.5613e-250	5
Socs1	1.04408e-251	0.760146	0.485	0.177	3.24218e-247	5
Hspe1	8.98284e-244	0.728537	0.971	0.798	2.78944e-239	5
Gch1	1.68472e-239	0.679135	0.417	0.14	5.23155e-235	5
Nr4a3	6.45378e-239	0.598841	0.389	0.121	2.00409e-234	5
Klk8	4.27317e-231	0.71488	0.704	0.351	1.32695e-226	5
Ikzf2	2.48737e-229	0.602313	0.494	0.179	7.72404e-225	5
Hspa5	1.17352e-221	0.654579	0.938	0.673	3.64413e-217	5
Jmy	3.08353e-219	0.597893	0.394	0.132	9.57527e-215	5
Arid5a	7.32645e-219	0.675288	0.583	0.259	2.27508e-214	5
Hspd1	9.44402e-219	0.877196	0.779	0.47	2.93265e-214	5
Satb1	6.79199e-218	0.658606	0.956	0.686	2.10912e-213	5
Snhg12	4.23007e-215	0.79655	0.767	0.451	1.31357e-210	5
Cd3d	1.9406e-210	0.639855	0.963	0.574	6.02614e-206	5
Prdx6	1.73875e-206	0.737186	0.798	0.5	5.39935e-202	5
Vgll4	6.37754e-201	0.686329	0.654	0.332	1.98042e-196	5
Ssh2	1.54517e-197	0.673579	0.809	0.493	4.79823e-193	5
Nr4a2	3.27515e-197	0.668395	0.395	0.141	1.01703e-192	5
Saraf	3.41342e-190	0.657628	0.83	0.512	1.05997e-185	5
Dusp10	1.72995e-179	0.683342	0.484	0.21	5.37203e-175	5
Myb	3.62563e-168	0.683475	0.402	0.16	1.12587e-163	5
Tgif1	2.61092e-167	0.600109	0.56	0.266	8.10768e-163	5
P2ry10	2.8603e-167	0.645813	0.591	0.298	8.88208e-163	5
Rgs10	8.06382e-165	0.629782	0.836	0.533	2.50406e-160	5
Zc3hav1	9.35932e-162	0.616853	0.735	0.449	2.90635e-157	5
Orai1	1.40901e-161	0.62436	0.511	0.246	4.3754e-157	5
Klf3	5.93108e-155	0.60678	0.634	0.341	1.84178e-150	5
Dnajc15	5.43853e-145	0.601393	0.635	0.359	1.68883e-140	5
Tubb2a	1.5418e-118	0.741958	0.346	0.152	4.78775e-114	5
Ubald2	1.0873e-110	0.607524	0.556	0.325	3.37639e-106	5
Ighd	0	2.32025	0.912	0.197	0	6
Col1a2	0	2.06314	0.995	0.667	0	6
Cxcr4	0	2.03005	0.761	0.301	0	6
Iglc2	0	2.00313	0.938	0.207	0	6
Ighm	0	1.97189	0.998	0.626	0	6
Ms4a1	0	1.95832	0.862	0.19	0	6
Col1a1	0	1.89981	0.992	0.662	0	6
Fcer2a	0	1.88402	0.708	0.137	0	6
Mef2c	0	1.87851	0.891	0.255	0	6
Col3a1	0	1.87739	0.998	0.833	0	6
Fcmr	0	1.86343	0.799	0.165	0	6
Pax5	0	1.84511	0.679	0.128	0	6
Igkc	0	1.84399	0.961	0.29	0	6
Ebf1	0	1.81395	0.953	0.25	0	6
Cd79a	0	1.8094	0.957	0.224	0	6
Cd79b	0	1.75472	0.92	0.255	0	6
H2-Ab1	0	1.74802	0.979	0.306	0	6
Cd74	0	1.73977	0.997	0.401	0	6
Sparc	0	1.68245	0.967	0.595	0	6
Ly6d	0	1.67304	0.856	0.213	0	6
Hvcn1	0	1.64377	0.687	0.234	0	6
Gsn	0	1.62363	0.819	0.381	0	6
Ralgps2	0	1.59267	0.707	0.264	0	6
H2-Aa	0	1.59071	0.985	0.325	0	6
Bank1	0	1.56359	0.683	0.157	0	6
Iglc3	0	1.55679	0.803	0.197	0	6
Scd1	0	1.5255	0.611	0.141	0	6
H2-Eb1	0	1.48556	0.978	0.311	0	6
Chst3	0	1.47738	0.466	0.081	0	6
Cd22	0	1.44391	0.496	0.1	0	6
Cd55	0	1.42564	0.586	0.215	0	6
Pou2f2	0	1.41322	0.636	0.249	0	6
Ciita	0	1.38717	0.472	0.105	0	6
Bcl11a	0	1.37975	0.541	0.142	0	6
Dcn	0	1.36237	0.725	0.334	0	6
H2-DMa	0	1.3613	0.658	0.23	0	6
Postn	0	1.34586	0.624	0.258	0	6
Lars2	0	1.32305	0.959	0.637	0	6
Syk	0	1.30987	0.534	0.162	0	6
H2-Ob	0	1.28996	0.635	0.193	0	6
Cd19	0	1.25942	0.5	0.127	0	6
H2-DMb2	0	1.18988	0.511	0.151	0	6
Gm42418	0	1.15897	1	0.999	0	6
Vpreb3	0	1.12285	0.427	0.098	0	6
mt-Nd2	0	0.807138	0.997	0.966	0	6
H3f3a	0	0.802958	0.993	0.963	0	6
mt-Co2	0	0.654753	1	0.99	0	6
Tnfrsf13c	7.26952e-305	1.20475	0.429	0.113	2.2574e-300	6
Serp1	1.68255e-302	1.2874	0.811	0.525	5.22481e-298	6
Iglc1	5.00313e-297	1.36272	0.523	0.155	1.55362e-292	6
Irf8	7.88782e-292	1.04546	0.6	0.22	2.4494e-287	6
Fcrla	1.51462e-290	1.143	0.464	0.133	4.70334e-286	6
Mzb1	2.62291e-285	1.06727	0.488	0.142	8.14494e-281	6
Pou2af1	4.27394e-274	1.14234	0.385	0.101	1.32719e-269	6
Gm8369	1.56986e-270	1.25935	0.835	0.531	4.87489e-266	6
mt-Nd4	2.46442e-270	0.638995	0.999	0.978	7.65276e-266	6
Swap70	2.35831e-263	1.29136	0.594	0.254	7.32325e-259	6
Cd72	3.84424e-260	1.18698	0.415	0.123	1.19375e-255	6
Cd37	9.066e-255	1.01615	0.849	0.596	2.81526e-250	6
Fchsd2	7.22076e-252	1.41059	0.587	0.271	2.24226e-247	6
Serinc3	4.06402e-247	1.06632	0.788	0.49	1.262e-242	6
Pxk	1.20179e-242	1.23091	0.502	0.196	3.7319e-238	6
Siglecg	3.09729e-242	1.01661	0.424	0.128	9.61801e-238	6
Ly6e	7.13932e-233	0.874604	0.928	0.711	2.21697e-228	6
Fn1	1.64112e-231	1.11516	0.55	0.241	5.09616e-227	6
Igfbp6	1.75224e-230	1.08715	0.371	0.111	5.44122e-226	6
Blnk	7.72071e-228	1.06776	0.381	0.114	2.39751e-223	6
Dpt	1.40871e-222	1.10129	0.417	0.143	4.37448e-218	6
Spib	6.05063e-214	1.04218	0.369	0.111	1.8789e-209	6
Cd38	1.44018e-213	1.06977	0.364	0.11	4.47218e-209	6
Fbn1	1.60788e-210	1.11084	0.421	0.152	4.99296e-206	6
Gm31243	3.24246e-210	0.863024	0.398	0.12	1.00688e-205	6
Napsa	4.57475e-205	0.998751	0.514	0.201	1.4206e-200	6
Col6a3	5.0545e-198	0.99138	0.365	0.119	1.56957e-193	6
H2-Oa	6.35054e-196	1.08531	0.455	0.181	1.97203e-191	6
Cd24a	3.83845e-183	1.0292	0.437	0.167	1.19195e-178	6
Fstl1	5.86897e-182	1.06259	0.469	0.206	1.82249e-177	6
Ptpn6	2.09813e-179	1.07125	0.639	0.391	6.51532e-175	6
Pkig	2.17639e-179	1.03329	0.4	0.15	6.75834e-175	6
Col5a1	7.90284e-177	0.983018	0.357	0.123	2.45407e-172	6
Lmo2	1.61684e-176	0.986922	0.361	0.123	5.02078e-172	6
2023-03-01	1.21163e-175	0.931755	0.306	0.091	3.76247e-171	6
Unc93b1	2.21589e-175	0.955777	0.478	0.199	6.88102e-171	6
Sorl1	5.92806e-175	1.0984	0.454	0.199	1.84084e-170	6
Rnase6	2.17669e-171	0.866196	0.357	0.119	6.75928e-167	6
Serpinh1	4.19884e-170	0.96913	0.377	0.141	1.30387e-165	6
Gga2	2.82088e-169	0.988784	0.376	0.138	8.75968e-165	6
Sh3bp5	1.26332e-164	1.07067	0.472	0.221	3.92298e-160	6
Cd180	1.0526e-163	0.928178	0.307	0.096	3.26863e-159	6
Btg1	7.25711e-163	0.645019	0.977	0.95	2.25355e-158	6
Cybb	6.6442e-162	0.815564	0.389	0.139	2.06322e-157	6
Ctsh	2.21681e-160	0.84705	0.54	0.248	6.88386e-156	6
Klf2	4.72968e-160	1.04466	0.888	0.771	1.46871e-155	6
Fosb	3.7267e-159	0.948983	0.597	0.327	1.15725e-154	6
Igfbp5	7.91573e-158	0.926384	0.316	0.106	2.45807e-153	6
Col6a1	2.28373e-156	0.920893	0.33	0.116	7.09166e-152	6
Zfp36l1	1.70883e-155	0.838221	0.865	0.733	5.30643e-151	6
Stap1	4.3987e-155	1.12778	0.481	0.236	1.36593e-150	6
Cd83	6.22367e-155	0.895609	0.487	0.212	1.93264e-150	6
Serpinb1a	3.71419e-151	0.610129	0.402	0.154	1.15337e-146	6
Clec3b	2.70408e-149	0.898576	0.34	0.126	8.39699e-145	6
Lum	4.37798e-149	0.905333	0.331	0.121	1.35949e-144	6
Mfap5	1.57012e-144	0.951209	0.379	0.158	4.87569e-140	6
Rps27rt	8.38123e-143	0.860917	0.767	0.658	2.60262e-138	6
Zfp318	3.1377e-141	0.931165	0.359	0.142	9.74351e-137	6
Pcolce	8.84342e-138	0.858214	0.302	0.107	2.74615e-133	6
Smim14	9.96807e-134	0.970538	0.562	0.356	3.09539e-129	6
Clk1	2.1447e-131	0.809591	0.792	0.717	6.65995e-127	6
Stk17b	5.02124e-129	0.757979	0.897	0.828	1.55925e-124	6
Ubc	3.32669e-127	0.753633	0.884	0.829	1.03304e-122	6
Tsc22d3	5.71848e-126	0.994337	0.686	0.537	1.77576e-121	6
Ppp3ca	6.0932e-126	1.02988	0.557	0.354	1.89212e-121	6
Btla	2.20425e-125	0.938275	0.394	0.184	6.84485e-121	6
Zfp36	4.40329e-125	0.602963	0.775	0.592	1.36735e-120	6
Arhgap17	1.62886e-119	0.920097	0.52	0.314	5.05811e-115	6
Dmxl1	4.4496e-118	0.999775	0.453	0.247	1.38174e-113	6
Pold4	7.33995e-118	0.895555	0.559	0.363	2.27927e-113	6
Srsf5	4.25143e-116	0.738479	0.791	0.723	1.3202e-111	6
Ly86	1.54032e-114	0.767973	0.405	0.183	4.78317e-110	6
Ly6a	2.46613e-111	0.863197	0.42	0.213	7.65806e-107	6
Fos	2.4728e-110	0.630651	0.716	0.516	7.6788e-106	6
Meg3	5.23983e-110	0.835271	0.329	0.142	1.62712e-105	6
Snx2	7.04104e-109	0.886299	0.484	0.286	2.18645e-104	6
Dusp2	1.05842e-108	0.995333	0.685	0.527	3.2867e-104	6
Apobec3	1.13059e-102	0.818216	0.589	0.409	3.51084e-98	6
Ikzf3	3.02615e-102	0.882188	0.407	0.214	9.39709e-98	6
Atf4	1.60768e-101	0.788281	0.687	0.584	4.99233e-97	6
Prkcb	1.98145e-101	0.923302	0.462	0.276	6.15298e-97	6
Camk2d	5.29936e-101	0.897619	0.506	0.326	1.64561e-96	6
Tcf4	9.14538e-101	0.69381	0.384	0.183	2.83992e-96	6
Hsp90aa1	1.61708e-100	0.695283	0.889	0.851	5.02151e-96	6
Parp1	5.91053e-96	0.941675	0.403	0.227	1.8354e-91	6
Ms4a4c	7.18427e-95	0.849538	0.361	0.176	2.23093e-90	6
Tnfrsf13b	8.76167e-90	0.815074	0.351	0.174	2.72076e-85	6
Jun	5.45051e-89	0.760917	0.742	0.59	1.69255e-84	6
Fus	7.91061e-88	0.599071	0.799	0.76	2.45648e-83	6
Ier5	3.69846e-87	0.836642	0.647	0.527	1.14848e-82	6
Strbp	3.07135e-85	0.861073	0.357	0.191	9.53745e-81	6
Iqgap1	3.93965e-82	0.68678	0.692	0.61	1.22338e-77	6
Sdc4	2.39693e-81	0.655222	0.334	0.159	7.4432e-77	6
Sipa1	3.74471e-79	0.827265	0.439	0.285	1.16284e-74	6
Mtss1	1.05669e-76	0.753102	0.375	0.21	3.28135e-72	6
Ptp4a3	1.5612e-74	0.830382	0.433	0.28	4.848e-70	6
Lyn	9.50328e-73	0.607228	0.339	0.174	2.95105e-68	6
Blvrb	1.72674e-72	0.670854	0.326	0.167	5.36206e-68	6
Gpr183	3.58949e-72	0.977341	0.484	0.337	1.11464e-67	6
Tmem55b	1.80874e-68	0.858343	0.341	0.198	5.61667e-64	6
Arpc5l	3.31714e-67	0.751476	0.531	0.43	1.03007e-62	6
Ccdc50	4.99633e-65	0.815923	0.36	0.217	1.55151e-60	6
Tra2a	1.86225e-63	0.596854	0.694	0.662	5.78285e-59	6
Bach2	5.11738e-62	0.782107	0.393	0.25	1.5891e-57	6
Klf4	9.03171e-61	0.626276	0.359	0.208	2.80462e-56	6
Phip	3.57623e-60	0.767865	0.521	0.425	1.11053e-55	6
Rhob	1.53605e-57	0.697041	0.327	0.19	4.76989e-53	6
Atp6v0b	6.4634e-56	0.707388	0.532	0.434	2.00708e-51	6
Ctss	1.22325e-55	0.585707	0.512	0.387	3.79856e-51	6
Klf6	5.80843e-55	0.64128	0.68	0.603	1.80369e-50	6
Sypl	6.55581e-55	0.741023	0.309	0.182	2.03577e-50	6
Dennd4a	6.15899e-54	0.693975	0.494	0.367	1.91255e-49	6
Malt1	1.20355e-52	0.711255	0.476	0.364	3.73738e-48	6
Grb2	3.0735e-50	0.692202	0.523	0.459	9.54415e-46	6
Vars	4.55661e-50	0.733999	0.318	0.2	1.41496e-45	6
Snx5	4.76544e-49	0.641437	0.53	0.445	1.47981e-44	6
Chchd10	2.25325e-48	0.65039	0.374	0.248	6.99701e-44	6
Etnk1	3.97758e-46	0.655822	0.47	0.382	1.23516e-41	6
Klhl24	5.20391e-46	0.633284	0.526	0.449	1.61597e-41	6
Cmah	1.34029e-45	0.683641	0.425	0.315	4.16199e-41	6
Med13	3.88239e-45	0.70946	0.39	0.287	1.2056e-40	6
Tmem131l	1.2779e-44	0.694282	0.353	0.243	3.96827e-40	6
Man1a	4.8217e-43	0.747441	0.405	0.309	1.49728e-38	6
Itsn2	5.80606e-42	0.656426	0.416	0.325	1.80296e-37	6
Ptk2b	9.54454e-40	0.655938	0.383	0.291	2.96387e-35	6
Tmod3	1.08762e-39	0.707569	0.456	0.387	3.37738e-35	6
Pten	2.06684e-35	0.651997	0.462	0.406	6.41816e-31	6
Mif4gd	7.99836e-33	0.63412	0.308	0.219	2.48373e-28	6
Pecam1	8.27481e-30	0.599478	0.359	0.278	2.56958e-25	6
Hsph1	2.05594e-29	0.736238	0.417	0.35	6.38431e-25	6
Ilf3	1.02669e-28	0.663315	0.306	0.227	3.18819e-24	6
Csnk1g3	7.03301e-26	0.619199	0.305	0.232	2.18396e-21	6
Birc3	1.33581e-23	0.591013	0.327	0.26	4.1481e-19	6
Ccl5	0	5.50807	0.937	0.174	0	7
Fscn1	0	4.33785	0.927	0.022	0	7
Epsti1	0	4.32694	0.95	0.418	0	7
Apol7c	0	3.9892	0.817	0.008	0	7
Ccl22	0	3.72673	0.8	0.012	0	7
Serpinb6b	0	3.66943	0.847	0.082	0	7
H2-M2	0	3.52343	0.815	0.005	0	7
Tmem123	0	3.51942	0.942	0.312	0	7
Cst3	0	3.50517	0.936	0.427	0	7
Tbc1d4	0	3.49683	0.96	0.125	0	7
Zmynd15	0	3.49593	0.854	0.009	0	7
Basp1	0	3.29802	0.932	0.105	0	7
Fabp5	0	3.06603	0.708	0.123	0	7
Cxcl16	0	3.02993	0.906	0.031	0	7
Tmem176a	0	3.00103	0.892	0.078	0	7
Vim	0	2.9435	0.924	0.602	0	7
Gadd45b	0	2.90259	0.947	0.31	0	7
Marcks	0	2.89961	0.963	0.24	0	7
Tmem176b	0	2.88249	0.89	0.086	0	7
Anxa3	0	2.86172	0.936	0.075	0	7
Cacnb3	0	2.8205	0.916	0.011	0	7
Crip1	0	2.76319	0.959	0.759	0	7
AW112010	0	2.72355	0.825	0.307	0	7
S100a4	0	2.69319	0.79	0.119	0	7
Id2	0	2.66048	0.943	0.245	0	7
Txndc17	0	2.66	0.841	0.32	0	7
Bcl2a1b	0	2.59966	0.859	0.219	0	7
Marcksl1	0	2.55652	0.896	0.15	0	7
Net1	0	2.54707	0.868	0.091	0	7
Il4i1	0	2.50403	0.856	0.061	0	7
Cd63	0	2.47533	0.878	0.128	0	7
Lsp1	0	2.4744	0.954	0.692	0	7
Samsn1	0	2.45121	0.933	0.259	0	7
Etv3	0	2.42674	0.922	0.196	0	7
Traf1	0	2.34302	0.92	0.212	0	7
Relb	0	2.28032	0.896	0.158	0	7
Ogfrl1	0	2.25161	0.832	0.043	0	7
Clu	0	2.24999	0.517	0.015	0	7
Psme2	0	2.24353	0.895	0.457	0	7
Pfkfb3	0	2.23977	0.823	0.068	0	7
Iscu	0	2.23222	0.886	0.187	0	7
Mt1	0	2.22563	0.784	0.208	0	7
Bcl2a1d	0	2.20033	0.814	0.116	0	7
Eno3	0	2.19328	0.758	0.04	0	7
Bcl2a1a	0	2.1729	0.755	0.024	0	7
Brk1	0	2.14903	0.895	0.448	0	7
Rps27l	0	2.10164	0.86	0.322	0	7
Clic4	0	2.07716	0.795	0.129	0	7
Gyg	0	2.07424	0.675	0.111	0	7
Tmsb4x	0	2.05833	0.995	0.996	0	7
Nudt17	0	2.05831	0.757	0.004	0	7
Ankrd33b	0	2.04596	0.788	0.018	0	7
Rgs1	0	2.04415	0.855	0.271	0	7
Bmp2k	0	2.04123	0.864	0.152	0	7
Socs2	0	2.0275	0.806	0.05	0	7
Tspan3	0	2.02634	0.786	0.092	0	7
Serpinb9	0	2.02614	0.691	0.053	0	7
Malat1	0	2.01417	0.997	0.999	0	7
Birc2	0	1.96093	0.901	0.264	0	7
H2afz	0	1.94891	0.953	0.736	0	7
B2m	0	1.92187	0.969	0.96	0	7
S100a11	0	1.91859	0.879	0.404	0	7
Arhgap31	0	1.89882	0.858	0.204	0	7
Synpo2	0	1.86943	0.705	0.005	0	7
Calm1	0	1.86889	0.943	0.878	0	7
Mxd1	0	1.85654	0.864	0.216	0	7
Pla2g16	0	1.83548	0.728	0.178	0	7
Rogdi	0	1.83164	0.783	0.056	0	7
Lamp1	0	1.82985	0.895	0.318	0	7
Atox1	0	1.82187	0.883	0.436	0	7
Lrrk1	0	1.7995	0.807	0.051	0	7
Psme1	0	1.79743	0.926	0.678	0	7
Ctsh	0	1.79667	0.87	0.237	0	7
Plxnc1	0	1.78762	0.798	0.077	0	7
Tm4sf5	0	1.78309	0.445	0.009	0	7
Psmb8	0	1.77795	0.908	0.632	0	7
Cdkn1a	0	1.74951	0.728	0.078	0	7
Pgap2	0	1.74807	0.802	0.094	0	7
Rab9	0	1.72965	0.772	0.131	0	7
Mfge8	0	1.72375	0.55	0.075	0	7
Itm2c	0	1.72102	0.823	0.2	0	7
Ccr7	0	1.71998	0.924	0.552	0	7
Syngr2	0	1.71891	0.816	0.176	0	7
Batf3	0	1.71401	0.746	0.026	0	7
Rnf115	0	1.71342	0.829	0.225	0	7
Cbfa2t3	0	1.71096	0.777	0.087	0	7
Cd83	0	1.67422	0.784	0.202	0	7
Avpi1	0	1.66241	0.72	0.068	0	7
Aif1	0	1.65227	0.616	0.039	0	7
Dap	0	1.65118	0.773	0.229	0	7
Fam49a	0	1.64747	0.782	0.084	0	7
Ccdc88a	0	1.6337	0.761	0.064	0	7
Tnfrsf4	0	1.6324	0.646	0.084	0	7
Psmb9	0	1.62652	0.854	0.404	0	7
Ftl1	0	1.61582	0.953	0.926	0	7
Rnf19b	0	1.60342	0.797	0.127	0	7
Slc4a8	0	1.5995	0.668	0.022	0	7
Slco5a1	0	1.58002	0.679	0.006	0	7
Adam23	0	1.57464	0.632	0.015	0	7
Htra2	0	1.57396	0.761	0.083	0	7
Myo1g	0	1.56151	0.81	0.248	0	7
Tmcc3	0	1.55448	0.702	0.039	0	7
Tuba1a	0	1.55316	0.786	0.295	0	7
Ltc4s	0	1.55087	0.588	0.018	0	7
Pcgf5	0	1.54052	0.797	0.192	0	7
Ostf1	0	1.52546	0.866	0.471	0	7
Cd40	0	1.5115	0.573	0.058	0	7
Rap2b	0	1.51058	0.762	0.156	0	7
Mthfd2	0	1.49234	0.669	0.141	0	7
Gnb4	0	1.48791	0.622	0.044	0	7
Anxa2	0	1.48291	0.715	0.183	0	7
Fxyd2	0	1.48164	0.467	0.019	0	7
Atpif1	0	1.47769	0.838	0.348	0	7
Ctsz	0	1.46786	0.841	0.292	0	7
Cpne2	0	1.46497	0.622	0.019	0	7
Mreg	0	1.46057	0.648	0.009	0	7
Sema6d	0	1.45077	0.621	0.015	0	7
Hmgn3	0	1.43784	0.625	0.052	0	7
Ptms	0	1.43662	0.842	0.21	0	7
Il15ra	0	1.42475	0.602	0.017	0	7
Arl5c	0	1.40782	0.764	0.278	0	7
H2-Q6	0	1.39702	0.813	0.207	0	7
Spint2	0	1.39129	0.783	0.165	0	7
Rassf4	0	1.38626	0.718	0.067	0	7
Gabarap	0	1.37544	0.895	0.646	0	7
Idi1	0	1.36303	0.567	0.07	0	7
Dstn	0	1.35975	0.664	0.173	0	7
Grk3	0	1.35395	0.609	0.034	0	7
Tyrobp	0	1.35205	0.85	0.146	0	7
Fnbp1l	0	1.32888	0.619	0.014	0	7
Csf2rb	0	1.31767	0.664	0.048	0	7
Cyba	0	1.30539	0.915	0.704	0	7
Vhl	0	1.29007	0.653	0.067	0	7
H2-T23	0	1.28551	0.879	0.46	0	7
Casp3	0	1.27054	0.725	0.121	0	7
Il15	0	1.26238	0.608	0.011	0	7
Icam1	0	1.26081	0.767	0.225	0	7
Cstb	0	1.25784	0.745	0.258	0	7
H2-D1	0	1.25581	0.971	0.935	0	7
Insm1	0	1.24487	0.462	0.002	0	7
Flrt3	0	1.2448	0.312	0.006	0	7
Pmaip1	0	1.24344	0.616	0.095	0	7
Uap1	0	1.24236	0.615	0.096	0	7
Arhgap22	0	1.2416	0.529	0.007	0	7
Psmg4	0	1.24041	0.761	0.259	0	7
Sdhaf1	0	1.24031	0.755	0.169	0	7
Prcp	0	1.23459	0.725	0.136	0	7
Zc3h12c	0	1.20841	0.554	0.027	0	7
Ube2l6	0	1.20598	0.577	0.023	0	7
Ccni	0	1.201	0.789	0.313	0	7
Vamp8	0	1.19502	0.832	0.346	0	7
Tbc1d8	0	1.19341	0.588	0.026	0	7
Dok1	0	1.18805	0.666	0.075	0	7
Rab21	0	1.18327	0.866	0.414	0	7
Frmd4a	0	1.18317	0.603	0.032	0	7
Poglut1	0	1.17981	0.628	0.047	0	7
Fam60a	0	1.17251	0.705	0.133	0	7
Rhog	0	1.17175	0.778	0.305	0	7
Ctnna1	0	1.16654	0.648	0.079	0	7
Trafd1	0	1.16599	0.668	0.099	0	7
Flt3	0	1.16533	0.589	0.023	0	7
Dnase1l3	0	1.16413	0.357	0.024	0	7
Adcy6	0	1.15881	0.564	0.027	0	7
Zfc3h1	0	1.15628	0.592	0.127	0	7
Mrpl14	0	1.15338	0.745	0.195	0	7
Spi1	0	1.14947	0.739	0.117	0	7
Rab8b	0	1.1391	0.719	0.231	0	7
Slamf7	0	1.13381	0.621	0.07	0	7
Gnl2	0	1.12868	0.578	0.116	0	7
Tubb2b	0	1.1282	0.371	0.046	0	7
Spred1	0	1.12809	0.581	0.059	0	7
Gfpt1	0	1.12569	0.663	0.125	0	7
Ccl17	0	1.12528	0.338	0.004	0	7
N4bp2l1	0	1.12525	0.688	0.144	0	7
H2-K1	0	1.11649	0.986	0.933	0	7
Tank	0	1.11538	0.743	0.189	0	7
Tnfrsf1b	0	1.11248	0.656	0.122	0	7
Rala	0	1.11117	0.725	0.227	0	7
Tmem19	0	1.11032	0.608	0.06	0	7
Spsb1	0	1.10703	0.58	0.038	0	7
Tnfaip2	0	1.10531	0.471	0.032	0	7
Fam129a	0	1.10457	0.607	0.097	0	7
Tmem150c	0	1.10269	0.521	0.002	0	7
Zfand6	0	1.10205	0.803	0.32	0	7
Prnp	0	1.09102	0.526	0.034	0	7
Pfdn5	0	1.08854	0.921	0.837	0	7
Adora2a	0	1.08314	0.594	0.054	0	7
Tmbim4	0	1.07824	0.67	0.173	0	7
Arl5a	0	1.07427	0.657	0.115	0	7
Asprv1	0	1.0623	0.304	0.007	0	7
Efhd2	0	1.05697	0.716	0.198	0	7
Swap70	0	1.04297	0.79	0.25	0	7
Icosl	0	1.04211	0.514	0.079	0	7
Dscaml1	0	1.03643	0.438	0.001	0	7
Gfer	0	1.03007	0.637	0.127	0	7
Tmem39a	0	1.02985	0.481	0.054	0	7
Strip2	0	1.02819	0.489	0.005	0	7
Hivep1	0	1.02175	0.617	0.102	0	7
Mvp	0	1.0191	0.629	0.083	0	7
Nrp2	0	1.01804	0.411	0.027	0	7
Mt2	0	1.00103	0.455	0.081	0	7
Lad1	0	1.00002	0.449	0.01	0	7
Grasp	0	0.993931	0.342	0.053	0	7
Nans	0	0.973707	0.573	0.16	0	7
Itgb1	0	0.96581	0.715	0.214	0	7
Abcg1	0	0.965398	0.68	0.207	0	7
Nostrin	0	0.961173	0.464	0.009	0	7
Gpr137b	0	0.959301	0.498	0.039	0	7
Cdh2	0	0.953223	0.339	0.004	0	7
Rassf3	0	0.950102	0.696	0.144	0	7
S100a6	0	0.945077	0.83	0.314	0	7
Scpep1	0	0.940812	0.578	0.085	0	7
Lgals3	0	0.940559	0.493	0.09	0	7
Adam8	0	0.937144	0.456	0.025	0	7
Nsmce3	0	0.936095	0.594	0.14	0	7
Pygl	0	0.933198	0.432	0.024	0	7
Ccser2	0	0.917984	0.593	0.1	0	7
Tapbpl	0	0.912715	0.608	0.133	0	7
Ccdc28b	0	0.912616	0.55	0.082	0	7
Gtf2a1	0	0.904004	0.567	0.134	0	7
Idh1	0	0.89736	0.508	0.037	0	7
Vwa5a	0	0.894409	0.466	0.063	0	7
Wdr91	0	0.893196	0.487	0.059	0	7
Gsto1	0	0.888555	0.543	0.081	0	7
Ptger4	0	0.886731	0.508	0.104	0	7
Anxa4	0	0.881704	0.529	0.035	0	7
Stxbp3	0	0.878017	0.623	0.138	0	7
Rhoc	0	0.870169	0.48	0.052	0	7
Yes1	0	0.8613	0.363	0.035	0	7
Ebi3	0	0.860455	0.414	0.049	0	7
Fmnl2	0	0.860221	0.466	0.021	0	7
2200002D01Rik	0	0.852541	0.355	0.009	0	7
Tnfrsf11a	0	0.849106	0.474	0.013	0	7
Tspan33	0	0.847451	0.455	0.015	0	7
Cdc42ep3	0	0.847288	0.53	0.117	0	7
Selenom	0	0.846942	0.388	0.057	0	7
Laptm4b	0	0.844988	0.364	0.012	0	7
Dynll2	0	0.840906	0.599	0.163	0	7
Mical3	0	0.840878	0.462	0.048	0	7
Ube2e3	0	0.832009	0.629	0.155	0	7
Vsig10	0	0.826569	0.42	0.008	0	7
Tnni2	0	0.826365	0.398	0.025	0	7
Ifitm2	0	0.826348	0.632	0.151	0	7
Lima1	0	0.823683	0.42	0.042	0	7
Nfkb2	0	0.811798	0.606	0.119	0	7
Tpm1	0	0.799173	0.576	0.125	0	7
Gtpbp1	0	0.795991	0.546	0.116	0	7
Creg1	0	0.795291	0.589	0.154	0	7
Stard7	0	0.789769	0.546	0.117	0	7
Ttc39a	0	0.789094	0.406	0.005	0	7
Cers6	0	0.784876	0.452	0.051	0	7
Nfe2l1	0	0.780847	0.616	0.153	0	7
Csf2rb2	0	0.779909	0.412	0.018	0	7
Foxp4	0	0.777555	0.518	0.088	0	7
Kpna3	0	0.776462	0.557	0.107	0	7
Arhgef40	0	0.774821	0.377	0.009	0	7
Sh3bp1	0	0.773559	0.632	0.17	0	7
Nfkbib	0	0.773447	0.588	0.154	0	7
Hmg20b	0	0.771621	0.586	0.139	0	7
Thap2	0	0.76962	0.468	0.097	0	7
Polr3c	0	0.768669	0.58	0.119	0	7
Ncf1	0	0.766025	0.604	0.135	0	7
Arc	0	0.761296	0.374	0.016	0	7
Pdgfa	0	0.758007	0.342	0.012	0	7
Ly75	0	0.747295	0.433	0.063	0	7
Ankrd35	0	0.744145	0.385	0.002	0	7
D17Wsu92e	0	0.742659	0.616	0.166	0	7
Ndrg1	0	0.739573	0.379	0.046	0	7
Slirp	0	0.732425	0.61	0.169	0	7
Gm16685	0	0.726383	0.35	0.002	0	7
Litaf	0	0.724445	0.556	0.121	0	7
Gatsl2	0	0.724284	0.415	0.027	0	7
Zfp366	0	0.712637	0.371	0.007	0	7
Etv6	0	0.709586	0.442	0.07	0	7
Arhgap28	0	0.709058	0.35	0.004	0	7
Sbf2	0	0.708377	0.421	0.046	0	7
Mthfsl	0	0.708126	0.558	0.121	0	7
Stoml1	0	0.702215	0.406	0.058	0	7
Nuak2	0	0.697915	0.435	0.044	0	7
Rasa4	0	0.697905	0.342	0.034	0	7
Slc22a23	0	0.696983	0.352	0.004	0	7
Nudt9	0	0.69491	0.458	0.091	0	7
Zfp524	0	0.689677	0.424	0.066	0	7
Pmvk	0	0.683628	0.469	0.083	0	7
Asl	0	0.681381	0.492	0.076	0	7
Nav1	0	0.677629	0.377	0.041	0	7
Sowahc	0	0.675786	0.345	0.028	0	7
Ccnd1	0	0.674157	0.301	0.042	0	7
Eno2	0	0.673282	0.339	0.006	0	7
Snn	0	0.670748	0.483	0.074	0	7
Slc33a1	0	0.67051	0.36	0.035	0	7
Slc25a29	0	0.669699	0.309	0.011	0	7
3110043O21Rik	0	0.66603	0.423	0.04	0	7
Gbp5	0	0.65941	0.377	0.036	0	7
Cttnbp2nl	0	0.656819	0.392	0.014	0	7
Papss2	0	0.656291	0.389	0.014	0	7
Gsdmd	0	0.653229	0.444	0.09	0	7
Ccrl2	0	0.649625	0.329	0.05	0	7
Xlr	0	0.648696	0.358	0.013	0	7
Snx10	0	0.648047	0.433	0.062	0	7
Ssh1	0	0.647141	0.483	0.089	0	7
Ly96	0	0.646998	0.444	0.041	0	7
Stx11	0	0.644276	0.433	0.052	0	7
Umad1	0	0.643679	0.384	0.034	0	7
Arpin	0	0.639206	0.397	0.005	0	7
Slc44a1	0	0.637051	0.39	0.046	0	7
Plekhb2	0	0.634094	0.481	0.089	0	7
Smagp	0	0.633493	0.324	0.028	0	7
Gbp2	0	0.63332	0.447	0.069	0	7
Triobp	0	0.631848	0.511	0.109	0	7
1110065P20Rik	0	0.629932	0.419	0.078	0	7
F11r	0	0.628803	0.325	0.007	0	7
Plekhn1	0	0.625534	0.322	0.043	0	7
Sh3bp4	0	0.616365	0.347	0.012	0	7
Ift172	0	0.615016	0.37	0.014	0	7
Trim7	0	0.614931	0.344	0.054	0	7
Phyh	0	0.612662	0.441	0.086	0	7
Dennd5a	0	0.608037	0.48	0.089	0	7
Adap1	0	0.605229	0.345	0.034	0	7
Spr	0	0.603632	0.487	0.087	0	7
Tax1bp3	0	0.599441	0.439	0.06	0	7
Skap2	0	0.599349	0.48	0.103	0	7
Cetn4	0	0.588402	0.315	0.007	0	7
Apobec3	1.16451e-307	1.13919	0.89	0.398	3.61614e-303	7
Slc6a6	3.57968e-307	1.03149	0.713	0.231	1.1116e-302	7
Txn1	8.79353e-306	1.88919	0.856	0.51	2.73066e-301	7
Ctss	6.16544e-305	1.0356	0.856	0.373	1.91455e-300	7
Hint2	2.31858e-304	0.704652	0.611	0.169	7.1999e-300	7
Ppp4r2	5.85833e-303	1.14497	0.816	0.355	1.81919e-298	7
Fam32a	2.18645e-301	1.02194	0.71	0.246	6.78958e-297	7
1810058I24Rik	5.26023e-301	1.19344	0.803	0.365	1.63346e-296	7
Ddhd1	2.69058e-297	0.827325	0.49	0.114	8.35505e-293	7
Cd9	1.15441e-295	0.708095	0.585	0.156	3.5848e-291	7
Hist1h2bc	3.77196e-293	0.691954	0.367	0.068	1.17131e-288	7
Vrk2	5.25074e-292	0.589596	0.435	0.093	1.63051e-287	7
Jak2	6.34195e-289	0.760061	0.607	0.17	1.96937e-284	7
Sh3glb1	7.79363e-286	1.1987	0.85	0.465	2.42016e-281	7
Atp6v0e	3.84557e-284	1.15426	0.852	0.501	1.19416e-279	7
Dapp1	3.08694e-280	0.7583	0.68	0.209	9.58588e-276	7
Npc2	3.79689e-277	1.68008	0.898	0.677	1.17905e-272	7
Birc3	1.7136e-275	0.85344	0.731	0.243	5.32125e-271	7
Prr14	1.50188e-273	0.631642	0.546	0.142	4.66378e-269	7
Tbcb	8.18499e-271	0.696917	0.644	0.202	2.54169e-266	7
H2-Q7	4.38256e-270	1.11991	0.889	0.443	1.36091e-265	7
Bri3	2.35172e-269	1.12115	0.812	0.399	7.3028e-265	7
Tubb2a	4.66789e-269	0.677541	0.55	0.149	1.44952e-264	7
Rftn1	7.13201e-269	0.703296	0.614	0.178	2.2147e-264	7
Glipr2	1.24356e-266	0.965628	0.526	0.15	3.86164e-262	7
Cnih4	1.01958e-263	0.678354	0.618	0.188	3.16609e-259	7
Fas	7.25258e-262	0.604866	0.447	0.105	2.25214e-257	7
Cyp51	9.59923e-262	0.602382	0.396	0.086	2.98085e-257	7
Dlgap4	6.20441e-260	0.598108	0.495	0.123	1.92666e-255	7
Rtraf	1.23877e-250	1.00905	0.839	0.475	3.84676e-246	7
Sel1l	3.48509e-249	0.629324	0.484	0.125	1.08223e-244	7
Fuca1	1.0892e-244	0.683628	0.636	0.203	3.38229e-240	7
Mob3a	1.65825e-242	0.602525	0.551	0.157	5.14936e-238	7
Aplp2	3.45092e-242	0.793864	0.715	0.257	1.07161e-237	7
Trio	1.76335e-241	0.588985	0.427	0.101	5.47575e-237	7
Asap1	2.6424e-241	0.81948	0.669	0.232	8.20546e-237	7
Nfkbia	1.04676e-238	1.15624	0.938	0.605	3.2505e-234	7
Cblb	3.41821e-238	0.887276	0.761	0.291	1.06146e-233	7
Atp6v1b2	4.93954e-238	0.695371	0.534	0.153	1.53387e-233	7
Mrpl38	9.60037e-238	0.75627	0.487	0.134	2.9812e-233	7
Pvr	1.05351e-235	0.644572	0.373	0.082	3.27148e-231	7
Rassf2	1.1605e-235	0.731212	0.68	0.23	3.60371e-231	7
Cat	1.25108e-234	0.651413	0.549	0.162	3.88498e-230	7
Lactb	5.04509e-234	0.66793	0.514	0.146	1.56665e-229	7
2023-03-05	3.60661e-231	0.691774	0.599	0.194	1.11996e-226	7
Glipr1	3.45119e-228	0.670961	0.47	0.127	1.0717e-223	7
Aebp2	2.80085e-227	0.90469	0.801	0.351	8.69747e-223	7
Ktn1	5.87607e-226	0.802572	0.674	0.239	1.8247e-221	7
Psmb10	1.64219e-225	0.952634	0.76	0.348	5.09948e-221	7
Tapbp	2.877e-225	0.994503	0.801	0.367	8.93395e-221	7
Rasa2	7.32043e-223	0.923336	0.666	0.248	2.27321e-218	7
Med10	1.39208e-222	0.748397	0.643	0.232	4.32282e-218	7
H2-Aa	4.93366e-222	1.35085	0.824	0.34	1.53205e-217	7
Fbrsl1	2.36853e-221	0.608336	0.448	0.117	7.355e-217	7
Tmem128	1.12509e-216	0.680089	0.664	0.244	3.49374e-212	7
Scamp2	9.37531e-216	0.628221	0.581	0.188	2.91131e-211	7
Cd274	1.0169e-214	0.703749	0.388	0.096	3.15777e-210	7
Eps15	1.31509e-214	0.587587	0.581	0.182	4.08374e-210	7
Cd47	4.09036e-214	0.874277	0.902	0.657	1.27018e-209	7
Ndufb4	1.05534e-213	0.918541	0.742	0.337	3.27715e-209	7
Tmem131l	6.18391e-212	0.713603	0.664	0.231	1.92029e-207	7
Tspo	1.43548e-211	1.51587	0.827	0.556	4.45759e-207	7
Ccdc50	3.17865e-211	0.624073	0.625	0.207	9.87067e-207	7
Gngt2	3.38795e-211	0.798009	0.506	0.155	1.05206e-206	7
Dctn2	6.36598e-211	0.601532	0.624	0.214	1.97683e-206	7
Eid1	7.03112e-209	0.693332	0.677	0.253	2.18338e-204	7
Necap2	1.60815e-208	0.60079	0.568	0.185	4.99378e-204	7
Kdelr1	1.93944e-207	0.603632	0.626	0.216	6.02253e-203	7
Sat1	4.35627e-207	0.945251	0.843	0.455	1.35275e-202	7
Chchd2	2.82921e-206	0.904475	0.917	0.853	8.78553e-202	7
Ncoa7	8.04252e-204	0.617406	0.441	0.123	2.49744e-199	7
Aup1	1.40878e-203	0.693615	0.676	0.258	4.3747e-199	7
Cmc2	4.68105e-203	0.641725	0.406	0.11	1.45361e-198	7
Sox4	1.45584e-202	0.79866	0.544	0.175	4.52081e-198	7
Actg1	2.53251e-202	1.56901	0.949	0.941	7.86419e-198	7
Phf11b	1.75342e-200	0.595583	0.432	0.119	5.44489e-196	7
Mlf2	1.79013e-199	0.683656	0.551	0.186	5.55888e-195	7
Nfat5	2.89697e-198	0.825635	0.698	0.263	8.99595e-194	7
H2-T22	5.95368e-198	0.793487	0.679	0.277	1.84879e-193	7
Prex1	1.52706e-197	0.71198	0.664	0.249	4.74197e-193	7
Cflar	6.1444e-197	0.847651	0.727	0.303	1.90802e-192	7
Cox5a	6.98474e-196	1.04949	0.836	0.59	2.16897e-191	7
Tubb5	4.77222e-193	1.0105	0.887	0.684	1.48192e-188	7
Trim35	8.10067e-192	0.77563	0.551	0.189	2.5155e-187	7
Rtn4	3.31288e-189	0.719867	0.709	0.291	1.02875e-184	7
Cd74	3.9243e-189	0.73228	0.924	0.411	1.21861e-184	7
Kxd1	2.33219e-188	0.662156	0.679	0.27	7.24214e-184	7
Sp140	8.38246e-187	0.609183	0.534	0.177	2.60301e-182	7
Irf8	1.55312e-186	0.772931	0.61	0.223	4.82292e-182	7
Ddt	1.00842e-185	0.629725	0.645	0.25	3.13146e-181	7
Sqstm1	7.67858e-185	0.728573	0.678	0.275	2.38443e-180	7
Cox7c	9.07969e-184	0.838231	0.905	0.797	2.81952e-179	7
Sbno2	2.92119e-182	0.678859	0.553	0.187	9.07117e-178	7
Rabgap1l	4.73903e-177	0.793976	0.711	0.296	1.47161e-172	7
Edf1	1.73247e-174	0.79826	0.827	0.489	5.37985e-170	7
Atp2b1	2.21345e-173	0.979908	0.815	0.433	6.87343e-169	7
Ghitm	2.65532e-170	0.755174	0.719	0.332	8.24558e-166	7
Cox4i1	2.69633e-170	0.668556	0.919	0.882	8.37291e-166	7
Psmb7	3.05939e-168	0.705967	0.68	0.292	9.50033e-164	7
Tagln2	9.27594e-168	1.52667	0.772	0.472	2.88046e-163	7
H2-Eb1	2.39102e-167	0.983934	0.782	0.327	7.42483e-163	7
Cox6b1	6.62942e-167	0.755185	0.879	0.674	2.05863e-162	7
Sh3bgrl3	1.93961e-166	0.758623	0.917	0.891	6.02306e-162	7
Ikbkb	3.54035e-166	0.782743	0.771	0.371	1.09939e-161	7
Rcsd1	2.62385e-164	0.784687	0.753	0.352	8.14784e-160	7
Sri	7.57318e-164	0.825118	0.813	0.491	2.3517e-159	7
Tbca	1.83994e-162	0.776493	0.831	0.526	5.71356e-158	7
Map3k14	3.39258e-162	0.587953	0.438	0.135	1.0535e-157	7
Polr2g	1.33928e-161	0.819995	0.689	0.313	4.15887e-157	7
Sugt1	2.49438e-161	0.666835	0.721	0.335	7.74579e-157	7
Atp5l	1.00387e-159	0.697942	0.9	0.797	3.1173e-155	7
Cd44	8.08231e-159	0.766707	0.551	0.216	2.5098e-154	7
Bhlhe40	1.26868e-158	0.596091	0.451	0.147	3.93963e-154	7
Gclc	2.63951e-158	0.943073	0.4	0.126	8.19647e-154	7
Abracl	5.45477e-157	0.992945	0.842	0.659	1.69387e-152	7
Arpp19	5.49306e-156	0.719513	0.844	0.52	1.70576e-151	7
Sod1	2.54391e-155	0.907473	0.741	0.378	7.8996e-151	7
Slc25a4	1.62132e-153	0.754164	0.777	0.421	5.03469e-149	7
Itm2b	1.86507e-153	0.624578	0.909	0.795	5.7916e-149	7
Selplg	3.07267e-153	0.772627	0.852	0.511	9.54156e-149	7
Clec2d	1.19996e-152	0.911485	0.836	0.49	3.72624e-148	7
Sec11c	2.58953e-152	0.763932	0.755	0.399	8.04125e-148	7
Vcp	5.85923e-150	0.838223	0.787	0.44	1.81947e-145	7
Pgls	1.3983e-149	0.729326	0.809	0.485	4.34215e-145	7
Actb	1.20972e-147	1.04274	0.989	0.995	3.75655e-143	7
Gpx4	6.10344e-147	0.836137	0.827	0.509	1.8953e-142	7
Tap1	2.02262e-145	0.654442	0.651	0.285	6.28084e-141	7
Akr1a1	1.38168e-144	0.61995	0.755	0.379	4.29053e-140	7
Scand1	2.43916e-143	0.913948	0.849	0.603	7.57433e-139	7
H2-Q4	3.57166e-143	0.753785	0.815	0.438	1.10911e-138	7
Map4k4	1.32021e-142	1.01006	0.835	0.541	4.09966e-138	7
Irf1	1.75452e-141	0.712356	0.716	0.336	5.44832e-137	7
Psma7	1.53779e-140	0.844313	0.84	0.598	4.7753e-136	7
Mef2a	8.5212e-138	0.628041	0.652	0.279	2.64609e-133	7
Psma5	4.52864e-137	0.665832	0.729	0.37	1.40628e-132	7
Prdx2	7.21336e-137	0.675101	0.77	0.415	2.23996e-132	7
Rel	4.58737e-136	1.02045	0.765	0.425	1.42452e-131	7
Pcbp2	5.29378e-136	0.75427	0.895	0.764	1.64388e-131	7
Ube2l3	1.53177e-135	0.695599	0.772	0.43	4.7566e-131	7
Vdac3	8.40377e-135	0.600128	0.648	0.294	2.60962e-130	7
Ier5	1.83022e-133	0.685495	0.852	0.52	5.68339e-129	7
Sumo2	9.79317e-131	0.655703	0.884	0.713	3.04107e-126	7
Gtpbp4	1.35722e-130	0.637373	0.657	0.309	4.21458e-126	7
Sub1	1.35944e-130	0.821181	0.901	0.83	4.22146e-126	7
Pik3r1	8.86092e-130	0.878985	0.695	0.366	2.75158e-125	7
Dnajc15	9.04336e-129	0.67749	0.711	0.364	2.80823e-124	7
Cdc37	2.93012e-128	0.650195	0.801	0.457	9.0989e-124	7
Ubxn1	1.51129e-126	0.645814	0.773	0.433	4.693e-122	7
Wnk1	3.67913e-126	0.903656	0.868	0.618	1.14248e-121	7
Fam53b	3.5692e-124	0.617334	0.561	0.235	1.10834e-119	7
Tomm7	1.87276e-123	0.745631	0.856	0.597	5.81549e-119	7
Bax	2.84753e-119	0.645696	0.745	0.398	8.84244e-115	7
Ubb	8.44557e-119	0.757963	0.954	0.969	2.6226e-114	7
Selenok	5.29778e-116	0.719554	0.822	0.569	1.64512e-111	7
Ubl5	9.85617e-116	0.630786	0.864	0.641	3.06064e-111	7
Itga4	1.2101e-115	0.596908	0.724	0.359	3.75773e-111	7
Cox5b	1.93295e-112	0.612774	0.836	0.614	6.00238e-108	7
Srgn	3.63847e-111	0.95374	0.869	0.802	1.12985e-106	7
Nr4a3	2.56486e-110	0.737661	0.362	0.13	7.96467e-106	7
Clta	4.69079e-101	0.60781	0.845	0.652	1.45663e-96	7
Pomp	3.6e-94	0.593488	0.802	0.541	1.11791e-89	7
Dock10	1.10535e-87	0.617717	0.748	0.415	3.43244e-83	7
Neat1	9.75998e-81	0.758586	0.816	0.51	3.03077e-76	7
Plac8	0	2.47569	0.897	0.304	0	8
Rilpl2	0	2.24565	0.798	0.242	0	8
Cd83	0	1.92202	0.798	0.204	0	8
Irf4	0	1.85488	0.683	0.134	0	8
Fcrla	0	1.77211	0.708	0.129	0	8
Cd79b	0	1.69373	0.92	0.265	0	8
Rel	0	1.66971	0.886	0.422	0	8
Bri3	0	1.60941	0.823	0.401	0	8
Irs2	0	1.60816	0.607	0.152	0	8
Cd74	0	1.4922	0.988	0.41	0	8
Plaur	0	1.47811	0.542	0.105	0	8
Ebf1	0	1.47803	0.957	0.261	0	8
Ms4a1	0	1.46774	0.837	0.201	0	8
Mzb1	0	1.40261	0.628	0.142	0	8
Mef2c	0	1.39383	0.904	0.265	0	8
Iglc1	0	1.35895	0.621	0.157	0	8
Cd79a	0	1.31389	0.959	0.235	0	8
Ly6d	0	1.27541	0.833	0.224	0	8
Rasgef1b	0	1.26483	0.443	0.085	0	8
H2-Aa	0	1.24479	0.933	0.337	0	8
Scd1	0	1.22655	0.637	0.147	0	8
Fth1	0	1.19487	0.994	0.959	0	8
Pax5	0	1.09158	0.62	0.138	0	8
Cxcr5	0	1.09055	0.39	0.058	0	8
Igkc	0	1.07664	0.933	0.302	0	8
Blnk	0	1.06445	0.499	0.113	0	8
Bcar3	0	0.934359	0.358	0.045	0	8
Ddit3	1.35118e-302	1.56382	0.718	0.292	4.19581e-298	8
H2-Eb1	1.14641e-300	1.03751	0.916	0.324	3.55996e-296	8
Serp1	4.8241e-288	1.30084	0.899	0.526	1.49803e-283	8
Snx5	6.17448e-288	1.38405	0.831	0.435	1.91736e-283	8
H2-Ab1	1.33744e-286	0.9856	0.904	0.32	4.15315e-282	8
Plk2	1.9329e-273	1.31669	0.404	0.087	6.00222e-269	8
Cd37	3.42798e-270	1.15514	0.932	0.596	1.06449e-265	8
Txndc16	4.47605e-268	1.14598	0.492	0.127	1.38995e-263	8
Iglc3	9.15196e-253	0.734395	0.714	0.21	2.84196e-248	8
Blk	5.66764e-249	0.890639	0.374	0.077	1.75997e-244	8
Ighm	3.99851e-246	1.00817	0.965	0.633	1.24166e-241	8
Dennd4a	6.12889e-246	1.29519	0.775	0.358	1.90321e-241	8
Iglc2	7.87448e-242	1.10963	0.702	0.227	2.44526e-237	8
H3f3a	1.29057e-241	0.78298	0.997	0.963	4.00762e-237	8
Crebrf	4.14517e-240	1.2554	0.693	0.298	1.2872e-235	8
Gm8369	1.32927e-235	1.6419	0.865	0.535	4.1278e-231	8
Snhg12	9.60756e-225	1.34499	0.798	0.46	2.98344e-220	8
Cd19	4.4778e-223	0.813188	0.494	0.133	1.39049e-218	8
Ftl1	4.08176e-220	0.652232	0.989	0.925	1.26751e-215	8
Atp6v0b	5.22356e-212	1.08673	0.785	0.426	1.62207e-207	8
Eif1	7.96976e-209	0.665686	1	0.97	2.47485e-204	8
Gns	2.15174e-208	0.993898	0.465	0.14	6.6818e-204	8
Eif5	1.45847e-204	1.05348	0.913	0.717	4.52897e-200	8
Bank1	1.78583e-203	0.795376	0.56	0.169	5.54553e-199	8
Sdc4	6.47462e-203	0.973899	0.5	0.155	2.01057e-198	8
Ccr7	2.61172e-202	1.03352	0.913	0.554	8.11016e-198	8
Eif2ak3	1.25211e-201	0.906299	0.363	0.091	3.88819e-197	8
Tcp11l2	5.78001e-199	1.14723	0.616	0.258	1.79487e-194	8
Tgif1	1.71392e-192	1.09386	0.638	0.273	5.32223e-188	8
Rbm39	5.53981e-185	0.761582	0.981	0.909	1.72028e-180	8
Lgmn	3.59232e-183	0.815154	0.418	0.122	1.11552e-178	8
Cybb	8.90916e-183	0.734274	0.469	0.139	2.76656e-178	8
Pkig	1.93742e-182	0.845396	0.474	0.151	6.01627e-178	8
Ero1lb	2.46246e-182	0.831286	0.36	0.095	7.64668e-178	8
Napsa	2.49305e-175	0.971292	0.559	0.204	7.74166e-171	8
Tcf4	1.40153e-166	0.806444	0.511	0.181	4.35218e-162	8
Snx30	4.32319e-163	0.7463	0.342	0.092	1.34248e-158	8
Pold4	6.34543e-163	1.07144	0.684	0.361	1.97045e-158	8
Tnfrsf13c	1.52878e-160	0.712805	0.407	0.118	4.74734e-156	8
Cd86	3.11365e-160	0.904816	0.376	0.114	9.66881e-156	8
Egr3	8.12991e-160	1.19596	0.377	0.113	2.52458e-155	8
Gadd45b	2.90192e-158	0.728718	0.697	0.322	9.01132e-154	8
H2-Ob	1.46507e-157	0.729906	0.559	0.203	4.54947e-153	8
Klhl24	3.24752e-152	0.971433	0.743	0.441	1.00845e-147	8
Pou2af1	1.38133e-149	0.710621	0.368	0.106	4.28943e-145	8
Cd274	9.87847e-146	0.765334	0.339	0.099	3.06756e-141	8
Map3k1	4.5612e-145	0.97922	0.664	0.363	1.41639e-140	8
Dok3	6.90054e-143	0.670408	0.346	0.099	2.14282e-138	8
Atf4	2.22068e-140	0.870812	0.815	0.581	6.89588e-136	8
Fcmr	3.93627e-138	0.606993	0.526	0.185	1.22233e-133	8
Tmod3	8.21976e-138	1.10175	0.653	0.381	2.55248e-133	8
Crem	2.38612e-137	0.953784	0.516	0.216	7.40961e-133	8
Zfand5	3.34795e-137	1.03194	0.653	0.365	1.03964e-132	8
Myo1e	4.96592e-137	0.670901	0.314	0.088	1.54207e-132	8
Nr4a1	4.05749e-136	1.13202	0.621	0.316	1.25997e-131	8
Gdi2	4.44553e-134	0.943253	0.797	0.591	1.38047e-129	8
Lyn	9.67786e-133	0.750213	0.461	0.171	3.00526e-128	8
Stk17b	6.67885e-130	0.795118	0.943	0.827	2.07398e-125	8
Lztfl1	9.78195e-128	0.872815	0.393	0.142	3.03759e-123	8
Acox3	1.25048e-122	0.689095	0.345	0.113	3.88312e-118	8
Ctsh	1.62538e-122	0.636686	0.586	0.25	5.04729e-118	8
Ilf3	6.24499e-119	0.85866	0.488	0.222	1.93926e-114	8
Got1	3.86871e-118	0.964312	0.404	0.164	1.20135e-113	8
Herpud1	1.81402e-117	0.97812	0.562	0.296	5.63308e-113	8
Tec	4.1332e-117	0.718783	0.332	0.111	1.28348e-112	8
Arhgap17	1.86099e-116	0.856737	0.597	0.314	5.77894e-112	8
Cnot8	4.81582e-116	0.813732	0.363	0.135	1.49546e-111	8
Spib	9.05234e-114	0.613636	0.352	0.116	2.81102e-109	8
Tmem55b	1.11413e-112	0.799687	0.45	0.196	3.45972e-108	8
Sp140	1.82379e-111	0.800001	0.43	0.182	5.66341e-107	8
Cxcr4	2.5833e-111	0.667414	0.612	0.314	8.02192e-107	8
Sde2	2.11229e-109	0.818946	0.512	0.253	6.55929e-105	8
Inpp5d	2.12699e-109	0.800606	0.536	0.268	6.60495e-105	8
Mnt	3.11297e-109	0.731845	0.352	0.13	9.6667e-105	8
A630001G21Rik	4.23474e-108	0.734652	0.374	0.142	1.31501e-103	8
Snx2	1.59288e-107	0.794437	0.56	0.286	4.94638e-103	8
Oser1	1.75447e-106	0.839446	0.437	0.197	5.44815e-102	8
Hbp1	2.82555e-105	0.849113	0.53	0.272	8.77419e-101	8
Tiparp	2.94915e-105	0.844949	0.418	0.178	9.15799e-101	8
Gnl3	7.19348e-103	0.908882	0.588	0.337	2.23379e-98	8
Ncl	9.05419e-103	0.765497	0.918	0.817	2.8116e-98	8
Sub1	5.61702e-101	0.72084	0.908	0.83	1.74425e-96	8
Ly86	1.34973e-100	0.652174	0.449	0.185	4.19132e-96	8
Slc15a4	7.74905e-100	0.674882	0.311	0.109	2.40631e-95	8
Sh3bp5	3.41971e-97	0.676933	0.481	0.224	1.06192e-92	8
Apoe	1.1194e-96	0.696571	0.466	0.222	3.47608e-92	8
Kmt2e	6.47778e-96	0.848512	0.739	0.551	2.01154e-91	8
Ralgps2	1.44628e-94	0.62251	0.557	0.276	4.49115e-90	8
Fcer2a	1.20935e-93	0.678973	0.405	0.158	3.75541e-89	8
Mafg	3.89813e-92	0.653219	0.329	0.127	1.21049e-87	8
Sec24a	1.06498e-91	0.711069	0.333	0.131	3.30708e-87	8
5430416N02Rik	1.21871e-91	0.662343	0.337	0.133	3.78446e-87	8
Neu1	1.11364e-90	0.81732	0.388	0.172	3.45817e-86	8
Ppp3ca	6.93228e-89	0.740296	0.6	0.356	2.15268e-84	8
Tpd52	1.08208e-88	0.603788	0.381	0.16	3.36018e-84	8
Sec62	5.15343e-86	0.83196	0.729	0.547	1.6003e-81	8
Tmem131l	8.87015e-85	0.705173	0.47	0.241	2.75445e-80	8
Zfp106	5.26459e-82	0.729479	0.455	0.235	1.63481e-77	8
Fnip1	2.47472e-81	0.646899	0.367	0.162	7.68474e-77	8
Nrros	1.94661e-79	0.697408	0.346	0.15	6.04482e-75	8
1810032O08Rik	1.98207e-79	0.644875	0.302	0.121	6.15492e-75	8
Swap70	3.05235e-79	0.732913	0.507	0.263	9.47846e-75	8
Dgkd	1.38438e-78	0.725232	0.535	0.308	4.29891e-74	8
Litaf	1.88102e-78	0.638091	0.323	0.132	5.84112e-74	8
Gch1	2.79849e-77	0.712236	0.346	0.152	8.69015e-73	8
Bcl2a1b	2.84356e-76	0.70242	0.469	0.237	8.83012e-72	8
Mtdh	4.16737e-76	0.69944	0.658	0.471	1.29409e-71	8
Lmbrd1	2.49839e-75	0.631366	0.365	0.164	7.75826e-71	8
Cnbp	1.3861e-72	0.586019	0.835	0.724	4.30427e-68	8
Tmed5	9.96108e-72	0.764169	0.591	0.398	3.09322e-67	8
Snx20	1.17049e-71	0.747777	0.491	0.29	3.63472e-67	8
Malt1	7.36149e-71	0.669659	0.581	0.362	2.28596e-66	8
Map1lc3b	2.2153e-70	0.659533	0.78	0.629	6.87916e-66	8
Ubap2l	2.26661e-70	0.663833	0.641	0.451	7.03851e-66	8
Eif2s2	1.39156e-69	0.665964	0.786	0.638	4.32121e-65	8
Cenpa	2.18279e-67	0.739899	0.534	0.318	6.77823e-63	8
Sertad1	8.58065e-67	0.608359	0.39	0.195	2.66455e-62	8
Cerk	1.27679e-66	0.671865	0.324	0.147	3.96483e-62	8
Cd69	1.00962e-64	0.721725	0.639	0.418	3.13519e-60	8
Aff1	2.52379e-64	0.643189	0.363	0.18	7.83712e-60	8
Smc6	1.37566e-63	0.941251	0.64	0.505	4.27183e-59	8
Kras	1.53103e-62	0.769652	0.523	0.335	4.7543e-58	8
Prkcd	1.28125e-61	0.586177	0.385	0.196	3.97865e-57	8
Srsf10	5.37274e-61	0.646781	0.589	0.403	1.6684e-56	8
Ddx6	6.15795e-61	0.609531	0.737	0.601	1.91223e-56	8
Ubl3	3.68972e-60	0.629422	0.571	0.382	1.14577e-55	8
Mef2d	6.83823e-59	0.638105	0.522	0.338	2.12348e-54	8
Dusp2	2.04176e-58	0.785619	0.702	0.528	6.34027e-54	8
Dmxl1	2.92756e-58	0.742682	0.442	0.251	9.09096e-54	8
Treml2	4.02893e-58	0.659909	0.345	0.17	1.2511e-53	8
Selenok	9.73293e-58	0.608829	0.728	0.574	3.02237e-53	8
Ube2b	2.45053e-57	0.677555	0.723	0.592	7.60963e-53	8
Elmsan1	3.46089e-57	0.610639	0.38	0.2	1.07471e-52	8
Rragc	3.9927e-57	0.590401	0.316	0.154	1.23985e-52	8
Wsb1	5.30954e-57	0.602069	0.425	0.24	1.64877e-52	8
Hnrnpdl	1.37822e-56	0.589054	0.677	0.529	4.2798e-52	8
Camk2d	2.21786e-56	0.594224	0.525	0.328	6.88713e-52	8
Fam204a	2.32756e-56	0.588134	0.368	0.195	7.22778e-52	8
Gpr171	3.70996e-56	0.634559	0.354	0.18	1.15206e-51	8
2810474O19Rik	6.63775e-54	0.781919	0.558	0.395	2.06122e-49	8
Eml4	7.82849e-53	0.62266	0.446	0.269	2.43098e-48	8
Fuca1	1.05147e-51	0.606778	0.381	0.215	3.26512e-47	8
Stap1	1.41012e-51	0.688042	0.423	0.242	4.37884e-47	8
Brd2	2.79385e-51	0.588712	0.648	0.505	8.67575e-47	8
Fabp4	1.35645e-50	0.629197	0.419	0.236	4.2122e-46	8
Erp29	4.21407e-50	0.591928	0.579	0.422	1.3086e-45	8
Sfr1	7.51805e-49	0.600779	0.581	0.422	2.33458e-44	8
Atp6v0d1	3.10873e-47	0.604996	0.36	0.206	9.65354e-43	8
Fam107b	1.32943e-44	0.604291	0.606	0.454	4.12827e-40	8
Taf1d	1.46103e-44	0.596691	0.614	0.479	4.53694e-40	8
Retreg1	2.98706e-44	0.677407	0.469	0.31	9.27572e-40	8
Ppp1r16b	5.52019e-43	0.597447	0.355	0.201	1.71418e-38	8
Psmd8	6.99918e-42	0.607568	0.545	0.428	2.17346e-37	8
Myc	1.10961e-41	0.78848	0.31	0.168	3.44567e-37	8
Nfatc1	1.47296e-37	0.585804	0.374	0.229	4.57397e-33	8
Nfkbid	1.9144e-14	0.608224	0.313	0.233	5.94478e-10	8
Tnfrsf4	0	2.51326	0.589	0.087	0	9
Ikzf2	0	2.04154	0.768	0.176	0	9
Ctla4	0	1.76026	0.552	0.078	0	9
Tnfrsf18	0	1.33005	0.586	0.152	0	9
Izumo1r	0	1.2628	0.553	0.117	0	9
Tnfrsf9	0	0.99227	0.355	0.044	0	9
Foxp3	0	0.992119	0.345	0.027	0	9
Il2ra	0	0.900313	0.354	0.057	0	9
Dusp4	0	0.83998	0.361	0.041	0	9
Hells	2.23188e-282	0.660787	0.361	0.068	6.93064e-278	9
Gapdh	1.8032e-255	0.996308	0.969	0.788	5.59948e-251	9
Cish	2.14841e-249	0.675101	0.341	0.068	6.67144e-245	9
Hopx	3.02048e-245	0.861228	0.416	0.1	9.37949e-241	9
Dut	1.31688e-234	1.04869	0.608	0.217	4.0893e-230	9
Mcm5	2.95029e-228	0.615694	0.357	0.079	9.16154e-224	9
Mcm6	5.08108e-228	0.667295	0.474	0.13	1.57783e-223	9
Il2rb	9.64714e-228	0.628785	0.596	0.184	2.99573e-223	9
Lig1	7.92703e-224	0.597006	0.328	0.068	2.46158e-219	9
H2afz	8.85147e-222	0.980331	0.975	0.735	2.74865e-217	9
Mcm3	6.04418e-218	0.692554	0.433	0.116	1.8769e-213	9
Ptma	4.27928e-210	0.806119	1	0.972	1.32884e-205	9
Stmn1	3.33841e-209	1.01523	0.579	0.205	1.03668e-204	9
Batf	1.57837e-208	0.902426	0.489	0.149	4.90132e-204	9
Rbm3	2.38166e-207	0.733085	0.983	0.884	7.39576e-203	9
Rora	8.90387e-204	0.743201	0.406	0.107	2.76492e-199	9
Phgdh	1.09402e-201	0.692067	0.54	0.175	3.39726e-197	9
Npm1	1.14408e-192	0.938433	0.983	0.909	3.5527e-188	9
Ran	1.63273e-190	1.07544	0.864	0.587	5.07013e-186	9
Rps2	4.3701e-186	0.666484	0.995	0.972	1.35705e-181	9
Ppia	4.05263e-185	0.610578	0.996	0.969	1.25846e-180	9
Ppa1	6.59576e-185	0.590037	0.46	0.14	2.04818e-180	9
Mif	7.69224e-184	1.19724	0.864	0.585	2.38867e-179	9
Traf1	2.33215e-178	0.814734	0.6	0.226	7.24202e-174	9
Hsp90ab1	4.04627e-177	0.710078	0.996	0.956	1.25649e-172	9
Eif5a	4.57757e-174	1.01395	0.921	0.713	1.42147e-169	9
Icos	4.66226e-173	0.951134	0.544	0.197	1.44777e-168	9
Ldha	6.84182e-168	0.840328	0.881	0.556	2.12459e-163	9
Eea1	9.6858e-166	0.880891	0.349	0.099	3.00773e-161	9
Gstp3	2.42986e-157	0.603519	0.426	0.135	7.54544e-153	9
Odc1	5.33894e-153	0.608554	0.586	0.235	1.6579e-148	9
Ybx3	7.99041e-148	0.616233	0.517	0.193	2.48126e-143	9
Ybx1	7.44509e-146	0.772043	0.939	0.778	2.31192e-141	9
Ncl	1.13828e-145	0.895919	0.968	0.815	3.53471e-141	9
Atp5g1	4.50687e-143	0.792677	0.858	0.577	1.39952e-138	9
Hint1	7.90307e-141	0.708702	0.916	0.676	2.45414e-136	9
Anp32b	2.77248e-138	0.760341	0.891	0.652	8.6094e-134	9
Erh	4.93755e-134	0.691179	0.664	0.325	1.53326e-129	9
Pkm	6.84062e-134	0.711169	0.831	0.516	2.12422e-129	9
Crem	8.08093e-134	0.788073	0.533	0.214	2.50937e-129	9
Ndfip1	1.86562e-133	0.591061	0.568	0.238	5.7933e-129	9
Snrpd1	1.29505e-132	0.696109	0.736	0.388	4.02151e-128	9
Ranbp1	1.42734e-128	0.817376	0.691	0.388	4.43232e-124	9
Sh2d1a	1.73935e-128	0.682777	0.547	0.227	5.4012e-124	9
Ifrd1	3.98943e-127	0.731983	0.732	0.383	1.23884e-122	9
Hspd1	2.25308e-119	0.839004	0.785	0.479	6.9965e-115	9
Nme1	2.25481e-119	0.810108	0.787	0.517	7.00185e-115	9
Atp5j	1.44667e-117	0.635172	0.858	0.587	4.49236e-113	9
Hnrnpab	1.52824e-117	0.678313	0.844	0.546	4.74564e-113	9
Slc25a5	2.46163e-117	0.647151	0.906	0.724	7.64411e-113	9
Atp5d	5.36848e-117	0.624404	0.885	0.625	1.66707e-112	9
Pa2g4	2.07586e-116	0.660655	0.594	0.284	6.44616e-112	9
Nop58	2.36424e-116	0.612934	0.618	0.294	7.34168e-112	9
Gadd45b	4.94888e-115	0.681705	0.659	0.322	1.53678e-110	9
Uqcr10	3.92818e-113	0.675524	0.814	0.526	1.21982e-108	9
Rgs10	3.96059e-110	0.721397	0.859	0.541	1.22988e-105	9
Snrpf	3.74462e-109	0.603327	0.884	0.672	1.16282e-104	9
Ppp1r14b	1.79116e-105	0.662232	0.702	0.393	5.56208e-101	9
Serbp1	2.01077e-102	0.592763	0.94	0.821	6.24405e-98	9
Ndufa4	1.64808e-100	0.638639	0.854	0.606	5.11777e-96	9
Lgals1	1.1108e-98	0.839981	0.798	0.496	3.44938e-94	9
Hmgb2	1.17632e-98	0.826047	0.811	0.582	3.65282e-94	9
Uqcrq	6.44698e-97	0.588929	0.819	0.534	2.00198e-92	9
Cd2	1.33769e-96	0.698795	0.83	0.505	4.15393e-92	9
Ifi27l2a	6.62893e-94	0.899675	0.765	0.479	2.05848e-89	9
Nhp2	8.06672e-92	0.586685	0.554	0.276	2.50496e-87	9
Rel	4.39402e-89	0.774533	0.717	0.428	1.36448e-84	9
C1qbp	2.5169e-86	0.599994	0.625	0.348	7.81573e-82	9
Set	1.85543e-85	0.649737	0.885	0.705	5.76167e-81	9
Pim1	1.44133e-83	0.743454	0.697	0.417	4.47577e-79	9
Tuba1b	4.06422e-83	0.622183	0.66	0.392	1.26206e-78	9
Sdf4	1.01124e-78	0.608301	0.673	0.385	3.14022e-74	9
Nfkb1	1.06158e-74	0.602304	0.719	0.434	3.29652e-70	9
Capg	3.22391e-72	0.636138	0.514	0.268	1.00112e-67	9
S100a10	2.84542e-63	0.771482	0.854	0.662	8.8359e-59	9
Hist1h2ap	0	3.77725	0.888	0.066	0	10
Hmgb2	0	3.46261	1	0.575	0	10
Hist1h2ae	0	3.3049	0.881	0.054	0	10
Stmn1	0	3.29006	0.989	0.19	0	10
Top2a	0	3.05953	0.97	0.08	0	10
Pclaf	0	2.97525	0.953	0.034	0	10
Ube2c	0	2.84542	0.866	0.031	0	10
Mki67	0	2.71335	0.971	0.048	0	10
Hist1h1b	0	2.53271	0.836	0.033	0	10
Birc5	0	2.51382	0.963	0.026	0	10
Tuba1b	0	2.38015	0.975	0.38	0	10
Tubb5	0	2.24743	0.996	0.68	0	10
Hmgn2	0	2.16454	0.987	0.286	0	10
Cenpf	0	2.09256	0.787	0.021	0	10
Nusap1	0	2.00821	0.876	0.019	0	10
H2afz	0	1.98652	0.997	0.735	0	10
H2afx	0	1.97605	0.913	0.173	0	10
Cdca8	0	1.94226	0.908	0.03	0	10
H2afv	0	1.90989	0.979	0.394	0	10
Hmgb1	0	1.90426	0.997	0.795	0	10
Lmnb1	0	1.8743	0.953	0.156	0	10
Cks1b	0	1.86174	0.928	0.093	0	10
Smc2	0	1.84551	0.925	0.1	0	10
Cks2	0	1.83212	0.941	0.19	0	10
Dut	0	1.8156	0.882	0.207	0	10
Ptma	0	1.79734	0.999	0.972	0	10
Tubb4b	0	1.74433	0.945	0.288	0	10
Ube2s	0	1.7389	0.984	0.515	0	10
Rrm2	0	1.71997	0.75	0.025	0	10
Cdca3	0	1.6739	0.88	0.02	0	10
Spc24	0	1.67207	0.883	0.029	0	10
Ran	0	1.65463	0.982	0.583	0	10
Hist1h3c	0	1.65128	0.756	0.013	0	10
Tmpo	0	1.62941	0.965	0.267	0	10
Ccnb2	0	1.62545	0.769	0.018	0	10
Kif11	0	1.61434	0.826	0.017	0	10
Selenoh	0	1.61406	0.958	0.293	0	10
Cdk1	0	1.60009	0.825	0.025	0	10
Hist1h2ab	0	1.59809	0.7	0.011	0	10
Nucks1	0	1.59303	0.982	0.442	0	10
Prc1	0	1.55674	0.818	0.026	0	10
Dek	0	1.5539	0.973	0.49	0	10
Ezh2	0	1.54376	0.912	0.162	0	10
Anp32b	0	1.44032	0.987	0.649	0	10
Tpx2	0	1.4388	0.771	0.017	0	10
Ccna2	0	1.43547	0.809	0.014	0	10
Lockd	0	1.43107	0.777	0.041	0	10
Anp32e	0	1.42288	0.958	0.338	0	10
Cenpa	0	1.41463	0.866	0.305	0	10
Tyms	0	1.38442	0.723	0.047	0	10
Hist1h2bj	0	1.37122	0.682	0.019	0	10
Incenp	0	1.34893	0.806	0.049	0	10
Fbxo5	0	1.32745	0.704	0.031	0	10
Hist1h4d	0	1.32447	0.724	0.07	0	10
Cdc20	0	1.3009	0.655	0.023	0	10
Kif15	0	1.29214	0.779	0.017	0	10
Gmnn	0	1.28535	0.818	0.086	0	10
Hist1h1e	0	1.28076	0.757	0.124	0	10
Hmmr	0	1.27964	0.7	0.01	0	10
Cenpe	0	1.27944	0.705	0.019	0	10
Gapdh	0	1.26781	0.975	0.789	0	10
Racgap1	0	1.25577	0.776	0.068	0	10
Txn1	0	1.24821	0.966	0.507	0	10
Lig1	0	1.23712	0.675	0.056	0	10
Esco2	0	1.23571	0.669	0.01	0	10
Rrm1	0	1.19985	0.764	0.072	0	10
Asf1b	0	1.18426	0.749	0.032	0	10
Hint1	0	1.17917	0.978	0.674	0	10
Clspn	0	1.16435	0.651	0.03	0	10
Knl1	0	1.1491	0.688	0.018	0	10
Alyref	0	1.14172	0.886	0.276	0	10
Snrpd1	0	1.13714	0.928	0.381	0	10
Ccdc34	0	1.12427	0.78	0.073	0	10
Hist1h3e	0	1.11883	0.681	0.049	0	10
Rbm3	0	1.10273	0.989	0.884	0	10
Pcna	0	1.10163	0.821	0.263	0	10
Uhrf1	0	1.09302	0.642	0.039	0	10
Mcm3	0	1.09256	0.729	0.106	0	10
Ncapg2	0	1.08578	0.669	0.032	0	10
Atad2	0	1.07265	0.823	0.244	0	10
Cenpw	0	1.07015	0.747	0.055	0	10
Dnmt1	0	1.05529	0.758	0.141	0	10
Ppia	0	1.04354	0.996	0.969	0	10
Tacc3	0	1.03897	0.695	0.028	0	10
Aurkb	0	1.0318	0.663	0.018	0	10
Phgdh	0	1.0279	0.73	0.168	0	10
Ncapd2	0	1.02385	0.68	0.035	0	10
Ccnb1	0	1.02076	0.527	0.011	0	10
Nsd2	0	1.00689	0.742	0.111	0	10
Smc1a	0	1.00402	0.918	0.334	0	10
Hist1h1d	0	0.992711	0.622	0.043	0	10
Mcm7	0	0.990974	0.743	0.14	0	10
Mcm5	0	0.976604	0.667	0.068	0	10
Dnajc9	0	0.970814	0.847	0.222	0	10
Bub1b	0	0.960454	0.638	0.017	0	10
Cenpm	0	0.957464	0.664	0.021	0	10
Aspm	0	0.95623	0.539	0.011	0	10
Tipin	0	0.955649	0.674	0.086	0	10
Kif23	0	0.951558	0.728	0.089	0	10
Mis18bp1	0	0.948182	0.596	0.013	0	10
Banf1	0	0.946238	0.92	0.387	0	10
Ncapg	0	0.941583	0.642	0.011	0	10
Hjurp	0	0.937801	0.796	0.168	0	10
Bub3	0	0.936609	0.884	0.315	0	10
Cit	0	0.934951	0.623	0.016	0	10
Hells	0	0.934685	0.597	0.06	0	10
Calm3	0	0.931851	0.926	0.361	0	10
Tk1	0	0.926982	0.61	0.025	0	10
Rad21	0	0.921029	0.848	0.266	0	10
Hist1h4i	0	0.920127	0.674	0.079	0	10
Knstrn	0	0.909993	0.591	0.028	0	10
Cdkn3	0	0.908861	0.528	0.011	0	10
Mcm6	0	0.89937	0.673	0.123	0	10
Mrpl18	0	0.88804	0.872	0.308	0	10
Kif22	0	0.887404	0.58	0.014	0	10
Spc25	0	0.88293	0.589	0.015	0	10
Cdc25b	0	0.881284	0.551	0.061	0	10
Ddx39	0	0.880685	0.812	0.231	0	10
Arhgap11a	0	0.875325	0.629	0.048	0	10
Dtymk	0	0.862229	0.736	0.173	0	10
Hist1h2bb	0	0.860859	0.502	0.011	0	10
Cbx5	0	0.850885	0.709	0.123	0	10
Dtl	0	0.847695	0.591	0.046	0	10
Mad2l1	0	0.83398	0.632	0.034	0	10
Kif20b	0	0.814052	0.576	0.036	0	10
Rfc4	0	0.812766	0.644	0.065	0	10
Hist1h1a	0	0.811528	0.478	0.016	0	10
Hpf1	0	0.809952	0.804	0.211	0	10
Plk1	0	0.803466	0.503	0.008	0	10
Kif4	0	0.802212	0.571	0.008	0	10
Tuba1c	0	0.799437	0.644	0.13	0	10
Orc6	0	0.799223	0.637	0.095	0	10
Lsm2	0	0.796048	0.787	0.194	0	10
E2f2	0	0.779291	0.565	0.064	0	10
Neil3	0	0.778477	0.48	0.009	0	10
Dctpp1	0	0.778205	0.64	0.119	0	10
Hmgn5	0	0.778199	0.728	0.138	0	10
Usp1	0	0.77226	0.739	0.156	0	10
Hist1h2bm	0	0.771354	0.453	0.007	0	10
Hist1h3f	0	0.760297	0.506	0.021	0	10
Shcbp1	0	0.759159	0.573	0.009	0	10
Ncapd3	0	0.756414	0.677	0.117	0	10
Ckap5	0	0.753064	0.636	0.09	0	10
Ndc80	0	0.752979	0.58	0.022	0	10
Rangap1	0	0.745395	0.767	0.181	0	10
Hist1h4h	0	0.744282	0.532	0.046	0	10
Lsm3	0	0.739523	0.801	0.237	0	10
Rad51ap1	0	0.73796	0.532	0.013	0	10
Ska1	0	0.732348	0.528	0.007	0	10
Hmgb3	0	0.725567	0.591	0.051	0	10
Sgo2a	0	0.723681	0.492	0.008	0	10
Gm42047	0	0.720597	0.436	0.051	0	10
Sgo1	0	0.718581	0.512	0.01	0	10
Hist2h2ac	0	0.715607	0.514	0.048	0	10
Cep55	0	0.714858	0.5	0.008	0	10
1700097N02Rik	0	0.714682	0.523	0.079	0	10
Exosc8	0	0.705081	0.781	0.219	0	10
Plk4	0	0.70344	0.594	0.045	0	10
Cmc2	0	0.690096	0.674	0.101	0	10
Dlgap5	0	0.689448	0.49	0.021	0	10
Hist1h3a	0	0.687897	0.492	0.04	0	10
Diaph3	0	0.68611	0.523	0.018	0	10
Cenph	0	0.679894	0.518	0.015	0	10
Cdkn2c	0	0.679442	0.465	0.033	0	10
Hist1h2bc	0	0.678636	0.408	0.068	0	10
Rad51	0	0.676951	0.52	0.015	0	10
Mcm4	0	0.671162	0.595	0.096	0	10
Bub1	0	0.668329	0.51	0.007	0	10
Siva1	0	0.664671	0.601	0.122	0	10
Ckap2l	0	0.664135	0.468	0.01	0	10
Ncaph	0	0.663365	0.511	0.015	0	10
Prdx4	0	0.660754	0.578	0.095	0	10
Prim1	0	0.657472	0.534	0.039	0	10
Topbp1	0	0.655926	0.731	0.162	0	10
Dhfr	0	0.655766	0.497	0.03	0	10
Cenpk	0	0.654439	0.521	0.026	0	10
Depdc1a	0	0.653305	0.464	0.006	0	10
Dbf4	0	0.651532	0.701	0.145	0	10
Hist1h3i	0	0.647423	0.466	0.015	0	10
Pmf1	0	0.645329	0.714	0.134	0	10
Hirip3	0	0.64495	0.559	0.063	0	10
Ckap2	0	0.642296	0.444	0.016	0	10
Cdca5	0	0.641848	0.524	0.009	0	10
Psat1	0	0.622406	0.552	0.069	0	10
Pola1	0	0.617299	0.488	0.037	0	10
Fen1	0	0.616568	0.577	0.067	0	10
E2f8	0	0.609073	0.432	0.007	0	10
Mns1	0	0.603803	0.535	0.045	0	10
Ube2t	0	0.595742	0.51	0.042	0	10
Spag5	0	0.586484	0.426	0.007	0	10
Lsm5	3.44281e-307	0.936701	0.921	0.379	1.0691e-302	10
Ranbp1	3.02419e-300	1.16117	0.883	0.382	9.39101e-296	10
Snrpe	5.61721e-290	0.898912	0.98	0.758	1.74431e-285	10
Ybx1	1.62323e-287	1.06198	0.98	0.777	5.04061e-283	10
Slbp	1.69525e-286	0.994635	0.845	0.319	5.26426e-282	10
Dbi	6.79593e-283	0.892135	0.847	0.323	2.11034e-278	10
Cbx3	5.18844e-280	0.973377	0.949	0.455	1.61117e-275	10
Rbbp7	8.84534e-278	0.806996	0.836	0.298	2.74674e-273	10
Mrpl51	5.11718e-275	0.589811	0.724	0.212	1.58904e-270	10
Lsm6	1.79914e-274	0.775274	0.836	0.3	5.58687e-270	10
Hnrnpab	2.30102e-274	1.04331	0.953	0.543	7.14534e-270	10
Smc4	5.73851e-270	1.02161	0.967	0.501	1.78198e-265	10
Nasp	1.07467e-268	0.837234	0.849	0.321	3.33716e-264	10
Erh	2.72875e-265	0.847753	0.836	0.319	8.47358e-261	10
Rnaseh2c	9.04691e-264	0.640604	0.827	0.274	2.80934e-259	10
Arl6ip1	1.11622e-256	1.48293	0.96	0.592	3.46621e-252	10
Tpi1	3.08006e-254	0.698227	0.665	0.204	9.56452e-250	10
Hnrnpa3	7.06531e-253	0.895725	0.986	0.78	2.19399e-248	10
Hdgf	2.80797e-252	0.807955	0.886	0.355	8.7196e-248	10
Nap1l1	1.12872e-249	0.936284	0.95	0.546	3.505e-245	10
Clic1	3.73331e-247	0.919597	0.98	0.705	1.1593e-242	10
Srsf3	8.23363e-246	0.884695	0.982	0.72	2.55679e-241	10
Ssrp1	3.6235e-242	0.712391	0.79	0.282	1.12521e-237	10
Hprt	3.74583e-240	0.672885	0.805	0.289	1.16319e-235	10
Lgals1	1.45144e-233	1.369	0.927	0.492	4.50716e-229	10
Nudt21	5.93055e-233	0.694134	0.858	0.338	1.84161e-228	10
Sumo2	4.07792e-232	0.835679	0.973	0.711	1.26632e-227	10
Supt16	1.23115e-226	0.655893	0.787	0.281	3.8231e-222	10
Srsf7	4.11233e-226	0.776442	0.88	0.382	1.277e-221	10
Psip1	1.55552e-224	0.670653	0.827	0.307	4.83036e-220	10
Nudc	1.83222e-223	0.67364	0.808	0.306	5.68958e-219	10
Pa2g4	5.41642e-223	0.706033	0.766	0.278	1.68196e-218	10
Ctla4	2.04236e-221	0.713589	0.386	0.086	6.34214e-217	10
Hnrnpd	2.95382e-221	0.85042	0.947	0.504	9.1725e-217	10
Suz12	4.86975e-216	0.601468	0.817	0.291	1.5122e-211	10
Cox8a	5.86564e-215	0.724305	0.982	0.83	1.82146e-210	10
Jpt1	7.8075e-212	0.872619	0.957	0.551	2.42446e-207	10
Magoh	1.61769e-211	0.707177	0.905	0.409	5.0234e-207	10
Smc3	4.18602e-208	0.64807	0.848	0.33	1.29988e-203	10
Eif1ax	1.22253e-206	0.635673	0.788	0.302	3.79631e-202	10
Pgk1	1.07602e-202	0.715614	0.811	0.338	3.34136e-198	10
Ndufc2	1.19007e-202	0.685097	0.873	0.387	3.69552e-198	10
Ywhah	4.0897e-202	0.663827	0.843	0.344	1.26997e-197	10
Lbr	1.0197e-201	0.714409	0.866	0.345	3.16648e-197	10
Pdap1	9.34256e-199	0.61587	0.818	0.322	2.90114e-194	10
Sf3b5	1.04662e-196	0.667493	0.867	0.388	3.25007e-192	10
Mrpl20	3.55269e-196	0.599383	0.806	0.316	1.10322e-191	10
Atp5j	5.45325e-196	0.770437	0.946	0.585	1.6934e-191	10
Calm2	4.98526e-194	0.809761	0.972	0.632	1.54807e-189	10
Cox5b	1.64858e-193	0.761065	0.962	0.61	5.11934e-189	10
Atpif1	2.95381e-193	0.625206	0.863	0.349	9.17245e-189	10
Psmb2	5.28825e-193	0.649925	0.863	0.379	1.64216e-188	10
Snrpb	2.5818e-189	0.724189	0.939	0.544	8.01728e-185	10
U2af1	8.95654e-188	0.661357	0.874	0.393	2.78127e-183	10
Snrpf	7.37128e-187	0.74466	0.968	0.669	2.289e-182	10
Rbbp4	5.89799e-185	0.644489	0.858	0.372	1.8315e-180	10
Cox7a2	6.81003e-183	0.729318	0.95	0.608	2.11472e-178	10
Elob	7.21234e-181	0.715302	0.971	0.636	2.23965e-176	10
Ikzf2	2.38207e-180	0.752784	0.559	0.186	7.39704e-176	10
Nhp2	6.09861e-180	0.588383	0.716	0.271	1.8938e-175	10
Uqcr10	8.65658e-179	0.769966	0.925	0.522	2.68813e-174	10
Ndufb7	3.74127e-177	0.667919	0.902	0.444	1.16178e-172	10
Ndufb8	2.87129e-175	0.624262	0.831	0.364	8.91623e-171	10
Ppp1cc	1.28637e-173	0.623099	0.918	0.435	3.99458e-169	10
Atp5o.1	9.49792e-173	0.678109	0.939	0.539	2.94939e-168	10
Ndufab1	4.625e-172	0.630099	0.821	0.367	1.4362e-167	10
Ndufa4	1.78907e-171	0.798562	0.929	0.604	5.55559e-167	10
Reep5	2.65686e-170	0.617464	0.863	0.39	8.25034e-166	10
Atp5g3	4.75241e-169	0.696396	0.953	0.581	1.47577e-164	10
Rps27l	1.16977e-168	0.622144	0.779	0.327	3.6325e-164	10
Cox5a	2.21051e-167	0.720164	0.926	0.588	6.86429e-163	10
Lsm4	3.41571e-167	0.645561	0.916	0.502	1.06068e-162	10
Prdx1	3.56994e-167	0.733188	0.93	0.57	1.10857e-162	10
Psma4	1.0872e-165	0.612529	0.854	0.39	3.37609e-161	10
Slc25a5	2.57589e-159	0.707462	0.954	0.723	7.99892e-155	10
Atp5g2	4.44203e-159	0.614059	0.978	0.798	1.37938e-154	10
Pfn1	1.36956e-158	0.640885	0.995	0.945	4.25289e-154	10
Eif5a	5.95314e-156	0.874991	0.968	0.712	1.84863e-151	10
Psmb6	1.30917e-154	0.591691	0.87	0.422	4.06536e-150	10
Sec11c	1.06957e-151	0.673985	0.846	0.397	3.32135e-147	10
1810037I17Rik	4.12642e-150	0.596732	0.85	0.397	1.28138e-145	10
Uqcrq	5.54626e-150	0.650255	0.922	0.531	1.72228e-145	10
Cycs	4.37917e-148	0.601589	0.841	0.389	1.35986e-143	10
Pkm	4.70434e-147	0.76137	0.881	0.515	1.46084e-142	10
Snrpd2	9.67374e-147	0.637961	0.936	0.568	3.00399e-142	10
Atp5f1	7.00936e-146	0.626333	0.949	0.632	2.17662e-141	10
Psmb3	7.03038e-146	0.592492	0.926	0.51	2.18314e-141	10
Set	8.49784e-141	0.711416	0.959	0.703	2.63883e-136	10
Ywhae	1.74568e-140	0.602303	0.912	0.503	5.42086e-136	10
Ppp1ca	1.16368e-139	0.61684	0.949	0.636	3.61356e-135	10
Snrpg	1.7702e-139	0.606951	0.973	0.736	5.497e-135	10
Hmgn1	5.75845e-139	0.629584	0.877	0.476	1.78817e-134	10
Cox6c	3.10369e-138	0.600561	0.978	0.754	9.6379e-134	10
Pycard	1.54549e-135	0.661771	0.872	0.442	4.79922e-131	10
Ldha	4.27158e-135	0.760004	0.899	0.556	1.32645e-130	10
Nme1	1.20752e-129	0.744883	0.887	0.514	3.74971e-125	10
Hsp90b1	5.1006e-129	0.642307	0.929	0.526	1.58389e-124	10
Mif	2.21768e-127	0.808405	0.903	0.584	6.88655e-123	10
S100a10	9.38118e-126	1.01869	0.942	0.659	2.91314e-121	10
Rgcc	2.79616e-123	0.658188	0.674	0.293	8.68293e-119	10
Atp5k	7.76609e-117	0.589055	0.866	0.471	2.4116e-112	10
Atp5j2	1.16558e-110	0.593779	0.953	0.644	3.61948e-106	10
Tnfrsf4	4.67369e-108	0.700968	0.317	0.099	1.45132e-103	10
Ncl	3.56136e-97	0.607497	0.977	0.815	1.10591e-92	10
Ifi27l2a	1.47469e-51	0.646349	0.759	0.48	4.57937e-47	10
Igkc	0	2.60293	0.959	0.304	0	11
Iglc2	0	1.65976	0.914	0.222	0	11
Fcmr	0	1.38769	0.822	0.177	0	11
Iglc1	0	1.2628	0.661	0.158	0	11
Cd79a	0	1.24243	0.987	0.237	0	11
Ly6d	0	1.19466	0.888	0.225	0	11
Cd79b	0	1.17483	0.963	0.267	0	11
Iglc3	0	1.16964	0.884	0.207	0	11
Ebf1	0	1.08255	0.957	0.265	0	11
Ighd	0	0.932309	0.828	0.214	0	11
Ms4a1	0	0.91155	0.831	0.204	0	11
Siglecg	2.21993e-280	0.836586	0.57	0.129	6.89354e-276	11
Bank1	1.34173e-277	0.733307	0.681	0.167	4.16648e-273	11
H2-Ab1	1.06184e-269	0.925386	0.95	0.321	3.29735e-265	11
H2-DMb2	1.21145e-269	0.687583	0.639	0.154	3.76191e-265	11
H2-Eb1	3.00958e-266	0.968137	0.947	0.326	9.34564e-262	11
Mef2c	2.16924e-262	0.746657	0.872	0.269	6.73615e-258	11
H2-Ob	3.77297e-249	0.723481	0.709	0.199	1.17162e-244	11
Mzb1	8.23526e-237	1.03084	0.579	0.146	2.55729e-232	11
Cd74	3.19865e-232	1.11509	0.974	0.414	9.93277e-228	11
H2-Aa	1.60119e-230	0.816405	0.954	0.34	4.97217e-226	11
Cd72	1.32448e-225	0.799728	0.509	0.126	4.11291e-221	11
Napsa	9.78054e-223	0.73648	0.69	0.201	3.03715e-218	11
Tnfrsf13c	7.88945e-220	0.653397	0.496	0.117	2.44991e-215	11
Ighm	1.29106e-217	1.77105	0.991	0.634	4.00914e-213	11
Vpreb3	5.84272e-211	1.19314	0.456	0.104	1.81434e-206	11
Fcer2a	1.55565e-203	0.600673	0.577	0.153	4.83077e-199	11
Pkig	4.49153e-162	0.711931	0.498	0.151	1.39476e-157	11
Pou2f2	3.88764e-151	0.631076	0.676	0.256	1.20723e-146	11
Cd37	1.82532e-147	0.712056	0.935	0.598	5.66817e-143	11
Cd24a	1.40902e-117	0.620201	0.488	0.171	4.37543e-113	11
Ms4a4c	1.69796e-100	0.605304	0.465	0.176	5.27268e-96	11
Ptprcap	6.23585e-90	0.604647	0.932	0.655	1.93642e-85	11
Chchd10	3.25185e-85	0.826396	0.546	0.245	1.0098e-80	11
Dnajc7	5.486e-28	0.600899	0.565	0.371	1.70357e-23	11
S100a4	0	2.44783	0.59	0.133	0	12
Ikzf2	0	1.97674	0.733	0.183	0	12
Maf	0	1.65694	0.597	0.108	0	12
Ccr2	0	1.59566	0.414	0.066	0	12
Cxcr6	0	1.49813	0.413	0.065	0	12
Il2ra	0	1.46941	0.435	0.057	0	12
Il18r1	1.94404e-284	1.37205	0.413	0.078	6.03682e-280	12
Rora	1.01662e-259	1.24163	0.482	0.107	3.15692e-255	12
S100a10	3.44458e-229	1.56206	0.93	0.661	1.06965e-224	12
Gata3	2.55652e-197	1.27061	0.47	0.13	7.93876e-193	12
S100a6	9.6777e-170	2.24093	0.669	0.325	3.00522e-165	12
Tnfrsf18	2.7766e-159	1.03374	0.489	0.16	8.62218e-155	12
Cish	1.11988e-158	0.824756	0.314	0.071	3.47755e-154	12
Izumo1r	1.38576e-152	1.44605	0.41	0.126	4.3032e-148	12
S100a11	3.18543e-148	1.31981	0.733	0.414	9.89172e-144	12
Cd82	1.13123e-135	1.1035	0.58	0.253	3.51281e-131	12
Capg	5.15181e-133	1.12137	0.608	0.268	1.59979e-128	12
Coro2a	5.72884e-133	0.856338	0.334	0.092	1.77898e-128	12
Fam129a	2.03287e-132	0.744557	0.372	0.11	6.31266e-128	12
Ahnak	1.67718e-130	1.08193	0.67	0.326	5.20815e-126	12
Il2rb	1.75343e-130	0.878528	0.514	0.191	5.44491e-126	12
Ramp1	8.09562e-120	1.06753	0.55	0.246	2.51393e-115	12
Ptpn7	3.20938e-118	0.773178	0.462	0.172	9.96609e-114	12
Tmem176a	3.76816e-114	0.982284	0.347	0.104	1.17013e-109	12
Lgals1	7.96495e-111	1.20311	0.779	0.5	2.47335e-106	12
Id2	1.53805e-110	1.37907	0.562	0.265	4.7761e-106	12
Itgal	1.9989e-110	0.869315	0.627	0.308	6.20719e-106	12
Icos	3.75952e-110	1.15841	0.487	0.202	1.16744e-105	12
Smpdl3a	3.69962e-109	0.874709	0.532	0.238	1.14884e-104	12
Il7r	1.24285e-108	1.30735	0.697	0.412	3.85943e-104	12
Itm2b	1.59906e-105	0.67661	0.939	0.795	4.96556e-101	12
Ptprcap	1.51399e-100	0.76	0.888	0.657	4.70138e-96	12
Hcst	3.96506e-100	0.857332	0.804	0.522	1.23127e-95	12
Tox	5.74057e-99	0.796016	0.46	0.188	1.78262e-94	12
Smco4	1.63948e-97	0.608602	0.379	0.136	5.09107e-93	12
Prr13	4.20869e-96	0.743165	0.575	0.288	1.30692e-91	12
AW112010	2.30627e-94	0.759322	0.635	0.319	7.16167e-90	12
Ly6e	1.46061e-92	0.744018	0.921	0.716	4.53565e-88	12
Lmo4	2.33506e-91	1.2877	0.444	0.2	7.25106e-87	12
Tnfrsf4	9.49163e-91	0.80853	0.314	0.101	2.94744e-86	12
Itgb7	1.94791e-89	0.792964	0.643	0.356	6.04883e-85	12
Tmem176b	4.27741e-85	0.924485	0.328	0.113	1.32826e-80	12
Itm2c	3.35635e-84	0.627552	0.484	0.218	1.04225e-79	12
Ltb	4.91983e-83	0.809116	0.908	0.709	1.52776e-78	12
S100a13	1.73462e-82	0.768364	0.669	0.414	5.38652e-78	12
Rinl	3.23301e-82	0.706216	0.558	0.286	1.00395e-77	12
Myl6	1.18584e-80	0.586369	0.963	0.874	3.68239e-76	12
Fxyd5	6.95597e-80	0.66835	0.884	0.659	2.16004e-75	12
Cox6c	8.23806e-78	0.61574	0.916	0.758	2.55816e-73	12
Ahcyl2	2.3514e-77	0.774153	0.435	0.2	7.30181e-73	12
Lcp2	4.07092e-77	0.638385	0.524	0.26	1.26414e-72	12
Pkp3	7.07262e-77	0.655563	0.348	0.136	2.19626e-72	12
Rgs1	1.08835e-76	0.924897	0.555	0.287	3.37965e-72	12
Sptssa	4.17079e-76	0.909439	0.554	0.32	1.29516e-71	12
Cd3g	1.69779e-75	0.800364	0.828	0.586	5.27215e-71	12
Trbc2	5.24444e-72	0.700887	0.936	0.636	1.62856e-67	12
Gstp3	3.21027e-71	0.619714	0.348	0.141	9.96886e-67	12
Dusp1	6.71899e-65	1.11992	0.687	0.48	2.08645e-60	12
Gm10076	1.9882e-63	0.593396	0.839	0.629	6.17395e-59	12
Cd44	9.32959e-63	0.586651	0.452	0.223	2.89712e-58	12
Ccnd2	3.65584e-59	0.604131	0.761	0.509	1.13525e-54	12
Spcs2	5.21377e-57	0.592591	0.725	0.515	1.61903e-52	12
Rexo2	3.36172e-56	0.661898	0.555	0.335	1.04392e-51	12
Ckb	1.14659e-53	0.711332	0.338	0.156	3.56051e-49	12
2310001H17Rik	1.60383e-53	0.619554	0.355	0.166	4.98038e-49	12
Cd3e	2.72973e-53	0.626353	0.675	0.468	8.47663e-49	12
Tmem64	6.67487e-49	0.672046	0.468	0.257	2.07275e-44	12
Inpp4b	9.85403e-42	0.672175	0.51	0.322	3.05997e-37	12
Trbc1	2.8629e-25	0.686984	0.568	0.404	8.89016e-21	12
Tnfaip3	3.07759e-22	0.946494	0.509	0.393	9.55685e-18	12
Ifi27l2a	1.59694e-17	1.00981	0.55	0.489	4.95897e-13	12
Zfp36l2	2.33616e-17	0.590665	0.822	0.725	7.25447e-13	12
Rgs2	3.52763e-13	0.651269	0.546	0.448	1.09543e-08	12
Junb	3.257e-12	0.613872	0.861	0.84	1.0114e-07	12
Fosb	5.31913e-11	0.863971	0.426	0.339	1.65175e-06	12
Fos	2.28785e-09	0.708018	0.588	0.525	7.10446e-05	12
Ly6c2	0	1.8264	0.613	0.133	0	13
Cd8b1	0	1.59576	0.9	0.218	0	13
Nkg7	0	1.50042	0.887	0.212	0	13
Cd8a	0	1.47224	0.783	0.171	0	13
Col1a2	6.94791e-282	1.17527	0.994	0.674	2.15753e-277	13
Lars2	1.6717e-277	1.34472	0.982	0.643	5.19113e-273	13
Klrd1	3.45857e-274	1.07817	0.632	0.163	1.07399e-269	13
Col1a1	1.32388e-257	1.00665	0.992	0.669	4.11104e-253	13
Col3a1	1.58408e-257	1.01338	1	0.837	4.91905e-253	13
Gm42418	3.47423e-236	1.02141	1	0.999	1.07885e-231	13
Thy1	3.71944e-235	1.11306	0.851	0.361	1.155e-230	13
Sparc	8.72891e-223	0.885917	0.974	0.604	2.71059e-218	13
Wdr89	8.97592e-219	1.14125	0.883	0.523	2.78729e-214	13
Gsn	2.34957e-198	0.87135	0.863	0.39	7.29613e-194	13
mt-Nd2	2.90719e-190	0.722227	1	0.966	9.02768e-186	13
Ctsw	5.98468e-170	0.866725	0.606	0.211	1.85842e-165	13
Rps27rt	6.11481e-153	0.894954	0.912	0.656	1.89883e-148	13
Postn	6.42102e-139	0.665211	0.66	0.266	1.99392e-134	13
Sidt1	2.5909e-137	0.744322	0.438	0.139	8.04553e-133	13
AW112010	1.25382e-136	0.632909	0.713	0.317	3.89349e-132	13
Fbn1	2.18419e-135	0.680864	0.479	0.156	6.78257e-131	13
Dcn	1.96061e-129	0.64114	0.733	0.343	6.08828e-125	13
Dnajc15	8.40783e-125	0.841762	0.717	0.368	2.61088e-120	13
H2-Q7	5.6102e-120	0.805418	0.818	0.451	1.74214e-115	13
Cd3d	8.73769e-120	0.751475	0.965	0.589	2.71331e-115	13
Il2rb	1.70955e-113	0.769227	0.501	0.192	5.30866e-109	13
Ms4a4b	2.40753e-110	0.705344	0.973	0.582	7.4761e-106	13
Eef1g	5.57708e-110	0.656231	0.947	0.81	1.73185e-105	13
Arl4c	8.84165e-97	0.74536	0.709	0.385	2.7456e-92	13
Rnaset2a	2.43713e-96	0.687878	0.564	0.264	7.56803e-92	13
Ccnd2	1.02407e-95	0.732898	0.831	0.507	3.18003e-91	13
Klk8	4.26861e-91	0.709066	0.682	0.366	1.32553e-86	13
Rnaset2b	1.40271e-80	0.640999	0.479	0.219	4.35585e-76	13
Cd3g	4.84728e-77	0.58959	0.934	0.583	1.50523e-72	13
Rpl10-ps3	1.37634e-73	0.631463	0.565	0.302	4.27394e-69	13
Ctla2a	2.85296e-71	0.728689	0.336	0.127	8.85928e-67	13
Dapl1	3.69953e-66	0.848593	0.458	0.216	1.14881e-61	13
Klf6	1.35336e-62	0.599161	0.828	0.6	4.20258e-58	13
mt-Co3	1.08182e-168	1.10191	0.985	0.994	3.35936e-164	14
mt-Cytb	6.84736e-167	1.15446	0.978	0.987	2.12631e-162	14
mt-Co1	6.04031e-165	1.0321	0.981	0.992	1.8757e-160	14
Gm42418	2.85768e-149	1.87071	1	0.999	8.87395e-145	14
mt-Atp6	1.16998e-144	1.04226	0.981	0.991	3.63315e-140	14
mt-Nd1	8.63076e-130	1.03078	0.94	0.98	2.68011e-125	14
mt-Co2	4.89536e-127	0.864815	0.984	0.991	1.52016e-122	14
mt-Nd3	1.80341e-118	1.27305	0.865	0.914	5.60013e-114	14
Malat1	9.67431e-112	0.851341	0.999	0.999	3.00416e-107	14
mt-Nd4	1.53622e-96	0.860138	0.946	0.979	4.77041e-92	14
AY036118	1.20462e-94	1.75474	0.785	0.727	3.74071e-90	14
mt-Nd2	7.13547e-76	0.879109	0.925	0.968	2.21578e-71	14
Ptprc	4.548e-75	1.10473	0.832	0.897	1.41229e-70	14
Lars2	3.40704e-55	1.23771	0.735	0.651	1.05799e-50	14
Gm26917	9.90218e-54	3.71586	0.594	0.505	3.07493e-49	14
Satb1	6.32469e-50	1.16073	0.735	0.704	1.964e-45	14
Bcl11b	1.6392e-41	1.4193	0.543	0.437	5.09021e-37	14
Mbnl1	1.98942e-38	0.940637	0.736	0.855	6.17774e-34	14
Arhgef1	4.10524e-38	1.3255	0.601	0.616	1.2748e-33	14
Tmsb10	4.27829e-38	0.761385	0.884	0.971	1.32854e-33	14
Ms4a4b	3.03775e-33	0.895442	0.673	0.592	9.43314e-29	14
Dgka	4.9647e-33	1.36542	0.485	0.411	1.54169e-28	14
Txk	5.76311e-30	1.59514	0.483	0.406	1.78962e-25	14
Lef1	2.3646e-29	1.0902	0.545	0.489	7.34278e-25	14
Arhgap45	1.20993e-25	1.15594	0.568	0.61	3.75719e-21	14
Hnrnpa2b1	3.16997e-25	0.816243	0.723	0.868	9.8437e-21	14
Ets1	3.31575e-25	0.813938	0.705	0.786	1.02964e-20	14
mt-Nd5	8.46733e-22	0.876124	0.677	0.832	2.62936e-17	14
S1pr1	1.06634e-20	1.206	0.53	0.532	3.31132e-16	14
Macf1	2.66375e-20	1.27557	0.563	0.617	8.27175e-16	14
Zfp36l2	4.80676e-20	0.901962	0.649	0.73	1.49264e-15	14
Lck	8.32081e-20	1.21299	0.483	0.466	2.58386e-15	14
Gm2682	2.83627e-17	1.16508	0.306	0.226	8.80748e-13	14
Slc38a2	1.29159e-16	1.18807	0.607	0.732	4.01078e-12	14
Smad7	3.87461e-13	1.0334	0.524	0.575	1.20318e-08	14
Grap2	6.96257e-13	1.06555	0.399	0.379	2.16209e-08	14
Srrm2	8.61753e-13	0.81276	0.619	0.791	2.676e-08	14
Chd2	1.14004e-12	1.16076	0.505	0.579	3.54017e-08	14
Atp11b	1.9117e-11	1.12367	0.452	0.484	5.93641e-07	14
Fus	1.19717e-10	0.935933	0.592	0.766	3.71757e-06	14
Itpkb	1.39728e-10	1.12524	0.445	0.478	4.33896e-06	14
Tcf7	2.3623e-10	0.813027	0.477	0.492	7.33565e-06	14
Klf2	6.23804e-10	0.741181	0.667	0.78	1.9371e-05	14
Rapgef6	6.93866e-10	0.939305	0.511	0.602	2.15466e-05	14
Clk1	7.55165e-10	0.878311	0.567	0.725	2.34501e-05	14
Hspa1b	7.73475e-10	1.17291	0.471	0.481	2.40187e-05	14
Itk	1.42272e-09	0.849806	0.43	0.436	4.41798e-05	14
Utrn	1.6432e-09	1.17094	0.373	0.372	5.10263e-05	14
Rsrp1	2.27139e-09	1.10961	0.515	0.636	7.05333e-05	14
Ankrd44	2.41801e-09	0.961671	0.47	0.539	7.50864e-05	14
Gramd1a	3.50433e-09	1.0684	0.346	0.328	0.00010882	14
Trac	3.97868e-09	0.672935	0.505	0.521	0.00012355	14
Ogt	7.91121e-09	1.05652	0.462	0.541	0.000245667	14
Thy1	2.51796e-08	0.972559	0.38	0.375	0.000781901	14
Tra2b	5.97351e-08	0.815792	0.566	0.73	0.00185495	14
Jun	1.14235e-07	1.07505	0.53	0.599	0.00354734	14
Akap13	3.72665e-07	0.782992	0.56	0.731	0.0115724	14
Ablim1	6.92122e-07	0.751192	0.518	0.633	0.0214925	14
Gimap3	1.11597e-06	0.898783	0.415	0.457	0.0346543	14
Gm26740	1.1834e-06	1.04684	0.39	0.423	0.036748	14
Sfpq	1.57008e-06	0.888063	0.529	0.686	0.0487558	14
Gzma	0	4.73038	0.496	0.015	0	15
Xcl1	0	3.47799	0.646	0.028	0	15
Ccl5	0	2.96537	0.909	0.19	0	15
Klrk1	0	2.81288	0.756	0.028	0	15
AW112010	0	2.80022	0.926	0.316	0	15
Nkg7	0	2.72736	0.947	0.217	0	15
Il2rb	0	2.6082	0.9	0.186	0	15
Tyrobp	0	2.39462	0.776	0.162	0	15
Ctla2a	0	2.37801	0.722	0.121	0	15
Fcer1g	0	2.37129	0.852	0.127	0	15
Klrd1	0	2.2727	0.783	0.164	0	15
Klre1	0	2.22522	0.542	0.008	0	15
Klrb1c	0	2.20715	0.623	0.006	0	15
Ifng	0	2.10506	0.44	0.021	0	15
Spry2	0	2.07049	0.519	0.025	0	15
Ncr1	0	2.00014	0.481	0.003	0	15
Klrc1	0	1.96585	0.494	0.008	0	15
Ctsw	0	1.85193	0.797	0.21	0	15
Serpinb9	0	1.74625	0.519	0.07	0	15
Car2	0	1.70137	0.432	0.024	0	15
Il18rap	0	1.68978	0.563	0.045	0	15
Ccr2	0	1.64667	0.517	0.067	0	15
Klrc2	0	1.64308	0.435	0.007	0	15
Ccr5	0	1.62814	0.45	0.04	0	15
Klrb1b	0	1.56351	0.367	0.012	0	15
Serpinb6b	0	1.53601	0.619	0.103	0	15
Il18r1	0	1.45725	0.514	0.079	0	15
Sytl3	0	1.39292	0.409	0.046	0	15
Cd160	0	1.18715	0.432	0.054	0	15
Klrb1f	0	1.13492	0.329	0.011	0	15
Arl4d	0	1.09316	0.321	0.032	0	15
Tbx21	0	0.980472	0.305	0.016	0	15
Anxa2	5.92779e-287	1.7278	0.733	0.193	1.84076e-282	15
Prf1	4.4705e-275	1.62035	0.353	0.044	1.38823e-270	15
Cd7	1.14785e-238	1.60331	0.537	0.118	3.56443e-234	15
Ifngr1	3.72619e-203	1.72246	0.855	0.394	1.15709e-198	15
Ahnak	1.17454e-201	1.5133	0.807	0.327	3.64731e-197	15
Bhlhe40	4.9058e-173	1.4417	0.545	0.152	1.5234e-168	15
Hcst	1.56008e-168	1.45922	0.903	0.523	4.84452e-164	15
Chsy1	4.4096e-168	1.02726	0.374	0.075	1.36931e-163	15
Nr4a2	6.53918e-163	1.53866	0.526	0.15	2.03061e-158	15
H2-Q6	8.7354e-163	1.25993	0.651	0.222	2.71261e-158	15
Dusp5	4.45925e-158	1.45977	0.616	0.216	1.38473e-153	15
Itgb1	9.53843e-156	1.35547	0.629	0.226	2.96197e-151	15
Id2	8.8704e-139	1.35321	0.682	0.265	2.75453e-134	15
Efhd2	1.049e-131	1.14973	0.58	0.212	3.25746e-127	15
Zfp36l2	1.03647e-125	1.37656	0.937	0.723	3.21856e-121	15
Ccl4	1.34054e-125	1.70375	0.338	0.076	4.16277e-121	15
Pglyrp1	1.32026e-122	0.884389	0.42	0.118	4.0998e-118	15
Lgals1	2.6307e-122	1.40514	0.83	0.501	8.16911e-118	15
Dennd4a	2.8408e-121	1.44987	0.72	0.366	8.82153e-117	15
Ctsd	1.20971e-120	1.20616	0.713	0.359	3.7565e-116	15
Nabp1	9.96571e-118	1.18165	0.577	0.225	3.09465e-113	15
Ugcg	1.4104e-117	1.2023	0.806	0.469	4.37973e-113	15
S100a6	1.15771e-116	1.43315	0.702	0.328	3.59503e-112	15
Rgs1	1.47193e-114	1.51043	0.661	0.287	4.57078e-110	15
Neurl3	6.81799e-112	1.34936	0.626	0.268	2.11719e-107	15
Dok2	3.88939e-108	0.961306	0.427	0.135	1.20777e-103	15
Stat4	1.05764e-103	1.04789	0.494	0.182	3.28429e-99	15
Selplg	3.39924e-102	1.02392	0.83	0.519	1.05557e-97	15
H2-D1	3.26782e-100	0.757136	0.985	0.935	1.01476e-95	15
H2-Q7	8.77703e-100	1.166	0.792	0.454	2.72553e-95	15
Gimap4	1.33885e-98	1.10612	0.809	0.505	4.15753e-94	15
Hopx	1.33924e-97	0.875875	0.364	0.107	4.15875e-93	15
Ptpn22	1.10283e-96	1.04156	0.685	0.353	3.42461e-92	15
Zyx	9.83789e-96	1.03642	0.603	0.281	3.05496e-91	15
Ly6c2	1.2762e-89	1.58109	0.415	0.141	3.963e-85	15
Anxa1	2.22324e-89	0.831653	0.344	0.102	6.90384e-85	15
S100a10	8.53428e-89	0.906742	0.89	0.665	2.65015e-84	15
H2-K1	2.05708e-86	0.751582	0.992	0.934	6.38784e-82	15
Gimap5	2.27092e-86	1.00046	0.656	0.341	7.05188e-82	15
Ms4a4b	3.61483e-86	0.968006	0.913	0.587	1.12251e-81	15
Itgal	2.07799e-85	1.00077	0.621	0.312	6.45277e-81	15
Prex1	1.05994e-84	0.946951	0.555	0.26	3.29145e-80	15
Vps37b	7.90125e-84	1.16714	0.806	0.533	2.45357e-79	15
S100a4	2.27129e-81	0.899949	0.422	0.141	7.05302e-77	15
Fosl2	9.46785e-79	1.0066	0.512	0.223	2.94005e-74	15
Tnfrsf18	2.19786e-77	0.816577	0.43	0.164	6.82502e-73	15
Pik3r1	4.28815e-76	0.955618	0.664	0.373	1.3316e-71	15
Txk	1.93502e-73	0.916404	0.71	0.402	6.0088e-69	15
Ikzf2	1.33352e-72	0.945599	0.479	0.194	4.14099e-68	15
Tnfaip3	4.18204e-72	1.07908	0.666	0.391	1.29865e-67	15
H2afz	6.89642e-71	0.617206	0.944	0.741	2.14155e-66	15
Btg2	7.39594e-68	0.910356	0.883	0.704	2.29666e-63	15
Sh2d2a	8.71857e-68	0.861746	0.636	0.344	2.70738e-63	15
Pim1	2.78594e-67	0.965761	0.715	0.422	8.65116e-63	15
Myl6	1.56823e-66	0.664305	0.969	0.875	4.86981e-62	15
Tspo	7.78506e-66	0.726418	0.809	0.562	2.41749e-61	15
Adgre5	1.93863e-64	0.854693	0.611	0.329	6.02004e-60	15
Itgb2	2.3212e-64	0.881522	0.56	0.293	7.20802e-60	15
Ppp1r12a	5.1201e-64	0.826174	0.672	0.42	1.58994e-59	15
[truncated: 4,665 more rows]
