# Supplementary material for: A single-cell sequence analysis of mouse subcutaneous white adipose tissue reveals dynamic changes during weaning
Source: Commun Biol. 2024 Jun 29;7:787. doi: 10.1038/s42003-024-06448-3 (PMC11217364; doi:10.1038/s42003-024-06448-3)
Supplement: Supplementary file 5 — Supplementary data 3 [file 42003_2024_6448_MOESM5_ESM.xlsx]

## Sheet: Pa0GO
	ONTOLOGY	ID	Description	GeneRatio	BgRatio	pvalue	p.adjust	qvalue	geneID	Count
GO:0033559	BP	GO:0033559	unsaturated fatty acid metabolic process	6/61	120/23328	7.19962e-07	0.00121818	0.000779074	Akr1c18/Ptgs2/Anxa1/Scd2/Mgll/Ptgis	6
GO:0006636	BP	GO:0006636	unsaturated fatty acid biosynthetic process	4/61	46/23328	6.35889e-06	0.002518	0.00161037	Ptgs2/Anxa1/Scd2/Ptgis	4
GO:0006692	BP	GO:0006692	prostanoid metabolic process	4/61	49/23328	8.20801e-06	0.002518	0.00161037	Akr1c18/Ptgs2/Anxa1/Ptgis	4
GO:0006693	BP	GO:0006693	prostaglandin metabolic process	4/61	49/23328	8.20801e-06	0.002518	0.00161037	Akr1c18/Ptgs2/Anxa1/Ptgis	4
GO:0045766	BP	GO:0045766	positive regulation of angiogenesis	6/61	188/23328	9.71875e-06	0.002518	0.00161037	Anxa3/Sfrp2/Ptgs2/Anxa1/Cd34/Ptgis	6
GO:0072330	BP	GO:0072330	monocarboxylic acid biosynthetic process	6/61	196/23328	1.23203e-05	0.002518	0.00161037	Akr1c18/Ptgs2/Anxa1/Scd2/Mgll/Ptgis	6
GO:0046394	BP	GO:0046394	carboxylic acid biosynthetic process	7/61	299/23328	1.27826e-05	0.002518	0.00161037	Smpd3/Akr1c18/Ptgs2/Anxa1/Scd2/Mgll/Ptgis	7
GO:0016053	BP	GO:0016053	organic acid biosynthetic process	7/61	300/23328	1.30614e-05	0.002518	0.00161037	Smpd3/Akr1c18/Ptgs2/Anxa1/Scd2/Mgll/Ptgis	7
GO:0035456	BP	GO:0035456	response to interferon-beta	4/61	58/23328	1.61498e-05	0.002518	0.00161037	Ifi205/Ifi204/Ifi211/Bst2	4
GO:2000377	BP	GO:2000377	regulation of reactive oxygen species metabolic process	6/61	207/23328	1.679e-05	0.002518	0.00161037	Smpd3/Akr1c18/Ptgs2/Il18/Cd34/Ptgis	6
GO:1904018	BP	GO:1904018	positive regulation of vasculature development	6/61	208/23328	1.72538e-05	0.002518	0.00161037	Anxa3/Sfrp2/Ptgs2/Anxa1/Cd34/Ptgis	6
GO:0050673	BP	GO:0050673	epithelial cell proliferation	8/61	438/23328	1.78582e-05	0.002518	0.00161037	Sfrp2/Il18/Ar/Cd34/Nme2/Osr2/Wnt2/Igfbp5	8
GO:0006690	BP	GO:0006690	icosanoid metabolic process	5/61	129/23328	2.22035e-05	0.00288987	0.00184819	Akr1c18/Ptgs2/Anxa1/Mgll/Ptgis	5
GO:0045428	BP	GO:0045428	regulation of nitric oxide biosynthetic process	4/61	69/23328	3.22083e-05	0.0038926	0.00248948	Smpd3/Ptgs2/Cd34/Ptgis	4
GO:0043567	BP	GO:0043567	regulation of insulin-like growth factor receptor signaling pathway	3/61	25/23328	3.75548e-05	0.00411638	0.0026326	Igfbp6/Ar/Igfbp5	3
GO:0006633	BP	GO:0006633	fatty acid biosynthetic process	5/61	145/23328	3.89256e-05	0.00411638	0.0026326	Ptgs2/Anxa1/Scd2/Mgll/Ptgis	5
GO:0006809	BP	GO:0006809	nitric oxide biosynthetic process	4/61	77/23328	4.96376e-05	0.00487653	0.00311874	Smpd3/Ptgs2/Cd34/Ptgis	4
GO:1901568	BP	GO:1901568	fatty acid derivative metabolic process	5/61	154/23328	5.18779e-05	0.00487653	0.00311874	Akr1c18/Ptgs2/Anxa1/Mgll/Ptgis	5
GO:0001516	BP	GO:0001516	prostaglandin biosynthetic process	3/61	29/23328	5.92203e-05	0.0048787	0.00312013	Ptgs2/Anxa1/Ptgis	3
GO:0046457	BP	GO:0046457	prostanoid biosynthetic process	3/61	29/23328	5.92203e-05	0.0048787	0.00312013	Ptgs2/Anxa1/Ptgis	3
GO:0046209	BP	GO:0046209	nitric oxide metabolic process	4/61	81/23328	6.05512e-05	0.0048787	0.00312013	Smpd3/Ptgs2/Cd34/Ptgis	4
GO:2001057	BP	GO:2001057	reactive nitrogen species metabolic process	4/61	86/23328	7.65363e-05	0.00588633	0.00376456	Smpd3/Ptgs2/Cd34/Ptgis	4
GO:0048638	BP	GO:0048638	regulation of developmental growth	7/61	409/23328	9.33898e-05	0.00687024	0.00439381	Sfrp2/Ar/Mgll/Plac8/Pi16/Fdps/Wnt2	7
GO:0043900	BP	GO:0043900	regulation of multi-organism process	4/61	92/23328	9.95349e-05	0.00690213	0.0044142	Il18/Ar/Plat/Bst2	4
GO:0051090	BP	GO:0051090	regulation of DNA-binding transcription factor activity	7/61	415/23328	0.000102237	0.00690213	0.0044142	Anxa3/Il18/Plpp3/Ar/Ptgis/Wnt2/Sfrp4	7
GO:1901861	BP	GO:1901861	regulation of muscle tissue development	5/61	180/23328	0.000108482	0.00690213	0.0044142	Uqcc2/Pi16/Fdps/Wnt2/Igfbp5	5
GO:0072593	BP	GO:0072593	reactive oxygen species metabolic process	6/61	292/23328	0.000113833	0.00690213	0.0044142	Smpd3/Akr1c18/Ptgs2/Il18/Cd34/Ptgis	6
GO:0048009	BP	GO:0048009	insulin-like growth factor receptor signaling pathway	3/61	36/23328	0.00011422	0.00690213	0.0044142	Igfbp6/Ar/Igfbp5	3
GO:0046890	BP	GO:0046890	regulation of lipid biosynthetic process	5/61	184/23328	0.000120269	0.00694173	0.00443953	Smpd3/Akr1c18/Ptgs2/Anxa1/Fdps	5
GO:0002218	BP	GO:0002218	activation of innate immune response	3/61	37/23328	0.000124067	0.00694173	0.00443953	Ifi205/Ifi204/Ifi211	3
GO:0032652	BP	GO:0032652	regulation of interleukin-1 production	4/61	98/23328	0.000127183	0.00694173	0.00443953	Ifi205/Anxa1/Ifi204/Ifi211	4
GO:1904037	BP	GO:1904037	positive regulation of epithelial cell apoptotic process	3/61	38/23328	0.000134451	0.00705121	0.00450955	Akr1c18/Cd248/Sfrp4	3
GO:0046889	BP	GO:0046889	positive regulation of lipid biosynthetic process	4/61	100/23328	0.000137524	0.00705121	0.00450955	Smpd3/Ptgs2/Anxa1/Fdps	4
GO:0010595	BP	GO:0010595	positive regulation of endothelial cell migration	4/61	103/23328	0.000154158	0.00705204	0.00451007	Anxa3/Ptgs2/Plpp3/Anxa1	4
GO:0040019	BP	GO:0040019	positive regulation of embryonic development	3/61	40/23328	0.00015688	0.00705204	0.00451007	Ar/Osr2/Wnt2	3
GO:0060349	BP	GO:0060349	bone morphogenesis	4/61	104/23328	0.000160012	0.00705204	0.00451007	Smpd3/Sfrp2/Osr2/Sfrp4	4
GO:0044706	BP	GO:0044706	multi-multicellular organism process	5/61	197/23328	0.00016547	0.00705204	0.00451007	Akr1c18/Ptgs2/Ar/Ptgis/Igfbp5	5
GO:0001819	BP	GO:0001819	positive regulation of cytokine production	7/61	449/23328	0.000166226	0.00705204	0.00451007	Ptgs2/Il18/Ifi205/Anxa1/Cd34/Ifi204/Ifi211	7
GO:0014812	BP	GO:0014812	muscle cell migration	4/61	106/23328	0.000172201	0.00705204	0.00451007	Il18/Anxa1/Plat/Igfbp5	4
GO:0110110	BP	GO:0110110	positive regulation of animal organ morphogenesis	4/61	106/23328	0.000172201	0.00705204	0.00451007	Il18/Ar/Cd34/Wnt2	4
GO:0014897	BP	GO:0014897	striated muscle hypertrophy	4/61	107/23328	0.00017854	0.00705204	0.00451007	Ar/Pi16/Fdps/Igfbp5	4
GO:1903426	BP	GO:1903426	regulation of reactive oxygen species biosynthetic process	4/61	107/23328	0.00017854	0.00705204	0.00451007	Smpd3/Ptgs2/Cd34/Ptgis	4
GO:0048661	BP	GO:0048661	positive regulation of smooth muscle cell proliferation	4/61	108/23328	0.000185046	0.00705204	0.00451007	Smpd3/Ptgs2/Il18/Igfbp5	4
GO:0045765	BP	GO:0045765	regulation of angiogenesis	6/61	320/23328	0.000187198	0.00705204	0.00451007	Anxa3/Sfrp2/Ptgs2/Anxa1/Cd34/Ptgis	6
GO:0002062	BP	GO:0002062	chondrocyte differentiation	4/61	109/23328	0.000191722	0.00705204	0.00451007	Smpd3/Sfrp2/Efemp1/Osr2	4
GO:0014896	BP	GO:0014896	muscle hypertrophy	4/61	109/23328	0.000191722	0.00705204	0.00451007	Ar/Pi16/Fdps/Igfbp5	4
GO:0032612	BP	GO:0032612	interleukin-1 production	4/61	110/23328	0.00019857	0.00714851	0.00457178	Ifi205/Anxa1/Ifi204/Ifi211	4
GO:0035265	BP	GO:0035265	organ growth	5/61	207/23328	0.000208288	0.00716675	0.00458344	Smpd3/Ar/Pi16/Fdps/Wnt2	5
GO:0001666	BP	GO:0001666	response to hypoxia	5/61	208/23328	0.000212993	0.00716675	0.00458344	Il18/Dpp4/Cd34/Plat/Ptgis	5
GO:0050679	BP	GO:0050679	positive regulation of epithelial cell proliferation	5/61	208/23328	0.000212993	0.00716675	0.00458344	Il18/Ar/Nme2/Osr2/Wnt2	5
GO:2000027	BP	GO:2000027	regulation of animal organ morphogenesis	5/61	210/23328	0.000222646	0.00716675	0.00458344	Sfrp2/Il18/Ar/Cd34/Wnt2	5
GO:2000379	BP	GO:2000379	positive regulation of reactive oxygen species metabolic process	4/61	114/23328	0.000227735	0.00716675	0.00458344	Smpd3/Akr1c18/Ptgs2/Il18	4
GO:0062197	BP	GO:0062197	cellular response to chemical stress	6/61	332/23328	0.000228274	0.00716675	0.00458344	Smpd3/Akr1c18/Ptgs2/Anxa1/Serpinb6a/Efhd1	6
GO:0043542	BP	GO:0043542	endothelial cell migration	5/61	212/23328	0.00023263	0.00716675	0.00458344	Anxa3/Ptgs2/Dpp4/Plpp3/Anxa1	5
GO:0048608	BP	GO:0048608	reproductive structure development	7/61	477/23328	0.000240503	0.00716675	0.00458344	Sfrp2/Ptgs2/Anxa1/Serpinb6a/Ar/Ptgis/Wnt2	7
GO:0061458	BP	GO:0061458	reproductive system development	7/61	481/23328	0.000253012	0.00716675	0.00458344	Sfrp2/Ptgs2/Anxa1/Serpinb6a/Ar/Ptgis/Wnt2	7
GO:0035458	BP	GO:0035458	cellular response to interferon-beta	3/61	47/23328	0.00025414	0.00716675	0.00458344	Ifi205/Ifi204/Ifi211	3
GO:0042088	BP	GO:0042088	T-helper 1 type immune response	3/61	47/23328	0.00025414	0.00716675	0.00458344	Il18/Anxa1/Gadd45g	3
GO:0043902	BP	GO:0043902	positive regulation of multi-organism process	3/61	47/23328	0.00025414	0.00716675	0.00458344	Il18/Ar/Plat	3
GO:0060135	BP	GO:0060135	maternal process involved in female pregnancy	3/61	47/23328	0.00025414	0.00716675	0.00458344	Ptgs2/Ar/Ptgis	3
GO:0060348	BP	GO:0060348	bone development	5/61	222/23328	0.000287761	0.00798183	0.00510472	Smpd3/Sfrp2/Fbn1/Osr2/Sfrp4	5
GO:0033029	BP	GO:0033029	regulation of neutrophil apoptotic process	2/61	10/23328	0.000298605	0.00801968	0.00512892	Il18/Anxa1	2
GO:0106049	BP	GO:0106049	regulation of cellular response to osmotic stress	2/61	10/23328	0.000298605	0.00801968	0.00512892	Ptgs2/Efhd1	2
GO:0043500	BP	GO:0043500	muscle adaptation	4/61	124/23328	0.000313997	0.00830128	0.00530902	Ar/Pi16/Fdps/Igfbp5	4
GO:1903409	BP	GO:1903409	reactive oxygen species biosynthetic process	4/61	125/23328	0.000323746	0.00830555	0.00531175	Smpd3/Ptgs2/Cd34/Ptgis	4
GO:0071470	BP	GO:0071470	cellular response to osmotic stress	3/61	51/23328	0.000323975	0.00830555	0.00531175	Ptgs2/Serpinb6a/Efhd1	3
GO:1901342	BP	GO:1901342	regulation of vasculature development	6/61	356/23328	0.000331616	0.00837455	0.00535588	Anxa3/Sfrp2/Ptgs2/Anxa1/Cd34/Ptgis	6
GO:0032731	BP	GO:0032731	positive regulation of interleukin-1 beta production	3/61	52/23328	0.000343172	0.00853893	0.005461	Ifi205/Ifi204/Ifi211	3
GO:0043568	BP	GO:0043568	positive regulation of insulin-like growth factor receptor signaling pathway	2/61	11/23328	0.000364347	0.00873219	0.0055846	Ar/Igfbp5	2
GO:2001280	BP	GO:2001280	positive regulation of unsaturated fatty acid biosynthetic process	2/61	11/23328	0.000364347	0.00873219	0.0055846	Ptgs2/Anxa1	2
GO:0036293	BP	GO:0036293	response to decreased oxygen levels	5/61	234/23328	0.000366422	0.00873219	0.0055846	Il18/Dpp4/Cd34/Plat/Ptgis	5
GO:0033002	BP	GO:0033002	muscle cell proliferation	5/61	236/23328	0.00038097	0.00889416	0.00568819	Smpd3/Ptgs2/Il18/Wnt2/Igfbp5	5
GO:0046456	BP	GO:0046456	icosanoid biosynthetic process	3/61	54/23328	0.000383731	0.00889416	0.00568819	Ptgs2/Anxa1/Ptgis	3
GO:0050678	BP	GO:0050678	regulation of epithelial cell proliferation	6/61	372/23328	0.000418767	0.00950925	0.00608157	Sfrp2/Il18/Ar/Nme2/Osr2/Wnt2	6
GO:0045995	BP	GO:0045995	regulation of embryonic development	4/61	134/23328	0.000421509	0.00950925	0.00608157	Sfrp2/Ar/Osr2/Wnt2	4
GO:0031392	BP	GO:0031392	regulation of prostaglandin biosynthetic process	2/61	12/23328	0.000436481	0.00971744	0.00621471	Ptgs2/Anxa1	2
GO:0001781	BP	GO:0001781	neutrophil apoptotic process	2/61	13/23328	0.000514973	0.0111709	0.00714429	Il18/Anxa1	2
GO:0045628	BP	GO:0045628	regulation of T-helper 2 cell differentiation	2/61	13/23328	0.000514973	0.0111709	0.00714429	Il18/Anxa1	2
GO:0032732	BP	GO:0032732	positive regulation of interleukin-1 production	3/61	61/23328	0.000549593	0.011771	0.00752806	Ifi205/Ifi204/Ifi211	3
GO:0001503	BP	GO:0001503	ossification	6/61	394/23328	0.000566777	0.0119873	0.00766641	Smpd3/Sfrp2/Ptgs2/Osr2/Ifi204/Igfbp5	6
GO:0051091	BP	GO:0051091	positive regulation of DNA-binding transcription factor activity	5/61	260/23328	0.000591787	0.0122271	0.00781971	Anxa3/Il18/Plpp3/Ar/Wnt2	5
GO:1904948	BP	GO:1904948	midbrain dopaminergic neuron differentiation	2/61	14/23328	0.00059979	0.0122271	0.00781971	Sfrp2/Wnt2	2
GO:2001279	BP	GO:2001279	regulation of unsaturated fatty acid biosynthetic process	2/61	14/23328	0.00059979	0.0122271	0.00781971	Ptgs2/Anxa1	2
GO:0010634	BP	GO:0010634	positive regulation of epithelial cell migration	4/61	150/23328	0.000644697	0.012986	0.00830512	Anxa3/Ptgs2/Plpp3/Anxa1	4
GO:0042093	BP	GO:0042093	T-helper cell differentiation	3/61	65/23328	0.00066209	0.0130158	0.00832417	Il18/Anxa1/Gadd45g	3
GO:0003012	BP	GO:0003012	muscle system process	6/61	408/23328	0.000680316	0.0130158	0.00832417	Smpd3/Ptgs2/Ar/Pi16/Fdps/Igfbp5	6
GO:0006631	BP	GO:0006631	fatty acid metabolic process	6/61	408/23328	0.000680316	0.0130158	0.00832417	Akr1c18/Ptgs2/Anxa1/Scd2/Mgll/Ptgis	6
GO:0016114	BP	GO:0016114	terpenoid biosynthetic process	2/61	15/23328	0.000690901	0.0130158	0.00832417	Akr1c18/Fdps	2
GO:0047484	BP	GO:0047484	regulation of response to osmotic stress	2/61	15/23328	0.000690901	0.0130158	0.00832417	Ptgs2/Efhd1	2
GO:0002294	BP	GO:0002294	CD4-positive, alpha-beta T cell differentiation involved in immune response	3/61	66/23328	0.000692331	0.0130158	0.00832417	Il18/Anxa1/Gadd45g	3
GO:0002293	BP	GO:0002293	alpha-beta T cell differentiation involved in immune response	3/61	67/23328	0.000723441	0.013305	0.00850912	Il18/Anxa1/Gadd45g	3
GO:1901570	BP	GO:1901570	fatty acid derivative biosynthetic process	3/61	67/23328	0.000723441	0.013305	0.00850912	Ptgs2/Anxa1/Ptgis	3
GO:0002287	BP	GO:0002287	alpha-beta T cell activation involved in immune response	3/61	68/23328	0.000755427	0.0137439	0.0087898	Il18/Anxa1/Gadd45g	3
GO:0061448	BP	GO:0061448	connective tissue development	5/61	276/23328	0.000774456	0.0139402	0.00891535	Smpd3/Sfrp2/Efemp1/Creb5/Osr2	5
GO:0033627	BP	GO:0033627	cell adhesion mediated by integrin	3/61	69/23328	0.000788301	0.0140401	0.0089792	Dpp4/Plpp3/Fbn1	3
GO:0045064	BP	GO:0045064	T-helper 2 cell differentiation	2/61	17/23328	0.000891873	0.0154543	0.00988368	Il18/Anxa1	2
GO:0071636	BP	GO:0071636	positive regulation of transforming growth factor beta production	2/61	17/23328	0.000891873	0.0154543	0.00988368	Ptgs2/Cd34	2
GO:0048660	BP	GO:0048660	regulation of smooth muscle cell proliferation	4/61	165/23328	0.00092019	0.0154543	0.00988368	Smpd3/Ptgs2/Il18/Igfbp5	4
GO:0070482	BP	GO:0070482	response to oxygen levels	5/61	287/23328	0.000922504	0.0154543	0.00988368	Il18/Dpp4/Cd34/Plat/Ptgis	5
GO:0007565	BP	GO:0007565	female pregnancy	4/61	166/23328	0.000941082	0.0154543	0.00988368	Ptgs2/Ar/Ptgis/Igfbp5	4
GO:0010594	BP	GO:0010594	regulation of endothelial cell migration	4/61	166/23328	0.000941082	0.0154543	0.00988368	Anxa3/Ptgs2/Plpp3/Anxa1	4
GO:0030509	BP	GO:0030509	BMP signaling pathway	4/61	167/23328	0.000962307	0.0154543	0.00988368	Smpd3/Sfrp2/Fbn1/Sfrp4	4
GO:0045834	BP	GO:0045834	positive regulation of lipid metabolic process	4/61	167/23328	0.000962307	0.0154543	0.00988368	Smpd3/Ptgs2/Anxa1/Fdps	4
GO:0002292	BP	GO:0002292	T cell differentiation involved in immune response	3/61	74/23328	0.000966314	0.0154543	0.00988368	Il18/Anxa1/Gadd45g	3
GO:0033631	BP	GO:0033631	cell-cell adhesion mediated by integrin	2/61	18/23328	0.00100167	0.0154543	0.00988368	Dpp4/Plpp3	2
GO:0042659	BP	GO:0042659	regulation of cell fate specification	2/61	18/23328	0.00100167	0.0154543	0.00988368	Sfrp2/Ar	2
GO:0045019	BP	GO:0045019	negative regulation of nitric oxide biosynthetic process	2/61	18/23328	0.00100167	0.0154543	0.00988368	Cd34/Ptgis	2
GO:0060572	BP	GO:0060572	morphogenesis of an epithelial bud	2/61	18/23328	0.00100167	0.0154543	0.00988368	Ar/Wnt2	2
GO:1904406	BP	GO:1904406	negative regulation of nitric oxide metabolic process	2/61	18/23328	0.00100167	0.0154543	0.00988368	Cd34/Ptgis	2
GO:0014743	BP	GO:0014743	regulation of muscle hypertrophy	3/61	75/23328	0.00100471	0.0154543	0.00988368	Pi16/Fdps/Igfbp5	3
GO:0048659	BP	GO:0048659	smooth muscle cell proliferation	4/61	170/23328	0.001028	0.0156701	0.0100217	Smpd3/Ptgs2/Il18/Igfbp5	4
GO:0010631	BP	GO:0010631	epithelial cell migration	5/61	295/23328	0.00104274	0.0157528	0.0100746	Anxa3/Ptgs2/Dpp4/Plpp3/Anxa1	5
GO:0090132	BP	GO:0090132	epithelium migration	5/61	297/23328	0.00107453	0.0160895	0.0102899	Anxa3/Ptgs2/Dpp4/Plpp3/Anxa1	5
GO:0090130	BP	GO:0090130	tissue migration	5/61	299/23328	0.00110705	0.0164309	0.0105083	Anxa3/Ptgs2/Dpp4/Plpp3/Anxa1	5
GO:0055021	BP	GO:0055021	regulation of cardiac muscle tissue growth	3/61	79/23328	0.00116793	0.0171838	0.0109898	Pi16/Fdps/Wnt2	3
GO:0016202	BP	GO:0016202	regulation of striated muscle tissue development	4/61	177/23328	0.00119346	0.0173256	0.0110804	Uqcc2/Pi16/Fdps/Wnt2	4
GO:0032651	BP	GO:0032651	regulation of interleukin-1 beta production	3/61	80/23328	0.00121119	0.0173256	0.0110804	Ifi205/Ifi204/Ifi211	3
GO:0071772	BP	GO:0071772	response to BMP	4/61	178/23328	0.00121853	0.0173256	0.0110804	Smpd3/Sfrp2/Fbn1/Sfrp4	4
GO:0071773	BP	GO:0071773	cellular response to BMP stimulus	4/61	178/23328	0.00121853	0.0173256	0.0110804	Smpd3/Sfrp2/Fbn1/Sfrp4	4
GO:0001659	BP	GO:0001659	temperature homeostasis	4/61	181/23328	0.00129595	0.0181218	0.0115897	Ptgs2/Il18/Plac8/Gadd45g	4
GO:0048634	BP	GO:0048634	regulation of muscle organ development	4/61	181/23328	0.00129595	0.0181218	0.0115897	Uqcc2/Pi16/Fdps/Wnt2	4
GO:0008544	BP	GO:0008544	epidermis development	5/61	313/23328	0.00135551	0.0183692	0.0117479	Ptgs2/Anxa1/Nme2/Sfrp4/Igfbp5	5
GO:0045063	BP	GO:0045063	T-helper 1 cell differentiation	2/61	21/23328	0.00136792	0.0183692	0.0117479	Anxa1/Gadd45g	2
GO:0046697	BP	GO:0046697	decidualization	2/61	21/23328	0.00136792	0.0183692	0.0117479	Ptgs2/Ptgis	2
GO:0090050	BP	GO:0090050	positive regulation of cell migration involved in sprouting angiogenesis	2/61	21/23328	0.00136792	0.0183692	0.0117479	Ptgs2/Anxa1	2
GO:0097734	BP	GO:0097734	extracellular exosome biogenesis	2/61	21/23328	0.00136792	0.0183692	0.0117479	Smpd3/Cd34	2
GO:0060537	BP	GO:0060537	muscle tissue development	6/61	470/23328	0.00140996	0.0187847	0.0120136	Csrp2/Uqcc2/Pi16/Fdps/Wnt2/Igfbp5	6
GO:0043367	BP	GO:0043367	CD4-positive, alpha-beta T cell differentiation	3/61	85/23328	0.00144262	0.0190697	0.0121959	Il18/Anxa1/Gadd45g	3
GO:0006970	BP	GO:0006970	response to osmotic stress	3/61	86/23328	0.001492	0.0194022	0.0124085	Ptgs2/Serpinb6a/Efhd1	3
GO:0045624	BP	GO:0045624	positive regulation of T-helper cell differentiation	2/61	22/23328	0.00150218	0.0194022	0.0124085	Il18/Anxa1	2
GO:2000353	BP	GO:2000353	positive regulation of endothelial cell apoptotic process	2/61	22/23328	0.00150218	0.0194022	0.0124085	Akr1c18/Cd248	2
GO:0060420	BP	GO:0060420	regulation of heart growth	3/61	87/23328	0.00154243	0.0197711	0.0126444	Pi16/Fdps/Wnt2	3
GO:0009913	BP	GO:0009913	epidermal cell differentiation	4/61	193/23328	0.00164023	0.0202853	0.0129733	Ptgs2/Anxa1/Nme2/Sfrp4	4
GO:0002827	BP	GO:0002827	positive regulation of T-helper 1 type immune response	2/61	23/23328	0.00164248	0.0202853	0.0129733	Il18/Anxa1	2
GO:0043501	BP	GO:0043501	skeletal muscle adaptation	2/61	23/23328	0.00164248	0.0202853	0.0129733	Ar/Igfbp5	2
GO:0045606	BP	GO:0045606	positive regulation of epidermal cell differentiation	2/61	23/23328	0.00164248	0.0202853	0.0129733	Nme2/Sfrp4	2
GO:0140112	BP	GO:0140112	extracellular vesicle biogenesis	2/61	23/23328	0.00164248	0.0202853	0.0129733	Smpd3/Cd34	2
GO:0043491	BP	GO:0043491	protein kinase B signaling	4/61	196/23328	0.00173533	0.0212767	0.0136073	Smpd3/Akr1c18/Il18/Igfbp5	4
GO:0032611	BP	GO:0032611	interleukin-1 beta production	3/61	91/23328	0.00175479	0.0213143	0.0136314	Ifi205/Ifi204/Ifi211	3
GO:0002822	BP	GO:0002822	regulation of adaptive immune response based on somatic recombination of immune receptors built from immunoglobulin superfamily domains	4/61	197/23328	0.00176787	0.0213143	0.0136314	Il18/Dpp4/Anxa1/Cd55	4
GO:0030728	BP	GO:0030728	ovulation	2/61	24/23328	0.00178879	0.0213143	0.0136314	Ptgs2/Plat	2
GO:0035455	BP	GO:0035455	response to interferon-alpha	2/61	24/23328	0.00178879	0.0213143	0.0136314	Ifi204/Bst2	2
GO:0014909	BP	GO:0014909	smooth muscle cell migration	3/61	92/23328	0.00181058	0.0214231	0.013701	Il18/Plat/Igfbp5	3
GO:0051216	BP	GO:0051216	cartilage development	4/61	200/23328	0.00186802	0.0219492	0.0140374	Smpd3/Sfrp2/Efemp1/Osr2	4
GO:1904035	BP	GO:1904035	regulation of epithelial cell apoptotic process	3/61	94/23328	0.00192547	0.0224683	0.0143694	Akr1c18/Cd248/Sfrp4	3
GO:0010165	BP	GO:0010165	response to X-ray	2/61	25/23328	0.00194107	0.0224952	0.0143866	Sfrp2/Anxa1	2
GO:2000243	BP	GO:2000243	positive regulation of reproductive process	3/61	96/23328	0.00204482	0.0235362	0.0150524	Il18/Ar/Plat	3
GO:0001780	BP	GO:0001780	neutrophil homeostasis	2/61	26/23328	0.0020993	0.0236003	0.0150934	Il18/Anxa1	2
GO:0045723	BP	GO:0045723	positive regulation of fatty acid biosynthetic process	2/61	26/23328	0.0020993	0.0236003	0.0150934	Ptgs2/Anxa1	2
GO:2000050	BP	GO:2000050	regulation of non-canonical Wnt signaling pathway	2/61	26/23328	0.0020993	0.0236003	0.0150934	Sfrp2/Sfrp4	2
GO:0120162	BP	GO:0120162	positive regulation of cold-induced thermogenesis	3/61	97/23328	0.00210617	0.0236003	0.0150934	Il18/Plac8/Gadd45g	3
GO:0030510	BP	GO:0030510	regulation of BMP signaling pathway	3/61	98/23328	0.00216867	0.0241407	0.015439	Sfrp2/Fbn1/Sfrp4	3
GO:0045861	BP	GO:0045861	negative regulation of proteolysis	5/61	350/23328	0.00220948	0.0244343	0.0156267	Sfrp2/Ptgs2/Serpinb6a/Pi16/Plat	5
GO:0043502	BP	GO:0043502	regulation of muscle adaptation	3/61	99/23328	0.00223231	0.0245264	0.0156857	Pi16/Fdps/Igfbp5	3
GO:0006925	BP	GO:0006925	inflammatory cell apoptotic process	2/61	27/23328	0.00226343	0.0245495	0.0157005	Il18/Anxa1	2
GO:0071425	BP	GO:0071425	hematopoietic stem cell proliferation	2/61	27/23328	0.00226343	0.0245495	0.0157005	Sfrp2/Cd34	2
GO:0002819	BP	GO:0002819	regulation of adaptive immune response	4/61	213/23328	0.00234773	0.0253017	0.0161815	Il18/Dpp4/Anxa1/Cd55	4
GO:0062012	BP	GO:0062012	regulation of small molecule metabolic process	5/61	358/23328	0.00243641	0.0260912	0.0166864	Smpd3/Akr1c18/Ptgs2/Anxa1/Fdps	5
GO:0055024	BP	GO:0055024	regulation of cardiac muscle tissue development	3/61	103/23328	0.00249843	0.026587	0.0170035	Pi16/Fdps/Wnt2	3
GO:0045778	BP	GO:0045778	positive regulation of ossification	3/61	104/23328	0.00256788	0.0269206	0.0172168	Sfrp2/Osr2/Ifi204	3
GO:1902106	BP	GO:1902106	negative regulation of leukocyte differentiation	3/61	104/23328	0.00256788	0.0269206	0.0172168	Anxa1/Nme2/Fbn1	3
GO:0019216	BP	GO:0019216	regulation of lipid metabolic process	5/61	363/23328	0.00258659	0.0269206	0.0172168	Smpd3/Akr1c18/Ptgs2/Anxa1/Fdps	5
GO:0060571	BP	GO:0060571	morphogenesis of an epithelial fold	2/61	29/23328	0.00260932	0.0269206	0.0172168	Ar/Wnt2	2
GO:0061050	BP	GO:0061050	regulation of cell growth involved in cardiac muscle cell development	2/61	29/23328	0.00260932	0.0269206	0.0172168	Pi16/Fdps	2
GO:0035710	BP	GO:0035710	CD4-positive, alpha-beta T cell activation	3/61	106/23328	0.00271036	0.0277935	0.0177751	Il18/Anxa1/Gadd45g	3
GO:0001759	BP	GO:0001759	organ induction	2/61	30/23328	0.00279101	0.0281095	0.0179772	Ar/Wnt2	2
GO:0002825	BP	GO:0002825	regulation of T-helper 1 type immune response	2/61	30/23328	0.00279101	0.0281095	0.0179772	Il18/Anxa1	2
GO:0043372	BP	GO:0043372	positive regulation of CD4-positive, alpha-beta T cell differentiation	2/61	30/23328	0.00279101	0.0281095	0.0179772	Il18/Anxa1	2
GO:0003018	BP	GO:0003018	vascular process in circulatory system	4/61	224/23328	0.00281503	0.0281836	0.0180246	Smpd3/Ptgs2/Il18/Mgll	4
GO:0055017	BP	GO:0055017	cardiac muscle tissue growth	3/61	108/23328	0.00285763	0.0284419	0.0181898	Pi16/Fdps/Wnt2	3
GO:0051897	BP	GO:0051897	positive regulation of protein kinase B signaling	3/61	109/23328	0.00293308	0.0286096	0.018297	Akr1c18/Il18/Igfbp5	3
GO:0097756	BP	GO:0097756	negative regulation of blood vessel diameter	3/61	109/23328	0.00293308	0.0286096	0.018297	Smpd3/Ptgs2/Mgll	3
GO:0002063	BP	GO:0002063	chondrocyte development	2/61	31/23328	0.00297849	0.0286096	0.018297	Smpd3/Sfrp2	2
GO:0002828	BP	GO:0002828	regulation of type 2 immune response	2/61	31/23328	0.00297849	0.0286096	0.018297	Il18/Anxa1	2
GO:0008299	BP	GO:0008299	isoprenoid biosynthetic process	2/61	31/23328	0.00297849	0.0286096	0.018297	Akr1c18/Fdps	2
GO:0095500	BP	GO:0095500	acetylcholine receptor signaling pathway	2/61	31/23328	0.00297849	0.0286096	0.018297	Ly6c1/Ly6a	2
GO:0001655	BP	GO:0001655	urogenital system development	5/61	376/23328	0.00300852	0.0286096	0.018297	Anxa1/Ar/Fbn1/Osr2/Basp1	5
GO:0045089	BP	GO:0045089	positive regulation of innate immune response	3/61	110/23328	0.00300975	0.0286096	0.018297	Ifi205/Ifi204/Ifi211	3
GO:2001234	BP	GO:2001234	negative regulation of apoptotic signaling pathway	4/61	231/23328	0.0031435	0.029714	0.0190033	Sfrp2/Ackr3/Ptgs2/Ar	4
GO:0001893	BP	GO:0001893	maternal placenta development	2/61	32/23328	0.00317172	0.0298142	0.0190674	Ptgs2/Ptgis	2
GO:1905330	BP	GO:1905330	regulation of morphogenesis of an epithelium	3/61	114/23328	0.00332874	0.0308281	0.0197159	Sfrp2/Ar/Wnt2	3
GO:0010632	BP	GO:0010632	regulation of epithelial cell migration	4/61	235/23328	0.0033425	0.0308281	0.0197159	Anxa3/Ptgs2/Plpp3/Anxa1	4
GO:0042119	BP	GO:0042119	neutrophil activation	2/61	33/23328	0.00337069	0.0308281	0.0197159	Anxa3/Il18	2
GO:1905144	BP	GO:1905144	response to acetylcholine	2/61	33/23328	0.00337069	0.0308281	0.0197159	Ly6c1/Ly6a	2
GO:1905145	BP	GO:1905145	cellular response to acetylcholine	2/61	33/23328	0.00337069	0.0308281	0.0197159	Ly6c1/Ly6a	2
GO:0030216	BP	GO:0030216	keratinocyte differentiation	3/61	115/23328	0.00341159	0.0310345	0.0198479	Ptgs2/Anxa1/Nme2	3
GO:0014741	BP	GO:0014741	negative regulation of muscle hypertrophy	2/61	34/23328	0.00357535	0.0318904	0.0203953	Pi16/Igfbp5	2
GO:0033032	BP	GO:0033032	regulation of myeloid cell apoptotic process	2/61	34/23328	0.00357535	0.0318904	0.0203953	Il18/Anxa1	2
GO:0071634	BP	GO:0071634	regulation of transforming growth factor beta production	2/61	34/23328	0.00357535	0.0318904	0.0203953	Ptgs2/Cd34	2
GO:0002286	BP	GO:0002286	T cell activation involved in immune response	3/61	117/23328	0.00358108	0.0318904	0.0203953	Il18/Anxa1/Gadd45g	3
GO:0030278	BP	GO:0030278	regulation of ossification	4/61	241/23328	0.00365686	0.0319885	0.020458	Sfrp2/Osr2/Ifi204/Igfbp5	4
GO:0046632	BP	GO:0046632	alpha-beta T cell differentiation	3/61	118/23328	0.00366772	0.0319885	0.020458	Il18/Anxa1/Gadd45g	3
GO:0060419	BP	GO:0060419	heart growth	3/61	118/23328	0.00366772	0.0319885	0.020458	Pi16/Fdps/Wnt2	3
GO:1904019	BP	GO:1904019	epithelial cell apoptotic process	3/61	118/23328	0.00366772	0.0319885	0.020458	Akr1c18/Cd248/Sfrp4	3
GO:0032147	BP	GO:0032147	activation of protein kinase activity	4/61	242/23328	0.00371114	0.0322013	0.0205941	Igfbp6/Il18/Fbn1/Gadd45g	4
GO:0042476	BP	GO:0042476	odontogenesis	3/61	119/23328	0.00375563	0.032421	0.0207346	Smpd3/Cd34/Osr2	3
GO:0055083	BP	GO:0055083	monovalent inorganic anion homeostasis	2/61	35/23328	0.00378568	0.0325146	0.0207945	Ckb/Sfrp4	2
GO:0090257	BP	GO:0090257	regulation of muscle system process	4/61	244/23328	0.00382134	0.0326551	0.0208843	Ptgs2/Pi16/Fdps/Igfbp5	4
GO:0030282	BP	GO:0030282	bone mineralization	3/61	120/23328	0.00384482	0.0326907	0.020907	Smpd3/Ptgs2/Osr2	3
GO:0010466	BP	GO:0010466	negative regulation of peptidase activity	4/61	246/23328	0.00393374	0.033127	0.0211861	Sfrp2/Ptgs2/Serpinb6a/Pi16	4
GO:0046620	BP	GO:0046620	regulation of organ growth	3/61	121/23328	0.0039353	0.033127	0.0211861	Pi16/Fdps/Wnt2	3
GO:0010453	BP	GO:0010453	regulation of cell fate commitment	2/61	36/23328	0.00400165	0.0331902	0.0212265	Sfrp2/Ar	2
GO:0071604	BP	GO:0071604	transforming growth factor beta production	2/61	36/23328	0.00400165	0.0331902	0.0212265	Ptgs2/Cd34	2
GO:2000516	BP	GO:2000516	positive regulation of CD4-positive, alpha-beta T cell activation	2/61	36/23328	0.00400165	0.0331902	0.0212265	Il18/Anxa1	2
GO:0051346	BP	GO:0051346	negative regulation of hydrolase activity	5/61	405/23328	0.00412629	0.034057	0.0217809	Sfrp2/Ptgs2/Anxa1/Serpinb6a/Pi16	5
GO:0046329	BP	GO:0046329	negative regulation of JNK cascade	2/61	37/23328	0.00422323	0.0345203	0.0220772	Sfrp2/Sfrp4	2
GO:1903427	BP	GO:1903427	negative regulation of reactive oxygen species biosynthetic process	2/61	37/23328	0.00422323	0.0345203	0.0220772	Cd34/Ptgis	2
GO:0045444	BP	GO:0045444	fat cell differentiation	4/61	252/23328	0.00428437	0.0348517	0.0222891	Sfrp2/Ptgs2/Creb5/Plac8	4
GO:0048705	BP	GO:0048705	skeletal system morphogenesis	4/61	253/23328	0.00434479	0.0351741	0.0224953	Smpd3/Sfrp2/Osr2/Sfrp4	4
GO:0120254	BP	GO:0120254	olefinic compound metabolic process	3/61	126/23328	0.00440716	0.0355091	0.0227096	Akr1c18/Ptgs2/Mgll	3
GO:0045622	BP	GO:0045622	regulation of T-helper cell differentiation	2/61	38/23328	0.00445038	0.0355191	0.022716	Il18/Anxa1	2
GO:0045684	BP	GO:0045684	positive regulation of epidermis development	2/61	38/23328	0.00445038	0.0355191	0.022716	Nme2/Sfrp4	2
GO:0033028	BP	GO:0033028	myeloid cell apoptotic process	2/61	39/23328	0.00468308	0.0368548	0.0235702	Il18/Anxa1	2
GO:0036230	BP	GO:0036230	granulocyte activation	2/61	39/23328	0.00468308	0.0368548	0.0235702	Anxa3/Il18	2
GO:0090049	BP	GO:0090049	regulation of cell migration involved in sprouting angiogenesis	2/61	39/23328	0.00468308	0.0368548	0.0235702	Ptgs2/Anxa1	2
GO:0048640	BP	GO:0048640	negative regulation of developmental growth	3/61	131/23328	0.00491197	0.0381966	0.0244283	Sfrp2/Plac8/Pi16	3
GO:0042092	BP	GO:0042092	type 2 immune response	2/61	40/23328	0.00492131	0.0381966	0.0244283	Il18/Anxa1	2
GO:0071542	BP	GO:0071542	dopaminergic neuron differentiation	2/61	40/23328	0.00492131	0.0381966	0.0244283	Sfrp2/Wnt2	2
GO:0045926	BP	GO:0045926	negative regulation of growth	4/61	264/23328	0.0050479	0.038861	0.0248532	Sfrp2/Plac8/Pi16/Igfbp5	4
GO:0001933	BP	GO:0001933	negative regulation of protein phosphorylation	5/61	425/23328	0.00505284	0.038861	0.0248532	Sfrp2/Il18/Plpp3/Sfrp4/Gadd45g	5
GO:0022409	BP	GO:0022409	positive regulation of cell-cell adhesion	4/61	265/23328	0.00511538	0.0390143	0.0249513	Il18/Dpp4/Plpp3/Anxa1	4
GO:0001667	BP	GO:0001667	ameboidal-type cell migration	5/61	427/23328	0.00515299	0.0390143	0.0249513	Anxa3/Ptgs2/Dpp4/Plpp3/Anxa1	5
GO:0010470	BP	GO:0010470	regulation of gastrulation	2/61	41/23328	0.00516502	0.0390143	0.0249513	Sfrp2/Osr2	2
GO:1905332	BP	GO:1905332	positive regulation of morphogenesis of an epithelium	2/61	41/23328	0.00516502	0.0390143	0.0249513	Ar/Wnt2	2
GO:0010092	BP	GO:0010092	specification of animal organ identity	2/61	42/23328	0.00541419	0.0405345	0.0259235	Ar/Wnt2	2
GO:0055023	BP	GO:0055023	positive regulation of cardiac muscle tissue growth	2/61	42/23328	0.00541419	0.0405345	0.0259235	Fdps/Wnt2	2
GO:0003298	BP	GO:0003298	physiological muscle hypertrophy	2/61	43/23328	0.00566879	0.0417026	0.0266705	Pi16/Fdps	2
GO:0003301	BP	GO:0003301	physiological cardiac muscle hypertrophy	2/61	43/23328	0.00566879	0.0417026	0.0266705	Pi16/Fdps	2
GO:0042304	BP	GO:0042304	regulation of fatty acid biosynthetic process	2/61	43/23328	0.00566879	0.0417026	0.0266705	Ptgs2/Anxa1	2
GO:0061049	BP	GO:0061049	cell growth involved in cardiac muscle cell development	2/61	43/23328	0.00566879	0.0417026	0.0266705	Pi16/Fdps	2
GO:0001558	BP	GO:0001558	regulation of cell growth	5/61	438/23328	0.00572919	0.0419644	0.026838	Sfrp2/Mgll/Pi16/Fdps/Igfbp5	5
GO:0010565	BP	GO:0010565	regulation of cellular ketone metabolic process	3/61	139/23328	0.00578977	0.0422254	0.0270049	Akr1c18/Ptgs2/Anxa1	3
GO:0043588	BP	GO:0043588	skin development	4/61	275/23328	0.00582378	0.0422911	0.027047	Ptgs2/Anxa1/Nme2/Igfbp5	4
GO:1903672	BP	GO:1903672	positive regulation of sprouting angiogenesis	2/61	44/23328	0.00592879	0.0428697	0.027417	Ptgs2/Anxa1	2
GO:0031349	BP	GO:0031349	positive regulation of defense response	4/61	278/23328	0.00604844	0.043308	0.0276973	Ptgs2/Ifi205/Ifi204/Ifi211	4
GO:0002460	BP	GO:0002460	adaptive immune response based on somatic recombination of immune receptors built from immunoglobulin superfamily domains	5/61	445/23328	0.00611878	0.043308	0.0276973	Il18/Dpp4/Anxa1/Cd55/Gadd45g	5
GO:0003156	BP	GO:0003156	regulation of animal organ formation	2/61	45/23328	0.00619416	0.043308	0.0276973	Ar/Wnt2	2
GO:0031128	BP	GO:0031128	developmental induction	2/61	45/23328	0.00619416	0.043308	0.0276973	Ar/Wnt2	2
GO:0032873	BP	GO:0032873	negative regulation of stress-activated MAPK cascade	2/61	45/23328	0.00619416	0.043308	0.0276973	Sfrp2/Sfrp4	2
GO:0045923	BP	GO:0045923	positive regulation of fatty acid metabolic process	2/61	45/23328	0.00619416	0.043308	0.0276973	Ptgs2/Anxa1	2
GO:0060421	BP	GO:0060421	positive regulation of heart growth	2/61	45/23328	0.00619416	0.043308	0.0276973	Fdps/Wnt2	2
GO:0070303	BP	GO:0070303	negative regulation of stress-activated protein kinase signaling cascade	2/61	45/23328	0.00619416	0.043308	0.0276973	Sfrp2/Sfrp4	2
GO:0106106	BP	GO:0106106	cold-induced thermogenesis	3/61	144/23328	0.00638313	0.0442633	0.0283083	Il18/Plac8/Gadd45g	3
GO:0120161	BP	GO:0120161	regulation of cold-induced thermogenesis	3/61	144/23328	0.00638313	0.0442633	0.0283083	Il18/Plac8/Gadd45g	3
GO:0071384	BP	GO:0071384	cellular response to corticosteroid stimulus	2/61	46/23328	0.00646488	0.0444658	0.0284377	Akr1c18/Anxa1	2
GO:0098926	BP	GO:0098926	postsynaptic signal transduction	2/61	46/23328	0.00646488	0.0444658	0.0284377	Ly6c1/Ly6a	2
GO:0060070	BP	GO:0060070	canonical Wnt signaling pathway	4/61	284/23328	0.00651496	0.0446288	0.028542	Sfrp2/Plpp3/Wnt2/Sfrp4	4
GO:0002366	BP	GO:0002366	leukocyte activation involved in immune response	4/61	285/23328	0.00659497	0.0448736	0.0286986	Anxa3/Il18/Anxa1/Gadd45g	4
GO:0019233	BP	GO:0019233	sensory perception of pain	3/61	146/23328	0.00663026	0.0448736	0.0286986	Ptgs2/Il18/Mgll	3
GO:0061041	BP	GO:0061041	regulation of wound healing	3/61	146/23328	0.00663026	0.0448736	0.0286986	Plpp3/Anxa1/Cd34	3
GO:0045667	BP	GO:0045667	regulation of osteoblast differentiation	3/61	147/23328	0.00675594	0.045542	0.0291261	Sfrp2/Ifi204/Igfbp5	3
GO:0002263	BP	GO:0002263	cell activation involved in immune response	4/61	289/23328	0.00692155	0.0464733	0.0297216	Anxa3/Il18/Anxa1/Gadd45g	4
GO:0045429	BP	GO:0045429	positive regulation of nitric oxide biosynthetic process	2/61	48/23328	0.00702224	0.0469629	0.0300348	Smpd3/Ptgs2	2
GO:0034614	BP	GO:0034614	cellular response to reactive oxygen species	3/61	150/23328	0.00714148	0.0473909	0.0303085	Smpd3/Akr1c18/Anxa1	3
GO:0002683	BP	GO:0002683	negative regulation of immune system process	5/61	462/23328	0.00714225	0.0473909	0.0303085	Il18/Dpp4/Anxa1/Nme2/Fbn1	5
GO:0045165	BP	GO:0045165	cell fate commitment	4/61	292/23328	0.00717341	0.0474118	0.0303218	Sfrp2/Ar/Gap43/Wnt2	4
GO:0014888	BP	GO:0014888	striated muscle adaptation	2/61	49/23328	0.00730881	0.0474319	0.0303347	Ar/Igfbp5	2
GO:0046638	BP	GO:0046638	positive regulation of alpha-beta T cell differentiation	2/61	49/23328	0.00730881	0.0474319	0.0303347	Il18/Anxa1	2
GO:1904407	BP	GO:1904407	positive regulation of nitric oxide metabolic process	2/61	49/23328	0.00730881	0.0474319	0.0303347	Smpd3/Ptgs2	2
GO:2000725	BP	GO:2000725	regulation of cardiac muscle cell differentiation	2/61	49/23328	0.00730881	0.0474319	0.0303347	Pi16/Fdps	2
GO:0071214	BP	GO:0071214	cellular response to abiotic stimulus	4/61	294/23328	0.00734465	0.0474319	0.0303347	Sfrp2/Ptgs2/Serpinb6a/Efhd1	4
GO:0104004	BP	GO:0104004	cellular response to environmental stimulus	4/61	294/23328	0.00734465	0.0474319	0.0303347	Sfrp2/Ptgs2/Serpinb6a/Efhd1	4
GO:0002762	BP	GO:0002762	negative regulation of myeloid leukocyte differentiation	2/61	50/23328	0.00760062	0.048713	0.031154	Nme2/Fbn1	2
GO:0043370	BP	GO:0043370	regulation of CD4-positive, alpha-beta T cell differentiation	2/61	50/23328	0.00760062	0.048713	0.031154	Il18/Anxa1	2
GO:0002833	BP	GO:0002833	positive regulation of response to biotic stimulus	3/61	154/23328	0.00767553	0.0488233	0.0312245	Ifi205/Ifi204/Ifi211	3
GO:0022612	BP	GO:0022612	gland morphogenesis	3/61	154/23328	0.00767553	0.0488233	0.0312245	Il18/Ar/Igfbp5	3
GO:0042326	BP	GO:0042326	negative regulation of phosphorylation	5/61	471/23328	0.00773009	0.0489862	0.0313287	Sfrp2/Il18/Plpp3/Sfrp4/Gadd45g	5
GO:0030901	BP	GO:0030901	midbrain development	2/61	51/23328	0.00789762	0.0498611	0.0318883	Sfrp2/Wnt2	2
GO:0062023	CC	GO:0062023	collagen-containing extracellular matrix	11/64	385/23271	7.47624e-09	7.99958e-07	6.45318e-07	Anxa3/Igfbp6/Efemp1/Ogn/Anxa1/Serpinb6a/Pcolce2/Fbn1/Emilin2/Wnt2/Mfap5	11
GO:0045177	CC	GO:0045177	apical part of cell	7/64	454/23271	0.000244549	0.0107808	0.00869677	Il18/Dpp4/Anxa1/Cd34/Plat/Cd55/Bst2	7
GO:0016324	CC	GO:0016324	apical plasma membrane	6/64	350/23271	0.000398986	0.0107808	0.00869677	Il18/Dpp4/Anxa1/Cd34/Cd55/Bst2	6
GO:0001527	CC	GO:0001527	microfibril	2/64	11/23271	0.000403021	0.0107808	0.00869677	Fbn1/Mfap5	2
GO:0031225	CC	GO:0031225	anchored component of membrane	4/64	198/23271	0.00216877	0.0464116	0.0374398	Ly6c1/Ly6a/Cd55/Bst2	4
GO:0005201	MF	GO:0005201	extracellular matrix structural constituent	7/63	148/22669	1.78655e-07	3.48378e-05	2.65162e-05	Igfbp6/Efemp1/Ogn/Pcolce2/Fbn1/Emilin2/Mfap5	7
GO:0004857	MF	GO:0004857	enzyme inhibitor activity	7/63	392/22669	0.000105396	0.0102761	0.00782152	Anxa3/Anxa1/Serpinb6a/Ppp1r14b/Pi16/Cd55/Bst2	7
GO:0016705	MF	GO:0016705	oxidoreductase activity, acting on paired donors, with incorporation or reduction of molecular oxygen	5/63	213/22669	0.000315458	0.0188927	0.0143799	Akr1c18/Ptgs2/Scd2/Ptgis/Cmah	5
GO:0048018	MF	GO:0048018	receptor ligand activity	7/63	499/22669	0.000458087	0.0188927	0.0143799	Sfrp2/Il18/Efemp1/Ogn/Dpp4/Fbn1/Wnt2	7
GO:0031994	MF	GO:0031994	insulin-like growth factor I binding	2/63	13/22669	0.000581314	0.0188927	0.0143799	Igfbp6/Igfbp5	2
GO:0055102	MF	GO:0055102	lipase inhibitor activity	2/63	13/22669	0.000581314	0.0188927	0.0143799	Anxa3/Anxa1	2
GO:0061134	MF	GO:0061134	peptidase regulator activity	5/63	254/22669	0.000702701	0.0190061	0.0144662	Sfrp2/Serpinb6a/Pcolce2/Pi16/Bst2	5
GO:0030550	MF	GO:0030550	acetylcholine receptor inhibitor activity	2/63	15/22669	0.000779739	0.0190061	0.0144662	Ly6c1/Ly6a	2
GO:0033130	MF	GO:0033130	acetylcholine receptor binding	2/63	20/22669	0.00139838	0.0302983	0.023061	Ly6c1/Ly6a	2
GO:0030548	MF	GO:0030548	acetylcholine receptor regulator activity	2/63	23/22669	0.00185209	0.0318424	0.0242363	Ly6c1/Ly6a	2
GO:0099602	MF	GO:0099602	neurotransmitter receptor regulator activity	2/63	23/22669	0.00185209	0.0318424	0.0242363	Ly6c1/Ly6a	2
GO:0048306	MF	GO:0048306	calcium-dependent protein binding	3/63	89/22669	0.00195953	0.0318424	0.0242363	Anxa3/S100a16/Anxa1	3
GO:0001618	MF	GO:0001618	virus receptor activity	2/63	26/22669	0.00236644	0.0329611	0.0250878	Dpp4/Cd55	2
GO:0140272	MF	GO:0140272	exogenous protein binding	2/63	26/22669	0.00236644	0.0329611	0.0250878	Dpp4/Cd55	2
GO:0005520	MF	GO:0005520	insulin-like growth factor binding	2/63	29/22669	0.00294042	0.0358363	0.0272763	Igfbp6/Igfbp5	2
GO:0017147	MF	GO:0017147	Wnt-protein binding	2/63	29/22669	0.00294042	0.0358363	0.0272763	Sfrp2/Sfrp4	2
GO:0001968	MF	GO:0001968	fibronectin binding	2/63	31/22669	0.00335571	0.038492	0.0292975	Igfbp6/Igfbp5	2
GO:0030547	MF	GO:0030547	receptor inhibitor activity	2/63	34/22669	0.00402688	0.0436245	0.0332041	Ly6c1/Ly6a	2
GO:0016504	MF	GO:0016504	peptidase activator activity	2/63	36/22669	0.00450605	0.0462463	0.0351996	Sfrp2/Pcolce2	2

## Sheet: Pa1GO
	ONTOLOGY	ID	Description	GeneRatio	BgRatio	pvalue	p.adjust	qvalue	geneID	Count
GO:0030198	BP	GO:0030198	extracellular matrix organization	21/111	302/23328	9.17828e-19	1.25466e-15	9.27178e-16	Mmp3/Vit/Fbln1/Spock2/Tgfbi/Smoc2/Crispld2/Ecm2/Abi3bp/Col15a1/Olfml2b/Cav1/Egflam/App/Gpm6b/Adamts12/Col1a1/Lamb2/Col4a2/Col4a4/Mfap4	21
GO:0043062	BP	GO:0043062	extracellular structure organization	21/111	303/23328	9.82508e-19	1.25466e-15	9.27178e-16	Mmp3/Vit/Fbln1/Spock2/Tgfbi/Smoc2/Crispld2/Ecm2/Abi3bp/Col15a1/Olfml2b/Cav1/Egflam/App/Gpm6b/Adamts12/Col1a1/Lamb2/Col4a2/Col4a4/Mfap4	21
GO:0031589	BP	GO:0031589	cell-substrate adhesion	17/111	351/23328	8.92401e-13	7.59731e-10	5.6143e-10	Gas6/Vit/Fbln1/Spock2/Smoc2/Epha3/Ecm2/Abi3bp/Nrp1/Egflam/Gpm6b/Adamts12/Itgbl1/Col1a1/Pik3r1/Lamb2/Sned1	17
GO:0010810	BP	GO:0010810	regulation of cell-substrate adhesion	12/111	214/23328	4.6356e-10	2.60292e-07	1.92352e-07	Vit/Fbln1/Spock2/Smoc2/Epha3/Ecm2/Abi3bp/Nrp1/Egflam/Gpm6b/Col1a1/Pik3r1	12
GO:0051271	BP	GO:0051271	negative regulation of cellular component movement	14/111	326/23328	5.09576e-10	2.60292e-07	1.92352e-07	Cygb/Fbln1/Meox2/Cd9/Nr2f2/Nrp1/Arhgdib/Dcn/Podn/Timp1/Cxcl12/Apoe/Dpep1/Igfbp3	14
GO:0009611	BP	GO:0009611	response to wounding	16/111	492/23328	1.5586e-09	6.63444e-07	4.90275e-07	F3/Gas6/Serping1/Fbln1/Cd9/Smoc2/Entpd2/Cfh/Cav1/Timp1/Thbd/Adm/Col1a1/Lamb2/Apoe/Matn2	16
GO:0040013	BP	GO:0040013	negative regulation of locomotion	13/111	326/23328	5.37085e-09	1.95959e-06	1.44811e-06	Cygb/Fbln1/Meox2/Nr2f2/Nrp1/Arhgdib/Dcn/Podn/Timp1/Cxcl12/Apoe/Dpep1/Igfbp3	13
GO:0007596	BP	GO:0007596	blood coagulation	10/111	166/23328	7.0444e-09	2.13737e-06	1.57948e-06	F3/Gas6/Serping1/Fbln1/Cd9/Entpd2/Cfh/Cav1/Thbd/Apoe	10
GO:0007599	BP	GO:0007599	hemostasis	10/111	168/23328	7.90466e-09	2.13737e-06	1.57948e-06	F3/Gas6/Serping1/Fbln1/Cd9/Entpd2/Cfh/Cav1/Thbd/Apoe	10
GO:0050817	BP	GO:0050817	coagulation	10/111	169/23328	8.3687e-09	2.13737e-06	1.57948e-06	F3/Gas6/Serping1/Fbln1/Cd9/Entpd2/Cfh/Cav1/Thbd/Apoe	10
GO:0042060	BP	GO:0042060	wound healing	13/111	349/23328	1.20969e-08	2.80868e-06	2.07557e-06	F3/Gas6/Serping1/Fbln1/Cd9/Smoc2/Entpd2/Cfh/Cav1/Timp1/Thbd/Col1a1/Apoe	13
GO:2000146	BP	GO:2000146	negative regulation of cell motility	12/111	291/23328	1.48817e-08	3.16732e-06	2.34061e-06	Cygb/Fbln1/Meox2/Nr2f2/Arhgdib/Dcn/Podn/Timp1/Cxcl12/Apoe/Dpep1/Igfbp3	12
GO:0030336	BP	GO:0030336	negative regulation of cell migration	11/111	278/23328	9.32242e-08	1.8315e-05	1.35345e-05	Cygb/Meox2/Nr2f2/Arhgdib/Dcn/Podn/Timp1/Cxcl12/Apoe/Dpep1/Igfbp3	11
GO:0010811	BP	GO:0010811	positive regulation of cell-substrate adhesion	8/111	128/23328	1.81286e-07	3.30718e-05	2.44395e-05	Vit/Fbln1/Spock2/Smoc2/Ecm2/Abi3bp/Nrp1/Egflam	8
GO:0001503	BP	GO:0001503	ossification	12/111	394/23328	3.99732e-07	6.8061e-05	5.02961e-05	Mgp/Gdf10/Clec11a/Osr1/Chrdl1/Il6st/Gpm6b/Tmem119/Col1a1/Cebpd/Id2/Igfbp3	12
GO:0050878	BP	GO:0050878	regulation of body fluid levels	11/111	354/23328	1.02936e-06	0.000164312	0.000121424	F3/Gas6/Serping1/Fbln1/Cd9/Entpd2/Cfh/Cav1/Thbd/Adm/Apoe	11
GO:0045785	BP	GO:0045785	positive regulation of cell adhesion	12/111	435/23328	1.13336e-06	0.000170271	0.000125828	Vit/Fbln1/Spock2/Smoc2/Ecm2/Abi3bp/Nrp1/Il6st/Cav1/Egflam/Cxcl12/Cyth3	12
GO:0001667	BP	GO:0001667	ameboidal-type cell migration	11/111	427/23328	6.23319e-06	0.00088442	0.000653573	Cygb/Meox2/Smoc2/Nr2f2/Nrp1/Arhgdib/Dcn/Timp1/Cxcl12/Apoe/Kitl	11
GO:0030204	BP	GO:0030204	chondroitin sulfate metabolic process	4/111	26/23328	6.69457e-06	0.000899892	0.000665007	Bgn/Spock2/Dcn/Egflam	4
GO:0018149	BP	GO:0018149	peptide cross-linking	4/111	27/23328	7.83008e-06	0.000963314	0.000711875	Bgn/Spock2/Dcn/Egflam	4
GO:0050673	BP	GO:0050673	epithelial cell proliferation	11/111	438/23328	7.92075e-06	0.000963314	0.000711875	F3/Osr1/Igfbp4/Nfib/Nr2f2/Cav1/Cxcl12/Apoe/Klf9/Id2/Igfbp3	11
GO:0045778	BP	GO:0045778	positive regulation of ossification	6/111	104/23328	1.05237e-05	0.0012217	0.000902822	Gdf10/Osr1/Il6st/Gpm6b/Tmem119/Cebpd	6
GO:0050654	BP	GO:0050654	chondroitin sulfate proteoglycan metabolic process	4/111	33/23328	1.78597e-05	0.0019832	0.00146555	Bgn/Spock2/Dcn/Egflam	4
GO:0007409	BP	GO:0007409	axonogenesis	11/111	482/23328	1.93017e-05	0.00205403	0.0015179	Nfib/Epha3/Nrp1/Slit3/Ntrk2/App/Cxcl12/Lamb2/Apoe/Cdh11/Matn2	11
GO:0030278	BP	GO:0030278	regulation of ossification	8/111	241/23328	2.0426e-05	0.00208672	0.00154205	Mgp/Gdf10/Osr1/Il6st/Gpm6b/Tmem119/Cebpd/Id2	8
GO:0006959	BP	GO:0006959	humoral immune response	10/111	406/23328	2.46602e-05	0.00242239	0.00179011	C2/Serping1/Cfh/C1s1/C1ra/App/Cxcl12/Adm/Mfap4/C4b	10
GO:0007411	BP	GO:0007411	axon guidance	8/111	251/23328	2.73192e-05	0.00247514	0.00182909	Nfib/Epha3/Nrp1/Slit3/App/Cxcl12/Lamb2/Matn2	8
GO:0006029	BP	GO:0006029	proteoglycan metabolic process	5/111	74/23328	2.76305e-05	0.00247514	0.00182909	Bgn/Spock2/Dcn/Egflam/Adamts12	5
GO:0097485	BP	GO:0097485	neuron projection guidance	8/111	252/23328	2.81045e-05	0.00247514	0.00182909	Nfib/Epha3/Nrp1/Slit3/App/Cxcl12/Lamb2/Matn2	8
GO:0006956	BP	GO:0006956	complement activation	7/111	187/23328	3.19833e-05	0.00272284	0.00201214	C2/Serping1/Cfh/C1s1/C1ra/Mfap4/C4b	7
GO:0052547	BP	GO:0052547	regulation of peptidase activity	10/111	421/23328	3.35416e-05	0.0027634	0.00204211	Cst3/F3/Gas6/Serping1/Gsn/Cav1/App/Hspa1b/Timp1/Dpep1	10
GO:0030193	BP	GO:0030193	regulation of blood coagulation	5/111	82/23328	4.54092e-05	0.00361602	0.00267219	Serping1/Cd9/Cav1/Thbd/Apoe	5
GO:0006509	BP	GO:0006509	membrane protein ectodomain proteolysis	4/111	42/23328	4.72683e-05	0.00361602	0.00267219	Bace2/App/Timp1/Apoe	4
GO:1900046	BP	GO:1900046	regulation of hemostasis	5/111	83/23328	4.81381e-05	0.00361602	0.00267219	Serping1/Cd9/Cav1/Thbd/Apoe	5
GO:1901342	BP	GO:1901342	regulation of vasculature development	9/111	356/23328	5.22565e-05	0.00381323	0.00281792	F3/Meox2/Smoc2/Hhip/Nrp1/Klf5/Dcn/Adm/Col4a2	9
GO:1903523	BP	GO:1903523	negative regulation of blood circulation	4/111	44/23328	5.69099e-05	0.0038524	0.00284686	Atp1a2/App/Adm/Pik3r1	4
GO:0050818	BP	GO:0050818	regulation of coagulation	5/111	86/23328	5.70912e-05	0.0038524	0.00284686	Serping1/Cd9/Cav1/Thbd/Apoe	5
GO:0001649	BP	GO:0001649	osteoblast differentiation	7/111	205/23328	5.73183e-05	0.0038524	0.00284686	Gdf10/Il6st/Tmem119/Col1a1/Cebpd/Id2/Igfbp3	7
GO:0061041	BP	GO:0061041	regulation of wound healing	6/111	146/23328	7.15385e-05	0.00468486	0.00346204	Serping1/Cd9/Smoc2/Cav1/Thbd/Apoe	6
GO:0007160	BP	GO:0007160	cell-matrix adhesion	7/111	214/23328	7.50989e-05	0.00479506	0.00354348	Epha3/Nrp1/Gpm6b/Adamts12/Itgbl1/Pik3r1/Sned1	7
GO:1901888	BP	GO:1901888	regulation of cell junction assembly	7/111	215/23328	7.73252e-05	0.0048168	0.00355954	Epha3/Nrp1/Cav1/Ntrk2/App/Gpm6b/Pik3r1	7
GO:0030195	BP	GO:0030195	negative regulation of blood coagulation	4/111	48/23328	8.03873e-05	0.00482268	0.00356389	Serping1/Cd9/Thbd/Apoe	4
GO:1990000	BP	GO:1990000	amyloid fibril formation	3/111	18/23328	8.1213e-05	0.00482268	0.00356389	Gsn/App/Apoe	3
GO:0031099	BP	GO:0031099	regeneration	6/111	150/23328	8.30845e-05	0.00482268	0.00356389	Cd9/Klf5/Cxcl12/Adm/Lamb2/Matn2	6
GO:1900047	BP	GO:1900047	negative regulation of hemostasis	4/111	49/23328	8.72133e-05	0.00494984	0.00365786	Serping1/Cd9/Thbd/Apoe	4
GO:0050819	BP	GO:0050819	negative regulation of coagulation	4/111	50/23328	9.44511e-05	0.00524409	0.0038753	Serping1/Cd9/Thbd/Apoe	4
GO:0070167	BP	GO:0070167	regulation of biomineral tissue development	5/111	99/23328	0.000111642	0.00561804	0.00415165	Mgp/Osr1/Gas6/Gpm6b/Tmem119	5
GO:0110149	BP	GO:0110149	regulation of biomineralization	5/111	99/23328	0.000111642	0.00561804	0.00415165	Mgp/Osr1/Gas6/Gpm6b/Tmem119	5
GO:0010875	BP	GO:0010875	positive regulation of cholesterol efflux	3/111	20/23328	0.000112675	0.00561804	0.00415165	Pltp/Cav1/Apoe	3
GO:0070372	BP	GO:0070372	regulation of ERK1 and ERK2 cascade	8/111	308/23328	0.000114727	0.00561804	0.00415165	Gas6/Fbln1/Ndrg2/Nrp1/Cav1/Gpnmb/App/Apoe	8
GO:0001960	BP	GO:0001960	negative regulation of cytokine-mediated signaling pathway	4/111	53/23328	0.000118784	0.00561804	0.00415165	Gas6/Il6st/Cav1/Slit3	4
GO:0010596	BP	GO:0010596	negative regulation of endothelial cell migration	4/111	53/23328	0.000118784	0.00561804	0.00415165	Meox2/Nr2f2/Dcn/Apoe	4
GO:0048662	BP	GO:0048662	negative regulation of smooth muscle cell proliferation	4/111	53/23328	0.000118784	0.00561804	0.00415165	Ndrg2/Cav1/Pik3r1/Igfbp3	4
GO:0050435	BP	GO:0050435	amyloid-beta metabolic process	4/111	53/23328	0.000118784	0.00561804	0.00415165	Bace2/Ntrk2/App/Apoe	4
GO:0031214	BP	GO:0031214	biomineral tissue development	6/111	162/23328	0.000126869	0.00578611	0.00427585	Mgp/Osr1/Gas6/Gpm6b/Tmem119/Col1a1	6
GO:0110148	BP	GO:0110148	biomineralization	6/111	162/23328	0.000126869	0.00578611	0.00427585	Mgp/Osr1/Gas6/Gpm6b/Tmem119/Col1a1	6
GO:0033619	BP	GO:0033619	membrane protein proteolysis	4/111	55/23328	0.000137341	0.00615384	0.00454759	Bace2/App/Timp1/Apoe	4
GO:0007565	BP	GO:0007565	female pregnancy	6/111	166/23328	0.000144957	0.0061892	0.00457373	Il11ra1/Nr2f2/Arhgdib/Timp1/Thbd/Klf9	6
GO:0010594	BP	GO:0010594	regulation of endothelial cell migration	6/111	166/23328	0.000144957	0.0061892	0.00457373	Meox2/Smoc2/Nr2f2/Nrp1/Dcn/Apoe	6
GO:0035924	BP	GO:0035924	cellular response to vascular endothelial growth factor stimulus	4/111	56/23328	0.000147366	0.0061892	0.00457373	Smoc2/Nrp1/Dcn/Adamts12	4
GO:0045765	BP	GO:0045765	regulation of angiogenesis	8/111	320/23328	0.000149132	0.0061892	0.00457373	F3/Meox2/Smoc2/Hhip/Nrp1/Dcn/Adm/Col4a2	8
GO:1902547	BP	GO:1902547	regulation of cellular response to vascular endothelial growth factor stimulus	3/111	22/23328	0.000151159	0.0061892	0.00457373	Smoc2/Dcn/Adamts12	3
GO:0032970	BP	GO:0032970	regulation of actin filament-based process	9/111	410/23328	0.00015267	0.0061892	0.00457373	Gsn/Epha3/Nrp1/Arhgdib/Cav1/Atp1a2/Gpm6b/Frmd6/Pik3r1	9
GO:0060761	BP	GO:0060761	negative regulation of response to cytokine stimulus	4/111	57/23328	0.00015791	0.0063016	0.00465679	Gas6/Il6st/Cav1/Slit3	4
GO:0070371	BP	GO:0070371	ERK1 and ERK2 cascade	8/111	325/23328	0.000165782	0.00651396	0.00481372	Gas6/Fbln1/Ndrg2/Nrp1/Cav1/Gpnmb/App/Apoe	8
GO:0051043	BP	GO:0051043	regulation of membrane protein ectodomain proteolysis	3/111	23/23328	0.000173231	0.00670352	0.0049538	App/Timp1/Apoe	3
GO:0010466	BP	GO:0010466	negative regulation of peptidase activity	7/111	246/23328	0.000178224	0.00679378	0.0050205	Cst3/Gas6/Serping1/App/Hspa1b/Timp1/Dpep1	7
GO:0015850	BP	GO:0015850	organic hydroxy compound transport	7/111	249/23328	0.000191961	0.00720983	0.00532796	Pltp/Cav1/Cxcl12/Gpm6b/Apoe/Rbp4/Igfbp3	7
GO:0072001	BP	GO:0072001	renal system development	8/111	333/23328	0.00019559	0.00723966	0.00535	Osr1/Cfh/Nrp1/Bicc1/Lamb2/Col4a4/Id2/Rbp4	8
GO:0034329	BP	GO:0034329	cell junction assembly	9/111	426/23328	0.000203009	0.00740691	0.0054736	Cd9/Epha3/Nrp1/Cav1/Ntrk2/App/Gpm6b/Pik3r1/Cdh11	9
GO:0042063	BP	GO:0042063	gliogenesis	8/111	338/23328	0.000216362	0.00776736	0.00573996	Cd9/Nfib/Il6st/Ntrk2/App/Lamb2/Matn2/Id2	8
GO:0032835	BP	GO:0032835	glomerulus development	4/111	62/23328	0.00021897	0.00776736	0.00573996	Osr1/Cfh/Lamb2/Col4a4	4
GO:1903510	BP	GO:1903510	mucopolysaccharide metabolic process	4/111	64/23328	0.000247589	0.00866222	0.00640126	Bgn/Spock2/Dcn/Egflam	4
GO:0052548	BP	GO:0052548	regulation of endopeptidase activity	8/111	346/23328	0.000253346	0.00874387	0.00646159	F3/Gas6/Serping1/Gsn/App/Hspa1b/Timp1/Dpep1	8
GO:1903034	BP	GO:1903034	regulation of response to wounding	6/111	186/23328	0.000268335	0.00913769	0.00675262	Serping1/Cd9/Smoc2/Cav1/Thbd/Apoe	6
GO:0045861	BP	GO:0045861	negative regulation of proteolysis	8/111	350/23328	0.000273694	0.00919757	0.00679687	Cst3/Gas6/Serping1/App/Hspa1b/Timp1/Pik3r1/Dpep1	8
GO:0042982	BP	GO:0042982	amyloid precursor protein metabolic process	4/111	66/23328	0.000278803	0.00924757	0.00683381	Bace2/Ntrk2/App/Apoe	4
GO:0001764	BP	GO:0001764	neuron migration	6/111	189/23328	0.000292378	0.00957351	0.00707468	Gas6/Nr2f2/Nrp1/Ntrk2/Cxcl12/Matn2	6
GO:0018209	BP	GO:0018209	peptidyl-serine modification	8/111	357/23328	0.000312517	0.0101034	0.00746626	Bgn/Gas6/Spock2/Cav1/Dcn/Egflam/Ntrk2/App	8
GO:0045669	BP	GO:0045669	positive regulation of osteoblast differentiation	4/111	70/23328	0.000349553	0.0111595	0.00824669	Gdf10/Il6st/Tmem119/Cebpd	4
GO:0090090	BP	GO:0090090	negative regulation of canonical Wnt signaling pathway	5/111	127/23328	0.000357152	0.0112613	0.00832194	Cav1/Bicc1/App/Dkk3/Apoe	5
GO:0044706	BP	GO:0044706	multi-multicellular organism process	6/111	197/23328	0.00036483	0.0113631	0.00839718	Il11ra1/Nr2f2/Arhgdib/Timp1/Thbd/Klf9	6
GO:0010874	BP	GO:0010874	regulation of cholesterol efflux	3/111	30/23328	0.00038762	0.0116992	0.0086455	Pltp/Cav1/Apoe	3
GO:0010633	BP	GO:0010633	negative regulation of epithelial cell migration	4/111	72/23328	0.000389361	0.0116992	0.0086455	Meox2/Nr2f2/Dcn/Apoe	4
GO:0061045	BP	GO:0061045	negative regulation of wound healing	4/111	72/23328	0.000389361	0.0116992	0.0086455	Serping1/Cd9/Thbd/Apoe	4
GO:0050678	BP	GO:0050678	regulation of epithelial cell proliferation	8/111	372/23328	0.000410965	0.0122047	0.0090191	F3/Osr1/Nfib/Nr2f2/Cav1/Cxcl12/Apoe/Klf9	8
GO:0002026	BP	GO:0002026	regulation of the force of heart contraction	3/111	31/23328	0.000427669	0.0122727	0.00906931	Cav1/Atp1a2/Adm	3
GO:0032373	BP	GO:0032373	positive regulation of sterol transport	3/111	31/23328	0.000427669	0.0122727	0.00906931	Pltp/Cav1/Apoe	3
GO:0032376	BP	GO:0032376	positive regulation of cholesterol transport	3/111	31/23328	0.000427669	0.0122727	0.00906931	Pltp/Cav1/Apoe	3
GO:0001655	BP	GO:0001655	urogenital system development	8/111	376/23328	0.000441092	0.0125172	0.00925004	Osr1/Cfh/Nrp1/Bicc1/Lamb2/Col4a4/Id2/Rbp4	8
GO:0001936	BP	GO:0001936	regulation of endothelial cell proliferation	5/111	134/23328	0.00045684	0.0128216	0.00947501	F3/Nr2f2/Cav1/Cxcl12/Apoe	5
GO:0071354	BP	GO:0071354	cellular response to interleukin-6	3/111	32/23328	0.000470281	0.0130554	0.00964775	Entpd2/Pid1/Il6st	3
GO:0008217	BP	GO:0008217	regulation of blood pressure	6/111	209/23328	0.000499063	0.0135596	0.0100204	Gas6/Nr2f2/Atp1a2/Adm/Pik3r1/Id2	6
GO:0043281	BP	GO:0043281	regulation of cysteine-type endopeptidase activity involved in apoptotic process	6/111	209/23328	0.000499063	0.0135596	0.0100204	F3/Gas6/Gsn/App/Hspa1b/Dpep1	6
GO:0001779	BP	GO:0001779	natural killer cell differentiation	3/111	33/23328	0.000515523	0.0138594	0.0102419	Gas6/Il11ra1/Id2	3
GO:0048675	BP	GO:0048675	axon extension	5/111	138/23328	0.000522483	0.0139002	0.0102721	Nrp1/Slit3/Cxcl12/Lamb2/Apoe	5
GO:0043542	BP	GO:0043542	endothelial cell migration	6/111	212/23328	0.000537968	0.0140717	0.0103988	Meox2/Smoc2/Nr2f2/Nrp1/Dcn/Apoe	6
GO:1901343	BP	GO:1901343	negative regulation of vasculature development	5/111	139/23328	0.000539948	0.0140717	0.0103988	Meox2/Hhip/Klf5/Dcn/Col4a2	5
GO:0070741	BP	GO:0070741	response to interleukin-6	3/111	34/23328	0.000563461	0.0145361	0.010742	Entpd2/Pid1/Il6st	3
GO:0030900	BP	GO:0030900	forebrain development	8/111	393/23328	0.000589857	0.0150649	0.0111328	Nfib/Nr2f2/Nrp1/Atp1a2/Ntrk2/App/Cxcl12/Id2	8
GO:1902003	BP	GO:1902003	regulation of amyloid-beta formation	3/111	35/23328	0.000614158	0.015378	0.0113641	Ntrk2/App/Apoe	3
GO:1905898	BP	GO:1905898	positive regulation of response to endoplasmic reticulum stress	3/111	35/23328	0.000614158	0.015378	0.0113641	Cav1/App/Pik3r1	3
GO:0030500	BP	GO:0030500	regulation of bone mineralization	4/111	82/23328	0.000638271	0.0158266	0.0116957	Mgp/Osr1/Gpm6b/Tmem119	4
GO:0048009	BP	GO:0048009	insulin-like growth factor receptor signaling pathway	3/111	36/23328	0.000667679	0.016252	0.01201	Igfbp4/Pik3r1/Igfbp3	3
GO:0030168	BP	GO:0030168	platelet activation	4/111	83/23328	0.000668151	0.016252	0.01201	Cd9/Entpd2/Cfh/Apoe	4
GO:0003206	BP	GO:0003206	cardiac chamber morphogenesis	5/111	147/23328	0.000695923	0.0166111	0.0122754	Cpe/Nrp1/Slit3/Id2/Rbp4	5
GO:0045667	BP	GO:0045667	regulation of osteoblast differentiation	5/111	147/23328	0.000695923	0.0166111	0.0122754	Gdf10/Il6st/Tmem119/Cebpd/Id2	5
GO:0050680	BP	GO:0050680	negative regulation of epithelial cell proliferation	5/111	148/23328	0.000717559	0.0167184	0.0123546	Nfib/Nr2f2/Cav1/Apoe/Klf9	5
GO:0048846	BP	GO:0048846	axon extension involved in axon guidance	3/111	37/23328	0.000724086	0.0167184	0.0123546	Nrp1/Slit3/Cxcl12	3
GO:1902284	BP	GO:1902284	neuron projection extension involved in neuron projection guidance	3/111	37/23328	0.000724086	0.0167184	0.0123546	Nrp1/Slit3/Cxcl12	3
GO:0030203	BP	GO:0030203	glycosaminoglycan metabolic process	4/111	85/23328	0.000730863	0.0167184	0.0123546	Bgn/Spock2/Dcn/Egflam	4
GO:0001935	BP	GO:0001935	endothelial cell proliferation	5/111	149/23328	0.000739694	0.0167184	0.0123546	F3/Nr2f2/Cav1/Cxcl12/Apoe	5
GO:0050921	BP	GO:0050921	positive regulation of chemotaxis	5/111	149/23328	0.000739694	0.0167184	0.0123546	Gas6/Smoc2/Nrp1/App/Cxcl12	5
GO:0048708	BP	GO:0048708	astrocyte differentiation	4/111	86/23328	0.000763729	0.0171102	0.0126442	Il6st/App/Lamb2/Id2	4
GO:0038084	BP	GO:0038084	vascular endothelial growth factor signaling pathway	3/111	38/23328	0.000783439	0.0173992	0.0128577	Smoc2/Nrp1/Dcn	3
GO:0001822	BP	GO:0001822	kidney development	7/111	318/23328	0.00082938	0.0182607	0.0134944	Osr1/Cfh/Nrp1/Bicc1/Lamb2/Col4a4/Id2	7
GO:0018108	BP	GO:0018108	peptidyl-tyrosine phosphorylation	7/111	322/23328	0.00089206	0.0192336	0.0142134	Gas6/Epha3/Nrp1/Il6st/Cav1/App/Kitl	7
GO:0060828	BP	GO:0060828	regulation of canonical Wnt signaling pathway	6/111	234/23328	0.000900417	0.0192336	0.0142134	Cav1/Bicc1/App/Dkk3/Col1a1/Apoe	6
GO:2000116	BP	GO:2000116	regulation of cysteine-type endopeptidase activity	6/111	234/23328	0.000900417	0.0192336	0.0142134	F3/Gas6/Gsn/App/Hspa1b/Dpep1	6
GO:1903035	BP	GO:1903035	negative regulation of response to wounding	4/111	90/23328	0.000905687	0.0192336	0.0142134	Serping1/Cd9/Thbd/Apoe	4
GO:0085029	BP	GO:0085029	extracellular matrix assembly	3/111	40/23328	0.000911225	0.0192336	0.0142134	Gpm6b/Lamb2/Mfap4	3
GO:0010632	BP	GO:0010632	regulation of epithelial cell migration	6/111	235/23328	0.000920485	0.0192698	0.0142401	Meox2/Smoc2/Nr2f2/Nrp1/Dcn/Apoe	6
GO:0033002	BP	GO:0033002	muscle cell proliferation	6/111	236/23328	0.000940896	0.0193914	0.01433	Ndrg2/Cav1/Pik3r1/Id2/Rbp4/Igfbp3	6
GO:0018212	BP	GO:0018212	peptidyl-tyrosine modification	7/111	325/23328	0.00094148	0.0193914	0.01433	Gas6/Epha3/Nrp1/Il6st/Cav1/App/Kitl	7
GO:0034205	BP	GO:0034205	amyloid-beta formation	3/111	41/23328	0.000979775	0.0198053	0.0146359	Ntrk2/App/Apoe	3
GO:1902991	BP	GO:1902991	regulation of amyloid precursor protein catabolic process	3/111	41/23328	0.000979775	0.0198053	0.0146359	Ntrk2/App/Apoe	3
GO:0032836	BP	GO:0032836	glomerular basement membrane development	2/111	10/23328	0.000984838	0.0198053	0.0146359	Lamb2/Col4a4	2
GO:0030178	BP	GO:0030178	negative regulation of Wnt signaling pathway	5/111	161/23328	0.00104695	0.0205723	0.0152026	Cav1/Bicc1/App/Dkk3/Apoe	5
GO:0001763	BP	GO:0001763	morphogenesis of a branching structure	6/111	241/23328	0.00104824	0.0205723	0.0152026	Mgp/Cpe/Hhip/Nrp1/Cxcl12/Adm	6
GO:0030501	BP	GO:0030501	positive regulation of bone mineralization	3/111	42/23328	0.00105151	0.0205723	0.0152026	Osr1/Gpm6b/Tmem119	3
GO:0016055	BP	GO:0016055	Wnt signaling pathway	8/111	430/23328	0.0010552	0.0205723	0.0152026	Cpe/Ndrg2/Cav1/Bicc1/App/Dkk3/Col1a1/Apoe	8
GO:0009100	BP	GO:0009100	glycoprotein metabolic process	7/111	332/23328	0.00106521	0.0206102	0.0152306	Cst3/Bgn/Spock2/Bace2/Dcn/Egflam/Adamts12	7
GO:0198738	BP	GO:0198738	cell-cell signaling by wnt	8/111	432/23328	0.00108693	0.0208722	0.0154243	Cpe/Ndrg2/Cav1/Bicc1/App/Dkk3/Col1a1/Apoe	8
GO:0021954	BP	GO:0021954	central nervous system neuron development	4/111	95/23328	0.00110808	0.0211196	0.0156071	Nfib/Nrp1/Ntrk2/Cdh11	4
GO:0048660	BP	GO:0048660	regulation of smooth muscle cell proliferation	5/111	165/23328	0.00116781	0.022048	0.0162932	Ndrg2/Cav1/Pik3r1/Id2/Igfbp3	5
GO:0001570	BP	GO:0001570	vasculogenesis	4/111	97/23328	0.00119725	0.022048	0.0162932	Nrp1/Cav1/Ntrk2/Adm	4
GO:0001867	BP	GO:0001867	complement activation, lectin pathway	2/111	11/23328	0.00119995	0.022048	0.0162932	Serping1/Mfap4	2
GO:0043568	BP	GO:0043568	positive regulation of insulin-like growth factor receptor signaling pathway	2/111	11/23328	0.00119995	0.022048	0.0162932	Igfbp4/Igfbp3	2
GO:1902548	BP	GO:1902548	negative regulation of cellular response to vascular endothelial growth factor stimulus	2/111	11/23328	0.00119995	0.022048	0.0162932	Dcn/Adamts12	2
GO:0010001	BP	GO:0010001	glial cell differentiation	6/111	249/23328	0.00123928	0.022608	0.016707	Nfib/Il6st/Ntrk2/App/Lamb2/Id2	6
GO:0001937	BP	GO:0001937	negative regulation of endothelial cell proliferation	3/111	45/23328	0.00128634	0.0233001	0.0172185	Nr2f2/Cav1/Apoe	3
GO:0045862	BP	GO:0045862	positive regulation of proteolysis	7/111	344/23328	0.00130677	0.0235034	0.0173687	F3/Gsn/Cav1/App/Hspa1b/Apoe/Hspa1a	7
GO:0048659	BP	GO:0048659	smooth muscle cell proliferation	5/111	170/23328	0.00133308	0.0238089	0.0175944	Ndrg2/Cav1/Pik3r1/Id2/Igfbp3	5
GO:0033344	BP	GO:0033344	cholesterol efflux	3/111	46/23328	0.00137135	0.0243224	0.0179739	Pltp/Cav1/Apoe	3
GO:0060041	BP	GO:0060041	retina development in camera-type eye	5/111	172/23328	0.00140379	0.0246053	0.018183	Cfh/Nrp1/Ntrk2/Lamb2/Rbp4	5
GO:0034375	BP	GO:0034375	high-density lipoprotein particle remodeling	2/111	12/23328	0.00143547	0.0246053	0.018183	Pltp/Apoe	2
GO:0038063	BP	GO:0038063	collagen-activated tyrosine kinase receptor signaling pathway	2/111	12/23328	0.00143547	0.0246053	0.018183	Col1a1/Col4a2	2
GO:1900272	BP	GO:1900272	negative regulation of long-term synaptic potentiation	2/111	12/23328	0.00143547	0.0246053	0.018183	App/Apoe	2
GO:1902947	BP	GO:1902947	regulation of tau-protein kinase activity	2/111	12/23328	0.00143547	0.0246053	0.018183	App/Apoe	2
GO:0043271	BP	GO:0043271	negative regulation of ion transport	5/111	174/23328	0.00147724	0.0251157	0.0185601	Osr1/Cav1/Atp1a2/Gpm6b/Apoe	5
GO:0007626	BP	GO:0007626	locomotory behavior	6/111	258/23328	0.00148491	0.0251157	0.0185601	Selenop/Atp1a2/App/Cxcl12/Apoe/Id2	6
GO:0050772	BP	GO:0050772	positive regulation of axonogenesis	4/111	103/23328	0.0014948	0.0251165	0.0185607	Nrp1/Ntrk2/Cxcl12/Apoe	4
GO:0045665	BP	GO:0045665	negative regulation of neuron differentiation	6/111	259/23328	0.00151434	0.0252786	0.0186805	Epha3/Nrp1/Cav1/App/Apoe/Id2	6
GO:0050730	BP	GO:0050730	regulation of peptidyl-tyrosine phosphorylation	6/111	263/23328	0.00163652	0.0266625	0.0197032	Gas6/Nrp1/Il6st/Cav1/App/Kitl	6
GO:0062012	BP	GO:0062012	regulation of small molecule metabolic process	7/111	358/23328	0.00164069	0.0266625	0.0197032	Igfbp4/Pid1/Cav1/App/Dkk3/Apoe/Igfbp3	7
GO:0006022	BP	GO:0006022	aminoglycan metabolic process	4/111	106/23328	0.00166134	0.0266625	0.0197032	Bgn/Spock2/Dcn/Egflam	4
GO:0032488	BP	GO:0032488	Cdc42 protein signal transduction	2/111	13/23328	0.0016912	0.0266625	0.0197032	Nrp1/Apoe	2
GO:0048012	BP	GO:0048012	hepatocyte growth factor receptor signaling pathway	2/111	13/23328	0.0016912	0.0266625	0.0197032	Nrp1/Adamts12	2
GO:0048711	BP	GO:0048711	positive regulation of astrocyte differentiation	2/111	13/23328	0.0016912	0.0266625	0.0197032	Il6st/Id2	2
GO:0071679	BP	GO:0071679	commissural neuron axon guidance	2/111	13/23328	0.0016912	0.0266625	0.0197032	Nfib/Nrp1	2
GO:1901163	BP	GO:1901163	regulation of trophoblast cell migration	2/111	13/23328	0.0016912	0.0266625	0.0197032	Arhgdib/Timp1	2
GO:2000650	BP	GO:2000650	negative regulation of sodium ion transmembrane transporter activity	2/111	13/23328	0.0016912	0.0266625	0.0197032	Osr1/Atp1a2	2
GO:0008038	BP	GO:0008038	neuron recognition	3/111	50/23328	0.0017464	0.0270322	0.0199764	Epha3/Nrp1/App	3
GO:0070169	BP	GO:0070169	positive regulation of biomineral tissue development	3/111	50/23328	0.0017464	0.0270322	0.0199764	Osr1/Gpm6b/Tmem119	3
GO:0110151	BP	GO:0110151	positive regulation of biomineralization	3/111	50/23328	0.0017464	0.0270322	0.0199764	Osr1/Gpm6b/Tmem119	3
GO:0048588	BP	GO:0048588	developmental cell growth	6/111	267/23328	0.00176606	0.0270492	0.019989	Nrp1/Slit3/App/Cxcl12/Lamb2/Apoe	6
GO:0019216	BP	GO:0019216	regulation of lipid metabolic process	7/111	363/23328	0.00177484	0.0270492	0.019989	Igfbp7/Cav1/App/Dkk3/Pik3r1/Apoe/Id2	7
GO:0034754	BP	GO:0034754	cellular hormone metabolic process	4/111	108/23328	0.00177928	0.0270492	0.019989	Rbp1/Dkk3/Adm/Rbp4	4
GO:0010951	BP	GO:0010951	negative regulation of endopeptidase activity	5/111	182/23328	0.00179961	0.0271965	0.0200978	Gas6/Serping1/Hspa1b/Timp1/Dpep1	5
GO:0051961	BP	GO:0051961	negative regulation of nervous system development	7/111	365/23328	0.00183083	0.027458	0.0202911	Cpe/Epha3/Nrp1/Cav1/App/Apoe/Id2	7
GO:0001959	BP	GO:0001959	regulation of cytokine-mediated signaling pathway	4/111	109/23328	0.00184037	0.027458	0.0202911	Gas6/Il6st/Cav1/Slit3	4
GO:0042987	BP	GO:0042987	amyloid precursor protein catabolic process	3/111	51/23328	0.00184917	0.027458	0.0202911	Ntrk2/App/Apoe	3
GO:0008344	BP	GO:0008344	adult locomotory behavior	4/111	110/23328	0.0019029	0.0276021	0.0203975	Atp1a2/App/Cxcl12/Id2	4
GO:0019221	BP	GO:0019221	cytokine-mediated signaling pathway	7/111	369/23328	0.00194693	0.0276021	0.0203975	F3/Gas6/Il11ra1/Il6st/Cav1/Slit3/Cxcl12	7
GO:0032963	BP	GO:0032963	collagen metabolic process	4/111	111/23328	0.00196689	0.0276021	0.0203975	Mmp3/Cygb/Col1a1/Mfap4	4
GO:0038065	BP	GO:0038065	collagen-activated signaling pathway	2/111	14/23328	0.00196694	0.0276021	0.0203975	Col1a1/Col4a2	2
GO:0044764	BP	GO:0044764	multi-organism cellular process	2/111	14/23328	0.00196694	0.0276021	0.0203975	Gas6/Cav1	2
GO:0061450	BP	GO:0061450	trophoblast cell migration	2/111	14/23328	0.00196694	0.0276021	0.0203975	Arhgdib/Timp1	2
GO:0072224	BP	GO:0072224	metanephric glomerulus development	2/111	14/23328	0.00196694	0.0276021	0.0203975	Osr1/Lamb2	2
GO:1902306	BP	GO:1902306	negative regulation of sodium ion transmembrane transport	2/111	14/23328	0.00196694	0.0276021	0.0203975	Osr1/Atp1a2	2
GO:1902931	BP	GO:1902931	negative regulation of alcohol biosynthetic process	2/111	14/23328	0.00196694	0.0276021	0.0203975	Dkk3/Apoe	2
GO:1902950	BP	GO:1902950	regulation of dendritic spine maintenance	2/111	14/23328	0.00196694	0.0276021	0.0203975	App/Apoe	2
GO:0060560	BP	GO:0060560	developmental growth involved in morphogenesis	6/111	275/23328	0.00204838	0.0284892	0.0210531	Nrp1/Slit3/App/Cxcl12/Lamb2/Apoe	6
GO:0032371	BP	GO:0032371	regulation of sterol transport	3/111	53/23328	0.00206585	0.0284892	0.0210531	Pltp/Cav1/Apoe	3
GO:0032374	BP	GO:0032374	regulation of cholesterol transport	3/111	53/23328	0.00206585	0.0284892	0.0210531	Pltp/Cav1/Apoe	3
GO:0050808	BP	GO:0050808	synapse organization	8/111	479/23328	0.00208089	0.0284892	0.0210531	Epha3/Ndrg2/Nrp1/Ntrk2/App/Pik3r1/Lamb2/Apoe	8
GO:0061448	BP	GO:0061448	connective tissue development	6/111	276/23328	0.00208594	0.0284892	0.0210531	Mgp/Osr1/Nfib/Adamts12/Col1a1/Id2	6
GO:0007379	BP	GO:0007379	segment specification	2/111	15/23328	0.00226251	0.0302537	0.022357	Osr1/Meox2	2
GO:0030449	BP	GO:0030449	regulation of complement activation	2/111	15/23328	0.00226251	0.0302537	0.022357	Serping1/Cfh	2
GO:0046548	BP	GO:0046548	retinal rod cell development	2/111	15/23328	0.00226251	0.0302537	0.022357	Cfh/Ntrk2	2
GO:2000811	BP	GO:2000811	negative regulation of anoikis	2/111	15/23328	0.00226251	0.0302537	0.022357	Cav1/Ntrk2	2
GO:0090287	BP	GO:0090287	regulation of cellular response to growth factor stimulus	6/111	281/23328	0.00228159	0.0303499	0.0224281	Chrdl1/Smoc2/Hhip/Cav1/Dcn/Adamts12	6
GO:0045773	BP	GO:0045773	positive regulation of axon extension	3/111	55/23328	0.00229768	0.0304056	0.0224693	Nrp1/Cxcl12/Apoe	3
GO:0003205	BP	GO:0003205	cardiac chamber development	5/111	194/23328	0.00237601	0.0312031	0.0230586	Cpe/Nrp1/Slit3/Id2/Rbp4	5
GO:1901890	BP	GO:1901890	positive regulation of cell junction assembly	4/111	117/23328	0.00238238	0.0312031	0.0230586	Nrp1/Cav1/Ntrk2/Pik3r1	4
GO:0060070	BP	GO:0060070	canonical Wnt signaling pathway	6/111	284/23328	0.00240544	0.0313374	0.0231579	Cav1/Bicc1/App/Dkk3/Col1a1/Apoe	6
GO:1902893	BP	GO:1902893	regulation of pri-miRNA transcription by RNA polymerase II	3/111	56/23328	0.0024194	0.0313374	0.0231579	Nfib/Klf5/App	3
GO:0050731	BP	GO:0050731	positive regulation of peptidyl-tyrosine phosphorylation	5/111	195/23328	0.00242945	0.0313374	0.0231579	Gas6/Nrp1/Il6st/App/Kitl	5
GO:0021782	BP	GO:0021782	glial cell development	4/111	118/23328	0.00245705	0.0315343	0.0233034	Ntrk2/App/Lamb2/Id2	4
GO:0042445	BP	GO:0042445	hormone metabolic process	5/111	196/23328	0.00248375	0.0316513	0.0233899	Cpe/Rbp1/Dkk3/Adm/Rbp4	5
GO:0001952	BP	GO:0001952	regulation of cell-matrix adhesion	4/111	119/23328	0.00253332	0.0316513	0.0233899	Epha3/Nrp1/Gpm6b/Pik3r1	4
GO:0060759	BP	GO:0060759	regulation of response to cytokine stimulus	4/111	119/23328	0.00253332	0.0316513	0.0233899	Gas6/Il6st/Cav1/Slit3	4
GO:0010721	BP	GO:0010721	negative regulation of cell development	7/111	387/23328	0.00254177	0.0316513	0.0233899	Fbln1/Epha3/Nrp1/Cav1/App/Apoe/Id2	7
GO:0060562	BP	GO:0060562	epithelial tube morphogenesis	7/111	387/23328	0.00254177	0.0316513	0.0233899	Mgp/Osr1/Hhip/Nrp1/Cxcl12/Adamts12/Adm	7
GO:0006825	BP	GO:0006825	copper ion transport	2/111	16/23328	0.00257771	0.0316513	0.0233899	Steap4/Cp	2
GO:0035641	BP	GO:0035641	locomotory exploration behavior	2/111	16/23328	0.00257771	0.0316513	0.0233899	Atp1a2/Apoe	2
GO:0051044	BP	GO:0051044	positive regulation of membrane protein ectodomain proteolysis	2/111	16/23328	0.00257771	0.0316513	0.0233899	App/Apoe	2
GO:1902430	BP	GO:1902430	negative regulation of amyloid-beta formation	2/111	16/23328	0.00257771	0.0316513	0.0233899	Ntrk2/Apoe	2
GO:1990138	BP	GO:1990138	neuron projection extension	5/111	198/23328	0.002595	0.0317111	0.0234341	Nrp1/Slit3/Cxcl12/Lamb2/Apoe	5
GO:0030282	BP	GO:0030282	bone mineralization	4/111	120/23328	0.0026112	0.0317571	0.0234681	Mgp/Osr1/Gpm6b/Tmem119	4
GO:0007162	BP	GO:0007162	negative regulation of cell adhesion	6/111	290/23328	0.00266828	0.0322219	0.0238115	Fbln1/Cd9/Gpnmb/Cxcl12/Col1a1/Pik3r1	6
GO:0061614	BP	GO:0061614	pri-miRNA transcription by RNA polymerase II	3/111	58/23328	0.00267464	0.0322219	0.0238115	Nfib/Klf5/App	3
GO:0051216	BP	GO:0051216	cartilage development	5/111	200/23328	0.00270982	0.0324924	0.0240114	Mgp/Osr1/Nfib/Adamts12/Col1a1	5
GO:0016525	BP	GO:0016525	negative regulation of angiogenesis	4/111	122/23328	0.00277186	0.0330809	0.0244463	Meox2/Hhip/Dcn/Col4a2	4
GO:0007528	BP	GO:0007528	neuromuscular junction development	3/111	59/23328	0.00280825	0.0333594	0.0246521	Ntrk2/App/Lamb2	3
GO:0042176	BP	GO:0042176	regulation of protein catabolic process	7/111	395/23328	0.00284722	0.0336568	0.0248718	Cst3/Cav1/App/Hspa1b/Timp1/Apoe/Hspa1a	7
GO:0031331	BP	GO:0031331	positive regulation of cellular catabolic process	7/111	396/23328	0.0028873	0.0336568	0.0248718	Cav1/Dcn/App/Hspa1b/Apoe/Hspa1a/Igfbp3	7
GO:0010631	BP	GO:0010631	epithelial cell migration	6/111	295/23328	0.00290332	0.0336568	0.0248718	Meox2/Smoc2/Nr2f2/Nrp1/Dcn/Apoe	6
GO:0035729	BP	GO:0035729	cellular response to hepatocyte growth factor stimulus	2/111	17/23328	0.00291235	0.0336568	0.0248718	Nrp1/Adamts12	2
GO:0070206	BP	GO:0070206	protein trimerization	2/111	17/23328	0.00291235	0.0336568	0.0248718	Steap4/App	2
GO:1902894	BP	GO:1902894	negative regulation of pri-miRNA transcription by RNA polymerase II	2/111	17/23328	0.00291235	0.0336568	0.0248718	Nfib/App	2
GO:0051893	BP	GO:0051893	regulation of focal adhesion assembly	3/111	60/23328	0.00294591	0.0337392	0.0249328	Epha3/Nrp1/Gpm6b	3
GO:0090109	BP	GO:0090109	regulation of cell-substrate junction assembly	3/111	60/23328	0.00294591	0.0337392	0.0249328	Epha3/Nrp1/Gpm6b	3
GO:0090132	BP	GO:0090132	epithelium migration	6/111	297/23328	0.00300156	0.0342232	0.0252904	Meox2/Smoc2/Nr2f2/Nrp1/Dcn/Apoe	6
GO:0009416	BP	GO:0009416	response to light stimulus	6/111	298/23328	0.0030516	0.0346391	0.0255978	Atp1a2/App/Pik3r1/Id2/Rbp4/Mfap4	6
GO:0010812	BP	GO:0010812	negative regulation of cell-substrate adhesion	3/111	61/23328	0.00308765	0.0347216	0.0256587	Fbln1/Col1a1/Pik3r1	3
GO:0090130	BP	GO:0090130	tissue migration	6/111	299/23328	0.00310227	0.0347216	0.0256587	Meox2/Smoc2/Nr2f2/Nrp1/Dcn/Apoe	6
GO:0032640	BP	GO:0032640	tumor necrosis factor production	4/111	126/23328	0.00311325	0.0347216	0.0256587	Gas6/Gpnmb/App/Pik3r1	4
GO:2000181	BP	GO:2000181	negative regulation of blood vessel morphogenesis	4/111	126/23328	0.00311325	0.0347216	0.0256587	Meox2/Hhip/Dcn/Col4a2	4
GO:0014902	BP	GO:0014902	myotube differentiation	4/111	127/23328	0.00320288	0.0350675	0.0259143	Cd9/Klf5/Cxcl12/Tmem119	4
GO:0031102	BP	GO:0031102	neuron projection regeneration	3/111	62/23328	0.00323351	0.0350675	0.0259143	Adm/Lamb2/Matn2	3
GO:0051148	BP	GO:0051148	negative regulation of muscle cell differentiation	3/111	62/23328	0.00323351	0.0350675	0.0259143	Klf5/Tmem119/Id2	3
GO:0042026	BP	GO:0042026	protein refolding	2/111	18/23328	0.00326624	0.0350675	0.0259143	Hspa1b/Hspa1a	2
GO:0060576	BP	GO:0060576	intestinal epithelial cell development	2/111	18/23328	0.00326624	0.0350675	0.0259143	Il6st/Klf5	2
GO:1901673	BP	GO:1901673	regulation of mitotic spindle assembly	2/111	18/23328	0.00326624	0.0350675	0.0259143	Hspa1b/Hspa1a	2
GO:1902992	BP	GO:1902992	negative regulation of amyloid precursor protein catabolic process	2/111	18/23328	0.00326624	0.0350675	0.0259143	Ntrk2/Apoe	2
GO:1903019	BP	GO:1903019	negative regulation of glycoprotein metabolic process	2/111	18/23328	0.00326624	0.0350675	0.0259143	Cst3/Bace2	2
GO:0051346	BP	GO:0051346	negative regulation of hydrolase activity	7/111	405/23328	0.00326784	0.0350675	0.0259143	Cst3/Gas6/Serping1/App/Hspa1b/Timp1/Dpep1	7
GO:0071706	BP	GO:0071706	tumor necrosis factor superfamily cytokine production	4/111	128/23328	0.00329426	0.0352031	0.0260145	Gas6/Gpnmb/App/Pik3r1	4
GO:0060326	BP	GO:0060326	cell chemotaxis	6/111	303/23328	0.00331124	0.0352371	0.0260397	Gas6/Smoc2/Nrp1/App/Cxcl12/Dpep1	6
GO:0050866	BP	GO:0050866	negative regulation of cell activation	5/111	210/23328	0.00333986	0.0353118	0.0260949	Cygb/Cd9/Gpnmb/Apoe/Id2	5
GO:0030111	BP	GO:0030111	regulation of Wnt signaling pathway	6/111	304/23328	0.00336508	0.0353118	0.0260949	Cav1/Bicc1/App/Dkk3/Col1a1/Apoe	6
GO:0071260	BP	GO:0071260	cellular response to mechanical stimulus	3/111	63/23328	0.00338354	0.0353118	0.0260949	Cav1/Atp1a2/Col1a1	3
GO:0150116	BP	GO:0150116	regulation of cell-substrate junction organization	3/111	63/23328	0.00338354	0.0353118	0.0260949	Epha3/Nrp1/Gpm6b	3
GO:0033138	BP	GO:0033138	positive regulation of peptidyl-serine phosphorylation	4/111	129/23328	0.00338739	0.0353118	0.0260949	Gas6/Cav1/Ntrk2/App	4
GO:0043112	BP	GO:0043112	receptor metabolic process	5/111	212/23328	0.00347752	0.0360073	0.0266089	Cd9/Cav1/App/Adm/Apoe	5
GO:0032368	BP	GO:0032368	regulation of lipid transport	4/111	130/23328	0.00348231	0.0360073	0.0266089	Pltp/Cav1/Apoe/Igfbp3	4
GO:0002761	BP	GO:0002761	regulation of myeloid leukocyte differentiation	4/111	131/23328	0.00357901	0.0364491	0.0269353	Rbp1/Pik3r1/Kitl/Id2	4
GO:0031623	BP	GO:0031623	receptor internalization	4/111	131/23328	0.00357901	0.0364491	0.0269353	Cd9/Cav1/App/Adm	4
GO:0002031	BP	GO:0002031	G protein-coupled receptor internalization	2/111	19/23328	0.0036392	0.0364491	0.0269353	App/Adm	2
GO:0010544	BP	GO:0010544	negative regulation of platelet activation	2/111	19/23328	0.0036392	0.0364491	0.0269353	Cd9/Apoe	2
GO:0010766	BP	GO:0010766	negative regulation of sodium ion transport	2/111	19/23328	0.0036392	0.0364491	0.0269353	Osr1/Atp1a2	2
GO:0035728	BP	GO:0035728	response to hepatocyte growth factor	2/111	19/23328	0.0036392	0.0364491	0.0269353	Nrp1/Adamts12	2
GO:0043116	BP	GO:0043116	negative regulation of vascular permeability	2/111	19/23328	0.0036392	0.0364491	0.0269353	Adm/Apoe	2
GO:0060221	BP	GO:0060221	retinal rod cell differentiation	2/111	19/23328	0.0036392	0.0364491	0.0269353	Cfh/Ntrk2	2
GO:0034763	BP	GO:0034763	negative regulation of transmembrane transport	4/111	132/23328	0.00367753	0.0366891	0.0271127	Osr1/Pid1/Cav1/Atp1a2	4
GO:0034308	BP	GO:0034308	primary alcohol metabolic process	3/111	65/23328	0.00369623	0.0367322	0.0271445	Rbp1/Dkk3/Rbp4	3
GO:0070374	BP	GO:0070374	positive regulation of ERK1 and ERK2 cascade	5/111	216/23328	0.00376501	0.0372706	0.0275425	Gas6/Nrp1/Gpnmb/App/Apoe	5
GO:0002253	BP	GO:0002253	activation of immune response	7/111	416/23328	0.00378376	0.0373116	0.0275727	C2/Serping1/Cfh/C1s1/C1ra/Mfap4/C4b	7
GO:0002685	BP	GO:0002685	regulation of leukocyte migration	5/111	217/23328	0.00383946	0.0377153	0.0278711	Gas6/Cd9/App/Cxcl12/Kitl	5
GO:0048545	BP	GO:0048545	response to steroid hormone	5/111	218/23328	0.00391497	0.0383097	0.0283103	Cav1/Atp1a2/Ntrk2/Pik3r1/Klf9	5
GO:0051701	BP	GO:0051701	interaction with host	4/111	135/23328	0.0039841	0.0388374	0.0287003	Gas6/Fbln1/Gsn/Cav1	4
GO:0072243	BP	GO:0072243	metanephric nephron epithelium development	2/111	20/23328	0.00403104	0.0389972	0.0288184	Osr1/Lamb2	2
GO:1900746	BP	GO:1900746	regulation of vascular endothelial growth factor signaling pathway	2/111	20/23328	0.00403104	0.0389972	0.0288184	Smoc2/Dcn	2
GO:0002573	BP	GO:0002573	myeloid leukocyte differentiation	5/111	220/23328	0.00406917	0.0392176	0.0289812	Rbp1/App/Pik3r1/Kitl/Id2	5
GO:0007566	BP	GO:0007566	embryo implantation	3/111	68/23328	0.00419738	0.0401393	0.0296623	Arhgdib/Timp1/Klf9	3
GO:0032413	BP	GO:0032413	negative regulation of ion transmembrane transporter activity	3/111	68/23328	0.00419738	0.0401393	0.0296623	Osr1/Cav1/Atp1a2	3
GO:0045732	BP	GO:0045732	positive regulation of protein catabolic process	5/111	222/23328	0.00422767	0.0401393	0.0296623	Cav1/App/Hspa1b/Apoe/Hspa1a	5
GO:0061138	BP	GO:0061138	morphogenesis of a branching epithelium	5/111	222/23328	0.00422767	0.0401393	0.0296623	Mgp/Hhip/Nrp1/Cxcl12/Adm	5
GO:0001933	BP	GO:0001933	negative regulation of protein phosphorylation	7/111	425/23328	0.00425019	0.0402036	0.0297099	Fbln1/Nr2f2/Ndrg2/Pid1/Cav1/Apoe/Igfbp3	7
GO:0050920	BP	GO:0050920	regulation of chemotaxis	5/111	224/23328	0.00439053	0.0411006	0.0303727	Gas6/Smoc2/Nrp1/App/Cxcl12	5
GO:0051481	BP	GO:0051481	negative regulation of cytosolic calcium ion concentration	2/111	21/23328	0.00444157	0.0411006	0.0303727	Il6st/Atp1a2	2
GO:0090026	BP	GO:0090026	positive regulation of monocyte chemotaxis	2/111	21/23328	0.00444157	0.0411006	0.0303727	App/Cxcl12	2
GO:1902004	BP	GO:1902004	positive regulation of amyloid-beta formation	2/111	21/23328	0.00444157	0.0411006	0.0303727	App/Apoe	2
GO:1903209	BP	GO:1903209	positive regulation of oxidative stress-induced cell death	2/111	21/23328	0.00444157	0.0411006	0.0303727	Mmp3/App	2
GO:2000209	BP	GO:2000209	regulation of anoikis	2/111	21/23328	0.00444157	0.0411006	0.0303727	Cav1/Ntrk2	2
GO:0048762	BP	GO:0048762	mesenchymal cell differentiation	5/111	225/23328	0.00447362	0.0412478	0.0304815	Osr1/Epha3/Nrp1/Col1a1/Kitl	5
GO:2000107	BP	GO:2000107	negative regulation of leukocyte apoptotic process	3/111	70/23328	0.0045533	0.0418314	0.0309128	Gas6/Cxcl12/Kitl	3
GO:0006516	BP	GO:0006516	glycoprotein catabolic process	2/111	22/23328	0.00487061	0.0445861	0.0329485	Cst3/Adamts12	2
GO:0001558	BP	GO:0001558	regulation of cell growth	7/111	438/23328	0.00499939	0.0456016	0.0336989	Igfbp7/Igfbp4/Nrp1/Slit3/Cxcl12/Apoe/Igfbp3	7
GO:1903364	BP	GO:1903364	positive regulation of cellular protein catabolic process	4/111	145/23328	0.00513016	0.0466278	0.0344573	Cav1/Hspa1b/Apoe/Hspa1a	4
GO:0097191	BP	GO:0097191	extrinsic apoptotic signaling pathway	5/111	233/23328	0.00517919	0.0469065	0.0346632	Srpx/Nrp1/Cav1/Pik3r1/Kitl	5
GO:0031579	BP	GO:0031579	membrane raft organization	2/111	23/23328	0.00531798	0.0474899	0.0350943	Gsn/Cav1	2
GO:0042572	BP	GO:0042572	retinol metabolic process	2/111	23/23328	0.00531798	0.0474899	0.0350943	Rbp1/Rbp4	2
GO:0072202	BP	GO:0072202	cell differentiation involved in metanephros development	2/111	23/23328	0.00531798	0.0474899	0.0350943	Osr1/Lamb2	2
GO:0097062	BP	GO:0097062	dendritic spine maintenance	2/111	23/23328	0.00531798	0.0474899	0.0350943	App/Apoe	2
GO:0050768	BP	GO:0050768	negative regulation of neurogenesis	6/111	337/23328	0.00553618	0.0492662	0.036407	Epha3/Nrp1/Cav1/App/Apoe/Id2	6
GO:0062023	CC	GO:0062023	collagen-containing extracellular matrix	25/110	385/23271	1.35558e-21	2.54849e-19	2.24027e-19	Mgp/Cst3/F3/Igfbp7/Ltbp4/Bgn/Serping1/Vit/Fbln1/Spock2/Tgfbi/Smoc2/Entpd2/Ecm2/Abi3bp/Col15a1/Dcn/Egflam/Timp1/Col1a1/Lamb2/Col4a2/Matn2/Col4a4/Mfap4	25
GO:0005604	CC	GO:0005604	basement membrane	12/110	114/23271	2.4855e-13	2.33637e-11	2.05381e-11	Cst3/Fbln1/Tgfbi/Smoc2/Entpd2/Col15a1/Egflam/Timp1/Lamb2/Col4a2/Matn2/Col4a4	12
GO:0005614	CC	GO:0005614	interstitial matrix	5/110	17/23271	1.2734e-08	7.97998e-07	7.01488e-07	Vit/Smoc2/Ecm2/Abi3bp/Egflam	5
GO:0005581	CC	GO:0005581	collagen trimer	5/110	81/23271	4.14598e-05	0.00194861	0.00171295	Col15a1/Dcn/Col1a1/Col4a2/Col4a4	5
GO:0098644	CC	GO:0098644	complex of collagen trimers	3/110	18/23271	7.96285e-05	0.00299403	0.00263193	Col1a1/Col4a2/Col4a4	3
GO:0034364	CC	GO:0034364	high-density lipoprotein particle	3/110	26/23271	0.000246827	0.0077339	0.00679856	Pltp/App/Apoe	3
GO:0034358	CC	GO:0034358	plasma lipoprotein particle	3/110	34/23271	0.000552676	0.0129879	0.0114171	Pltp/App/Apoe	3
GO:1990777	CC	GO:1990777	lipoprotein particle	3/110	34/23271	0.000552676	0.0129879	0.0114171	Pltp/App/Apoe	3
GO:0043235	CC	GO:0043235	receptor complex	8/110	403/23271	0.000664845	0.0133532	0.0117382	Il11ra1/Epha3/Gabra3/Il6st/Ntrk2/App/Itgbl1/Kctd12	8
GO:0032994	CC	GO:0032994	protein-lipid complex	3/110	37/23271	0.000710276	0.0133532	0.0117382	Pltp/App/Apoe	3
GO:0034362	CC	GO:0034362	low-density lipoprotein particle	2/110	13/23271	0.00166926	0.0285292	0.0250788	App/Apoe	2
GO:0005201	MF	GO:0005201	extracellular matrix structural constituent	15/107	148/22669	3.6513e-16	1.10269e-13	8.49407e-14	Igfbp7/Ltbp4/Bgn/Fbln1/Spock2/Tgfbi/Abi3bp/Col15a1/Dcn/Col1a1/Lamb2/Col4a2/Matn2/Col4a4/Mfap4	15
GO:0005539	MF	GO:0005539	glycosaminoglycan binding	15/107	213/22669	8.42659e-14	1.27242e-11	9.80146e-12	Bgn/Vit/Spock2/Smoc2/Crispld2/Cfh/Ecm2/Abi3bp/Nrp1/Dcn/Egflam/Gpnmb/Slit3/App/Apoe	15
GO:0008201	MF	GO:0008201	heparin binding	10/107	156/22669	3.53419e-09	3.55775e-07	2.74054e-07	Smoc2/Crispld2/Cfh/Ecm2/Abi3bp/Nrp1/Gpnmb/Slit3/App/Apoe	10
GO:0019838	MF	GO:0019838	growth factor binding	9/107	147/22669	3.31137e-08	2.50008e-06	1.92582e-06	Igfbp7/Ltbp4/Igfbp4/Il11ra1/Nrp1/Il6st/Ntrk2/Col1a1/Igfbp3	9
GO:0005178	MF	GO:0005178	integrin binding	8/107	136/22669	2.69954e-07	1.63052e-05	1.25599e-05	Fbln1/Cd9/Tgfbi/Gpnmb/App/Cxcl12/Itgbl1/Lamb2	8
GO:0050840	MF	GO:0050840	extracellular matrix binding	6/107	61/22669	4.31739e-07	1.89311e-05	1.45827e-05	Bgn/Spock2/Tgfbi/Smoc2/Olfml2b/Dcn	6
GO:1901681	MF	GO:1901681	sulfur compound binding	10/107	260/22669	4.388e-07	1.89311e-05	1.45827e-05	Smoc2/Crispld2/Cfh/Ecm2/Abi3bp/Nrp1/Gpnmb/Slit3/App/Apoe	10
GO:0050839	MF	GO:0050839	cell adhesion molecule binding	10/107	284/22669	9.8068e-07	3.70207e-05	2.85171e-05	Cpe/Fbln1/Cd9/Tgfbi/Gpnmb/App/Cxcl12/Itgbl1/Lamb2/Cdh11	10
GO:0005518	MF	GO:0005518	collagen binding	5/107	71/22669	2.16739e-05	0.000727279	0.000560226	Tgfbi/Ecm2/Abi3bp/Dcn/Podn	5
GO:0061134	MF	GO:0061134	peptidase regulator activity	8/107	254/22669	2.78922e-05	0.000770179	0.000593271	Cst3/Gas6/Serping1/Fbln1/Cav1/App/Timp1/Dpep1	8
GO:0030020	MF	GO:0030020	extracellular matrix structural constituent conferring tensile strength	4/107	38/22669	3.06031e-05	0.000770179	0.000593271	Col15a1/Col1a1/Col4a2/Col4a4	4
GO:0043394	MF	GO:0043394	proteoglycan binding	4/107	38/22669	3.06031e-05	0.000770179	0.000593271	Cfh/Gpnmb/App/Apoe	4
GO:0030021	MF	GO:0030021	extracellular matrix structural constituent conferring compression resistance	3/107	14/22669	3.58335e-05	0.000832439	0.00064123	Bgn/Spock2/Dcn	3
GO:0002020	MF	GO:0002020	protease binding	6/107	152/22669	8.52122e-05	0.00183815	0.00141593	Cst3/F3/Ntrk2/Timp1/Col1a1/Hspa1a	6
GO:0043395	MF	GO:0043395	heparan sulfate proteoglycan binding	3/107	20/22669	0.000109934	0.00221334	0.00170495	Cfh/App/Apoe	3
GO:0001848	MF	GO:0001848	complement binding	3/107	24/22669	0.000192518	0.00363379	0.00279912	Serping1/Cfh/C4b	3
GO:0005520	MF	GO:0005520	insulin-like growth factor binding	3/107	29/22669	0.000341648	0.00606928	0.00467518	Igfbp7/Igfbp4/Igfbp3	3
GO:0005501	MF	GO:0005501	retinoid binding	3/107	33/22669	0.000503187	0.00837469	0.00645105	Rbp1/Nr2f2/Rbp4	3
GO:0004866	MF	GO:0004866	endopeptidase inhibitor activity	6/107	213/22669	0.000526884	0.00837469	0.00645105	Cst3/Gas6/Serping1/App/Timp1/Dpep1	6
GO:0048018	MF	GO:0048018	receptor ligand activity	9/107	499/22669	0.000600813	0.00843352	0.00649637	Gdf10/Clec11a/Gas6/Gpnmb/App/Timp1/Cxcl12/Adm/Kitl	9
GO:0030414	MF	GO:0030414	peptidase inhibitor activity	6/107	219/22669	0.000609655	0.00843352	0.00649637	Cst3/Gas6/Serping1/App/Timp1/Dpep1	6
GO:0016504	MF	GO:0016504	peptidase activator activity	3/107	36/22669	0.000651762	0.00843352	0.00649637	Fbln1/Cav1/App	3
GO:0008083	MF	GO:0008083	growth factor activity	5/107	147/22669	0.000669624	0.00843352	0.00649637	Gdf10/Clec11a/Timp1/Cxcl12/Kitl	5
GO:0061135	MF	GO:0061135	endopeptidase regulator activity	6/107	223/22669	0.000670214	0.00843352	0.00649637	Cst3/Gas6/Serping1/App/Timp1/Dpep1	6
GO:0019840	MF	GO:0019840	isoprenoid binding	3/107	39/22669	0.000825712	0.0099746	0.00768347	Rbp1/Nr2f2/Rbp4	3
GO:0008047	MF	GO:0008047	enzyme activator activity	8/107	460/22669	0.00152956	0.0177664	0.0136855	Gas6/Fbln1/Nrp1/Arhgdib/Cav1/App/Apoe/Igfbp3	8
GO:0031994	MF	GO:0031994	insulin-like growth factor I binding	2/107	13/22669	0.00166414	0.0186137	0.0143382	Igfbp4/Igfbp3	2
GO:0019841	MF	GO:0019841	retinol binding	2/107	14/22669	0.00193552	0.0203259	0.0156571	Rbp1/Rbp4	2
GO:0008237	MF	GO:0008237	metallopeptidase activity	5/107	187/22669	0.00195182	0.0203259	0.0156571	Mmp3/Cpe/Naalad2/Adamts12/Dpep1	5
GO:0016805	MF	GO:0016805	dipeptidase activity	2/107	15/22669	0.00222643	0.0224127	0.0172646	Naalad2/Dpep1	2
GO:0016918	MF	GO:0016918	retinal binding	2/107	16/22669	0.00253667	0.024712	0.0190358	Rbp1/Rbp4	2
GO:0004714	MF	GO:0004714	transmembrane receptor protein tyrosine kinase activity	3/107	59/22669	0.00274324	0.0258894	0.0199427	Epha3/Nrp1/Ntrk2	3
GO:0001846	MF	GO:0001846	opsonin binding	2/107	17/22669	0.00286605	0.0262287	0.0202041	Cfh/C4b	2
GO:0120020	MF	GO:0120020	cholesterol transfer activity	2/107	20/22669	0.00396727	0.0352387	0.0271445	Pltp/Apoe	2
GO:0005319	MF	GO:0005319	lipid transporter activity	4/107	138/22669	0.00418139	0.0356803	0.0274847	Pltp/Abca8a/Apoe/Rbp4	4
GO:0004869	MF	GO:0004869	cysteine-type endopeptidase inhibitor activity	3/107	69/22669	0.00427321	0.0356803	0.0274847	Cst3/Gas6/Dpep1	3
GO:0120015	MF	GO:0120015	sterol transfer activity	2/107	21/22669	0.00437143	0.0356803	0.0274847	Pltp/Apoe	2
GO:0016722	MF	GO:0016722	oxidoreductase activity, oxidizing metal ions	2/107	22/22669	0.00479382	0.0380983	0.0293472	Steap4/Cp	2
GO:0030971	MF	GO:0030971	receptor tyrosine kinase binding	3/107	73/22669	0.00500413	0.0387499	0.0298492	Gas6/Ntrk2/Pik3r1	3
GO:0051787	MF	GO:0051787	misfolded protein binding	2/107	23/22669	0.00523428	0.0395188	0.0304415	Hspa1b/Hspa1a	2
GO:0004175	MF	GO:0004175	endopeptidase activity	7/107	453/22669	0.0057131	0.041748	0.0321587	Mmp3/C2/F3/Bace2/C1s1/C1ra/Adamts12	7
GO:0019199	MF	GO:0019199	transmembrane receptor protein kinase activity	3/107	77/22669	0.00580602	0.041748	0.0321587	Epha3/Nrp1/Ntrk2	3
GO:0044183	MF	GO:0044183	protein folding chaperone	2/107	26/22669	0.00666226	0.0467908	0.0360431	Hspa1b/Hspa1a	2

## Sheet: Pa2GO
	ONTOLOGY	ID	Description	GeneRatio	BgRatio	pvalue	p.adjust	qvalue	geneID	Count
GO:0030198	BP	GO:0030198	extracellular matrix organization	14/105	302/23328	8.77482e-11	9.8832e-08	7.05226e-08	Col15a1/Col4a1/Col5a3/Col4a2/Cyp1b1/Adamts12/Lum/Pdgfra/Hspg2/Col27a1/Col18a1/Aplp2/Lamb1/Mmp3	14
GO:0043062	BP	GO:0043062	extracellular structure organization	14/105	303/23328	9.16617e-11	9.8832e-08	7.05226e-08	Col15a1/Col4a1/Col5a3/Col4a2/Cyp1b1/Adamts12/Lum/Pdgfra/Hspg2/Col27a1/Col18a1/Aplp2/Lamb1/Mmp3	14
GO:0071248	BP	GO:0071248	cellular response to metal ion	11/105	156/23328	1.21664e-10	9.8832e-08	7.05226e-08	Fabp4/Gsn/Fos/Egfr/Junb/Jun/Mt1/Jund/B2m/Fosb/Mt2	11
GO:0071276	BP	GO:0071276	cellular response to cadmium ion	6/105	23/23328	6.8263e-10	4.15892e-07	2.96764e-07	Gsn/Fos/Egfr/Jun/Mt1/Mt2	6
GO:0071241	BP	GO:0071241	cellular response to inorganic substance	11/105	227/23328	6.4931e-09	3.16474e-06	2.25823e-06	Fabp4/Gsn/Fos/Egfr/Junb/Jun/Mt1/Jund/B2m/Fosb/Mt2	11
GO:0046686	BP	GO:0046686	response to cadmium ion	6/105	35/23328	1.05069e-08	4.26754e-06	3.04515e-06	Gsn/Fos/Egfr/Jun/Mt1/Mt2	6
GO:1990000	BP	GO:1990000	amyloid fibril formation	5/105	18/23328	1.37233e-08	4.77767e-06	3.40916e-06	Apoe/Gsn/Cd36/Hspg2/B2m	5
GO:0010038	BP	GO:0010038	response to metal ion	11/105	274/23328	4.51042e-08	1.37399e-05	9.80423e-06	Fabp4/Gsn/Fos/Egfr/Junb/Jun/Mt1/Jund/B2m/Fosb/Mt2	11
GO:0007263	BP	GO:0007263	nitric oxide mediated signal transduction	5/105	26/23328	1.02388e-07	2.77245e-05	1.97831e-05	Apoe/Cd36/Egfr/Mt1/Mt2	5
GO:0006979	BP	GO:0006979	response to oxidative stress	12/105	409/23328	3.22862e-07	7.86814e-05	5.61439e-05	Apoe/Txnip/Cd36/Mgst1/Psap/Cyp1b1/Pdgfra/Fos/Egfr/Jun/Mmp3/Rhob	12
GO:0034614	BP	GO:0034614	cellular response to reactive oxygen species	8/105	150/23328	3.98854e-07	8.83644e-05	6.30534e-05	Cd36/Psap/Cyp1b1/Pdgfra/Fos/Egfr/Jun/Rhob	8
GO:0034599	BP	GO:0034599	cellular response to oxidative stress	10/105	276/23328	4.90471e-07	9.96065e-05	7.10753e-05	Cd36/Mgst1/Psap/Cyp1b1/Pdgfra/Fos/Egfr/Jun/Mmp3/Rhob	10
GO:0050673	BP	GO:0050673	epithelial cell proliferation	12/105	438/23328	6.66816e-07	0.000125002	8.91968e-05	Apoe/Bmper/Fgf10/Htra1/Ccl11/Zfp36/Igf1/Fst/Egfr/Jun/B2m/Gas1	12
GO:0019216	BP	GO:0019216	regulation of lipid metabolic process	11/105	363/23328	7.51985e-07	0.000130899	9.34044e-05	Apoe/Cd36/Psap/Rarres2/Zbtb20/Por/Dbi/Pdgfra/Igf1/Egr1/Angptl4	11
GO:0045834	BP	GO:0045834	positive regulation of lipid metabolic process	8/105	167/23328	9.01642e-07	0.00014556	0.000103866	Apoe/Cd36/Zbtb20/Por/Dbi/Pdgfra/Igf1/Angptl4	8
GO:0050727	BP	GO:0050727	regulation of inflammatory response	11/105	372/23328	9.55665e-07	0.00014556	0.000103866	Fabp4/Lpl/Apoe/Aoc3/Il1r1/Adamts12/Zfp36/Igf1/Il17d/Egfr/Socs3	11
GO:0007611	BP	GO:0007611	learning or memory	10/105	299/23328	1.01551e-06	0.000145576	0.000103878	Apoe/Dbi/Ccl11/Igf1/Egr1/Egfr/Lamb1/Jun/Sgk1/B2m	10
GO:0070372	BP	GO:0070372	regulation of ERK1 and ERK2 cascade	10/105	308/23328	1.3271e-06	0.000179675	0.000128209	Apoe/Cd36/Bmper/Fgf10/Ccl11/Pdgfra/Igf1/Egfr/Jun/Dusp1	10
GO:0070371	BP	GO:0070371	ERK1 and ERK2 cascade	10/105	325/23328	2.14872e-06	0.000275602	0.000196659	Apoe/Cd36/Bmper/Fgf10/Ccl11/Pdgfra/Igf1/Egfr/Jun/Dusp1	10
GO:0062197	BP	GO:0062197	cellular response to chemical stress	10/105	332/23328	2.5985e-06	0.000316627	0.000225933	Cd36/Mgst1/Psap/Cyp1b1/Pdgfra/Fos/Egfr/Jun/Mmp3/Rhob	10
GO:0050890	BP	GO:0050890	cognition	10/105	336/23328	2.89063e-06	0.000331361	0.000236446	Apoe/Dbi/Ccl11/Igf1/Egr1/Egfr/Lamb1/Jun/Sgk1/B2m	10
GO:0042445	BP	GO:0042445	hormone metabolic process	8/105	196/23328	2.99136e-06	0.000331361	0.000236446	Slc16a2/Adh1/Cyp1b1/Enpep/Por/Pdgfra/Igf1/Egr1	8
GO:0000302	BP	GO:0000302	response to reactive oxygen species	8/105	202/23328	3.74016e-06	0.000396294	0.00028278	Cd36/Psap/Cyp1b1/Pdgfra/Fos/Egfr/Jun/Rhob	8
GO:0070374	BP	GO:0070374	positive regulation of ERK1 and ERK2 cascade	8/105	216/23328	6.12684e-06	0.000612115	0.000436781	Apoe/Cd36/Bmper/Fgf10/Ccl11/Pdgfra/Egfr/Jun	8
GO:0061298	BP	GO:0061298	retina vasculature development in camera-type eye	4/105	27/23328	6.27939e-06	0.000612115	0.000436781	Col4a1/Cyp1b1/Pdgfra/Fzd4	4
GO:0050678	BP	GO:0050678	regulation of epithelial cell proliferation	10/105	372/23328	7.09015e-06	0.000664566	0.000474208	Apoe/Fgf10/Htra1/Ccl11/Zfp36/Igf1/Egfr/Jun/B2m/Gas1	10
GO:0001655	BP	GO:0001655	urogenital system development	10/105	376/23328	7.78426e-06	0.000702601	0.000501349	Col4a1/Bmper/Fgf10/Prlr/Psap/Enpep/Nfia/Pdgfra/Igf1/Egr1	10
GO:0048608	BP	GO:0048608	reproductive structure development	11/105	477/23328	1.0301e-05	0.000896552	0.000639744	Fgf10/Prlr/Psap/Htra1/Pdgfra/Igf1/Fzd4/Fst/Egfr/Junb/Socs3	11
GO:0061458	BP	GO:0061458	reproductive system development	11/105	481/23328	1.11361e-05	0.000935818	0.000667763	Fgf10/Prlr/Psap/Htra1/Pdgfra/Igf1/Fzd4/Fst/Egfr/Junb/Socs3	11
GO:0008544	BP	GO:0008544	epidermis development	9/105	313/23328	1.22218e-05	0.000992817	0.000708435	Txnip/Fgf10/Psap/Dbi/Zfp36/Svep1/Palld/Fst/Egfr	9
GO:0009611	BP	GO:0009611	response to wounding	11/105	492/23328	1.3744e-05	0.00108046	0.000770972	Apoe/Cd36/Fgf10/Entpd2/Zfp36/Pdgfra/Igf1/Nrep/Egfr/Jun/Neat1	11
GO:0061299	BP	GO:0061299	retina vasculature morphogenesis in camera-type eye	3/105	11/23328	1.42417e-05	0.00108459	0.000773922	Col4a1/Cyp1b1/Fzd4	3
GO:0048146	BP	GO:0048146	positive regulation of fibroblast proliferation	5/105	69/23328	1.50042e-05	0.00110804	0.000790651	Fgf10/Pdgfra/Igf1/Egfr/Jun	5
GO:0043583	BP	GO:0043583	ear development	8/105	246/23328	1.57751e-05	0.0011307	0.000806825	Bmper/Gsc/Fgf10/Psap/Mafb/H2-K1/Igf1/Gas1	8
GO:0002428	BP	GO:0002428	antigen processing and presentation of peptide antigen via MHC class Ib	4/105	35/23328	1.82229e-05	0.00126884	0.000905392	H2-K1/H2-D1/H2-Q4/B2m	4
GO:0045444	BP	GO:0045444	fat cell differentiation	8/105	252/23328	1.87617e-05	0.00127006	0.000906268	Fabp4/Lpl/Steap4/Fgf10/Rarres2/Zfp36/Pdgfra/Igf1	8
GO:0002711	BP	GO:0002711	positive regulation of T cell mediated immunity	5/105	73/23328	1.97694e-05	0.00130211	0.000929132	Il1r1/H2-K1/H2-D1/H2-Q4/B2m	5
GO:0051592	BP	GO:0051592	response to calcium ion	6/105	128/23328	2.50399e-05	0.00160197	0.0011431	Fos/Egfr/Junb/Jun/Jund/Fosb	6
GO:0071277	BP	GO:0071277	cellular response to calcium ion	5/105	77/23328	2.56368e-05	0.00160197	0.0011431	Fos/Junb/Jun/Jund/Fosb	5
GO:0002475	BP	GO:0002475	antigen processing and presentation via MHC class Ib	4/105	39/23328	2.82328e-05	0.00172008	0.00122738	H2-K1/H2-D1/H2-Q4/B2m	4
GO:0046886	BP	GO:0046886	positive regulation of hormone biosynthetic process	3/105	14/23328	3.11104e-05	0.00180514	0.00128808	Por/Igf1/Egr1	3
GO:0060736	BP	GO:0060736	prostate gland growth	3/105	14/23328	3.11104e-05	0.00180514	0.00128808	Prlr/Psap/Igf1	3
GO:1901342	BP	GO:1901342	regulation of vasculature development	9/105	356/23328	3.36647e-05	0.00185063	0.00132054	Adam12/Cd36/Col4a2/Bmper/Cyp1b1/Ccl11/Egr1/Btg1/Rhob	9
GO:0002483	BP	GO:0002483	antigen processing and presentation of endogenous peptide antigen	4/105	41/23328	3.45216e-05	0.00185063	0.00132054	H2-K1/H2-D1/H2-Q4/B2m	4
GO:0019885	BP	GO:0019885	antigen processing and presentation of endogenous peptide antigen via MHC class I	4/105	41/23328	3.45216e-05	0.00185063	0.00132054	H2-K1/H2-D1/H2-Q4/B2m	4
GO:0043588	BP	GO:0043588	skin development	8/105	275/23328	3.49914e-05	0.00185063	0.00132054	Txnip/Fgf10/Psap/Dbi/Zfp36/Palld/Fst/Egfr	8
GO:0001819	BP	GO:0001819	positive regulation of cytokine production	10/105	449/23328	3.56914e-05	0.00185063	0.00132054	Lpl/Cd36/Cyp1b1/Il1r1/Zbtb20/Lum/Il17d/Egr1/B2m/Ifi205	10
GO:0090287	BP	GO:0090287	regulation of cellular response to growth factor stimulus	8/105	281/23328	4.07655e-05	0.0020697	0.00147686	Bmper/Fgf10/Htra1/Cd63/Adamts12/Nrep/Fzd4/Fst	8
GO:0035265	BP	GO:0035265	organ growth	7/105	207/23328	4.27062e-05	0.00210403	0.00150135	Fgf10/Prlr/Psap/Por/Pdgfra/Col27a1/Igf1	7
GO:0050679	BP	GO:0050679	positive regulation of epithelial cell proliferation	7/105	208/23328	4.40318e-05	0.00210403	0.00150135	Fgf10/Htra1/Ccl11/Igf1/Egfr/Jun/Gas1	7
GO:1904018	BP	GO:1904018	positive regulation of vasculature development	7/105	208/23328	4.40318e-05	0.00210403	0.00150135	Adam12/Bmper/Cyp1b1/Ccl11/Egr1/Btg1/Rhob	7
GO:0019883	BP	GO:0019883	antigen processing and presentation of endogenous antigen	4/105	44/23328	4.57984e-05	0.00214636	0.00153156	H2-K1/H2-D1/H2-Q4/B2m	4
GO:1902430	BP	GO:1902430	negative regulation of amyloid-beta formation	3/105	16/23328	4.75494e-05	0.00218637	0.00156011	Apoe/Spon1/Igf1	3
GO:0043618	BP	GO:0043618	regulation of transcription from RNA polymerase II promoter in response to stress	4/105	46/23328	5.46748e-05	0.00246745	0.00176068	Cd36/Egr1/Jun/Dnajb1	4
GO:0010631	BP	GO:0010631	epithelial cell migration	8/105	295/23328	5.73943e-05	0.00249829	0.00178268	Apoe/Bmper/Fgf10/Cyp1b1/Cd63/Igf1/Jun/Rhob	8
GO:0032611	BP	GO:0032611	interleukin-1 beta production	5/105	91/23328	5.74083e-05	0.00249829	0.00178268	Lpl/Cd36/Igf1/Egr1/Ifi205	5
GO:0090132	BP	GO:0090132	epithelium migration	8/105	297/23328	6.01757e-05	0.00257278	0.00183583	Apoe/Bmper/Fgf10/Cyp1b1/Cd63/Igf1/Jun/Rhob	8
GO:0090130	BP	GO:0090130	tissue migration	8/105	299/23328	6.30685e-05	0.00264997	0.00189091	Apoe/Bmper/Fgf10/Cyp1b1/Cd63/Igf1/Jun/Rhob	8
GO:1904035	BP	GO:1904035	regulation of epithelial cell apoptotic process	5/105	94/23328	6.70419e-05	0.00274996	0.00196226	Gsn/Zfp36/Igf1/Col18a1/Angptl4	5
GO:0050872	BP	GO:0050872	white fat cell differentiation	3/105	18/23328	6.88336e-05	0.00274996	0.00196226	Fabp4/Fgf10/Pdgfra	3
GO:1902992	BP	GO:1902992	negative regulation of amyloid precursor protein catabolic process	3/105	18/23328	6.88336e-05	0.00274996	0.00196226	Apoe/Spon1/Igf1	3
GO:0002709	BP	GO:0002709	regulation of T cell mediated immunity	5/105	97/23328	7.78766e-05	0.00303869	0.00216829	Il1r1/H2-K1/H2-D1/H2-Q4/B2m	5
GO:0032352	BP	GO:0032352	positive regulation of hormone metabolic process	3/105	19/23328	8.14726e-05	0.00303869	0.00216829	Por/Igf1/Egr1	3
GO:0001916	BP	GO:0001916	positive regulation of T cell mediated cytotoxicity	4/105	51/23328	8.22953e-05	0.00303869	0.00216829	H2-K1/H2-D1/H2-Q4/B2m	4
GO:0002474	BP	GO:0002474	antigen processing and presentation of peptide antigen via MHC class I	4/105	51/23328	8.22953e-05	0.00303869	0.00216829	H2-K1/H2-D1/H2-Q4/B2m	4
GO:0043620	BP	GO:0043620	regulation of DNA-templated transcription in response to stress	4/105	51/23328	8.22953e-05	0.00303869	0.00216829	Cd36/Egr1/Jun/Dnajb1	4
GO:0046889	BP	GO:0046889	positive regulation of lipid biosynthetic process	5/105	100/23328	9.00121e-05	0.00327402	0.00233621	Apoe/Zbtb20/Por/Dbi/Igf1	5
GO:0010632	BP	GO:0010632	regulation of epithelial cell migration	7/105	235/23328	9.48374e-05	0.0033824	0.00241355	Apoe/Bmper/Fgf10/Cd63/Igf1/Jun/Rhob	7
GO:0030850	BP	GO:0030850	prostate gland development	4/105	53/23328	9.57676e-05	0.0033824	0.00241355	Fgf10/Prlr/Psap/Igf1	4
GO:0045765	BP	GO:0045765	regulation of angiogenesis	8/105	320/23328	0.00010109	0.00351939	0.0025113	Adam12/Cd36/Col4a2/Bmper/Cyp1b1/Ccl11/Btg1/Rhob	8
GO:0010876	BP	GO:0010876	lipid localization	9/105	413/23328	0.000105215	0.00357204	0.00254886	Fabp4/Lpl/Apoe/Cd36/Psap/Plin2/Dbi/Abca8a/Fzd4	9
GO:0018108	BP	GO:0018108	peptidyl-tyrosine phosphorylation	8/105	322/23328	0.000105534	0.00357204	0.00254886	Cd36/Fgf10/Prlr/Pdgfra/Igf1/Aplp2/Egfr/Socs3	8
GO:0018212	BP	GO:0018212	peptidyl-tyrosine modification	8/105	325/23328	0.000112502	0.00373493	0.0026651	Cd36/Fgf10/Prlr/Pdgfra/Igf1/Aplp2/Egfr/Socs3	8
GO:1905954	BP	GO:1905954	positive regulation of lipid localization	5/105	105/23328	0.000113412	0.00373493	0.0026651	Lpl/Apoe/Cd36/Plin2/Dbi	5
GO:0001914	BP	GO:0001914	regulation of T cell mediated cytotoxicity	4/105	56/23328	0.000118884	0.00386294	0.00275644	H2-K1/H2-D1/H2-Q4/B2m	4
GO:0048145	BP	GO:0048145	regulation of fibroblast proliferation	5/105	107/23328	0.000123977	0.0039754	0.00283669	Fgf10/Pdgfra/Igf1/Egfr/Jun	5
GO:0072001	BP	GO:0072001	renal system development	8/105	333/23328	0.000132968	0.00420837	0.00300292	Col4a1/Bmper/Fgf10/Psap/Enpep/Nfia/Pdgfra/Egr1	8
GO:0048144	BP	GO:0048144	fibroblast proliferation	5/105	109/23328	0.00013528	0.00422662	0.00301595	Fgf10/Pdgfra/Igf1/Egfr/Jun	5
GO:0032612	BP	GO:0032612	interleukin-1 production	5/105	110/23328	0.000141219	0.00435634	0.00310851	Lpl/Cd36/Igf1/Egr1/Ifi205	5
GO:0042698	BP	GO:0042698	ovulation cycle	4/105	61/23328	0.000166026	0.00503685	0.0035941	Pdgfra/Fzd4/Egr1/Egfr	4
GO:0070841	BP	GO:0070841	inclusion body assembly	3/105	24/23328	0.000167413	0.00503685	0.0035941	Apoe/Psap/Dnajb1	3
GO:0019882	BP	GO:0019882	antigen processing and presentation	5/105	116/23328	0.00018116	0.00538397	0.00384179	Psap/H2-K1/H2-D1/H2-Q4/B2m	5
GO:0046890	BP	GO:0046890	regulation of lipid biosynthetic process	6/105	184/23328	0.000187104	0.00544915	0.0038883	Apoe/Zbtb20/Por/Dbi/Igf1/Egr1	6
GO:0010884	BP	GO:0010884	positive regulation of lipid storage	3/105	25/23328	0.00018962	0.00544915	0.0038883	Lpl/Cd36/Plin2	3
GO:0050730	BP	GO:0050730	regulation of peptidyl-tyrosine phosphorylation	7/105	263/23328	0.000190061	0.00544915	0.0038883	Cd36/Fgf10/Pdgfra/Igf1/Aplp2/Egfr/Socs3	7
GO:1904019	BP	GO:1904019	epithelial cell apoptotic process	5/105	118/23328	0.000196222	0.00556039	0.00396768	Gsn/Zfp36/Igf1/Col18a1/Angptl4	5
GO:0015909	BP	GO:0015909	long-chain fatty acid transport	4/105	64/23328	0.000200062	0.00560403	0.00399882	Fabp4/Apoe/Cd36/Plin2	4
GO:0042476	BP	GO:0042476	odontogenesis	5/105	119/23328	0.000204103	0.00565225	0.00403322	Fgf10/Pdgfra/Fst/Lamb1/Gas1	5
GO:0045766	BP	GO:0045766	positive regulation of angiogenesis	6/105	188/23328	0.000210189	0.00572168	0.00408277	Adam12/Bmper/Cyp1b1/Ccl11/Btg1/Rhob	6
GO:0043171	BP	GO:0043171	peptide catabolic process	3/105	26/23328	0.000213653	0.00572168	0.00408277	Ggt5/Enpep/Dpep1	3
GO:0055094	BP	GO:0055094	response to lipoprotein particle	3/105	26/23328	0.000213653	0.00572168	0.00408277	Lpl/Apoe/Cd36	3
GO:0003158	BP	GO:0003158	endothelium development	5/105	122/23328	0.000229196	0.00607121	0.00433218	Col15a1/Adamts12/Col18a1/Btg1/Rhob	5
GO:0046885	BP	GO:0046885	regulation of hormone biosynthetic process	3/105	27/23328	0.000239575	0.0062779	0.00447966	Por/Igf1/Egr1	3
GO:0006869	BP	GO:0006869	lipid transport	8/105	364/23328	0.000243519	0.00631336	0.00450496	Fabp4/Apoe/Cd36/Psap/Plin2/Dbi/Abca8a/Fzd4	8
GO:0007178	BP	GO:0007178	transmembrane receptor protein serine/threonine kinase signaling pathway	8/105	368/23328	0.000262103	0.00665343	0.00474763	Bmper/Fgf10/Htra1/Fos/Nrep/Egr1/Fst/Jun	8
GO:0071402	BP	GO:0071402	cellular response to lipoprotein particle stimulus	3/105	28/23328	0.000267448	0.00665343	0.00474763	Lpl/Apoe/Cd36	3
GO:0001913	BP	GO:0001913	T cell mediated cytotoxicity	4/105	69/23328	0.000267557	0.00665343	0.00474763	H2-K1/H2-D1/H2-Q4/B2m	4
GO:0045600	BP	GO:0045600	positive regulation of fat cell differentiation	4/105	69/23328	0.000267557	0.00665343	0.00474763	Lpl/Rarres2/Zfp36/Igf1	4
GO:0043010	BP	GO:0043010	camera-type eye development	8/105	370/23328	0.000271821	0.00669119	0.00477457	Col4a1/Fgf10/Cyp1b1/Pdgfra/Fzd4/Egfr/Jun/Gas1	8
GO:0048732	BP	GO:0048732	gland development	9/105	471/23328	0.000279984	0.00682321	0.00486877	Fgf10/Prlr/Psap/Mafb/Ccl11/Pdgfra/Igf1/Egfr/Jun	9
GO:0048002	BP	GO:0048002	antigen processing and presentation of peptide antigen	4/105	72/23328	0.00031513	0.00760369	0.00542569	H2-K1/H2-D1/H2-Q4/B2m	4
GO:0002456	BP	GO:0002456	T cell mediated immunity	5/105	132/23328	0.000330088	0.00788653	0.00562751	Il1r1/H2-K1/H2-D1/H2-Q4/B2m	5
GO:0055076	BP	GO:0055076	transition metal ion homeostasis	5/105	134/23328	0.000353758	0.00836999	0.00597249	Steap4/Aplp2/Mt1/B2m/Mt2	5
GO:0055123	BP	GO:0055123	digestive system development	5/105	136/23328	0.000378691	0.00887374	0.00633195	Fgf10/Rarres2/Pdgfra/Igf1/Egfr	5
GO:0050810	BP	GO:0050810	regulation of steroid biosynthetic process	4/105	78/23328	0.000427999	0.0098879	0.00705562	Apoe/Por/Igf1/Egr1	4
GO:0048839	BP	GO:0048839	inner ear development	6/105	215/23328	0.000430885	0.0098879	0.00705562	Bmper/Fgf10/Psap/Mafb/H2-K1/Igf1	6
GO:0002486	BP	GO:0002486	antigen processing and presentation of endogenous peptide antigen via MHC class I via ER pathway, TAP-independent	3/105	33/23328	0.0004382	0.0098879	0.00705562	H2-K1/H2-D1/H2-Q4	3
GO:0048566	BP	GO:0048566	embryonic digestive tract development	3/105	33/23328	0.0004382	0.0098879	0.00705562	Fgf10/Rarres2/Pdgfra	3
GO:0032651	BP	GO:0032651	regulation of interleukin-1 beta production	4/105	80/23328	0.000471298	0.0103311	0.00737189	Lpl/Igf1/Egr1/Ifi205	4
GO:0038034	BP	GO:0038034	signal transduction in absence of ligand	4/105	80/23328	0.000471298	0.0103311	0.00737189	Fgf10/Srpx/Igf1/Gas1	4
GO:0097192	BP	GO:0097192	extrinsic apoptotic signaling pathway in absence of ligand	4/105	80/23328	0.000471298	0.0103311	0.00737189	Fgf10/Srpx/Igf1/Gas1	4
GO:0002476	BP	GO:0002476	antigen processing and presentation of endogenous peptide antigen via MHC class Ib	3/105	34/23328	0.000479039	0.0103311	0.00737189	H2-K1/H2-D1/H2-Q4	3
GO:0002484	BP	GO:0002484	antigen processing and presentation of endogenous peptide antigen via MHC class I via ER pathway	3/105	34/23328	0.000479039	0.0103311	0.00737189	H2-K1/H2-D1/H2-Q4	3
GO:0002708	BP	GO:0002708	positive regulation of lymphocyte mediated immunity	5/105	144/23328	0.000491926	0.0103472	0.00738332	Il1r1/H2-K1/H2-D1/H2-Q4/B2m	5
GO:0046209	BP	GO:0046209	nitric oxide metabolic process	4/105	81/23328	0.000494079	0.0103472	0.00738332	Cd36/Cyp1b1/Por/Igf1	4
GO:0071347	BP	GO:0071347	cellular response to interleukin-1	4/105	81/23328	0.000494079	0.0103472	0.00738332	Il1r1/Adamts12/Ccl11/Egr1	4
GO:0008202	BP	GO:0008202	steroid metabolic process	7/105	309/23328	0.000502488	0.0103472	0.00738332	Apoe/Cyp1b1/Por/Pdgfra/Igf1/Egr1/Aplp2	7
GO:0061138	BP	GO:0061138	morphogenesis of a branching epithelium	6/105	222/23328	0.000510324	0.0103472	0.00738332	Col4a1/Fgf10/Ccl11/Pdgfra/Igf1/Socs3	6
GO:0001912	BP	GO:0001912	positive regulation of leukocyte mediated cytotoxicity	4/105	82/23328	0.000517633	0.0103472	0.00738332	H2-K1/H2-D1/H2-Q4/B2m	4
GO:0019915	BP	GO:0019915	lipid storage	4/105	82/23328	0.000517633	0.0103472	0.00738332	Lpl/Apoe/Cd36/Plin2	4
GO:0055090	BP	GO:0055090	acylglycerol homeostasis	3/105	35/23328	0.000522241	0.0103472	0.00738332	Lpl/Apoe/Angptl4	3
GO:0070328	BP	GO:0070328	triglyceride homeostasis	3/105	35/23328	0.000522241	0.0103472	0.00738332	Lpl/Apoe/Angptl4	3
GO:1902003	BP	GO:1902003	regulation of amyloid-beta formation	3/105	35/23328	0.000522241	0.0103472	0.00738332	Apoe/Spon1/Igf1	3
GO:0002824	BP	GO:0002824	positive regulation of adaptive immune response based on somatic recombination of immune receptors built from immunoglobulin superfamily domains	5/105	147/23328	0.000540364	0.0106199	0.00757794	Il1r1/H2-K1/H2-D1/H2-Q4/B2m	5
GO:0060351	BP	GO:0060351	cartilage development involved in endochondral bone morphogenesis	3/105	36/23328	0.00056786	0.011071	0.00789982	Por/Hspg2/Col27a1	3
GO:0001935	BP	GO:0001935	endothelial cell proliferation	5/105	149/23328	0.000574591	0.0111133	0.00793003	Apoe/Bmper/Ccl11/Igf1/Jun	5
GO:0016485	BP	GO:0016485	protein processing	6/105	229/23328	0.000600736	0.0115187	0.00821928	Gsn/Spon1/C1ra/Enpep/Cpxm1/Gas1	6
GO:0001654	BP	GO:0001654	eye development	8/105	418/23328	0.000609729	0.0115187	0.00821928	Col4a1/Fgf10/Cyp1b1/Pdgfra/Fzd4/Egfr/Jun/Gas1	8
GO:0032103	BP	GO:0032103	positive regulation of response to external stimulus	8/105	418/23328	0.000609729	0.0115187	0.00821928	Fabp4/Lpl/Aoc3/Fgf10/Rarres2/Il17d/Egfr/Ifi205	8
GO:0051235	BP	GO:0051235	maintenance of location	7/105	320/23328	0.000618087	0.0115316	0.00822853	Lpl/Apoe/Gsn/Cd36/Plin2/Dbi/Ank2	7
GO:2001057	BP	GO:2001057	reactive nitrogen species metabolic process	4/105	86/23328	0.000619879	0.0115316	0.00822853	Cd36/Cyp1b1/Por/Igf1	4
GO:0050729	BP	GO:0050729	positive regulation of inflammatory response	5/105	152/23328	0.000628953	0.0116118	0.00828573	Fabp4/Lpl/Aoc3/Il17d/Egfr	5
GO:0055088	BP	GO:0055088	lipid homeostasis	5/105	153/23328	0.000647903	0.0117995	0.00841965	Fabp4/Lpl/Apoe/Zbtb20/Angptl4	5
GO:0150063	BP	GO:0150063	visual system development	8/105	422/23328	0.000648802	0.0117995	0.00841965	Col4a1/Fgf10/Cyp1b1/Pdgfra/Fzd4/Egfr/Jun/Gas1	8
GO:0045940	BP	GO:0045940	positive regulation of steroid metabolic process	3/105	38/23328	0.000666567	0.011957	0.00853206	Apoe/Por/Igf1	3
GO:0002821	BP	GO:0002821	positive regulation of adaptive immune response	5/105	154/23328	0.000667278	0.011957	0.00853206	Il1r1/H2-K1/H2-D1/H2-Q4/B2m	5
GO:0048880	BP	GO:0048880	sensory system development	8/105	426/23328	0.000689876	0.0122717	0.00875663	Col4a1/Fgf10/Cyp1b1/Pdgfra/Fzd4/Egfr/Jun/Gas1	8
GO:0001667	BP	GO:0001667	ameboidal-type cell migration	8/105	427/23328	0.000700466	0.0123698	0.00882661	Apoe/Bmper/Fgf10/Cyp1b1/Cd63/Igf1/Jun/Rhob	8
GO:0002449	BP	GO:0002449	lymphocyte mediated immunity	8/105	432/23328	0.000755401	0.013244	0.00945038	C1s1/C1ra/Il1r1/H2-K1/H2-D1/H2-Q4/B2m/C4b	8
GO:0007616	BP	GO:0007616	long-term memory	3/105	40/23328	0.000775586	0.0135007	0.0096336	Apoe/Egr1/Sgk1	3
GO:0001763	BP	GO:0001763	morphogenesis of a branching structure	6/105	241/23328	0.000784181	0.0135535	0.00967127	Col4a1/Fgf10/Ccl11/Pdgfra/Igf1/Socs3	6
GO:0034205	BP	GO:0034205	amyloid-beta formation	3/105	41/23328	0.000834091	0.0142145	0.0101429	Apoe/Spon1/Igf1	3
GO:1902991	BP	GO:1902991	regulation of amyloid precursor protein catabolic process	3/105	41/23328	0.000834091	0.0142145	0.0101429	Apoe/Spon1/Igf1	3
GO:0015908	BP	GO:0015908	fatty acid transport	4/105	94/23328	0.000866032	0.014622	0.0104337	Fabp4/Apoe/Cd36/Plin2	4
GO:0034370	BP	GO:0034370	triglyceride-rich lipoprotein particle remodeling	2/105	10/23328	0.000881999	0.014622	0.0104337	Lpl/Apoe	2
GO:2001138	BP	GO:2001138	regulation of phospholipid transport	2/105	10/23328	0.000881999	0.014622	0.0104337	Apoe/Dbi	2
GO:2001140	BP	GO:2001140	positive regulation of phospholipid transport	2/105	10/23328	0.000881999	0.014622	0.0104337	Apoe/Dbi	2
GO:0031343	BP	GO:0031343	positive regulation of cell killing	4/105	95/23328	0.000901	0.0146644	0.0104639	H2-K1/H2-D1/H2-Q4/B2m	4
GO:0051341	BP	GO:0051341	regulation of oxidoreductase activity	4/105	95/23328	0.000901	0.0146644	0.0104639	Apoe/Aoc3/Por/Egfr	4
GO:1905952	BP	GO:1905952	regulation of lipid localization	5/105	165/23328	0.000910189	0.0146644	0.0104639	Lpl/Apoe/Cd36/Plin2/Dbi	5
GO:2001236	BP	GO:2001236	regulation of extrinsic apoptotic signaling pathway	5/105	165/23328	0.000910189	0.0146644	0.0104639	Fgf10/Srpx/Igf1/G0s2/Gas1	5
GO:0002460	BP	GO:0002460	adaptive immune response based on somatic recombination of immune receptors built from immunoglobulin superfamily domains	8/105	445/23328	0.000914644	0.0146644	0.0104639	C1s1/C1ra/Il1r1/H2-K1/H2-D1/H2-Q4/B2m/C4b	8
GO:0070555	BP	GO:0070555	response to interleukin-1	4/105	96/23328	0.000936951	0.0149239	0.0106491	Il1r1/Adamts12/Ccl11/Egr1	4
GO:0120162	BP	GO:0120162	positive regulation of cold-induced thermogenesis	4/105	97/23328	0.0009739	0.0154117	0.0109972	Fabp4/Cd36/Prlr/G0s2	4
GO:0048705	BP	GO:0048705	skeletal system morphogenesis	6/105	253/23328	0.00100822	0.0156301	0.011153	Gsc/Por/Pdgfra/Hspg2/Col27a1/Gas1	6
GO:0032652	BP	GO:0032652	regulation of interleukin-1 production	4/105	98/23328	0.00101186	0.0156301	0.011153	Lpl/Igf1/Egr1/Ifi205	4
GO:0042060	BP	GO:0042060	wound healing	7/105	349/23328	0.00102617	0.0156301	0.011153	Apoe/Cd36/Fgf10/Entpd2/Pdgfra/Igf1/Egfr	7
GO:0032350	BP	GO:0032350	regulation of hormone metabolic process	3/105	44/23328	0.00102619	0.0156301	0.011153	Por/Igf1/Egr1	3
GO:0032768	BP	GO:0032768	regulation of monooxygenase activity	3/105	44/23328	0.00102619	0.0156301	0.011153	Apoe/Por/Egfr	3
GO:1902895	BP	GO:1902895	positive regulation of pri-miRNA transcription by RNA polymerase II	3/105	44/23328	0.00102619	0.0156301	0.011153	Fos/Egr1/Jun	3
GO:0031589	BP	GO:0031589	cell-substrate adhesion	7/105	351/23328	0.00106066	0.0159718	0.0113968	Col5a3/Cd36/Cd63/Adamts12/Fzd4/Nid2/Lamb1	7
GO:0030902	BP	GO:0030902	hindbrain development	5/105	171/23328	0.00106762	0.0159718	0.0113968	Psap/Mafb/Igf1/Fzd4/Gas1	5
GO:0045647	BP	GO:0045647	negative regulation of erythrocyte differentiation	2/105	11/23328	0.00107483	0.0159718	0.0113968	Mafb/Zfp36	2
GO:0150104	BP	GO:0150104	transport across blood-brain barrier	2/105	11/23328	0.00107483	0.0159718	0.0113968	Apoe/Cd36	2
GO:0007626	BP	GO:0007626	locomotory behavior	6/105	258/23328	0.0011149	0.0164667	0.01175	Apoe/Psap/Olfm2/Fzd4/Egr1/Aplp2	6
GO:0032755	BP	GO:0032755	positive regulation of interleukin-6 production	4/105	101/23328	0.00113198	0.0166183	0.0118582	Lpl/Cd36/Zbtb20/Il17d	4
GO:0043616	BP	GO:0043616	keratinocyte proliferation	3/105	46/23328	0.00116855	0.0170525	0.012168	Fgf10/Zfp36/Fst	3
GO:2001239	BP	GO:2001239	regulation of extrinsic apoptotic signaling pathway in absence of ligand	3/105	47/23328	0.00124417	0.0180478	0.0128782	Fgf10/Srpx/Gas1	3
GO:0071772	BP	GO:0071772	response to BMP	5/105	178/23328	0.00127587	0.0181157	0.0129267	Bmper/Htra1/Adamts12/Egr1/Fst	5
GO:0071773	BP	GO:0071773	cellular response to BMP stimulus	5/105	178/23328	0.00127587	0.0181157	0.0129267	Bmper/Htra1/Adamts12/Egr1/Fst	5
GO:0010232	BP	GO:0010232	vascular transport	2/105	12/23328	0.00128602	0.0181157	0.0129267	Apoe/Cd36	2
GO:0038063	BP	GO:0038063	collagen-activated tyrosine kinase receptor signaling pathway	2/105	12/23328	0.00128602	0.0181157	0.0129267	Col4a1/Col4a2	2
GO:1902947	BP	GO:1902947	regulation of tau-protein kinase activity	2/105	12/23328	0.00128602	0.0181157	0.0129267	Apoe/Egr1	2
GO:0001910	BP	GO:0001910	regulation of leukocyte mediated cytotoxicity	4/105	105/23328	0.00130725	0.018309	0.0130646	H2-K1/H2-D1/H2-Q4/B2m	4
GO:0003382	BP	GO:0003382	epithelial cell morphogenesis	3/105	48/23328	0.0013228	0.0183162	0.0130697	Col15a1/Col18a1/Palld	3
GO:0010883	BP	GO:0010883	regulation of lipid storage	3/105	48/23328	0.0013228	0.0183162	0.0130697	Lpl/Cd36/Plin2	3
GO:0001659	BP	GO:0001659	temperature homeostasis	5/105	181/23328	0.00137375	0.0189143	0.0134965	Fabp4/Cd36/Prlr/Egr1/G0s2	5
GO:0006641	BP	GO:0006641	triglyceride metabolic process	4/105	108/23328	0.00145055	0.0193349	0.0137967	Lpl/Apoe/Cd36/Dbi	4
GO:0034754	BP	GO:0034754	cellular hormone metabolic process	4/105	108/23328	0.00145055	0.0193349	0.0137967	Adh1/Cyp1b1/Pdgfra/Egr1	4
GO:0048661	BP	GO:0048661	positive regulation of smooth muscle cell proliferation	4/105	108/23328	0.00145055	0.0193349	0.0137967	Igf1/Egr1/Egfr/Jun	4
GO:0048704	BP	GO:0048704	embryonic skeletal system morphogenesis	4/105	108/23328	0.00145055	0.0193349	0.0137967	Gsc/Pdgfra/Hspg2/Gas1	4
GO:0002699	BP	GO:0002699	positive regulation of immune effector process	6/105	273/23328	0.00148746	0.0193349	0.0137967	Cd36/Il1r1/H2-K1/H2-D1/H2-Q4/B2m	6
GO:0045646	BP	GO:0045646	regulation of erythrocyte differentiation	3/105	50/23328	0.00148927	0.0193349	0.0137967	Mafb/Zfp36/B2m	3
GO:0002062	BP	GO:0002062	chondrocyte differentiation	4/105	109/23328	0.00150066	0.0193349	0.0137967	Por/Adamts12/Hspg2/Col27a1	4
GO:0002705	BP	GO:0002705	positive regulation of leukocyte mediated immunity	5/105	185/23328	0.00151274	0.0193349	0.0137967	Il1r1/H2-K1/H2-D1/H2-Q4/B2m	5
GO:0048754	BP	GO:0048754	branching morphogenesis of an epithelial tube	5/105	185/23328	0.00151274	0.0193349	0.0137967	Col4a1/Fgf10/Ccl11/Pdgfra/Igf1	5
GO:0001553	BP	GO:0001553	luteinization	2/105	13/23328	0.00151538	0.0193349	0.0137967	Pdgfra/Fzd4	2
GO:0010744	BP	GO:0010744	positive regulation of macrophage derived foam cell differentiation	2/105	13/23328	0.00151538	0.0193349	0.0137967	Lpl/Cd36	2
GO:0061140	BP	GO:0061140	lung secretory cell differentiation	2/105	13/23328	0.00151538	0.0193349	0.0137967	Fgf10/Igf1	2
GO:0071294	BP	GO:0071294	cellular response to zinc ion	2/105	13/23328	0.00151538	0.0193349	0.0137967	Mt1/Mt2	2
GO:0097201	BP	GO:0097201	negative regulation of transcription from RNA polymerase II promoter in response to stress	2/105	13/23328	0.00151538	0.0193349	0.0137967	Jun/Dnajb1	2
GO:0061448	BP	GO:0061448	connective tissue development	6/105	276/23328	0.00157217	0.0198127	0.0141375	Por/Adamts12/Hspg2/Col27a1/Igf1/Egr1	6
GO:0042987	BP	GO:0042987	amyloid precursor protein catabolic process	3/105	51/23328	0.00157721	0.0198127	0.0141375	Apoe/Spon1/Igf1	3
GO:0098754	BP	GO:0098754	detoxification	3/105	51/23328	0.00157721	0.0198127	0.0141375	Cd36/Mt1/Mt2	3
GO:0019218	BP	GO:0019218	regulation of steroid metabolic process	4/105	111/23328	0.00160446	0.0200517	0.0143081	Apoe/Por/Igf1/Egr1	4
GO:0034612	BP	GO:0034612	response to tumor necrosis factor	5/105	188/23328	0.00162359	0.0200702	0.0143213	Fabp4/Ggt5/Adamts12/Ccl11/Zfp36	5
GO:0030336	BP	GO:0030336	negative regulation of cell migration	6/105	278/23328	0.00163065	0.0200702	0.0143213	Apoe/Cyp1b1/Cd63/Dpep1/Rhob/Dusp1	6
GO:0031349	BP	GO:0031349	positive regulation of defense response	6/105	278/23328	0.00163065	0.0200702	0.0143213	Fabp4/Lpl/Aoc3/Il17d/Egfr/Ifi205	6
GO:0032731	BP	GO:0032731	positive regulation of interleukin-1 beta production	3/105	52/23328	0.00166833	0.0204308	0.0145786	Lpl/Egr1/Ifi205	3
GO:0001942	BP	GO:0001942	hair follicle development	4/105	113/23328	0.00171317	0.0208749	0.0148955	Fgf10/Dbi/Fst/Egfr	4
GO:0050435	BP	GO:0050435	amyloid-beta metabolic process	3/105	53/23328	0.00176269	0.0209553	0.0149529	Apoe/Spon1/Igf1	3
GO:0003334	BP	GO:0003334	keratinocyte development	2/105	14/23328	0.00176276	0.0209553	0.0149529	Psap/Palld	2
GO:0010889	BP	GO:0010889	regulation of sequestering of triglyceride	2/105	14/23328	0.00176276	0.0209553	0.0149529	Lpl/Plin2	2
GO:0038065	BP	GO:0038065	collagen-activated signaling pathway	2/105	14/23328	0.00176276	0.0209553	0.0149529	Col4a1/Col4a2	2
GO:0072224	BP	GO:0072224	metanephric glomerulus development	2/105	14/23328	0.00176276	0.0209553	0.0149529	Pdgfra/Egr1	2
GO:0032102	BP	GO:0032102	negative regulation of response to external stimulus	7/105	384/23328	0.00177327	0.020978	0.014969	Apoe/Htra1/Zfp36/Pdgfra/Igf1/Socs3/Dusp1	7
GO:0030216	BP	GO:0030216	keratinocyte differentiation	4/105	115/23328	0.00182688	0.0214736	0.0153227	Txnip/Psap/Zfp36/Palld	4
GO:0060562	BP	GO:0060562	epithelial tube morphogenesis	7/105	387/23328	0.001853	0.0214736	0.0153227	Col4a1/Fgf10/Adamts12/Ccl11/Pdgfra/Igf1/Rhob	7
GO:0035272	BP	GO:0035272	exocrine system development	3/105	54/23328	0.00186031	0.0214736	0.0153227	Fgf10/Igf1/Egfr	3
GO:0048546	BP	GO:0048546	digestive tract morphogenesis	3/105	54/23328	0.00186031	0.0214736	0.0153227	Fgf10/Pdgfra/Egfr	3
GO:0009636	BP	GO:0009636	response to toxic substance	4/105	116/23328	0.00188566	0.0214736	0.0153227	Cd36/Cyp1b1/Mt1/Mt2	4
GO:0022404	BP	GO:0022404	molting cycle process	4/105	116/23328	0.00188566	0.0214736	0.0153227	Fgf10/Dbi/Fst/Egfr	4
GO:0022405	BP	GO:0022405	hair cycle process	4/105	116/23328	0.00188566	0.0214736	0.0153227	Fgf10/Dbi/Fst/Egfr	4
GO:0098773	BP	GO:0098773	skin epidermis development	4/105	116/23328	0.00188566	0.0214736	0.0153227	Fgf10/Dbi/Fst/Egfr	4
GO:0002706	BP	GO:0002706	regulation of lymphocyte mediated immunity	5/105	196/23328	0.00194832	0.022084	0.0157583	Il1r1/H2-K1/H2-D1/H2-Q4/B2m	5
GO:0002720	BP	GO:0002720	positive regulation of cytokine production involved in immune response	3/105	55/23328	0.00196125	0.0221276	0.0157894	Cd36/Il1r1/B2m	3
GO:0002822	BP	GO:0002822	regulation of adaptive immune response based on somatic recombination of immune receptors built from immunoglobulin superfamily domains	5/105	197/23328	0.00199202	0.022273	0.0158931	Il1r1/H2-K1/H2-D1/H2-Q4/B2m	5
GO:0030900	BP	GO:0030900	forebrain development	7/105	393/23328	0.0020208	0.022273	0.0158931	Gsc/Fgf10/Dbi/Aplp2/Egfr/Lamb1/B2m	7
GO:0010885	BP	GO:0010885	regulation of cholesterol storage	2/105	15/23328	0.00202799	0.022273	0.0158931	Lpl/Cd36	2
GO:0061029	BP	GO:0061029	eyelid development in camera-type eye	2/105	15/23328	0.00202799	0.022273	0.0158931	Egfr/Jun	2
GO:0071280	BP	GO:0071280	cellular response to copper ion	2/105	15/23328	0.00202799	0.022273	0.0158931	Mt1/Mt2	2
GO:2000146	BP	GO:2000146	negative regulation of cell motility	6/105	291/23328	0.00205214	0.022273	0.0158931	Apoe/Cyp1b1/Cd63/Dpep1/Rhob/Dusp1	6
GO:0001523	BP	GO:0001523	retinoid metabolic process	3/105	56/23328	0.00206553	0.022273	0.0158931	Rarres2/Adh1/Cyp1b1	3
GO:0035924	BP	GO:0035924	cellular response to vascular endothelial growth factor stimulus	3/105	56/23328	0.00206553	0.022273	0.0158931	Cd63/Adamts12/Pdgfra	3
GO:0042446	BP	GO:0042446	hormone biosynthetic process	3/105	56/23328	0.00206553	0.022273	0.0158931	Por/Igf1/Egr1	3
GO:1902893	BP	GO:1902893	regulation of pri-miRNA transcription by RNA polymerase II	3/105	56/23328	0.00206553	0.022273	0.0158931	Fos/Egr1/Jun	3
GO:0072593	BP	GO:0072593	reactive oxygen species metabolic process	6/105	292/23328	0.00208767	0.0224126	0.0159927	Cd36/Cyp1b1/Por/Igf1/Egfr/Mmp3	6
GO:0001906	BP	GO:0001906	cell killing	5/105	200/23328	0.00212742	0.0227087	0.016204	Ccl11/H2-K1/H2-D1/H2-Q4/B2m	5
GO:0032680	BP	GO:0032680	regulation of tumor necrosis factor production	4/105	120/23328	0.00213389	0.0227087	0.016204	Cd36/Zbtb20/Zfp36/Igf1	4
GO:0051604	BP	GO:0051604	protein maturation	6/105	294/23328	0.00216013	0.022888	0.016332	Gsn/Spon1/C1ra/Enpep/Cpxm1/Gas1	6
GO:0006749	BP	GO:0006749	glutathione metabolic process	3/105	57/23328	0.0021732	0.0229268	0.0163597	Ggt5/Mgst1/Dpep1	3
GO:1901652	BP	GO:1901652	response to peptide	7/105	400/23328	0.00223121	0.0234373	0.0167239	Lpl/Cd36/Rarres2/Igf1/Egr1/Sgk1/Socs3	7
GO:0045807	BP	GO:0045807	positive regulation of endocytosis	4/105	122/23328	0.00226608	0.0235635	0.016814	Apoe/Cd36/Cd63/B2m	4
GO:1903555	BP	GO:1903555	regulation of tumor necrosis factor superfamily cytokine production	4/105	122/23328	0.00226608	0.0235635	0.016814	Cd36/Zbtb20/Zfp36/Igf1	4
GO:0016101	BP	GO:0016101	diterpenoid metabolic process	3/105	58/23328	0.0022843	0.0235635	0.016814	Rarres2/Adh1/Cyp1b1	3
GO:0061614	BP	GO:0061614	pri-miRNA transcription by RNA polymerase II	3/105	58/23328	0.0022843	0.0235635	0.016814	Fos/Egr1/Jun	3
GO:0071404	BP	GO:0071404	cellular response to low-density lipoprotein particle stimulus	2/105	16/23328	0.0023109	0.0235635	0.016814	Lpl/Cd36	2
GO:0090083	BP	GO:0090083	regulation of inclusion body assembly	2/105	16/23328	0.0023109	0.0235635	0.016814	Apoe/Dnajb1	2
GO:0090136	BP	GO:0090136	epithelial cell-cell adhesion	2/105	16/23328	0.0023109	0.0235635	0.016814	Cyp1b1/Svep1	2
GO:0048565	BP	GO:0048565	digestive tract development	4/105	123/23328	0.00233425	0.0237024	0.0169131	Fgf10/Rarres2/Pdgfra/Egfr	4
GO:1901653	BP	GO:1901653	cellular response to peptide	6/105	299/23328	0.00234961	0.0237593	0.0169537	Lpl/Cd36/Rarres2/Igf1/Sgk1/Socs3	6
GO:0043405	BP	GO:0043405	regulation of MAP kinase activity	6/105	301/23328	0.0024288	0.0244587	0.0174527	Apoe/Fgf10/Igf1/Fzd4/Egfr/Dusp1	6
GO:2000377	BP	GO:2000377	regulation of reactive oxygen species metabolic process	5/105	207/23328	0.00246934	0.0247645	0.017671	Cd36/Cyp1b1/Igf1/Egfr/Mmp3	5
GO:0006631	BP	GO:0006631	fatty acid metabolic process	7/105	408/23328	0.00249201	0.0248895	0.0177602	Fabp4/Lpl/Cd36/Ggt5/Cyp1b1/Por/Dbi	7
GO:0071560	BP	GO:0071560	cellular response to transforming growth factor beta stimulus	5/105	208/23328	0.00252125	0.0249563	0.0178079	Col4a2/Htra1/Fos/Nrep/Jun	5
GO:0031341	BP	GO:0031341	regulation of cell killing	4/105	126/23328	0.00254722	0.0249563	0.0178079	H2-K1/H2-D1/H2-Q4/B2m	4
GO:0032640	BP	GO:0032640	tumor necrosis factor production	4/105	126/23328	0.00254722	0.0249563	0.0178079	Cd36/Zbtb20/Zfp36/Igf1	4
GO:1901216	BP	GO:1901216	positive regulation of neuron death	4/105	126/23328	0.00254722	0.0249563	0.0178079	Apoe/Fos/Egr1/Jun	4
GO:0030111	BP	GO:0030111	regulation of Wnt signaling pathway	6/105	304/23328	0.00255136	0.0249563	0.0178079	Apoe/Gsc/Fgf10/Fzd4/Egr1/Egfr	6
GO:0001886	BP	GO:0001886	endothelial cell morphogenesis	2/105	17/23328	0.00261135	0.0249563	0.0178079	Col15a1/Col18a1	2
GO:0003159	BP	GO:0003159	morphogenesis of an endothelium	2/105	17/23328	0.00261135	0.0249563	0.0178079	Adamts12/Rhob	2
GO:0010878	BP	GO:0010878	cholesterol storage	2/105	17/23328	0.00261135	0.0249563	0.0178079	Lpl/Cd36	2
GO:0030730	BP	GO:0030730	sequestering of triglyceride	2/105	17/23328	0.00261135	0.0249563	0.0178079	Lpl/Plin2	2
GO:0033194	BP	GO:0033194	response to hydroperoxide	2/105	17/23328	0.00261135	0.0249563	0.0178079	Cd36/Mgst1	2
GO:0061154	BP	GO:0061154	endothelial tube morphogenesis	2/105	17/23328	0.00261135	0.0249563	0.0178079	Adamts12/Rhob	2
GO:0032732	BP	GO:0032732	positive regulation of interleukin-1 production	3/105	61/23328	0.00263853	0.0251175	0.0179229	Lpl/Egr1/Ifi205	3
GO:0071706	BP	GO:0071706	tumor necrosis factor superfamily cytokine production	4/105	128/23328	0.00269639	0.0255685	0.0182446	Cd36/Zbtb20/Zfp36/Igf1	4
GO:0043542	BP	GO:0043542	endothelial cell migration	5/105	212/23328	0.00273689	0.0257066	0.0183432	Apoe/Bmper/Cyp1b1/Igf1/Rhob	5
GO:0071559	BP	GO:0071559	response to transforming growth factor beta	5/105	212/23328	0.00273689	0.0257066	0.0183432	Col4a2/Htra1/Fos/Nrep/Jun	5
GO:0014911	BP	GO:0014911	positive regulation of smooth muscle cell migration	3/105	62/23328	0.0027637	0.0257066	0.0183432	Cyp1b1/Igf1/Egr1	3
GO:0032835	BP	GO:0032835	glomerulus development	3/105	62/23328	0.0027637	0.0257066	0.0183432	Enpep/Pdgfra/Egr1	3
GO:0060350	BP	GO:0060350	endochondral bone morphogenesis	3/105	62/23328	0.0027637	0.0257066	0.0183432	Por/Hspg2/Col27a1	3
GO:0002819	BP	GO:0002819	regulation of adaptive immune response	5/105	213/23328	0.00279282	0.0258787	0.018466	Il1r1/H2-K1/H2-D1/H2-Q4/B2m	5
GO:0007160	BP	GO:0007160	cell-matrix adhesion	5/105	214/23328	0.00284958	0.0263046	0.0187699	Col5a3/Cd36/Cd63/Adamts12/Nid2	5
GO:0006721	BP	GO:0006721	terpenoid metabolic process	3/105	63/23328	0.00289247	0.0265998	0.0189806	Rarres2/Adh1/Cyp1b1	3
GO:0060192	BP	GO:0060192	negative regulation of lipase activity	2/105	18/23328	0.00292917	0.0267355	0.0190774	Por/Angptl4	2
GO:0071801	BP	GO:0071801	regulation of podosome assembly	2/105	18/23328	0.00292917	0.0267355	0.0190774	Gsn/Palld	2
GO:0042303	BP	GO:0042303	molting cycle	4/105	133/23328	0.00309531	0.0280419	0.0200096	Fgf10/Dbi/Fst/Egfr	4
GO:0042633	BP	GO:0042633	hair cycle	4/105	133/23328	0.00309531	0.0280419	0.0200096	Fgf10/Dbi/Fst/Egfr	4
GO:0097529	BP	GO:0097529	myeloid leukocyte migration	5/105	219/23328	0.00314596	0.0283952	0.0202617	Rarres2/Il1r1/Ccl11/Dpep1/Dusp1	5
GO:0001936	BP	GO:0001936	regulation of endothelial cell proliferation	4/105	134/23328	0.00317967	0.0285935	0.0204032	Apoe/Ccl11/Igf1/Jun	4
GO:0002726	BP	GO:0002726	positive regulation of T cell cytokine production	2/105	19/23328	0.00326419	0.0288218	0.0205661	Il1r1/B2m	2
GO:0010544	BP	GO:0010544	negative regulation of platelet activation	2/105	19/23328	0.00326419	0.0288218	0.0205661	Apoe/Pdgfra	2
GO:0035994	BP	GO:0035994	response to muscle stretch	2/105	19/23328	0.00326419	0.0288218	0.0205661	Fos/Jun	2
GO:0045540	BP	GO:0045540	regulation of cholesterol biosynthetic process	2/105	19/23328	0.00326419	0.0288218	0.0205661	Apoe/Por	2
GO:0106118	BP	GO:0106118	regulation of sterol biosynthetic process	2/105	19/23328	0.00326419	0.0288218	0.0205661	Apoe/Por	2
GO:0042982	BP	GO:0042982	amyloid precursor protein metabolic process	3/105	66/23328	0.00330076	0.0289351	0.0206469	Apoe/Spon1/Igf1	3
GO:0097006	BP	GO:0097006	regulation of plasma lipoprotein particle levels	3/105	66/23328	0.00330076	0.0289351	0.0206469	Lpl/Apoe/Cd36	3
GO:0007163	BP	GO:0007163	establishment or maintenance of cell polarity	5/105	223/23328	0.00339862	0.0296861	0.0211828	Gsn/Fgf10/Frmd4b/Igf1/Rhob	5
GO:0060425	BP	GO:0060425	lung morphogenesis	3/105	67/23328	0.00344429	0.0298709	0.0213147	Fgf10/Pdgfra/Igf1	3
GO:0070613	BP	GO:0070613	regulation of protein processing	3/105	67/23328	0.00344429	0.0298709	0.0213147	Gsn/Spon1/Gas1	3
GO:0045637	BP	GO:0045637	regulation of myeloid cell differentiation	5/105	224/23328	0.003464	0.0299353	0.0213607	Mafb/Zfp36/Fos/Jun/B2m	5
GO:0016042	BP	GO:0016042	lipid catabolic process	6/105	324/23328	0.00349106	0.0300626	0.0214515	Lpl/Apoe/Psap/Rarres2/Cyp1b1/Dbi	6
GO:0006639	BP	GO:0006639	acylglycerol metabolic process	4/105	138/23328	0.00353279	0.0302084	0.0215556	Lpl/Apoe/Cd36/Dbi	4
GO:0042471	BP	GO:0042471	ear morphogenesis	4/105	138/23328	0.00353279	0.0302084	0.0215556	Gsc/Fgf10/Mafb/Gas1	4
GO:0040013	BP	GO:0040013	negative regulation of locomotion	6/105	326/23328	0.0035975	0.0304942	0.0217595	Apoe/Cyp1b1/Cd63/Dpep1/Rhob/Dusp1	6
GO:0051271	BP	GO:0051271	negative regulation of cellular component movement	6/105	326/23328	0.0035975	0.0304942	0.0217595	Apoe/Cyp1b1/Cd63/Dpep1/Rhob/Dusp1	6
GO:0048557	BP	GO:0048557	embryonic digestive tract morphogenesis	2/105	20/23328	0.00361626	0.0304942	0.0217595	Fgf10/Pdgfra	2
GO:0090030	BP	GO:0090030	regulation of steroid hormone biosynthetic process	2/105	20/23328	0.00361626	0.0304942	0.0217595	Por/Igf1	2
GO:0043254	BP	GO:0043254	regulation of protein-containing complex assembly	7/105	438/23328	0.0036849	0.0309659	0.022096	Apoe/Gsn/Cd36/Ccl11/Palld/Sgk1/Mmp3	7
GO:0048562	BP	GO:0048562	embryonic organ morphogenesis	6/105	328/23328	0.00370635	0.031038	0.0221475	Gsc/Fgf10/Mafb/Pdgfra/Hspg2/Gas1	6
GO:0006638	BP	GO:0006638	neutral lipid metabolic process	4/105	140/23328	0.00371896	0.031038	0.0221475	Lpl/Apoe/Cd36/Dbi	4
GO:0031348	BP	GO:0031348	negative regulation of defense response	5/105	228/23328	0.00373459	0.0310621	0.0221647	Apoe/Htra1/Zfp36/Igf1/Socs3	5
GO:0002697	BP	GO:0002697	regulation of immune effector process	7/105	440/23328	0.0037776	0.0313129	0.0223437	Cd36/Htra1/Il1r1/H2-K1/H2-D1/H2-Q4/B2m	7
GO:0001909	BP	GO:0001909	leukocyte mediated cytotoxicity	4/105	141/23328	0.0038145	0.0315116	0.0224855	H2-K1/H2-D1/H2-Q4/B2m	4
GO:0150076	BP	GO:0150076	neuroinflammatory response	3/105	70/23328	0.00389759	0.0319813	0.0228206	Igf1/Egfr/Jun	3
GO:1903317	BP	GO:1903317	regulation of protein maturation	3/105	70/23328	0.00389759	0.0319813	0.0228206	Gsn/Spon1/Gas1	3
GO:0048706	BP	GO:0048706	embryonic skeletal system development	4/105	142/23328	0.00391169	0.0319892	0.0228262	Gsc/Pdgfra/Hspg2/Gas1	4
GO:0003417	BP	GO:0003417	growth plate cartilage development	2/105	21/23328	0.00398523	0.0320846	0.0228943	Por/Col27a1	2
GO:0008210	BP	GO:0008210	estrogen metabolic process	2/105	21/23328	0.00398523	0.0320846	0.0228943	Cyp1b1/Pdgfra	2
GO:0042219	BP	GO:0042219	cellular modified amino acid catabolic process	2/105	21/23328	0.00398523	0.0320846	0.0228943	Ggt5/Dpep1	2
GO:0045821	BP	GO:0045821	positive regulation of glycolytic process	2/105	21/23328	0.00398523	0.0320846	0.0228943	Zbtb20/Igf1	2
GO:0046942	BP	GO:0046942	carboxylic acid transport	6/105	333/23328	0.00398918	0.0320846	0.0228943	Fabp4/Apoe/Cd36/Psap/Slc16a2/Plin2	6
GO:0019932	BP	GO:0019932	second-messenger-mediated signaling	7/105	445/23328	0.00401712	0.032203	0.0229788	Apoe/Cd36/Igf1/Egfr/Ank2/Mt1/Mt2	7
GO:0097191	BP	GO:0097191	extrinsic apoptotic signaling pathway	5/105	233/23328	0.00409377	0.0326341	0.0232864	Fgf10/Srpx/Igf1/G0s2/Gas1	5
GO:0106106	BP	GO:0106106	cold-induced thermogenesis	4/105	144/23328	0.00411107	0.0326341	0.0232864	Fabp4/Cd36/Prlr/G0s2	4
GO:0120161	BP	GO:0120161	regulation of cold-induced thermogenesis	4/105	144/23328	0.00411107	0.0326341	0.0232864	Fabp4/Cd36/Prlr/G0s2	4
GO:0043434	BP	GO:0043434	response to peptide hormone	6/105	336/23328	0.00416638	0.0328756	0.0234587	Lpl/Rarres2/Igf1/Egr1/Sgk1/Socs3	6
GO:0060828	BP	GO:0060828	regulation of canonical Wnt signaling pathway	5/105	234/23328	0.00416847	0.0328756	0.0234587	Apoe/Fgf10/Fzd4/Egr1/Egfr	5
GO:0015849	BP	GO:0015849	organic acid transport	6/105	337/23328	0.00422673	0.0331505	0.0236549	Fabp4/Apoe/Cd36/Psap/Slc16a2/Plin2	6
GO:0031334	BP	GO:0031334	positive regulation of protein-containing complex assembly	5/105	235/23328	0.00424414	0.0331505	0.0236549	Gsn/Cd36/Ccl11/Palld/Mmp3	5
GO:0032868	BP	GO:0032868	response to insulin	5/105	235/23328	0.00424414	0.0331505	0.0236549	Lpl/Rarres2/Egr1/Sgk1/Socs3	5
GO:0045598	BP	GO:0045598	regulation of fat cell differentiation	4/105	146/23328	0.00431722	0.0336136	0.0239854	Lpl/Rarres2/Zfp36/Igf1	4
GO:0044273	BP	GO:0044273	sulfur compound catabolic process	2/105	22/23328	0.00437093	0.0337087	0.0240532	Ggt5/Dpep1	2
GO:0071800	BP	GO:0071800	podosome assembly	2/105	22/23328	0.00437093	0.0337087	0.0240532	Gsn/Palld	2
GO:1902547	BP	GO:1902547	regulation of cellular response to vascular endothelial growth factor stimulus	2/105	22/23328	0.00437093	0.0337087	0.0240532	Cd63/Adamts12	2
GO:0006898	BP	GO:0006898	receptor-mediated endocytosis	5/105	240/23328	0.00463727	0.0354424	0.0252903	Apoe/Cd36/Cd63/Hspg2/B2m	5
GO:0007613	BP	GO:0007613	memory	4/105	149/23328	0.00463937	0.0354424	0.0252903	Apoe/Igf1/Egr1/Sgk1	4
GO:0046660	BP	GO:0046660	female sex differentiation	4/105	149/23328	0.00463937	0.0354424	0.0252903	Fgf10/Pdgfra/Fzd4/Fst	4
GO:0010634	BP	GO:0010634	positive regulation of epithelial cell migration	4/105	150/23328	0.00475025	0.0359022	0.0256184	Fgf10/Igf1/Jun/Rhob	4
GO:0010743	BP	GO:0010743	regulation of macrophage derived foam cell differentiation	2/105	23/23328	0.00477321	0.0359022	0.0256184	Lpl/Cd36	2
GO:0023019	BP	GO:0023019	signal transduction involved in regulation of gene expression	2/105	23/23328	0.00477321	0.0359022	0.0256184	Gsc/Pdgfra	2
GO:0030539	BP	GO:0030539	male genitalia development	2/105	23/23328	0.00477321	0.0359022	0.0256184	Fgf10/Pdgfra	2
GO:0042572	BP	GO:0042572	retinol metabolic process	2/105	23/23328	0.00477321	0.0359022	0.0256184	Adh1/Cyp1b1	2
GO:0015711	BP	GO:0015711	organic anion transport	7/105	463/23328	0.00497604	0.0373126	0.0266248	Fabp4/Apoe/Cd36/Psap/Slc16a2/Plin2/Dbi	7
GO:0006809	BP	GO:0006809	nitric oxide biosynthetic process	3/105	77/23328	0.00509159	0.038062	0.0271595	Cd36/Cyp1b1/Igf1	3
GO:0006691	BP	GO:0006691	leukotriene metabolic process	2/105	24/23328	0.00519192	0.0384581	0.0274422	Ggt5/Dpep1	2
GO:0042474	BP	GO:0042474	middle ear morphogenesis	2/105	24/23328	0.00519192	0.0384581	0.0274422	Gsc/Gas1	2
GO:0070498	BP	GO:0070498	interleukin-1-mediated signaling pathway	2/105	24/23328	0.00519192	0.0384581	0.0274422	Il1r1/Egr1	2
GO:0022612	BP	GO:0022612	gland morphogenesis	4/105	154/23328	0.00521159	0.0384868	0.0274626	Fgf10/Ccl11/Igf1/Egfr	4
GO:0090092	BP	GO:0090092	regulation of transmembrane receptor protein serine/threonine kinase signaling pathway	5/105	247/23328	0.00523033	0.0385085	0.0274781	Bmper/Fgf10/Htra1/Nrep/Fst	5
GO:0061180	BP	GO:0061180	mammary gland epithelium development	3/105	78/23328	0.00527813	0.0387434	0.0276458	Fgf10/Prlr/Ccl11	3
GO:0097530	BP	GO:0097530	granulocyte migration	4/105	155/23328	0.00533144	0.0390172	0.0278411	Rarres2/Il1r1/Ccl11/Dpep1	4
GO:0050878	BP	GO:0050878	regulation of body fluid levels	6/105	354/23328	0.00535466	0.0390697	0.0278786	Apoe/Cd36/Fgf10/Prlr/Entpd2/Pdgfra	6
GO:0032675	BP	GO:0032675	regulation of interleukin-6 production	4/105	156/23328	0.00545313	0.039547	0.0282192	Lpl/Cd36/Zbtb20/Il17d	4
GO:0050728	BP	GO:0050728	negative regulation of inflammatory response	4/105	156/23328	0.00545313	0.039547	0.0282192	Apoe/Zfp36/Igf1/Socs3	4
GO:0060191	BP	GO:0060191	regulation of lipase activity	3/105	79/23328	0.00546874	0.039547	0.0282192	Por/Pdgfra/Angptl4	3
GO:0030258	BP	GO:0030258	lipid modification	5/105	250/23328	0.00550025	0.0396571	0.0282977	Apoe/Cd36/Por/Dbi/Socs3	5
GO:0010954	BP	GO:0010954	positive regulation of protein processing	2/105	25/23328	0.0056269	0.0397471	0.028362	Gsn/Spon1	2
GO:0032878	BP	GO:0032878	regulation of establishment or maintenance of cell polarity	2/105	25/23328	0.0056269	0.0397471	0.028362	Gsn/Igf1	2
GO:0032897	BP	GO:0032897	negative regulation of viral transcription	2/105	25/23328	0.0056269	0.0397471	0.028362	Zfp36/Jun	2
GO:0034368	BP	GO:0034368	protein-lipid complex remodeling	2/105	25/23328	0.0056269	0.0397471	0.028362	Lpl/Apoe	2
GO:0034369	BP	GO:0034369	plasma lipoprotein particle remodeling	2/105	25/23328	0.0056269	0.0397471	0.028362	Lpl/Apoe	2
GO:0046688	BP	GO:0046688	response to copper ion	2/105	25/23328	0.0056269	0.0397471	0.028362	Mt1/Mt2	2
GO:1902993	BP	GO:1902993	positive regulation of amyloid precursor protein catabolic process	2/105	25/23328	0.0056269	0.0397471	0.028362	Apoe/Spon1	2
GO:0062012	BP	GO:0062012	regulation of small molecule metabolic process	6/105	358/23328	0.00564935	0.0397904	0.0283928	Apoe/Zbtb20/Por/Dbi/Igf1/Egr1	6
GO:0071375	BP	GO:0071375	cellular response to peptide hormone stimulus	5/105	253/23328	0.00577988	0.0405924	0.0289651	Lpl/Rarres2/Igf1/Sgk1/Socs3	5
GO:0050900	BP	GO:0050900	leukocyte migration	6/105	360/23328	0.00580107	0.0406242	0.0289878	Aoc3/Rarres2/Il1r1/Ccl11/Dpep1/Dusp1	6
GO:1990845	BP	GO:1990845	adaptive thermogenesis	4/105	159/23328	0.00582931	0.0407049	0.0290454	Fabp4/Cd36/Prlr/G0s2	4
GO:0030193	BP	GO:0030193	regulation of blood coagulation	3/105	82/23328	0.00606523	0.0419211	0.0299133	Apoe/Cd36/Pdgfra	3
GO:0072012	BP	GO:0072012	glomerulus vasculature development	2/105	26/23328	0.00607801	0.0419211	0.0299133	Pdgfra/Egr1	2
GO:2000637	BP	GO:2000637	positive regulation of gene silencing by miRNA	2/105	26/23328	0.00607801	0.0419211	0.0299133	Zfp36/Egfr	2
GO:0006694	BP	GO:0006694	steroid biosynthetic process	4/105	161/23328	0.00608949	0.0419211	0.0299133	Apoe/Por/Igf1/Egr1	4
GO:0030178	BP	GO:0030178	negative regulation of Wnt signaling pathway	4/105	161/23328	0.00608949	0.0419211	0.0299133	Apoe/Gsc/Fzd4/Egr1	4
GO:0030168	BP	GO:0030168	platelet activation	3/105	83/23328	0.00627236	0.0427624	0.0305135	Apoe/Entpd2/Pdgfra	3
GO:0051899	BP	GO:0051899	membrane depolarization	3/105	83/23328	0.00627236	0.0427624	0.0305135	Scn7a/Jun/B2m	3
GO:1900046	BP	GO:1900046	regulation of hemostasis	3/105	83/23328	0.00627236	0.0427624	0.0305135	Apoe/Cd36/Pdgfra	3
GO:1902904	BP	GO:1902904	negative regulation of supramolecular fiber organization	4/105	163/23328	0.00635729	0.0427624	0.0305135	Apoe/Gsn/Hspg2/Sgk1	4
GO:0006720	BP	GO:0006720	isoprenoid metabolic process	3/105	84/23328	0.00648366	0.0427624	0.0305135	Rarres2/Adh1/Cyp1b1	3
GO:0043154	BP	GO:0043154	negative regulation of cysteine-type endopeptidase activity involved in apoptotic process	3/105	84/23328	0.00648366	0.0427624	0.0305135	Por/Igf1/Dpep1	3
GO:0030879	BP	GO:0030879	mammary gland development	4/105	164/23328	0.00649408	0.0427624	0.0305135	Fgf10/Prlr/Ccl11/Igf1	4
GO:0034249	BP	GO:0034249	negative regulation of cellular amide metabolic process	4/105	164/23328	0.00649408	0.0427624	0.0305135	Apoe/Spon1/Zfp36/Igf1	4
GO:0048015	BP	GO:0048015	phosphatidylinositol-mediated signaling	4/105	164/23328	0.00649408	0.0427624	0.0305135	Gsn/Pdgfra/Igf1/Egfr	4
GO:0002478	BP	GO:0002478	antigen processing and presentation of exogenous peptide antigen	2/105	27/23328	0.00654508	0.0427624	0.0305135	H2-K1/B2m	2
GO:0006882	BP	GO:0006882	cellular zinc ion homeostasis	2/105	27/23328	0.00654508	0.0427624	0.0305135	Mt1/Mt2	2
GO:0010742	BP	GO:0010742	macrophage derived foam cell differentiation	2/105	27/23328	0.00654508	0.0427624	0.0305135	Lpl/Cd36	2
GO:0032770	BP	GO:0032770	positive regulation of monooxygenase activity	2/105	27/23328	0.00654508	0.0427624	0.0305135	Apoe/Por	2
GO:0032925	BP	GO:0032925	regulation of activin receptor signaling pathway	2/105	27/23328	0.00654508	0.0427624	0.0305135	Fgf10/Fst	2
GO:0034367	BP	GO:0034367	protein-containing complex remodeling	2/105	27/23328	0.00654508	0.0427624	0.0305135	Lpl/Apoe	2
GO:0060148	BP	GO:0060148	positive regulation of posttranscriptional gene silencing	2/105	27/23328	0.00654508	0.0427624	0.0305135	Zfp36/Egfr	2
GO:0061437	BP	GO:0061437	renal system vasculature development	2/105	27/23328	0.00654508	0.0427624	0.0305135	Pdgfra/Egr1	2
GO:0061440	BP	GO:0061440	kidney vasculature development	2/105	27/23328	0.00654508	0.0427624	0.0305135	Pdgfra/Egr1	2
GO:1903319	BP	GO:1903319	positive regulation of protein maturation	2/105	27/23328	0.00654508	0.0427624	0.0305135	Gsn/Spon1	2
GO:0002703	BP	GO:0002703	regulation of leukocyte mediated immunity	5/105	261/23328	0.00657444	0.0428393	0.0305685	Il1r1/H2-K1/H2-D1/H2-Q4/B2m	5
GO:0006575	BP	GO:0006575	cellular modified amino acid metabolic process	4/105	165/23328	0.00663281	0.0429898	0.0306758	Ggt5/Mgst1/Slc16a2/Dpep1	4
GO:0048660	BP	GO:0048660	regulation of smooth muscle cell proliferation	4/105	165/23328	0.00663281	0.0429898	0.0306758	Igf1/Egr1/Egfr/Jun	4
GO:0002718	BP	GO:0002718	regulation of cytokine production involved in immune response	3/105	85/23328	0.00669917	0.0431901	0.0308188	Cd36/Il1r1/B2m	3
GO:0014910	BP	GO:0014910	regulation of smooth muscle cell migration	3/105	85/23328	0.00669917	0.0431901	0.0308188	Cyp1b1/Igf1/Egr1	3
GO:0007596	BP	GO:0007596	blood coagulation	4/105	166/23328	0.00677349	0.0434394	0.0309967	Apoe/Cd36/Entpd2/Pdgfra	4
GO:0010594	BP	GO:0010594	regulation of endothelial cell migration	4/105	166/23328	0.00677349	0.0434394	0.0309967	Apoe/Bmper/Igf1/Rhob	4
GO:0030509	BP	GO:0030509	BMP signaling pathway	4/105	167/23328	0.00691614	0.0439098	0.0313323	Bmper/Htra1/Egr1/Fst	4
GO:0032635	BP	GO:0032635	interleukin-6 production	4/105	167/23328	0.00691614	0.0439098	0.0313323	Lpl/Cd36/Zbtb20/Il17d	4
GO:0048017	BP	GO:0048017	inositol lipid-mediated signaling	4/105	167/23328	0.00691614	0.0439098	0.0313323	Gsn/Pdgfra/Igf1/Egfr	4
GO:0050818	BP	GO:0050818	regulation of coagulation	3/105	86/23328	0.0069189	0.0439098	0.0313323	Apoe/Cd36/Pdgfra	3
GO:0055069	BP	GO:0055069	zinc ion homeostasis	2/105	28/23328	0.00702797	0.0443481	0.0316451	Mt1/Mt2	2
GO:0090077	BP	GO:0090077	foam cell differentiation	2/105	28/23328	0.00702797	0.0443481	0.0316451	Lpl/Cd36	2
GO:0007599	BP	GO:0007599	hemostasis	4/105	168/23328	0.00706076	0.0443481	0.0316451	Apoe/Cd36/Entpd2/Pdgfra	4
GO:0046425	BP	GO:0046425	regulation of receptor signaling pathway via JAK-STAT	4/105	168/23328	0.00706076	0.0443481	0.0316451	Prlr/Cyp1b1/Igf1/Socs3	4
GO:0007179	BP	GO:0007179	transforming growth factor beta receptor signaling pathway	4/105	169/23328	0.00720737	0.044846	0.0320004	Htra1/Fos/Nrep/Jun	4
GO:0050817	BP	GO:0050817	coagulation	4/105	169/23328	0.00720737	0.044846	0.0320004	Apoe/Cd36/Entpd2/Pdgfra	4
GO:0071356	BP	GO:0071356	cellular response to tumor necrosis factor	4/105	169/23328	0.00720737	0.044846	0.0320004	Fabp4/Adamts12/Ccl11/Zfp36	4
GO:1901214	BP	GO:1901214	regulation of neuron death	6/105	377/23328	0.00721364	0.044846	0.0320004	Apoe/Igf1/Fos/Egr1/Jun/Mt1	6
GO:0009991	BP	GO:0009991	response to extracellular stimulus	6/105	378/23328	0.00730383	0.0452912	0.032318	Lpl/Apoe/Zfp36/Fos/Angptl4/Jun	6
GO:0048659	BP	GO:0048659	smooth muscle cell proliferation	4/105	170/23328	0.00735598	0.045477	0.0324506	Igf1/Egr1/Egfr/Jun	4
GO:0042475	BP	GO:0042475	odontogenesis of dentin-containing tooth	3/105	88/23328	0.00737112	0.045477	0.0324506	Fgf10/Pdgfra/Fst	3
GO:0003416	BP	GO:0003416	endochondral bone growth	2/105	29/23328	0.00752654	0.0460859	0.0328851	Por/Col27a1	2
GO:0010893	BP	GO:0010893	positive regulation of steroid biosynthetic process	2/105	29/23328	0.00752654	0.0460859	0.0328851	Por/Igf1	2
GO:0060571	BP	GO:0060571	morphogenesis of an epithelial fold	2/105	29/23328	0.00752654	0.0460859	0.0328851	Fgf10/Egfr	2
GO:0001656	BP	GO:0001656	metanephros development	3/105	89/23328	0.00760365	0.0462097	0.0329734	Fgf10/Pdgfra/Egr1	3
GO:0070301	BP	GO:0070301	cellular response to hydrogen peroxide	3/105	89/23328	0.00760365	0.0462097	0.0329734	Psap/Cyp1b1/Rhob	3
GO:0071674	BP	GO:0071674	mononuclear cell migration	3/105	89/23328	0.00760365	0.0462097	0.0329734	Rarres2/Ccl11/Dusp1	3
GO:0060041	BP	GO:0060041	retina development in camera-type eye	4/105	172/23328	0.00765924	0.0464318	0.0331319	Col4a1/Cyp1b1/Pdgfra/Fzd4	4
GO:0071230	BP	GO:0071230	cellular response to amino acid stimulus	4/105	173/23328	0.00781391	0.0471349	0.0336336	Col4a1/Pdgfra/Egfr/Mmp3	4
GO:1904892	BP	GO:1904892	regulation of receptor signaling pathway via STAT	4/105	173/23328	0.00781391	0.0471349	0.0336336	Prlr/Cyp1b1/Igf1/Socs3	4
GO:1900076	BP	GO:1900076	regulation of cellular response to insulin stimulus	3/105	90/23328	0.00784047	0.0471784	0.0336646	Lpl/Rarres2/Socs3	3
GO:0001890	BP	GO:0001890	placenta development	4/105	174/23328	0.00797063	0.0475722	0.0339457	Htra1/Egfr/Junb/Socs3	4
GO:0015718	BP	GO:0015718	monocarboxylic acid transport	4/105	174/23328	0.00797063	0.0475722	0.0339457	Fabp4/Apoe/Cd36/Plin2	4
GO:0002724	BP	GO:0002724	regulation of T cell cytokine production	2/105	30/23328	0.00804063	0.0475722	0.0339457	Il1r1/B2m	2
GO:0030947	BP	GO:0030947	regulation of vascular endothelial growth factor receptor signaling pathway	2/105	30/23328	0.00804063	0.0475722	0.0339457	Fgf10/Fzd4	2
GO:0071711	BP	GO:0071711	basement membrane organization	2/105	30/23328	0.00804063	0.0475722	0.0339457	Col4a1/Lamb1	2
GO:0001938	BP	GO:0001938	positive regulation of endothelial cell proliferation	3/105	91/23328	0.00808162	0.0475722	0.0339457	Ccl11/Igf1/Jun	3
GO:0042632	BP	GO:0042632	cholesterol homeostasis	3/105	91/23328	0.00808162	0.0475722	0.0339457	Fabp4/Lpl/Apoe	3
GO:1900407	BP	GO:1900407	regulation of cellular response to oxidative stress	3/105	91/23328	0.00808162	0.0475722	0.0339457	Cd36/Psap/Mmp3	3
GO:2000117	BP	GO:2000117	negative regulation of cysteine-type endopeptidase activity	3/105	91/23328	0.00808162	0.0475722	0.0339457	Por/Igf1/Dpep1	3
GO:0010721	BP	GO:0010721	negative regulation of cell development	6/105	387/23328	0.0081527	0.047875	0.0341617	Apoe/Ccl11/H2-K1/Igf1/H2-D1/B2m	6
GO:0009612	BP	GO:0009612	response to mechanical stimulus	4/105	176/23328	0.00829023	0.0484323	0.0345594	Cd36/Igf1/Fos/Jun	4
GO:0010977	BP	GO:0010977	negative regulation of neuron projection development	4/105	176/23328	0.00829023	0.0484323	0.0345594	Apoe/H2-K1/H2-D1/B2m	4
GO:0014909	BP	GO:0014909	smooth muscle cell migration	3/105	92/23328	0.0083271	0.0484323	0.0345594	Cyp1b1/Igf1/Egr1	3
GO:0055092	BP	GO:0055092	sterol homeostasis	3/105	92/23328	0.0083271	0.0484323	0.0345594	Fabp4/Lpl/Apoe	3
GO:0051098	BP	GO:0051098	regulation of binding	6/105	390/23328	0.00845083	0.0490349	0.0349894	Apoe/Spon1/Igf1/Aplp2/Jun/B2m	6
GO:0021904	BP	GO:0021904	dorsal/ventral neural tube patterning	2/105	31/23328	0.00857009	0.0494137	0.0352597	Gsc/Gas1	2
GO:0008589	BP	GO:0008589	regulation of smoothened signaling pathway	3/105	93/23328	0.00857694	0.0494137	0.0352597	Fgf10/Por/Gas1	3
GO:0071774	BP	GO:0071774	response to fibroblast growth factor	3/105	93/23328	0.00857694	0.0494137	0.0352597	Fgf10/Zfp36/Ier2	3
GO:0062023	CC	GO:0062023	collagen-containing extracellular matrix	23/106	385/23271	1.78187e-19	3.38555e-17	2.73845e-17	Col15a1/Col4a1/Col5a3/Sparcl1/Col4a2/Bmper/Spon1/Col6a3/Fgf10/Rarres2/Htra1/Entpd2/Lum/Col6a2/Adam19/Hspg2/Col27a1/Igf1/Col18a1/Nid2/Angptl4/Lamb1/Angptl2	23
GO:0005581	CC	GO:0005581	collagen trimer	9/106	81/23271	1.18677e-10	1.12743e-08	9.11938e-09	Col15a1/Col4a1/Col5a3/Col4a2/Col6a3/Lum/Col6a2/Col27a1/Col18a1	9
GO:0098644	CC	GO:0098644	complex of collagen trimers	5/106	18/23271	1.45715e-08	9.22861e-07	7.46469e-07	Col4a1/Col5a3/Col4a2/Lum/Col27a1	5
GO:0005604	CC	GO:0005604	basement membrane	8/106	114/23271	5.23521e-08	2.48672e-06	2.01142e-06	Col15a1/Col4a1/Col4a2/Entpd2/Hspg2/Col18a1/Nid2/Lamb1	8
GO:0042612	CC	GO:0042612	MHC class I protein complex	4/106	12/23271	1.95714e-07	7.43712e-06	6.01562e-06	H2-K1/H2-D1/H2-Q4/B2m	4
GO:0042824	CC	GO:0042824	MHC class I peptide loading complex	4/106	15/23271	5.34042e-07	1.69113e-05	1.3679e-05	H2-K1/H2-D1/H2-Q4/B2m	4
GO:0042611	CC	GO:0042611	MHC protein complex	4/106	23/23271	3.36857e-06	9.14325e-05	7.39565e-05	H2-K1/H2-D1/H2-Q4/B2m	4
GO:0005583	CC	GO:0005583	fibrillar collagen trimer	3/106	11/23271	1.47597e-05	0.000311593	0.000252037	Col5a3/Lum/Col27a1	3
GO:0098643	CC	GO:0098643	banded collagen fibril	3/106	11/23271	1.47597e-05	0.000311593	0.000252037	Col5a3/Lum/Col27a1	3
GO:0005797	CC	GO:0005797	Golgi medial cisterna	3/106	23/23271	0.000152239	0.00289253	0.00233967	H2-K1/H2-D1/H2-Q4	3
GO:0030670	CC	GO:0030670	phagocytic vesicle membrane	3/106	26/23271	0.000221291	0.0038223	0.00309172	H2-K1/H2-D1/B2m	3
GO:0070971	CC	GO:0070971	endoplasmic reticulum exit site	3/106	32/23271	0.000413856	0.00655271	0.00530026	H2-K1/H2-D1/H2-Q4	3
GO:0032994	CC	GO:0032994	protein-lipid complex	3/106	37/23271	0.00063769	0.00932008	0.00753868	Lpl/Apoe/Dbi	3
GO:0030666	CC	GO:0030666	endocytic vesicle membrane	3/106	44/23271	0.00106211	0.0144144	0.0116593	H2-K1/H2-D1/B2m	3
GO:0042627	CC	GO:0042627	chylomicron	2/106	12/23271	0.0013167	0.0166782	0.0134904	Lpl/Apoe	2
GO:0045335	CC	GO:0045335	phagocytic vesicle	4/106	111/23271	0.00167616	0.0199044	0.0160999	Gsn/H2-K1/H2-D1/B2m	4
GO:0030139	CC	GO:0030139	endocytic vesicle	5/106	200/23271	0.00224093	0.0236571	0.0191354	Gsn/H2-K1/H2-D1/Egfr/B2m	5
GO:0071556	CC	GO:0071556	integral component of lumenal side of endoplasmic reticulum membrane	2/106	16/23271	0.00236571	0.0236571	0.0191354	H2-K1/H2-D1	2
GO:0098553	CC	GO:0098553	lumenal side of endoplasmic reticulum membrane	2/106	16/23271	0.00236571	0.0236571	0.0191354	H2-K1/H2-D1	2
GO:0031985	CC	GO:0031985	Golgi cisterna	3/106	62/23271	0.0028584	0.0271548	0.0219646	H2-K1/H2-D1/H2-Q4	3
GO:0005770	CC	GO:0005770	late endosome	5/106	219/23271	0.00331112	0.0276016	0.022326	Apoe/Psap/Cd63/Egfr/Rhob	5
GO:0034361	CC	GO:0034361	very-low-density lipoprotein particle	2/106	19/23271	0.00334125	0.0276016	0.022326	Lpl/Apoe	2
GO:0034385	CC	GO:0034385	triglyceride-rich plasma lipoprotein particle	2/106	19/23271	0.00334125	0.0276016	0.022326	Lpl/Apoe	2
GO:0098576	CC	GO:0098576	lumenal side of membrane	2/106	20/23271	0.0037015	0.0293036	0.0237026	H2-K1/H2-D1	2
GO:0043083	CC	GO:0043083	synaptic cleft	2/106	21/23271	0.00407902	0.0310005	0.0250752	Apoe/Sparcl1	2
GO:0030176	CC	GO:0030176	integral component of endoplasmic reticulum membrane	4/106	153/23271	0.00531188	0.0388176	0.0313981	H2-K1/H2-D1/H2-Q4/B2m	4
GO:0090575	CC	GO:0090575	RNA polymerase II transcription regulator complex	4/106	159/23271	0.00607767	0.0427688	0.0345941	Fos/Junb/Jun/Jund	4
GO:0031227	CC	GO:0031227	intrinsic component of endoplasmic reticulum membrane	4/106	161/23271	0.00634841	0.0428727	0.0346782	H2-K1/H2-D1/H2-Q4/B2m	4
GO:0002102	CC	GO:0002102	podosome	2/106	27/23271	0.00669769	0.0428727	0.0346782	Gsn/Palld	2
GO:0042383	CC	GO:0042383	sarcolemma	4/106	164/23271	0.00676937	0.0428727	0.0346782	Cd36/Col6a3/Col6a2/Ank2	4
GO:0005795	CC	GO:0005795	Golgi stack	3/106	87/23271	0.00738042	0.0452348	0.0365889	H2-K1/H2-D1/H2-Q4	3
GO:0005201	MF	GO:0005201	extracellular matrix structural constituent	14/104	148/22669	6.57255e-15	1.93233e-12	1.56357e-12	Col15a1/Col4a1/Col5a3/Col4a2/Bmper/Spon1/Col6a3/Lum/Col6a2/Hspg2/Col27a1/Col18a1/Nid2/Lamb1	14
GO:0030020	MF	GO:0030020	extracellular matrix structural constituent conferring tensile strength	8/104	38/22669	6.51169e-12	9.57218e-10	7.74548e-10	Col15a1/Col4a1/Col5a3/Col4a2/Col6a3/Col6a2/Col27a1/Col18a1	8
GO:0033218	MF	GO:0033218	amide binding	11/104	391/22669	1.85547e-06	0.000181836	0.000147136	Apoe/Cd36/Mgst1/Prlr/Psap/Enpep/Dbi/H2-K1/H2-D1/Fzd4/H2-Q4	11
GO:1901681	MF	GO:1901681	sulfur compound binding	9/104	260/22669	3.18152e-06	0.000233842	0.000189217	Lpl/Apoe/Col5a3/Mgst1/Fgf10/Dbi/Pcolce/Fst/Aplp2	9
GO:0019838	MF	GO:0019838	growth factor binding	7/104	147/22669	5.24881e-06	0.00030863	0.000249733	Col4a1/Cd36/Htra1/Il1r1/Pdgfra/Egfr/Dusp1	7
GO:0042610	MF	GO:0042610	CD8 receptor binding	3/104	11/22669	1.50693e-05	0.00065416	0.000529324	H2-K1/H2-D1/H2-Q4	3
GO:0042277	MF	GO:0042277	peptide binding	9/104	318/22669	1.606e-05	0.00065416	0.000529324	Apoe/Cd36/Mgst1/Prlr/Enpep/H2-K1/H2-D1/Fzd4/H2-Q4	9
GO:0030881	MF	GO:0030881	beta-2-microglobulin binding	3/104	12/22669	2.00253e-05	0.00065416	0.000529324	H2-K1/H2-D1/H2-Q4	3
GO:0046977	MF	GO:0046977	TAP binding	3/104	12/22669	2.00253e-05	0.00065416	0.000529324	H2-K1/H2-D1/H2-Q4	3
GO:0008237	MF	GO:0008237	metallopeptidase activity	7/104	187/22669	2.51439e-05	0.000731413	0.000591834	Adam12/Enpep/Cpxm1/Adamts12/Adam19/Dpep1/Mmp3	7
GO:0043394	MF	GO:0043394	proteoglycan binding	4/104	38/22669	2.73658e-05	0.000731413	0.000591834	Lpl/Apoe/Col5a3/Fst	4
GO:0042608	MF	GO:0042608	T cell receptor binding	3/104	17/22669	6.08711e-05	0.00149134	0.00120674	H2-K1/H2-D1/H2-Q4	3
GO:0008201	MF	GO:0008201	heparin binding	6/104	156/22669	8.39724e-05	0.00189907	0.00153666	Lpl/Apoe/Col5a3/Fgf10/Pcolce/Aplp2	6
GO:0043395	MF	GO:0043395	heparan sulfate proteoglycan binding	3/104	20/22669	0.000101032	0.00212167	0.00171678	Lpl/Apoe/Fst	3
GO:0005518	MF	GO:0005518	collagen binding	4/104	71/22669	0.000320761	0.00628691	0.00508715	Sparcl1/Lum/Pcolce/Col6a2	4
GO:0071813	MF	GO:0071813	lipoprotein particle binding	3/104	31/22669	0.000384023	0.00664135	0.00537395	Lpl/Apoe/Cd36	3
GO:0071814	MF	GO:0071814	protein-lipid complex binding	3/104	31/22669	0.000384023	0.00664135	0.00537395	Lpl/Apoe/Cd36	3
GO:0019955	MF	GO:0019955	cytokine binding	5/104	136/22669	0.000412596	0.00673907	0.00545302	Cd36/Prlr/Il1r1/Zfp36/Fzd4	5
GO:0005539	MF	GO:0005539	glycosaminoglycan binding	6/104	213/22669	0.000452784	0.00700623	0.0056692	Lpl/Apoe/Col5a3/Fgf10/Pcolce/Aplp2	6
GO:0043208	MF	GO:0043208	glycosphingolipid binding	2/104	10/22669	0.000915823	0.0134626	0.0108935	Psap/Lamb1	2
GO:0042605	MF	GO:0042605	peptide antigen binding	3/104	46/22669	0.00123378	0.017273	0.0139767	H2-K1/H2-D1/H2-Q4	3
GO:0048407	MF	GO:0048407	platelet-derived growth factor binding	2/104	12/22669	0.00133518	0.0178429	0.0144379	Col4a1/Pdgfra	2
GO:0001102	MF	GO:0001102	RNA polymerase II activating transcription factor binding	3/104	49/22669	0.00148261	0.0189516	0.015335	Fos/Jun/Ifi27	3
GO:0008235	MF	GO:0008235	metalloexopeptidase activity	3/104	51/22669	0.00166474	0.0199261	0.0161235	Enpep/Cpxm1/Dpep1	3
GO:0004222	MF	GO:0004222	metalloendopeptidase activity	4/104	112/22669	0.00177627	0.0199261	0.0161235	Adam12/Adamts12/Adam19/Mmp3	4
GO:0005161	MF	GO:0005161	platelet-derived growth factor receptor binding	2/104	14/22669	0.00182995	0.0199261	0.0161235	Il1r1/Pdgfra	2
GO:0030021	MF	GO:0030021	extracellular matrix structural constituent conferring compression resistance	2/104	14/22669	0.00182995	0.0199261	0.0161235	Lum/Hspg2	2
GO:0001540	MF	GO:0001540	amyloid-beta binding	3/104	58/22669	0.00241004	0.0253054	0.0204763	Apoe/Cd36/Fzd4	3
GO:0005324	MF	GO:0005324	long-chain fatty acid transporter activity	2/104	19/22669	0.00338766	0.0343439	0.0277899	Fabp4/Cd36	2
GO:0036041	MF	GO:0036041	long-chain fatty acid binding	2/104	20/22669	0.00375285	0.0358306	0.0289929	Fabp4/Cd36	2
GO:0005319	MF	GO:0005319	lipid transporter activity	4/104	138/22669	0.00377806	0.0358306	0.0289929	Fabp4/Apoe/Cd36/Abca8a	4
GO:0048156	MF	GO:0048156	tau protein binding	2/104	22/22669	0.00453551	0.04167	0.0337179	Apoe/Sgk1	2
GO:0004175	MF	GO:0004175	endopeptidase activity	7/104	453/22669	0.00489603	0.0428033	0.034635	Adam12/C1s1/C1ra/Htra1/Adamts12/Adam19/Mmp3	7
GO:0002020	MF	GO:0002020	protease binding	4/104	152/22669	0.00531815	0.0428033	0.034635	Psap/Il1r1/Ubc/Hspg2	4
GO:0000979	MF	GO:0000979	RNA polymerase II core promoter sequence-specific DNA binding	2/104	24/22669	0.00538682	0.0428033	0.034635	Fos/Egr1	2
GO:0051861	MF	GO:0051861	glycolipid binding	2/104	24/22669	0.00538682	0.0428033	0.034635	Psap/Lamb1	2
GO:0070412	MF	GO:0070412	R-SMAD binding	2/104	24/22669	0.00538682	0.0428033	0.034635	Fos/Jun	2
GO:0033293	MF	GO:0033293	monocarboxylic acid binding	3/104	82/22669	0.00638974	0.0494364	0.0400022	Fabp4/Cd36/Psap	3

## Sheet: Pa3GO
	ONTOLOGY	ID	Description	GeneRatio	BgRatio	pvalue	p.adjust	qvalue	geneID	Count
GO:0030198	BP	GO:0030198	extracellular matrix organization	20/104	302/23328	4.46751e-18	4.53787e-15	3.23883e-15	Fn1/Tnxb/Adamtsl4/Dpp4/Nid1/Sulf1/Col1a1/Lamc1/Mmp2/Loxl1/Col14a1/Col3a1/Col5a1/Sfrp2/Reck/Ddr2/Adamts5/Pdpn/Hspg2/Scara3	20
GO:0043062	BP	GO:0043062	extracellular structure organization	20/104	303/23328	4.76667e-18	4.53787e-15	3.23883e-15	Fn1/Tnxb/Adamtsl4/Dpp4/Nid1/Sulf1/Col1a1/Lamc1/Mmp2/Loxl1/Col14a1/Col3a1/Col5a1/Sfrp2/Reck/Ddr2/Adamts5/Pdpn/Hspg2/Scara3	20
GO:0007178	BP	GO:0007178	transmembrane receptor protein serine/threonine kinase signaling pathway	16/104	368/23328	8.0029e-12	5.07917e-09	3.62517e-09	Fbn1/Sulf1/Fstl1/Dact2/Col3a1/Htra3/Gpc3/Tgfbr2/Bmp7/Sfrp2/Zyx/Tmem100/Ltbp1/Notch2/Itgb5/Neo1	16
GO:0030199	BP	GO:0030199	collagen fibril organization	8/104	56/23328	1.4124e-10	6.72305e-08	4.79846e-08	Tnxb/Col1a1/Loxl1/Col14a1/Col3a1/Col5a1/Sfrp2/Ddr2	8
GO:0031589	BP	GO:0031589	cell-substrate adhesion	14/104	351/23328	5.51763e-10	2.10111e-07	1.49963e-07	Fn1/Axl/Tnxb/Nid1/Col1a1/Cd34/Tek/Lamc1/Col3a1/Dbn1/Limch1/Zyx/Pdpn/Itgb5	14
GO:0001503	BP	GO:0001503	ossification	14/104	394/23328	2.44929e-09	7.77241e-07	5.54742e-07	Col1a1/Bmp1/Mmp2/Clec3b/Gpc3/Wnt10b/Bmp7/Hdac7/Sfrp2/Cthrc1/Ddr2/Ecm1/Hspg2/Igfbp5	14
GO:0030509	BP	GO:0030509	BMP signaling pathway	10/104	167/23328	3.94538e-09	1.07314e-06	7.65938e-07	Fbn1/Sulf1/Fstl1/Htra3/Gpc3/Bmp7/Sfrp2/Tmem100/Notch2/Neo1	10
GO:0071772	BP	GO:0071772	response to BMP	10/104	178/23328	7.29581e-09	1.54347e-06	1.10163e-06	Fbn1/Sulf1/Fstl1/Htra3/Gpc3/Bmp7/Sfrp2/Tmem100/Notch2/Neo1	10
GO:0071773	BP	GO:0071773	cellular response to BMP stimulus	10/104	178/23328	7.29581e-09	1.54347e-06	1.10163e-06	Fbn1/Sulf1/Fstl1/Htra3/Gpc3/Bmp7/Sfrp2/Tmem100/Notch2/Neo1	10
GO:0030510	BP	GO:0030510	regulation of BMP signaling pathway	8/104	98/23328	1.34154e-08	2.43569e-06	1.73843e-06	Fbn1/Sulf1/Fstl1/Htra3/Gpc3/Sfrp2/Notch2/Neo1	8
GO:0090092	BP	GO:0090092	regulation of transmembrane receptor protein serine/threonine kinase signaling pathway	11/104	247/23328	1.40717e-08	2.43569e-06	1.73843e-06	Fbn1/Sulf1/Fstl1/Dact2/Htra3/Gpc3/Bmp7/Sfrp2/Ltbp1/Notch2/Neo1	11
GO:0022612	BP	GO:0022612	gland morphogenesis	9/104	154/23328	3.03126e-08	4.80959e-06	3.43277e-06	Sema3c/Sulf1/Mmp2/Tgfbr2/Bmp7/Plxna1/Notch2/Igfbp5/Ar	9
GO:0061448	BP	GO:0061448	connective tissue development	11/104	276/23328	4.39393e-08	6.43542e-06	4.59317e-06	Efemp1/Sulf1/Col1a1/Bmp1/Col5a1/Creb5/Tgfbr2/Bmp7/Sfrp2/Ecm1/Hspg2	11
GO:0061383	BP	GO:0061383	trabecula morphogenesis	6/104	53/23328	1.31456e-07	1.7878e-05	1.27601e-05	Col1a1/Tek/Mmp2/Wnt10b/Bmp7/Heg1	6
GO:0040013	BP	GO:0040013	negative regulation of locomotion	11/104	326/23328	2.35524e-07	2.80274e-05	2.0004e-05	Sema3c/Dpp4/Sulf1/Col3a1/Dbn1/Sfrp2/Limch1/Reck/Sema3b/Sema3d/Igfbp5	11
GO:0051271	BP	GO:0051271	negative regulation of cellular component movement	11/104	326/23328	2.35524e-07	2.80274e-05	2.0004e-05	Sema3c/Dpp4/Sulf1/Col3a1/Dbn1/Sfrp2/Limch1/Reck/Sema3b/Sema3d/Igfbp5	11
GO:0001570	BP	GO:0001570	vasculogenesis	7/104	97/23328	2.63816e-07	2.8386e-05	2.026e-05	Cd34/Tek/Tgfbr2/Heg1/Ackr3/Hdac7/Tmem100	7
GO:0051216	BP	GO:0051216	cartilage development	9/104	200/23328	2.84425e-07	2.8386e-05	2.026e-05	Efemp1/Sulf1/Col1a1/Bmp1/Tgfbr2/Bmp7/Sfrp2/Ecm1/Hspg2	9
GO:0048638	BP	GO:0048638	regulation of developmental growth	12/104	409/23328	2.90502e-07	2.8386e-05	2.026e-05	Pi16/Sema3c/Fn1/Col14a1/Tgfbr2/Dbn1/Islr2/Sfrp2/Sema3b/Sema3d/Ar/H19	12
GO:0045926	BP	GO:0045926	negative regulation of growth	10/104	264/23328	2.98172e-07	2.8386e-05	2.026e-05	Pi16/Sema3c/Gpc3/Tgfbr2/Sfrp2/Notch2/Sema3b/Sema3d/Igfbp5/H19	10
GO:0048588	BP	GO:0048588	developmental cell growth	10/104	267/23328	3.30828e-07	2.99951e-05	2.14085e-05	Pi16/Sema3c/Fn1/Col14a1/Tgfbr2/Dbn1/Islr2/Plxna1/Sema3b/Sema3d	10
GO:0071560	BP	GO:0071560	cellular response to transforming growth factor beta stimulus	9/104	208/23328	3.95914e-07	3.42645e-05	2.44557e-05	Fbn1/Col3a1/Akr1c18/Htra3/Tgfbr2/Dbn1/Zyx/Ltbp1/Itgb5	9
GO:2000027	BP	GO:2000027	regulation of animal organ morphogenesis	9/104	210/23328	4.29092e-07	3.55213e-05	2.53527e-05	Sema3c/Sulf1/Cd34/Gpc3/Tgfbr2/Bmp7/Sfrp2/Cthrc1/Ar	9
GO:0071559	BP	GO:0071559	response to transforming growth factor beta	9/104	212/23328	4.64656e-07	3.68627e-05	2.63101e-05	Fbn1/Col3a1/Akr1c18/Htra3/Tgfbr2/Dbn1/Zyx/Ltbp1/Itgb5	9
GO:0007160	BP	GO:0007160	cell-matrix adhesion	9/104	214/23328	5.02748e-07	3.82893e-05	2.73283e-05	Fn1/Tnxb/Nid1/Cd34/Tek/Col3a1/Limch1/Zyx/Itgb5	9
GO:0090287	BP	GO:0090287	regulation of cellular response to growth factor stimulus	10/104	281/23328	5.28358e-07	3.8692e-05	2.76158e-05	Fbn1/Sulf1/Fstl1/Tek/Htra3/Gpc3/Sfrp2/Ltbp1/Notch2/Neo1	10
GO:0061138	BP	GO:0061138	morphogenesis of a branching epithelium	9/104	222/23328	6.83513e-07	4.82003e-05	3.44022e-05	Sema3c/Sulf1/Tek/Gpc3/Tgfbr2/Bmp7/Sfrp2/Plxna1/Ar	9
GO:0048762	BP	GO:0048762	mesenchymal cell differentiation	9/104	225/23328	7.64525e-07	5.19877e-05	3.71053e-05	Sema3c/Col1a1/Tgfbr2/Bmp7/Sfrp2/Tmem100/Pdpn/Sema3b/Sema3d	9
GO:0001763	BP	GO:0001763	morphogenesis of a branching structure	9/104	241/23328	1.35243e-06	8.87937e-05	6.3375e-05	Sema3c/Sulf1/Tek/Gpc3/Tgfbr2/Bmp7/Sfrp2/Plxna1/Ar	9
GO:0010466	BP	GO:0010466	negative regulation of peptidase activity	9/104	246/23328	1.60233e-06	0.000101695	7.25828e-05	Pi16/Timp2/Gpc3/Timp3/Sfrp2/Reck/Pi15/Itih5/Ecm1	9
GO:0048640	BP	GO:0048640	negative regulation of developmental growth	7/104	131/23328	2.02527e-06	0.000124391	8.87819e-05	Pi16/Sema3c/Tgfbr2/Sfrp2/Sema3b/Sema3d/H19	7
GO:0003205	BP	GO:0003205	cardiac chamber development	8/104	194/23328	2.57895e-06	0.000153448	0.000109521	Sema3c/Tek/Tgfbr2/Bmp7/Heg1/Sfrp2/Ltbp1/Notch2	8
GO:0001649	BP	GO:0001649	osteoblast differentiation	8/104	205/23328	3.8818e-06	0.000221521	0.000158107	Col1a1/Wnt10b/Bmp7/Hdac7/Sfrp2/Cthrc1/Ddr2/Igfbp5	8
GO:0060560	BP	GO:0060560	developmental growth involved in morphogenesis	9/104	275/23328	3.98968e-06	0.000221521	0.000158107	Sema3c/Fn1/Tgfbr2/Dbn1/Islr2/Sfrp2/Plxna1/Sema3b/Sema3d	9
GO:0003007	BP	GO:0003007	heart morphogenesis	9/104	277/23328	4.23147e-06	0.000221521	0.000158107	Sema3c/Tek/Col5a1/Tgfbr2/Bmp7/Heg1/Sfrp2/Tmem100/Notch2	9
GO:0003206	BP	GO:0003206	cardiac chamber morphogenesis	7/104	147/23328	4.35884e-06	0.000221521	0.000158107	Sema3c/Tek/Tgfbr2/Bmp7/Heg1/Sfrp2/Notch2	7
GO:0045667	BP	GO:0045667	regulation of osteoblast differentiation	7/104	147/23328	4.35884e-06	0.000221521	0.000158107	Wnt10b/Bmp7/Hdac7/Sfrp2/Cthrc1/Ddr2/Igfbp5	7
GO:1901342	BP	GO:1901342	regulation of vasculature development	10/104	356/23328	4.42112e-06	0.000221521	0.000158107	Sulf1/Cd34/Tek/Tgfbr2/Bmp7/Hdac7/Sfrp2/Tmem100/Reck/Ecm1	10
GO:0060485	BP	GO:0060485	mesenchyme development	9/104	281/23328	4.75306e-06	0.000232047	0.000165619	Sema3c/Col1a1/Tgfbr2/Bmp7/Sfrp2/Tmem100/Pdpn/Sema3b/Sema3d	9
GO:0060343	BP	GO:0060343	trabecula formation	4/104	27/23328	6.04494e-06	0.000287739	0.000205369	Col1a1/Tek/Mmp2/Wnt10b	4
GO:0060348	BP	GO:0060348	bone development	8/104	222/23328	6.97387e-06	0.000316326	0.000225773	Fbn1/Sulf1/Col1a1/Tgfbr2/Sfrp2/Zfp385a/Notch2/Hspg2	8
GO:0045992	BP	GO:0045992	negative regulation of embryonic development	4/104	28/23328	7.0283e-06	0.000316326	0.000225773	Sulf1/Col5a1/Bmp7/Sfrp2	4
GO:0001655	BP	GO:0001655	urogenital system development	10/104	376/23328	7.14393e-06	0.000316326	0.000225773	Fbn1/Nid1/Sulf1/Tek/Mmp2/Dact2/Gpc3/Bmp7/Notch2/Ar	10
GO:0034446	BP	GO:0034446	substrate adhesion-dependent cell spreading	6/104	106/23328	8.07239e-06	0.00033463	0.000238836	Fn1/Axl/Tek/Lamc1/Dbn1/Pdpn	6
GO:0060537	BP	GO:0060537	muscle tissue development	11/104	470/23328	8.17653e-06	0.00033463	0.000238836	Pi16/Sema3c/Col14a1/Col3a1/Wnt10b/Tgfbr2/Bmp7/Heg1/Hdac7/Hspg2/Igfbp5	11
GO:0031214	BP	GO:0031214	biomineral tissue development	7/104	162/23328	8.26029e-06	0.00033463	0.000238836	Col1a1/Clec3b/Gpc3/Wnt10b/Bmp7/Ddr2/Ecm1	7
GO:0110148	BP	GO:0110148	biomineralization	7/104	162/23328	8.26029e-06	0.00033463	0.000238836	Col1a1/Clec3b/Gpc3/Wnt10b/Bmp7/Ddr2/Ecm1	7
GO:0032835	BP	GO:0032835	glomerulus development	5/104	62/23328	8.4529e-06	0.000335298	0.000239313	Nid1/Sulf1/Tek/Bmp7/Notch2	5
GO:0002062	BP	GO:0002062	chondrocyte differentiation	6/104	109/23328	9.47972e-06	0.000368355	0.000262907	Efemp1/Sulf1/Tgfbr2/Sfrp2/Ecm1/Hspg2	6
GO:0060513	BP	GO:0060513	prostatic bud formation	3/104	10/23328	1.0097e-05	0.000383904	0.000274005	Sulf1/Bmp7/Ar	3
GO:0007409	BP	GO:0007409	axonogenesis	11/104	482/23328	1.03542e-05	0.000383904	0.000274005	Sema3c/Fn1/Gap43/Bmp7/Dbn1/Islr2/Plxna1/Sema3b/Sema3d/Uchl1/Neo1	11
GO:0032963	BP	GO:0032963	collagen metabolic process	6/104	111/23328	1.05237e-05	0.000383904	0.000274005	Fn1/Tnxb/Col1a1/Mmp2/Col5a1/Ltbp1	6
GO:0002063	BP	GO:0002063	chondrocyte development	4/104	31/23328	1.06903e-05	0.000383904	0.000274005	Sulf1/Tgfbr2/Sfrp2/Ecm1	4
GO:0007179	BP	GO:0007179	transforming growth factor beta receptor signaling pathway	7/104	169/23328	1.0888e-05	0.000383904	0.000274005	Fbn1/Col3a1/Htra3/Tgfbr2/Zyx/Ltbp1/Itgb5	7
GO:0030516	BP	GO:0030516	regulation of axon extension	6/104	113/23328	1.16588e-05	0.000403607	0.000288068	Sema3c/Fn1/Dbn1/Islr2/Sema3b/Sema3d	6
GO:1905330	BP	GO:1905330	regulation of morphogenesis of an epithelium	6/104	114/23328	1.22624e-05	0.000416165	0.000297031	Sulf1/Gpc3/Bmp7/Sfrp2/Cthrc1/Ar	6
GO:0009611	BP	GO:0009611	response to wounding	11/104	492/23328	1.25388e-05	0.000416165	0.000297031	Fn1/Axl/Col1a1/Cd34/Mmp2/Col3a1/Col5a1/Gap43/Notch2/Pdpn/Neo1	11
GO:0030278	BP	GO:0030278	regulation of ossification	8/104	241/23328	1.26773e-05	0.000416165	0.000297031	Wnt10b/Bmp7/Hdac7/Sfrp2/Cthrc1/Ddr2/Ecm1/Igfbp5	8
GO:0051346	BP	GO:0051346	negative regulation of hydrolase activity	10/104	405/23328	1.36167e-05	0.000424971	0.000303315	Pi16/Timp2/Gpc3/Timp3/Dbn1/Sfrp2/Reck/Pi15/Itih5/Ecm1	10
GO:0022617	BP	GO:0022617	extracellular matrix disassembly	4/104	33/23328	1.38077e-05	0.000424971	0.000303315	Dpp4/Lamc1/Ddr2/Pdpn	4
GO:0060740	BP	GO:0060740	prostate gland epithelium morphogenesis	4/104	33/23328	1.38077e-05	0.000424971	0.000303315	Sulf1/Mmp2/Bmp7/Ar	4
GO:0060346	BP	GO:0060346	bone trabecula formation	3/104	11/23328	1.38383e-05	0.000424971	0.000303315	Col1a1/Mmp2/Wnt10b	3
GO:0045669	BP	GO:0045669	positive regulation of osteoblast differentiation	5/104	70/23328	1.53697e-05	0.000463959	0.000331143	Wnt10b/Bmp7/Sfrp2/Cthrc1/Ddr2	5
GO:0060512	BP	GO:0060512	prostate gland morphogenesis	4/104	34/23328	1.55953e-05	0.000463959	0.000331143	Sulf1/Mmp2/Bmp7/Ar	4
GO:0030282	BP	GO:0030282	bone mineralization	6/104	120/23328	1.64371e-05	0.00048148	0.000343648	Clec3b/Gpc3/Wnt10b/Bmp7/Ddr2/Ecm1	6
GO:0003279	BP	GO:0003279	cardiac septum development	6/104	128/23328	2.37148e-05	0.000667272	0.000476254	Sema3c/Tgfbr2/Bmp7/Heg1/Ltbp1/Notch2	6
GO:0061387	BP	GO:0061387	regulation of extent of cell growth	6/104	128/23328	2.37148e-05	0.000667272	0.000476254	Sema3c/Fn1/Dbn1/Islr2/Sema3b/Sema3d	6
GO:0060601	BP	GO:0060601	lateral sprouting from an epithelium	3/104	13/23328	2.38311e-05	0.000667272	0.000476254	Sulf1/Bmp7/Ar	3
GO:0001558	BP	GO:0001558	regulation of cell growth	10/104	438/23328	2.66222e-05	0.000722342	0.000515559	Pi16/Sema3c/Fn1/Col14a1/Dbn1/Islr2/Sfrp2/Sema3b/Sema3d/Igfbp5	10
GO:0050673	BP	GO:0050673	epithelial cell proliferation	10/104	438/23328	2.66222e-05	0.000722342	0.000515559	Sulf1/Cd34/Tek/Gpc3/Wnt10b/Sfrp2/Ecm1/Notch2/Igfbp5/Ar	10
GO:0030513	BP	GO:0030513	positive regulation of BMP signaling pathway	4/104	39/23328	2.71898e-05	0.000722342	0.000515559	Sulf1/Gpc3/Notch2/Neo1	4
GO:0045861	BP	GO:0045861	negative regulation of proteolysis	9/104	350/23328	2.73154e-05	0.000722342	0.000515559	Pi16/Timp2/Gpc3/Timp3/Sfrp2/Reck/Pi15/Itih5/Ecm1	9
GO:0048771	BP	GO:0048771	tissue remodeling	7/104	196/23328	2.83516e-05	0.000739472	0.000527785	Sema3c/Axl/Mmp2/Cthrc1/Ddr2/Notch2/Igfbp5	7
GO:1990138	BP	GO:1990138	neuron projection extension	7/104	198/23328	3.02531e-05	0.000778404	0.000555572	Sema3c/Fn1/Dbn1/Islr2/Plxna1/Sema3b/Sema3d	7
GO:0030177	BP	GO:0030177	positive regulation of Wnt signaling pathway	6/104	135/23328	3.20306e-05	0.000813149	0.000580371	Sulf1/Col1a1/Gpc3/Wnt10b/Sfrp2/Reck	6
GO:0048675	BP	GO:0048675	axon extension	6/104	138/23328	3.62442e-05	0.000908014	0.000648079	Sema3c/Fn1/Dbn1/Islr2/Sema3b/Sema3d	6
GO:0010715	BP	GO:0010715	regulation of extracellular matrix disassembly	3/104	15/23328	3.76678e-05	0.00091948	0.000656263	Dpp4/Ddr2/Pdpn	3
GO:0061430	BP	GO:0061430	bone trabecula morphogenesis	3/104	15/23328	3.76678e-05	0.00091948	0.000656263	Col1a1/Mmp2/Wnt10b	3
GO:0035265	BP	GO:0035265	organ growth	7/104	207/23328	4.01578e-05	0.000967853	0.000690789	Pi16/Col14a1/Tgfbr2/Heg1/Ddr2/Ecm1/Ar	7
GO:0050770	BP	GO:0050770	regulation of axonogenesis	7/104	208/23328	4.14058e-05	0.000973292	0.000694671	Sema3c/Fn1/Dbn1/Islr2/Plxna1/Sema3b/Sema3d	7
GO:1904018	BP	GO:1904018	positive regulation of vasculature development	7/104	208/23328	4.14058e-05	0.000973292	0.000694671	Cd34/Tek/Tgfbr2/Hdac7/Sfrp2/Tmem100/Ecm1	7
GO:0001837	BP	GO:0001837	epithelial to mesenchymal transition	6/104	144/23328	4.60056e-05	0.00106005	0.000756592	Col1a1/Tgfbr2/Bmp7/Sfrp2/Tmem100/Pdpn	6
GO:1905048	BP	GO:1905048	regulation of metallopeptidase activity	3/104	16/23328	4.62101e-05	0.00106005	0.000756592	Timp2/Timp3/Reck	3
GO:0071526	BP	GO:0071526	semaphorin-plexin signaling pathway	4/104	45/23328	4.82526e-05	0.00109373	0.000780628	Sema3c/Plxna1/Sema3b/Sema3d	4
GO:0048732	BP	GO:0048732	gland development	10/104	471/23328	4.91106e-05	0.0010977	0.000783467	Sema3c/Aldh1a3/Sulf1/Mmp2/Tgfbr2/Bmp7/Plxna1/Notch2/Igfbp5/Ar	10
GO:0010810	BP	GO:0010810	regulation of cell-substrate adhesion	7/104	214/23328	4.95812e-05	0.0010977	0.000783467	Fn1/Nid1/Col1a1/Tek/Dbn1/Limch1/Pdpn	7
GO:0010718	BP	GO:0010718	positive regulation of epithelial to mesenchymal transition	4/104	47/23328	5.73704e-05	0.00125556	0.000896131	Col1a1/Tgfbr2/Bmp7/Pdpn	4
GO:0010721	BP	GO:0010721	negative regulation of cell development	9/104	387/23328	5.9508e-05	0.00128239	0.000915286	Pi16/Sema3c/Fbn1/Efemp1/Col3a1/Bmp7/Sema3b/Sema3d/Neo1	9
GO:0072006	BP	GO:0072006	nephron development	6/104	151/23328	5.99438e-05	0.00128239	0.000915286	Nid1/Sulf1/Tek/Gpc3/Bmp7/Notch2	6
GO:0010717	BP	GO:0010717	regulation of epithelial to mesenchymal transition	5/104	94/23328	6.40519e-05	0.00135505	0.000967147	Col1a1/Tgfbr2/Bmp7/Sfrp2/Pdpn	5
GO:0060572	BP	GO:0060572	morphogenesis of an epithelial bud	3/104	18/23328	6.68992e-05	0.00139974	0.000999038	Sulf1/Bmp7/Ar	3
GO:0001822	BP	GO:0001822	kidney development	8/104	318/23328	9.04835e-05	0.00187261	0.00133655	Fbn1/Nid1/Sulf1/Tek/Dact2/Gpc3/Bmp7/Notch2	8
GO:0030850	BP	GO:0030850	prostate gland development	4/104	53/23328	9.22739e-05	0.00188913	0.00134834	Sulf1/Mmp2/Bmp7/Ar	4
GO:0045765	BP	GO:0045765	regulation of angiogenesis	8/104	320/23328	9.44982e-05	0.00191409	0.00136615	Sulf1/Cd34/Tek/Tgfbr2/Hdac7/Sfrp2/Reck/Ecm1	8
GO:0090263	BP	GO:0090263	positive regulation of canonical Wnt signaling pathway	5/104	103/23328	9.89651e-05	0.00198347	0.00141567	Col1a1/Gpc3/Wnt10b/Sfrp2/Reck	5
GO:0045778	BP	GO:0045778	positive regulation of ossification	5/104	104/23328	0.000103598	0.0020547	0.0014665	Wnt10b/Bmp7/Sfrp2/Cthrc1/Ddr2	5
GO:0050922	BP	GO:0050922	negative regulation of chemotaxis	4/104	55/23328	0.00010674	0.00209518	0.0014954	Sema3c/Dpp4/Sema3b/Sema3d	4
GO:0052547	BP	GO:0052547	regulation of peptidase activity	9/104	421/23328	0.000112945	0.00218022	0.0015561	Pi16/Timp2/Gpc3/Timp3/Sfrp2/Reck/Pi15/Itih5/Ecm1	9
GO:0110110	BP	GO:0110110	positive regulation of animal organ morphogenesis	5/104	106/23328	0.000113362	0.00218022	0.0015561	Sema3c/Cd34/Tgfbr2/Bmp7/Ar	5
GO:0032964	BP	GO:0032964	collagen biosynthetic process	4/104	57/23328	0.000122784	0.00233782	0.00166858	Fn1/Col1a1/Col5a1/Ltbp1	4
GO:0072001	BP	GO:0072001	renal system development	8/104	333/23328	0.000124358	0.00234433	0.00167323	Fbn1/Nid1/Sulf1/Tek/Dact2/Gpc3/Bmp7/Notch2	8
GO:0001667	BP	GO:0001667	ameboidal-type cell migration	9/104	427/23328	0.000125647	0.00234541	0.00167399	Sema3c/Dpp4/Tek/Tgfbr2/Bmp7/Hdac7/Ddr2/Sema3b/Sema3d	9
GO:0001755	BP	GO:0001755	neural crest cell migration	4/104	58/23328	0.00013143	0.00242756	0.00173263	Sema3c/Bmp7/Sema3b/Sema3d	4
GO:0007411	BP	GO:0007411	axon guidance	7/104	251/23328	0.000134365	0.00242756	0.00173263	Sema3c/Gap43/Bmp7/Plxna1/Sema3b/Sema3d/Neo1	7
GO:0035107	BP	GO:0035107	appendage morphogenesis	6/104	175/23328	0.000135148	0.00242756	0.00173263	Sema3c/Gpc3/Bmp7/Sfrp2/Reck/Notch2	6
GO:0035108	BP	GO:0035108	limb morphogenesis	6/104	175/23328	0.000135148	0.00242756	0.00173263	Sema3c/Gpc3/Bmp7/Sfrp2/Reck/Notch2	6
GO:0097485	BP	GO:0097485	neuron projection guidance	7/104	252/23328	0.000137704	0.00245036	0.0017489	Sema3c/Gap43/Bmp7/Plxna1/Sema3b/Sema3d/Neo1	7
GO:0002011	BP	GO:0002011	morphogenesis of an epithelial sheet	4/104	59/23328	0.000140508	0.0024649	0.00175928	Col5a1/Bmp7/Notch2/Pdpn	4
GO:0048705	BP	GO:0048705	skeletal system morphogenesis	7/104	253/23328	0.00014111	0.0024649	0.00175928	Col1a1/Mmp2/Wnt10b/Tgfbr2/Bmp7/Sfrp2/Hspg2	7
GO:1901861	BP	GO:1901861	regulation of muscle tissue development	6/104	180/23328	0.000157578	0.00272752	0.00194672	Pi16/Col14a1/Wnt10b/Tgfbr2/Hdac7/Igfbp5	6
GO:0003272	BP	GO:0003272	endocardial cushion formation	3/104	24/23328	0.000162739	0.00279149	0.00199238	Tgfbr2/Bmp7/Tmem100	3
GO:0090100	BP	GO:0090100	positive regulation of transmembrane receptor protein serine/threonine kinase signaling pathway	5/104	115/23328	0.000166332	0.00282764	0.00201818	Sulf1/Gpc3/Bmp7/Notch2/Neo1	5
GO:1905207	BP	GO:1905207	regulation of cardiocyte differentiation	4/104	62/23328	0.000170464	0.00285414	0.00203709	Pi16/Sema3c/Col14a1/Bmp7	4
GO:0042060	BP	GO:0042060	wound healing	8/104	349/23328	0.000171421	0.00285414	0.00203709	Fn1/Axl/Col1a1/Cd34/Col3a1/Col5a1/Notch2/Pdpn	8
GO:0016331	BP	GO:0016331	morphogenesis of embryonic epithelium	6/104	183/23328	0.000172388	0.00285414	0.00203709	Aldh1a3/Sulf1/Bmp7/Sfrp2/Cthrc1/Ar	6
GO:0014706	BP	GO:0014706	striated muscle tissue development	9/104	447/23328	0.000176963	0.00290021	0.00206998	Pi16/Sema3c/Col14a1/Wnt10b/Tgfbr2/Bmp7/Heg1/Hdac7/Hspg2	9
GO:0010769	BP	GO:0010769	regulation of cell morphogenesis involved in differentiation	8/104	351/23328	0.000178217	0.00290021	0.00206998	Sema3c/Fn1/Dbn1/Islr2/Plxna1/Pdpn/Sema3b/Sema3d	8
GO:0048754	BP	GO:0048754	branching morphogenesis of an epithelial tube	6/104	185/23328	0.000182858	0.00295052	0.00210588	Tek/Gpc3/Tgfbr2/Bmp7/Sfrp2/Ar	6
GO:0045766	BP	GO:0045766	positive regulation of angiogenesis	6/104	188/23328	0.000199498	0.00319197	0.00227821	Cd34/Tek/Tgfbr2/Hdac7/Sfrp2/Ecm1	6
GO:0072012	BP	GO:0072012	glomerulus vasculature development	3/104	26/23328	0.000207702	0.00329554	0.00235214	Tek/Bmp7/Notch2	3
GO:0090101	BP	GO:0090101	negative regulation of transmembrane receptor protein serine/threonine kinase signaling pathway	5/104	122/23328	0.00021919	0.00344908	0.00246172	Fbn1/Dact2/Htra3/Sfrp2/Ltbp1	5
GO:0048843	BP	GO:0048843	negative regulation of axon extension involved in axon guidance	3/104	27/23328	0.000232909	0.00354768	0.00253209	Sema3c/Sema3b/Sema3d	3
GO:0061437	BP	GO:0061437	renal system vasculature development	3/104	27/23328	0.000232909	0.00354768	0.00253209	Tek/Bmp7/Notch2	3
GO:0061440	BP	GO:0061440	kidney vasculature development	3/104	27/23328	0.000232909	0.00354768	0.00253209	Tek/Bmp7/Notch2	3
GO:0071425	BP	GO:0071425	hematopoietic stem cell proliferation	3/104	27/23328	0.000232909	0.00354768	0.00253209	Cd34/Wnt10b/Sfrp2	3
GO:0030336	BP	GO:0030336	negative regulation of cell migration	7/104	278/23328	0.000251191	0.00379578	0.00270917	Dpp4/Sulf1/Col3a1/Sfrp2/Limch1/Reck/Igfbp5	7
GO:0060039	BP	GO:0060039	pericardium development	3/104	28/23328	0.000260015	0.00383774	0.00273912	Bmp7/Heg1/Pdpn	3
GO:0060445	BP	GO:0060445	branching involved in salivary gland morphogenesis	3/104	28/23328	0.000260015	0.00383774	0.00273912	Sema3c/Bmp7/Plxna1	3
GO:1902668	BP	GO:1902668	negative regulation of axon guidance	3/104	28/23328	0.000260015	0.00383774	0.00273912	Sema3c/Sema3b/Sema3d	3
GO:0050678	BP	GO:0050678	regulation of epithelial cell proliferation	8/104	372/23328	0.000263966	0.00386609	0.00275936	Sulf1/Tek/Gpc3/Wnt10b/Sfrp2/Ecm1/Notch2/Ar	8
GO:0003416	BP	GO:0003416	endochondral bone growth	3/104	29/23328	0.000289079	0.00416975	0.00297609	Tgfbr2/Ddr2/Ecm1	3
GO:0060571	BP	GO:0060571	morphogenesis of an epithelial fold	3/104	29/23328	0.000289079	0.00416975	0.00297609	Sulf1/Bmp7/Ar	3
GO:0048736	BP	GO:0048736	appendage development	6/104	202/23328	0.000293624	0.00417209	0.00297776	Sema3c/Gpc3/Bmp7/Sfrp2/Reck/Notch2	6
GO:0060173	BP	GO:0060173	limb development	6/104	202/23328	0.000293624	0.00417209	0.00297776	Sema3c/Gpc3/Bmp7/Sfrp2/Reck/Notch2	6
GO:2000146	BP	GO:2000146	negative regulation of cell motility	7/104	291/23328	0.000331129	0.00467015	0.00333324	Dpp4/Sulf1/Col3a1/Sfrp2/Limch1/Reck/Igfbp5	7
GO:0045995	BP	GO:0045995	regulation of embryonic development	5/104	134/23328	0.000338457	0.00473839	0.00338195	Sulf1/Col5a1/Bmp7/Sfrp2/Ar	5
GO:0060562	BP	GO:0060562	epithelial tube morphogenesis	8/104	387/23328	0.000343892	0.00477934	0.00341117	Tek/Gpc3/Tgfbr2/Bmp7/Sfrp2/Cthrc1/Notch2/Ar	8
GO:0048645	BP	GO:0048645	animal organ formation	4/104	75/23328	0.000355303	0.00490215	0.00349882	Sulf1/Tgfbr2/Bmp7/Ar	4
GO:0008361	BP	GO:0008361	regulation of cell size	6/104	213/23328	0.000389559	0.00533611	0.00380856	Sema3c/Fn1/Dbn1/Islr2/Sema3b/Sema3d	6
GO:0003208	BP	GO:0003208	cardiac ventricle morphogenesis	4/104	78/23328	0.000412734	0.00561318	0.00400631	Sema3c/Tgfbr2/Heg1/Sfrp2	4
GO:0048841	BP	GO:0048841	regulation of axon extension involved in axon guidance	3/104	33/23328	0.00042609	0.00575372	0.00410662	Sema3c/Sema3b/Sema3d	3
GO:0030111	BP	GO:0030111	regulation of Wnt signaling pathway	7/104	304/23328	0.000430327	0.00577002	0.00411825	Sulf1/Col1a1/Gpc3/Wnt10b/Sfrp2/Cthrc1/Reck	7
GO:0048706	BP	GO:0048706	embryonic skeletal system development	5/104	142/23328	0.000441664	0.00588061	0.00419719	Sulf1/Col1a1/Tgfbr2/Bmp7/Hspg2	5
GO:1901862	BP	GO:1901862	negative regulation of muscle tissue development	4/104	80/23328	0.00045452	0.00594756	0.00424497	Pi16/Tgfbr2/Hdac7/Igfbp5	4
GO:0030326	BP	GO:0030326	embryonic limb morphogenesis	5/104	143/23328	0.000456063	0.00594756	0.00424497	Gpc3/Bmp7/Sfrp2/Reck/Notch2	5
GO:0035113	BP	GO:0035113	embryonic appendage morphogenesis	5/104	143/23328	0.000456063	0.00594756	0.00424497	Gpc3/Bmp7/Sfrp2/Reck/Notch2	5
GO:0003203	BP	GO:0003203	endocardial cushion morphogenesis	3/104	34/23328	0.000465815	0.00595243	0.00424844	Tgfbr2/Bmp7/Tmem100	3
GO:0048048	BP	GO:0048048	embryonic eye morphogenesis	3/104	34/23328	0.000465815	0.00595243	0.00424844	Aldh1a3/Mfap5/Bmp7	3
GO:0098868	BP	GO:0098868	bone growth	3/104	34/23328	0.000465815	0.00595243	0.00424844	Tgfbr2/Ddr2/Ecm1	3
GO:0030500	BP	GO:0030500	regulation of bone mineralization	4/104	82/23328	0.000499238	0.00632215	0.00451233	Wnt10b/Bmp7/Ddr2/Ecm1	4
GO:0045598	BP	GO:0045598	regulation of fat cell differentiation	5/104	146/23328	0.000501389	0.00632215	0.00451233	Wnt10b/Bmp7/Sfrp2/Zfp385a/Trio	5
GO:0003231	BP	GO:0003231	cardiac ventricle development	5/104	147/23328	0.000517226	0.00647894	0.00462423	Sema3c/Tgfbr2/Heg1/Sfrp2/Ltbp1	5
GO:0050680	BP	GO:0050680	negative regulation of epithelial cell proliferation	5/104	148/23328	0.000533436	0.00663832	0.00473799	Sulf1/Gpc3/Wnt10b/Sfrp2/Ar	5
GO:0003151	BP	GO:0003151	outflow tract morphogenesis	4/104	84/23328	0.000547004	0.00669697	0.00477985	Sema3c/Tgfbr2/Bmp7/Sfrp2	4
GO:0014032	BP	GO:0014032	neural crest cell development	4/104	84/23328	0.000547004	0.00669697	0.00477985	Sema3c/Bmp7/Sema3b/Sema3d	4
GO:0060351	BP	GO:0060351	cartilage development involved in endochondral bone morphogenesis	3/104	36/23328	0.000552219	0.00669697	0.00477985	Col1a1/Tgfbr2/Hspg2	3
GO:0061384	BP	GO:0061384	heart trabecula morphogenesis	3/104	36/23328	0.000552219	0.00669697	0.00477985	Tek/Bmp7/Heg1	3
GO:0060411	BP	GO:0060411	cardiac septum morphogenesis	4/104	86/23328	0.000597932	0.00699054	0.00498938	Sema3c/Tgfbr2/Bmp7/Notch2	4
GO:0007435	BP	GO:0007435	salivary gland morphogenesis	3/104	37/23328	0.000599004	0.00699054	0.00498938	Sema3c/Bmp7/Plxna1	3
GO:0048846	BP	GO:0048846	axon extension involved in axon guidance	3/104	37/23328	0.000599004	0.00699054	0.00498938	Sema3c/Sema3b/Sema3d	3
GO:0060071	BP	GO:0060071	Wnt signaling pathway, planar cell polarity pathway	3/104	37/23328	0.000599004	0.00699054	0.00498938	Gpc3/Sfrp2/Cthrc1	3
GO:0098751	BP	GO:0098751	bone cell development	3/104	37/23328	0.000599004	0.00699054	0.00498938	Fbn1/Zfp385a/Notch2	3
GO:1902284	BP	GO:1902284	neuron projection extension involved in neuron projection guidance	3/104	37/23328	0.000599004	0.00699054	0.00498938	Sema3c/Sema3b/Sema3d	3
GO:0090288	BP	GO:0090288	negative regulation of cellular response to growth factor stimulus	5/104	152/23328	0.000602127	0.00699054	0.00498938	Fbn1/Sulf1/Htra3/Sfrp2/Ltbp1	5
GO:0060828	BP	GO:0060828	regulation of canonical Wnt signaling pathway	6/104	234/23328	0.000639433	0.00737867	0.0052664	Col1a1/Gpc3/Wnt10b/Sfrp2/Cthrc1/Reck	6
GO:0048562	BP	GO:0048562	embryonic organ morphogenesis	7/104	328/23328	0.000675066	0.00774292	0.00552638	Aldh1a3/Mfap5/Tgfbr2/Bmp7/Cthrc1/Notch2/Hspg2	7
GO:0014031	BP	GO:0014031	mesenchymal cell development	4/104	89/23328	0.000680508	0.0077586	0.00553757	Sema3c/Bmp7/Sema3b/Sema3d	4
GO:0016055	BP	GO:0016055	Wnt signaling pathway	8/104	430/23328	0.000688035	0.00779773	0.00556549	Sulf1/Col1a1/Gpc3/Wnt10b/Sfrp2/Cthrc1/Reck/Cpz	8
GO:0198738	BP	GO:0198738	cell-cell signaling by wnt	8/104	432/23328	0.00070909	0.0079026	0.00564035	Sulf1/Col1a1/Gpc3/Wnt10b/Sfrp2/Cthrc1/Reck/Cpz	8
GO:0007044	BP	GO:0007044	cell-substrate junction assembly	4/104	90/23328	0.00070974	0.0079026	0.00564035	Fn1/Tek/Lamc1/Limch1	4
GO:0048864	BP	GO:0048864	stem cell development	4/104	90/23328	0.00070974	0.0079026	0.00564035	Sema3c/Bmp7/Sema3b/Sema3d	4
GO:0014033	BP	GO:0014033	neural crest cell differentiation	4/104	91/23328	0.00073985	0.0081624	0.00582577	Sema3c/Bmp7/Sema3b/Sema3d	4
GO:0045785	BP	GO:0045785	positive regulation of cell adhesion	8/104	435/23328	0.000741647	0.0081624	0.00582577	Fn1/Dpp4/Nid1/Tek/Tgfbr2/Bmp7/Dbn1/Pdpn	8
GO:0090175	BP	GO:0090175	regulation of establishment of planar polarity	3/104	40/23328	0.00075432	0.00825417	0.00589127	Gpc3/Sfrp2/Cthrc1	3
GO:0050768	BP	GO:0050768	negative regulation of neurogenesis	7/104	337/23328	0.000791169	0.00860792	0.00614375	Sema3c/Efemp1/Col3a1/Bmp7/Sema3b/Sema3d/Neo1	7
GO:0150115	BP	GO:0150115	cell-substrate junction organization	4/104	93/23328	0.000802763	0.00868443	0.00619836	Fn1/Tek/Lamc1/Limch1	4
GO:0007431	BP	GO:0007431	salivary gland development	3/104	41/23328	0.000811246	0.00872663	0.00622848	Sema3c/Bmp7/Plxna1	3
GO:0032836	BP	GO:0032836	glomerular basement membrane development	2/104	10/23328	0.000865397	0.00909487	0.00649131	Nid1/Sulf1	2
GO:0035581	BP	GO:0035581	sequestering of extracellular ligand from receptor	2/104	10/23328	0.000865397	0.00909487	0.00649131	Fbn1/Ltbp1	2
GO:0072203	BP	GO:0072203	cell proliferation involved in metanephros development	2/104	10/23328	0.000865397	0.00909487	0.00649131	Gpc3/Bmp7	2
GO:0090091	BP	GO:0090091	positive regulation of extracellular matrix disassembly	2/104	10/23328	0.000865397	0.00909487	0.00649131	Ddr2/Pdpn	2
GO:0007229	BP	GO:0007229	integrin-mediated signaling pathway	4/104	95/23328	0.000869362	0.00909487	0.00649131	Fn1/Col3a1/Zyx/Itgb5	4
GO:1903053	BP	GO:1903053	regulation of extracellular matrix organization	3/104	43/23328	0.000933127	0.0097086	0.00692935	Dpp4/Ddr2/Pdpn	3
GO:0045444	BP	GO:0045444	fat cell differentiation	6/104	252/23328	0.000939769	0.00972456	0.00694074	Wnt10b/Creb5/Bmp7/Sfrp2/Zfp385a/Trio	6
GO:0007599	BP	GO:0007599	hemostasis	5/104	168/23328	0.000945018	0.00972602	0.00694178	Fn1/Axl/Cd34/Zfp385a/Pdpn	5
GO:0051017	BP	GO:0051017	actin filament bundle assembly	5/104	169/23328	0.000970425	0.00975826	0.00696479	Marcks/Dbn1/Limch1/Zyx/Itgb5	5
GO:0060541	BP	GO:0060541	respiratory system development	6/104	254/23328	0.000978877	0.00975826	0.00696479	Aldh1a3/Gpc3/Tgfbr2/Heg1/Pdpn/Igfbp5	6
GO:0050919	BP	GO:0050919	negative chemotaxis	3/104	44/23328	0.000998177	0.00975826	0.00696479	Sema3c/Sema3b/Sema3d	3
GO:0070167	BP	GO:0070167	regulation of biomineral tissue development	4/104	99/23328	0.00101409	0.00975826	0.00696479	Wnt10b/Bmp7/Ddr2/Ecm1	4
GO:0110149	BP	GO:0110149	regulation of biomineralization	4/104	99/23328	0.00101409	0.00975826	0.00696479	Wnt10b/Bmp7/Ddr2/Ecm1	4
GO:0061572	BP	GO:0061572	actin filament bundle organization	5/104	172/23328	0.0010497	0.00975826	0.00696479	Marcks/Dbn1/Limch1/Zyx/Itgb5	5
GO:0002138	BP	GO:0002138	retinoic acid biosynthetic process	2/104	11/23328	0.00105463	0.00975826	0.00696479	Aldh1a3/Akr1c18	2
GO:0016102	BP	GO:0016102	diterpenoid biosynthetic process	2/104	11/23328	0.00105463	0.00975826	0.00696479	Aldh1a3/Akr1c18	2
GO:0030638	BP	GO:0030638	polyketide metabolic process	2/104	11/23328	0.00105463	0.00975826	0.00696479	Akr1c14/Akr1c18	2
GO:0030647	BP	GO:0030647	aminoglycoside antibiotic metabolic process	2/104	11/23328	0.00105463	0.00975826	0.00696479	Akr1c14/Akr1c18	2
GO:0043568	BP	GO:0043568	positive regulation of insulin-like growth factor receptor signaling pathway	2/104	11/23328	0.00105463	0.00975826	0.00696479	Igfbp5/Ar	2
GO:0044597	BP	GO:0044597	daunorubicin metabolic process	2/104	11/23328	0.00105463	0.00975826	0.00696479	Akr1c14/Akr1c18	2
GO:0044598	BP	GO:0044598	doxorubicin metabolic process	2/104	11/23328	0.00105463	0.00975826	0.00696479	Akr1c14/Akr1c18	2
GO:0060600	BP	GO:0060600	dichotomous subdivision of an epithelial terminal unit	2/104	11/23328	0.00105463	0.00975826	0.00696479	Sema3c/Plxna1	2
GO:0061309	BP	GO:0061309	cardiac neural crest cell development involved in outflow tract morphogenesis	2/104	11/23328	0.00105463	0.00975826	0.00696479	Sema3c/Bmp7	2
GO:1900115	BP	GO:1900115	extracellular regulation of signal transduction	2/104	11/23328	0.00105463	0.00975826	0.00696479	Fbn1/Ltbp1	2
GO:1900116	BP	GO:1900116	extracellular negative regulation of signal transduction	2/104	11/23328	0.00105463	0.00975826	0.00696479	Fbn1/Ltbp1	2
GO:2001204	BP	GO:2001204	regulation of osteoclast development	2/104	11/23328	0.00105463	0.00975826	0.00696479	Fbn1/Notch2	2
GO:2001214	BP	GO:2001214	positive regulation of vasculogenesis	2/104	11/23328	0.00105463	0.00975826	0.00696479	Cd34/Tmem100	2
GO:0048738	BP	GO:0048738	cardiac muscle tissue development	6/104	258/23328	0.00106084	0.00975826	0.00696479	Pi16/Col14a1/Tgfbr2/Bmp7/Heg1/Hspg2	6
GO:0001569	BP	GO:0001569	branching involved in blood vessel morphogenesis	3/104	45/23328	0.00106603	0.00975826	0.00696479	Tek/Tgfbr2/Sfrp2	3
GO:0003156	BP	GO:0003156	regulation of animal organ formation	3/104	45/23328	0.00106603	0.00975826	0.00696479	Sulf1/Bmp7/Ar	3
GO:2000826	BP	GO:2000826	regulation of heart morphogenesis	3/104	45/23328	0.00106603	0.00975826	0.00696479	Sema3c/Tgfbr2/Bmp7	3
GO:0045665	BP	GO:0045665	negative regulation of neuron differentiation	6/104	259/23328	0.00108214	0.00985832	0.00703621	Sema3c/Efemp1/Bmp7/Sema3b/Sema3d/Neo1	6
GO:0001704	BP	GO:0001704	formation of primary germ layer	4/104	102/23328	0.00113319	0.0102575	0.00732111	Fn1/Col5a1/Bmp7/Sfrp2	4
GO:1902667	BP	GO:1902667	regulation of axon guidance	3/104	46/23328	0.00113673	0.0102575	0.00732111	Sema3c/Sema3b/Sema3d	3
GO:0007369	BP	GO:0007369	gastrulation	5/104	176/23328	0.00116276	0.0103939	0.00741845	Fn1/Col5a1/Tgfbr2/Bmp7/Sfrp2	5
GO:0010977	BP	GO:0010977	negative regulation of neuron projection development	5/104	176/23328	0.00116276	0.0103939	0.00741845	Sema3c/Efemp1/Sema3b/Sema3d/Neo1	5
GO:0050772	BP	GO:0050772	positive regulation of axonogenesis	4/104	103/23328	0.00117498	0.010454	0.00746135	Fn1/Dbn1/Islr2/Plxna1	4
GO:0016202	BP	GO:0016202	regulation of striated muscle tissue development	5/104	177/23328	0.00119238	0.0105595	0.00753667	Pi16/Col14a1/Wnt10b/Tgfbr2/Hdac7	5
GO:0003197	BP	GO:0003197	endocardial cushion development	3/104	47/23328	0.00121032	0.0105709	0.00754478	Tgfbr2/Bmp7/Tmem100	3
GO:0030517	BP	GO:0030517	negative regulation of axon extension	3/104	47/23328	0.00121032	0.0105709	0.00754478	Sema3c/Sema3b/Sema3d	3
GO:0120163	BP	GO:0120163	negative regulation of cold-induced thermogenesis	3/104	47/23328	0.00121032	0.0105709	0.00754478	Wnt10b/Nova1/Adamts5	3
GO:0060349	BP	GO:0060349	bone morphogenesis	4/104	104/23328	0.00121783	0.0105879	0.00755693	Col1a1/Tgfbr2/Sfrp2/Hspg2	4
GO:0051961	BP	GO:0051961	negative regulation of nervous system development	7/104	365/23328	0.00125635	0.0108716	0.00775941	Sema3c/Efemp1/Col3a1/Bmp7/Sema3b/Sema3d/Neo1	7
GO:0038063	BP	GO:0038063	collagen-activated tyrosine kinase receptor signaling pathway	2/104	12/23328	0.00126188	0.0108716	0.00775941	Col1a1/Ddr2	2
GO:0007219	BP	GO:0007219	Notch signaling pathway	5/104	180/23328	0.0012846	0.0109873	0.00784198	Tgfbr2/Bmp7/Tmem100/Reck/Notch2	5
GO:0003382	BP	GO:0003382	epithelial cell morphogenesis	3/104	48/23328	0.00128685	0.0109873	0.00784198	Dact2/Heg1/Ar	3
GO:0048634	BP	GO:0048634	regulation of muscle organ development	5/104	181/23328	0.00131648	0.0111901	0.00798674	Pi16/Col14a1/Wnt10b/Tgfbr2/Hdac7	5
GO:0048592	BP	GO:0048592	eye morphogenesis	5/104	182/23328	0.00134894	0.0113605	0.00810836	Aldh1a3/Col5a1/Mfap5/Bmp7/Notch2	5
GO:0014897	BP	GO:0014897	striated muscle hypertrophy	4/104	107/23328	0.00135295	0.0113605	0.00810836	Pi16/Col14a1/Igfbp5/Ar	4
GO:0007389	BP	GO:0007389	pattern specification process	8/104	478/23328	0.00135605	0.0113605	0.00810836	Sema3c/Pcsk6/Gpc3/Tgfbr2/Bmp7/Sfrp2/Notch2/Ar	8
GO:0006692	BP	GO:0006692	prostanoid metabolic process	3/104	49/23328	0.00136636	0.0113605	0.00810836	Akr1c14/Akr1c18/Pdpn	3
GO:0006693	BP	GO:0006693	prostaglandin metabolic process	3/104	49/23328	0.00136636	0.0113605	0.00810836	Akr1c14/Akr1c18/Pdpn	3
GO:0055017	BP	GO:0055017	cardiac muscle tissue growth	4/104	108/23328	0.00140023	0.0115914	0.00827319	Pi16/Col14a1/Tgfbr2/Heg1	4
GO:0014896	BP	GO:0014896	muscle hypertrophy	4/104	109/23328	0.00144864	0.0118888	0.00848546	Pi16/Col14a1/Igfbp5/Ar	4
GO:0051897	BP	GO:0051897	positive regulation of protein kinase B signaling	4/104	109/23328	0.00144864	0.0118888	0.00848546	Axl/Tek/Akr1c18/Igfbp5	4
GO:0043588	BP	GO:0043588	skin development	6/104	275/23328	0.00146959	0.012009	0.00857121	Col1a1/Dact2/Col3a1/Col5a1/Wnt10b/Igfbp5	6
GO:0072132	BP	GO:0072132	mesenchyme morphogenesis	3/104	51/23328	0.0015345	0.0124858	0.00891154	Tgfbr2/Bmp7/Tmem100	3
GO:0032102	BP	GO:0032102	negative regulation of response to external stimulus	7/104	384/23328	0.00167828	0.0135977	0.00970509	Sema3c/Dpp4/Cd34/Dbn1/Sema3b/Sema3d/Neo1	7
GO:0030514	BP	GO:0030514	negative regulation of BMP signaling pathway	3/104	53/23328	0.00171506	0.0137229	0.00979445	Fbn1/Htra3/Sfrp2	3
GO:0031103	BP	GO:0031103	axon regeneration	3/104	53/23328	0.00171506	0.0137229	0.00979445	Mmp2/Gap43/Neo1	3
GO:0060070	BP	GO:0060070	canonical Wnt signaling pathway	6/104	284/23328	0.00172961	0.0137229	0.00979445	Col1a1/Gpc3/Wnt10b/Sfrp2/Cthrc1/Reck	6
GO:0038065	BP	GO:0038065	collagen-activated signaling pathway	2/104	14/23328	0.00172977	0.0137229	0.00979445	Col1a1/Ddr2	2
GO:0061308	BP	GO:0061308	cardiac neural crest cell development involved in heart development	2/104	14/23328	0.00172977	0.0137229	0.00979445	Sema3c/Bmp7	2
GO:0035272	BP	GO:0035272	exocrine system development	3/104	54/23328	0.0018101	0.0143006	0.0102068	Sema3c/Bmp7/Plxna1	3
GO:0070482	BP	GO:0070482	response to oxygen levels	6/104	287/23328	0.00182361	0.0143478	0.0102405	Dpp4/Fndc1/Cd34/Tek/Mmp2/Pdpn	6
GO:0043491	BP	GO:0043491	protein kinase B signaling	5/104	196/23328	0.00186807	0.0146371	0.010447	Axl/Tek/Akr1c18/Tmem100/Igfbp5	5
GO:0071901	BP	GO:0071901	negative regulation of protein serine/threonine kinase activity	4/104	117/23328	0.00187879	0.0146608	0.0104639	Bmp7/Heg1/Sfrp2/Uchl1	4
GO:0045773	BP	GO:0045773	positive regulation of axon extension	3/104	55/23328	0.00190838	0.0147235	0.0105087	Fn1/Dbn1/Islr2	3
GO:2000351	BP	GO:2000351	regulation of endothelial cell apoptotic process	3/104	55/23328	0.00190838	0.0147235	0.0105087	Cd248/Tek/Akr1c18	3
GO:0044706	BP	GO:0044706	multi-multicellular organism process	5/104	197/23328	0.00191004	0.0147235	0.0105087	Mmp2/Akr1c18/Reck/Igfbp5/Ar	5
GO:0060419	BP	GO:0060419	heart growth	4/104	118/23328	0.00193813	0.0148201	0.0105776	Pi16/Col14a1/Tgfbr2/Heg1	4
GO:1904019	BP	GO:1904019	epithelial cell apoptotic process	4/104	118/23328	0.00193813	0.0148201	0.0105776	Cd248/Tek/Akr1c18/Tgfbr2	4
GO:0045165	BP	GO:0045165	cell fate commitment	6/104	292/23328	0.00198885	0.0149037	0.0106372	Gap43/Wnt10b/Sfrp2/Notch2/Pdpn/Ar	6
GO:0016114	BP	GO:0016114	terpenoid biosynthetic process	2/104	15/23328	0.0019901	0.0149037	0.0106372	Aldh1a3/Akr1c18	2
GO:0042574	BP	GO:0042574	retinal metabolic process	2/104	15/23328	0.0019901	0.0149037	0.0106372	Aldh1a3/Akr1c18	2
GO:0061307	BP	GO:0061307	cardiac neural crest cell differentiation involved in heart development	2/104	15/23328	0.0019901	0.0149037	0.0106372	Sema3c/Bmp7	2
GO:2000095	BP	GO:2000095	regulation of Wnt signaling pathway, planar cell polarity pathway	2/104	15/23328	0.0019901	0.0149037	0.0106372	Gpc3/Sfrp2	2
GO:0030308	BP	GO:0030308	negative regulation of cell growth	5/104	199/23328	0.00199603	0.0149037	0.0106372	Pi16/Sema3c/Sfrp2/Sema3b/Sema3d	5
GO:0010463	BP	GO:0010463	mesenchymal cell proliferation	3/104	57/23328	0.00211475	0.0156673	0.0111822	Gpc3/Tgfbr2/Bmp7	3
GO:0035567	BP	GO:0035567	non-canonical Wnt signaling pathway	3/104	57/23328	0.00211475	0.0156673	0.0111822	Gpc3/Sfrp2/Cthrc1	3
GO:0001736	BP	GO:0001736	establishment of planar polarity	3/104	58/23328	0.00222293	0.0163416	0.0116635	Gpc3/Sfrp2/Cthrc1	3
GO:0072577	BP	GO:0072577	endothelial cell apoptotic process	3/104	58/23328	0.00222293	0.0163416	0.0116635	Cd248/Tek/Akr1c18	3
GO:0048385	BP	GO:0048385	regulation of retinoic acid receptor signaling pathway	2/104	16/23328	0.00226779	0.0164804	0.0117626	Aldh1a3/Akr1c18	2
GO:0090177	BP	GO:0090177	establishment of planar polarity involved in neural tube closure	2/104	16/23328	0.00226779	0.0164804	0.0117626	Sfrp2/Cthrc1	2
GO:2001212	BP	GO:2001212	regulation of vasculogenesis	2/104	16/23328	0.00226779	0.0164804	0.0117626	Cd34/Tmem100	2
GO:0043500	BP	GO:0043500	muscle adaptation	4/104	124/23328	0.00232166	0.0167731	0.0119715	Pi16/Col14a1/Igfbp5/Ar	4
GO:0007164	BP	GO:0007164	establishment of tissue polarity	3/104	59/23328	0.00233449	0.0167731	0.0119715	Gpc3/Sfrp2/Cthrc1	3
GO:0060443	BP	GO:0060443	mammary gland morphogenesis	3/104	59/23328	0.00233449	0.0167731	0.0119715	Tgfbr2/Igfbp5/Ar	3
GO:0031345	BP	GO:0031345	negative regulation of cell projection organization	5/104	207/23328	0.00236852	0.0169536	0.0121004	Sema3c/Efemp1/Sema3b/Sema3d/Neo1	5
GO:0001666	BP	GO:0001666	response to hypoxia	5/104	208/23328	0.00241841	0.0172459	0.0123089	Dpp4/Fndc1/Cd34/Tek/Mmp2	5
GO:0060324	BP	GO:0060324	face development	3/104	60/23328	0.00244946	0.0174022	0.0124205	Aldh1a3/Col1a1/Mmp2	3
GO:0003198	BP	GO:0003198	epithelial to mesenchymal transition involved in endocardial cushion formation	2/104	17/23328	0.00256271	0.017939	0.0128036	Tgfbr2/Tmem100	2
GO:0036035	BP	GO:0036035	osteoclast development	2/104	17/23328	0.00256271	0.017939	0.0128036	Fbn1/Notch2	2
GO:0060973	BP	GO:0060973	cell migration involved in heart development	2/104	17/23328	0.00256271	0.017939	0.0128036	Sema3c/Bmp7	2
GO:1905331	BP	GO:1905331	negative regulation of morphogenesis of an epithelium	2/104	17/23328	0.00256271	0.017939	0.0128036	Sulf1/Bmp7	2
GO:0010811	BP	GO:0010811	positive regulation of cell-substrate adhesion	4/104	128/23328	0.00260458	0.0181653	0.0129651	Fn1/Nid1/Tek/Dbn1	4
GO:0010171	BP	GO:0010171	body morphogenesis	3/104	62/23328	0.00268979	0.0185556	0.0132438	Col1a1/Mmp2/Gpc3	3
GO:0031102	BP	GO:0031102	neuron projection regeneration	3/104	62/23328	0.00268979	0.0185556	0.0132438	Mmp2/Gap43/Neo1	3
GO:0060350	BP	GO:0060350	endochondral bone morphogenesis	3/104	62/23328	0.00268979	0.0185556	0.0132438	Col1a1/Tgfbr2/Hspg2	3
GO:0090596	BP	GO:0090596	sensory organ morphogenesis	6/104	311/23328	0.00272204	0.0187103	0.0133542	Aldh1a3/Col5a1/Mfap5/Bmp7/Cthrc1/Notch2	6
GO:0007517	BP	GO:0007517	muscle organ development	7/104	420/23328	0.00277344	0.018995	0.0135574	Pi16/Col14a1/Col3a1/Wnt10b/Tgfbr2/Heg1/Hdac7	7
GO:0003214	BP	GO:0003214	cardiac left ventricle morphogenesis	2/104	18/23328	0.00287468	0.0193406	0.013804	Tgfbr2/Sfrp2	2
GO:0042249	BP	GO:0042249	establishment of planar polarity of embryonic epithelium	2/104	18/23328	0.00287468	0.0193406	0.013804	Sfrp2/Cthrc1	2
GO:0042448	BP	GO:0042448	progesterone metabolic process	2/104	18/23328	0.00287468	0.0193406	0.013804	Akr1c14/Akr1c18	2
GO:0042659	BP	GO:0042659	regulation of cell fate specification	2/104	18/23328	0.00287468	0.0193406	0.013804	Sfrp2/Ar	2
GO:0060841	BP	GO:0060841	venous blood vessel development	2/104	18/23328	0.00287468	0.0193406	0.013804	Sema3c/Heg1	2
GO:0051146	BP	GO:0051146	striated muscle cell differentiation	6/104	317/23328	0.00299107	0.0200397	0.014303	Pi16/Col14a1/Wnt10b/Uchl1/Neo1/Igfbp5	6
GO:0034329	BP	GO:0034329	cell junction assembly	7/104	426/23328	0.00299964	0.0200397	0.014303	Fn1/Tek/Lamc1/Gap43/Heg1/Hdac7/Limch1	7
GO:0030324	BP	GO:0030324	lung development	5/104	222/23328	0.00319966	0.0213013	0.0152034	Gpc3/Tgfbr2/Heg1/Pdpn/Igfbp5	5
GO:0050920	BP	GO:0050920	regulation of chemotaxis	5/104	224/23328	0.00332452	0.0220553	0.0157416	Sema3c/Fn1/Dpp4/Sema3b/Sema3d	5
GO:0060688	BP	GO:0060688	regulation of morphogenesis of a branching structure	3/104	67/23328	0.0033527	0.0221651	0.01582	Sulf1/Bmp7/Ar	3
GO:0030323	BP	GO:0030323	respiratory tube development	5/104	225/23328	0.00338825	0.0223226	0.0159324	Gpc3/Tgfbr2/Heg1/Pdpn/Igfbp5	5
GO:0050771	BP	GO:0050771	negative regulation of axonogenesis	3/104	68/23328	0.00349619	0.0229543	0.0163832	Sema3c/Sema3b/Sema3d	3
GO:0016137	BP	GO:0016137	glycoside metabolic process	2/104	20/23328	0.0035492	0.0231427	0.0165177	Akr1c14/Akr1c18	2
GO:0043011	BP	GO:0043011	myeloid dendritic cell differentiation	2/104	20/23328	0.0035492	0.0231427	0.0165177	Tgfbr2/Notch2	2
GO:0033627	BP	GO:0033627	cell adhesion mediated by integrin	3/104	69/23328	0.00364338	0.0235153	0.0167836	Fbn1/Dpp4/Itgb5	3
GO:0045600	BP	GO:0045600	positive regulation of fat cell differentiation	3/104	69/23328	0.00364338	0.0235153	0.0167836	Bmp7/Sfrp2/Zfp385a	3
GO:0048678	BP	GO:0048678	response to axon injury	3/104	69/23328	0.00364338	0.0235153	0.0167836	Mmp2/Gap43/Neo1	3
GO:0030512	BP	GO:0030512	negative regulation of transforming growth factor beta receptor signaling pathway	3/104	70/23328	0.00379431	0.0244067	0.0174198	Fbn1/Htra3/Ltbp1	3
GO:0043407	BP	GO:0043407	negative regulation of MAP kinase activity	3/104	71/23328	0.00394901	0.0253162	0.018069	Bmp7/Sfrp2/Uchl1	3
GO:0036293	BP	GO:0036293	response to decreased oxygen levels	5/104	234/23328	0.004002	0.0255698	0.01825	Dpp4/Fndc1/Cd34/Tek/Mmp2	5
GO:1903845	BP	GO:1903845	negative regulation of cellular response to transforming growth factor beta stimulus	3/104	72/23328	0.00410749	0.0261561	0.0186684	Fbn1/Htra3/Ltbp1	3
GO:0043627	BP	GO:0043627	response to estrogen	3/104	73/23328	0.0042698	0.0268697	0.0191778	Tek/Mmp2/Ar	3
GO:0072111	BP	GO:0072111	cell proliferation involved in kidney development	2/104	22/23328	0.00429011	0.0268697	0.0191778	Gpc3/Bmp7	2
GO:1902644	BP	GO:1902644	tertiary alcohol metabolic process	2/104	22/23328	0.00429011	0.0268697	0.0191778	Akr1c14/Akr1c18	2
GO:1903055	BP	GO:1903055	positive regulation of extracellular matrix organization	2/104	22/23328	0.00429011	0.0268697	0.0191778	Ddr2/Pdpn	2
GO:2000353	BP	GO:2000353	positive regulation of endothelial cell apoptotic process	2/104	22/23328	0.00429011	0.0268697	0.0191778	Cd248/Akr1c18	2
GO:0046578	BP	GO:0046578	regulation of Ras protein signal transduction	5/104	240/23328	0.00445299	0.0277984	0.0198406	Timp2/Col3a1/Heg1/Notch2/Trio	5
GO:0001935	BP	GO:0001935	endothelial cell proliferation	4/104	149/23328	0.00448452	0.0279037	0.0199158	Sulf1/Cd34/Tek/Ecm1	4
GO:0031099	BP	GO:0031099	regeneration	4/104	150/23328	0.00459185	0.0284733	0.0203223	Mmp2/Gap43/Wnt10b/Neo1	4
GO:0014743	BP	GO:0014743	regulation of muscle hypertrophy	3/104	75/23328	0.00460598	0.0284733	0.0203223	Pi16/Col14a1/Igfbp5	3
GO:0043501	BP	GO:0043501	skeletal muscle adaptation	2/104	23/23328	0.00468509	0.0287755	0.020538	Igfbp5/Ar	2
GO:0051043	BP	GO:0051043	regulation of membrane protein ectodomain proteolysis	2/104	23/23328	0.00468509	0.0287755	0.020538	Timp2/Timp3	2
GO:0007265	BP	GO:0007265	Ras protein signal transduction	6/104	350/23328	0.00484123	0.0296389	0.0211543	Timp2/Col3a1/Heg1/Notch2/Pdpn/Trio	6
GO:0045843	BP	GO:0045843	negative regulation of striated muscle tissue development	3/104	77/23328	0.00495776	0.030255	0.021594	Pi16/Tgfbr2/Hdac7	3
GO:0050878	BP	GO:0050878	regulation of body fluid levels	6/104	354/23328	0.00511234	0.0310987	0.0221962	Fn1/Axl/Cd34/Heg1/Zfp385a/Pdpn	6
GO:0048635	BP	GO:0048635	negative regulation of muscle organ development	3/104	79/23328	0.00532533	0.0321887	0.0229741	Pi16/Tgfbr2/Hdac7	3
GO:0055021	BP	GO:0055021	regulation of cardiac muscle tissue growth	3/104	79/23328	0.00532533	0.0321887	0.0229741	Pi16/Col14a1/Tgfbr2	3
GO:0032703	BP	GO:0032703	negative regulation of interleukin-2 production	2/104	25/23328	0.00552333	0.0330664	0.0236006	Cd34/Hdac7	2
GO:0043567	BP	GO:0043567	regulation of insulin-like growth factor receptor signaling pathway	2/104	25/23328	0.00552333	0.0330664	0.0236006	Igfbp5/Ar	2
GO:1902230	BP	GO:1902230	negative regulation of intrinsic apoptotic signaling pathway in response to DNA damage	2/104	25/23328	0.00552333	0.0330664	0.0236006	Ackr3/Zfp385a	2
GO:0048608	BP	GO:0048608	reproductive structure development	7/104	477/23328	0.00554001	0.0330664	0.0236006	Axl/Sulf1/Mmp2/Bmp7/Sfrp2/Notch2/Ar	7
GO:0061458	BP	GO:0061458	reproductive system development	7/104	481/23328	0.00579188	0.0344617	0.0245965	Axl/Sulf1/Mmp2/Bmp7/Sfrp2/Notch2/Ar	7
GO:0002064	BP	GO:0002064	epithelial cell development	5/104	257/23328	0.00592647	0.0350612	0.0250244	Adamtsl4/Dact2/Heg1/Notch2/Ar	5
GO:0042573	BP	GO:0042573	retinoic acid metabolic process	2/104	26/23328	0.0059663	0.0350612	0.0250244	Aldh1a3/Akr1c18	2
GO:2000050	BP	GO:2000050	regulation of non-canonical Wnt signaling pathway	2/104	26/23328	0.0059663	0.0350612	0.0250244	Gpc3/Sfrp2	2
GO:2000738	BP	GO:2000738	positive regulation of stem cell differentiation	2/104	26/23328	0.0059663	0.0350612	0.0250244	Sema3c/Bmp7	2
GO:0007626	BP	GO:0007626	locomotory behavior	5/104	258/23328	0.00602263	0.0352833	0.0251829	Dpp4/Aldh1a3/Dbn1/Zfp385a/Uchl1	5
GO:0001738	BP	GO:0001738	morphogenesis of a polarized epithelium	3/104	83/23328	0.00610863	0.0355683	0.0253863	Gpc3/Sfrp2/Cthrc1	3
GO:0030168	BP	GO:0030168	platelet activation	3/104	83/23328	0.00610863	0.0355683	0.0253863	Fn1/Axl/Pdpn	3
GO:0061515	BP	GO:0061515	myeloid cell development	3/104	84/23328	0.00631462	0.0366556	0.0261623	Fbn1/Zfp385a/Notch2	3
GO:0018149	BP	GO:0018149	peptide cross-linking	2/104	27/23328	0.00642497	0.0370702	0.0264582	Fn1/Col3a1	2
GO:1903010	BP	GO:1903010	regulation of bone development	2/104	27/23328	0.00642497	0.0370702	0.0264582	Fbn1/Notch2	2
GO:0007565	BP	GO:0007565	female pregnancy	4/104	166/23328	0.00655108	0.0374572	0.0267344	Mmp2/Reck/Igfbp5/Ar	4
GO:0007596	BP	GO:0007596	blood coagulation	4/104	166/23328	0.00655108	0.0374572	0.0267344	Fn1/Axl/Cd34/Pdpn	4
GO:0051896	BP	GO:0051896	regulation of protein kinase B signaling	4/104	166/23328	0.00655108	0.0374572	0.0267344	Axl/Tek/Akr1c18/Igfbp5	4
GO:0003281	BP	GO:0003281	ventricular septum development	3/104	86/23328	0.00673893	0.0384159	0.0274187	Tgfbr2/Heg1/Ltbp1	3
GO:0035987	BP	GO:0035987	endodermal cell differentiation	2/104	28/23328	0.0068992	0.0390955	0.0279037	Fn1/Col5a1	2
GO:0048596	BP	GO:0048596	embryonic camera-type eye morphogenesis	2/104	28/23328	0.0068992	0.0390955	0.0279037	Aldh1a3/Bmp7	2
GO:0060420	BP	GO:0060420	regulation of heart growth	3/104	87/23328	0.0069573	0.0392708	0.0280289	Pi16/Col14a1/Tgfbr2	3
GO:0050817	BP	GO:0050817	coagulation	4/104	169/23328	0.0069714	0.0392708	0.0280289	Fn1/Axl/Cd34/Pdpn	4
GO:0003002	BP	GO:0003002	regionalization	6/104	379/23328	0.00706635	0.0396883	0.0283268	Sema3c/Pcsk6/Gpc3/Sfrp2/Notch2/Ar	6
GO:0051056	BP	GO:0051056	regulation of small GTPase mediated signal transduction	5/104	271/23328	0.00737469	0.0411139	0.0293444	Timp2/Col3a1/Heg1/Notch2/Trio	5
GO:0003148	BP	GO:0003148	outflow tract septum morphogenesis	2/104	29/23328	0.00738884	0.0411139	0.0293444	Sema3c/Tgfbr2	2
GO:0061050	BP	GO:0061050	regulation of cell growth involved in cardiac muscle cell development	2/104	29/23328	0.00738884	0.0411139	0.0293444	Pi16/Col14a1	2
GO:0001656	BP	GO:0001656	metanephros development	3/104	89/23328	0.00740655	0.0411139	0.0293444	Fbn1/Gpc3/Bmp7	3
GO:0043409	BP	GO:0043409	negative regulation of MAPK cascade	4/104	173/23328	0.00755907	0.0418386	0.0298616	Bmp7/Timp3/Sfrp2/Uchl1	4
GO:0001945	BP	GO:0001945	lymph vessel development	2/104	30/23328	0.00789375	0.0434384	0.0310034	Heg1/Pdpn	2
GO:0060317	BP	GO:0060317	cardiac epithelial to mesenchymal transition	2/104	30/23328	0.00789375	0.0434384	0.0310034	Tgfbr2/Tmem100	2
GO:0035051	BP	GO:0035051	cardiocyte differentiation	4/104	177/23328	0.00817852	0.0448758	0.0320293	Pi16/Sema3c/Col14a1/Bmp7	4
GO:0009798	BP	GO:0009798	axis specification	3/104	93/23328	0.00835565	0.0451263	0.0322081	Pcsk6/Gpc3/Notch2	3
GO:0001958	BP	GO:0001958	endochondral ossification	2/104	31/23328	0.00841378	0.0451263	0.0322081	Col1a1/Hspg2	2
GO:0008299	BP	GO:0008299	isoprenoid biosynthetic process	2/104	31/23328	0.00841378	0.0451263	0.0322081	Aldh1a3/Akr1c18	2
GO:0009225	BP	GO:0009225	nucleotide-sugar metabolic process	2/104	31/23328	0.00841378	0.0451263	0.0322081	Gfpt2/Cmah	2
GO:0036075	BP	GO:0036075	replacement ossification	2/104	31/23328	0.00841378	0.0451263	0.0322081	Col1a1/Hspg2	2
GO:0044319	BP	GO:0044319	wound healing, spreading of cells	2/104	31/23328	0.00841378	0.0451263	0.0322081	Col5a1/Pdpn	2
GO:0048535	BP	GO:0048535	lymph node development	2/104	31/23328	0.00841378	0.0451263	0.0322081	Cd248/Pdpn	2
GO:0090505	BP	GO:0090505	epiboly involved in wound healing	2/104	31/23328	0.00841378	0.0451263	0.0322081	Col5a1/Pdpn	2
GO:0070252	BP	GO:0070252	actin-mediated cell contraction	3/104	94/23328	0.00860357	0.0458857	0.0327501	Dbn1/Limch1/Pdpn	3
GO:1904035	BP	GO:1904035	regulation of epithelial cell apoptotic process	3/104	94/23328	0.00860357	0.0458857	0.0327501	Cd248/Tek/Akr1c18	3
GO:0007266	BP	GO:0007266	Rho protein signal transduction	4/104	181/23328	0.00883042	0.046964	0.0335198	Col3a1/Heg1/Pdpn/Trio	4
GO:0048384	BP	GO:0048384	retinoic acid receptor signaling pathway	2/104	32/23328	0.00894879	0.0470677	0.0335937	Aldh1a3/Akr1c18	2
GO:0055022	BP	GO:0055022	negative regulation of cardiac muscle tissue growth	2/104	32/23328	0.00894879	0.0470677	0.0335937	Pi16/Tgfbr2	2
GO:0061117	BP	GO:0061117	negative regulation of heart growth	2/104	32/23328	0.00894879	0.0470677	0.0335937	Pi16/Tgfbr2	2
GO:0090504	BP	GO:0090504	epiboly	2/104	32/23328	0.00894879	0.0470677	0.0335937	Col5a1/Pdpn	2
GO:0042692	BP	GO:0042692	muscle cell differentiation	6/104	399/23328	0.00898132	0.0470693	0.0335949	Pi16/Col14a1/Wnt10b/Uchl1/Neo1/Igfbp5	6
GO:0010951	BP	GO:0010951	negative regulation of endopeptidase activity	4/104	182/23328	0.00899855	0.0470693	0.0335949	Timp2/Timp3/Sfrp2/Reck	4
GO:0062023	CC	GO:0062023	collagen-containing extracellular matrix	28/104	385/23271	2.83048e-26	3.42488e-24	2.65171e-24	Sema3c/Fn1/Fbn1/Pcsk6/Tnxb/Efemp1/Adamtsl4/Nid1/Emilin2/Col1a1/Bmp1/Lamc1/Loxl1/Col14a1/Timp2/Col3a1/Col5a1/Mfap5/Gpc3/Bmp7/Timp3/Pcolce2/Ltbp1/Itih5/Ecm1/Adamts5/Plxdc2/Hspg2	28
GO:0005604	CC	GO:0005604	basement membrane	10/104	114/23271	9.45559e-11	5.72063e-09	4.4292e-09	Fn1/Fbn1/Efemp1/Nid1/Lamc1/Loxl1/Timp2/Col5a1/Timp3/Hspg2	10
GO:0005581	CC	GO:0005581	collagen trimer	7/104	81/23271	7.69481e-08	3.10357e-06	2.40294e-06	Emilin2/Col1a1/Col14a1/Col3a1/Col5a1/Cthrc1/Scara3	7
GO:0001527	CC	GO:0001527	microfibril	3/104	11/23271	1.39394e-05	0.000281111	0.00021765	Fbn1/Mfap5/Ltbp1	3
GO:0005583	CC	GO:0005583	fibrillar collagen trimer	3/104	11/23271	1.39394e-05	0.000281111	0.00021765	Col1a1/Col3a1/Col5a1	3
GO:0098643	CC	GO:0098643	banded collagen fibril	3/104	11/23271	1.39394e-05	0.000281111	0.00021765	Col1a1/Col3a1/Col5a1	3
GO:0098644	CC	GO:0098644	complex of collagen trimers	3/104	18/23271	6.7384e-05	0.00116478	0.000901831	Col1a1/Col3a1/Col5a1	3
GO:0043235	CC	GO:0043235	receptor complex	8/104	403/23271	0.000457166	0.00691464	0.00535366	Axl/Tek/Tgfbr2/Il13ra1/Ddr2/Plxna1/Notch2/Itgb5	8
GO:0032432	CC	GO:0032432	actin filament bundle	4/104	95/23271	0.000877245	0.0117941	0.00913156	Marcks/Tek/Limch1/Zyx	4
GO:0016324	CC	GO:0016324	apical plasma membrane	7/104	350/23271	0.00100019	0.0121023	0.00937022	Fn1/Dpp4/Cd34/Tek/Cd55/Ddr2/Pdpn	7
GO:0071437	CC	GO:0071437	invadopodium	2/104	14/23271	0.00173811	0.0177373	0.0137331	Dpp4/Pdpn	2
GO:0015629	CC	GO:0015629	actin cytoskeleton	8/104	497/23271	0.00175907	0.0177373	0.0137331	Axl/Marcks/Tek/Ahnak/Dbn1/Limch1/Zyx/Ddr2	8
GO:0031527	CC	GO:0031527	filopodium membrane	2/104	16/23271	0.00227869	0.0212093	0.0164213	Gap43/Pdpn	2
GO:0005614	CC	GO:0005614	interstitial matrix	2/104	17/23271	0.002575	0.0222554	0.0172312	Adamtsl4/Col14a1	2
GO:0005796	CC	GO:0005796	Golgi lumen	2/104	21/23271	0.00393009	0.0317027	0.0245458	Gpc3/Hspg2	2
GO:0045177	CC	GO:0045177	apical part of cell	7/104	454/23271	0.00430437	0.0325518	0.0252032	Fn1/Dpp4/Cd34/Tek/Cd55/Ddr2/Pdpn	7
GO:0001725	CC	GO:0001725	stress fiber	3/104	86/23271	0.00678415	0.0437814	0.0338977	Tek/Limch1/Zyx	3
GO:0097517	CC	GO:0097517	contractile actin filament bundle	3/104	86/23271	0.00678415	0.0437814	0.0338977	Tek/Limch1/Zyx	3
GO:0045121	CC	GO:0045121	membrane raft	6/104	379/23271	0.00714765	0.0437814	0.0338977	Sulf1/Tek/Ahnak/Tgfbr2/Cd55/Pdpn	6
GO:0098857	CC	GO:0098857	membrane microdomain	6/104	380/23271	0.00723659	0.0437814	0.0338977	Sulf1/Tek/Ahnak/Tgfbr2/Cd55/Pdpn	6
GO:0030175	CC	GO:0030175	filopodium	3/104	93/23271	0.00841126	0.0465693	0.0360562	Gap43/Dbn1/Pdpn	3
GO:0098589	CC	GO:0098589	membrane region	6/104	393/23271	0.00846714	0.0465693	0.0360562	Sulf1/Tek/Ahnak/Tgfbr2/Cd55/Pdpn	6
GO:0042641	CC	GO:0042641	actomyosin	3/104	95/23271	0.00891457	0.0468984	0.0363111	Tek/Limch1/Zyx	3
GO:0005201	MF	GO:0005201	extracellular matrix structural constituent	17/101	148/22669	1.38924e-19	3.12579e-17	2.20816e-17	Fn1/Fbn1/Tnxb/Efemp1/Nid1/Emilin2/Col1a1/Lamc1/Col14a1/Col3a1/Col5a1/Mfap5/Pcolce2/Ltbp1/Ecm1/Hspg2/Scara3	17
GO:0005539	MF	GO:0005539	glycosaminoglycan binding	12/101	213/22669	1.98692e-10	2.23528e-08	1.57908e-08	Fn1/Fbn1/Pcsk6/Tnxb/Sulf1/Fstl1/Clec3b/Col5a1/Tgfbr2/Bmp7/Pcolce2/Adamts5	12
GO:0008201	MF	GO:0008201	heparin binding	10/101	156/22669	2.00169e-09	1.50127e-07	1.06055e-07	Fn1/Fbn1/Pcsk6/Tnxb/Fstl1/Clec3b/Col5a1/Bmp7/Pcolce2/Adamts5	10
GO:0019838	MF	GO:0019838	growth factor binding	9/101	147/22669	1.99323e-08	1.00003e-06	7.06453e-07	Pcsk6/Col1a1/Tek/Col3a1/Col5a1/Htra3/Tgfbr2/Ltbp1/Igfbp5	9
GO:1901681	MF	GO:1901681	sulfur compound binding	11/101	260/22669	2.33862e-08	1.00003e-06	7.06453e-07	Fn1/Fbn1/Pcsk6/Tnxb/Fstl1/Cd34/Clec3b/Col5a1/Bmp7/Pcolce2/Adamts5	11
GO:0002020	MF	GO:0002020	protease binding	9/101	152/22669	2.66674e-08	1.00003e-06	7.06453e-07	Fn1/Adamtsl4/Dpp4/Col1a1/Timp2/Col3a1/Timp3/Ecm1/Hspg2	9
GO:0061134	MF	GO:0061134	peptidase regulator activity	10/101	254/22669	2.0538e-07	6.60149e-06	4.66351e-06	Pi16/Fn1/Timp2/Gpc3/Timp3/Sfrp2/Pcolce2/Reck/Pi15/Itih5	10
GO:0045499	MF	GO:0045499	chemorepellent activity	4/101	29/22669	8.0921e-06	0.00022759	0.000160777	Sema3c/Dpp4/Sema3b/Sema3d	4
GO:0005518	MF	GO:0005518	collagen binding	5/101	71/22669	1.63852e-05	0.00040963	0.000289376	Tnxb/Dpp4/Nid1/Pcolce2/Ddr2	5
GO:0048407	MF	GO:0048407	platelet-derived growth factor binding	3/101	12/22669	1.83423e-05	0.000412702	0.000291546	Col1a1/Col3a1/Col5a1	3
GO:0019199	MF	GO:0019199	transmembrane receptor protein kinase activity	5/101	77/22669	2.4345e-05	0.000457259	0.000323022	Axl/Efemp1/Tek/Tgfbr2/Ddr2	5
GO:0030020	MF	GO:0030020	extracellular matrix structural constituent conferring tensile strength	4/101	38/22669	2.43871e-05	0.000457259	0.000323022	Col1a1/Col14a1/Col3a1/Col5a1	4
GO:0008191	MF	GO:0008191	metalloendopeptidase inhibitor activity	3/101	14/22669	3.0152e-05	0.000521861	0.00036866	Timp2/Timp3/Reck	3
GO:0019955	MF	GO:0019955	cytokine binding	6/101	136/22669	3.31555e-05	0.000523583	0.000369876	Ackr1/Tgfbr2/Ackr3/Ltbp1/Il13ra1/Pdpn	6
GO:0004175	MF	GO:0004175	endopeptidase activity	10/101	453/22669	3.49055e-05	0.000523583	0.000369876	Pcsk6/Adamtsl4/Dpp4/Bmp1/Mmp2/Htra3/Pamr1/Adamts5/Uchl1/Prss23	10
GO:0030414	MF	GO:0030414	peptidase inhibitor activity	7/101	219/22669	5.68782e-05	0.00079985	0.00056504	Pi16/Timp2/Gpc3/Timp3/Reck/Pi15/Itih5	7
GO:0048018	MF	GO:0048018	receptor ligand activity	10/101	499/22669	7.82913e-05	0.00103621	0.000732012	Sema3c/Fbn1/Efemp1/Dpp4/Bmp1/Wnt10b/Bmp7/Sfrp2/Sema3b/Sema3d	10
GO:0030215	MF	GO:0030215	semaphorin receptor binding	3/101	22/22669	0.000124303	0.00155378	0.00109764	Sema3c/Sema3b/Sema3d	3
GO:0004714	MF	GO:0004714	transmembrane receptor protein tyrosine kinase activity	4/101	59/22669	0.000139965	0.00165748	0.0011709	Axl/Efemp1/Tek/Ddr2	4
GO:0050840	MF	GO:0050840	extracellular matrix binding	4/101	61/22669	0.000159396	0.0017932	0.00126678	Cd248/Nid1/Ecm1/Adamts5	4
GO:0004252	MF	GO:0004252	serine-type endopeptidase activity	6/101	186/22669	0.000187036	0.00200396	0.00141566	Pcsk6/Dpp4/Mmp2/Htra3/Pamr1/Prss23	6
GO:0017147	MF	GO:0017147	Wnt-protein binding	3/101	29/22669	0.000288333	0.00294886	0.00208317	Sfrp2/Cthrc1/Reck	3
GO:0008236	MF	GO:0008236	serine-type peptidase activity	6/101	207/22669	0.000332454	0.00325226	0.00229751	Pcsk6/Dpp4/Mmp2/Htra3/Pamr1/Prss23	6
GO:0005178	MF	GO:0005178	integrin binding	5/101	136/22669	0.000360505	0.00326694	0.00230787	Fn1/Fbn1/Timp2/Col3a1/Itgb5	5
GO:0004857	MF	GO:0004857	enzyme inhibitor activity	8/101	392/22669	0.000371084	0.00326694	0.00230787	Pi16/Timp2/Gpc3/Timp3/Cd55/Reck/Pi15/Itih5	8
GO:0017171	MF	GO:0017171	serine hydrolase activity	6/101	212/22669	0.000377513	0.00326694	0.00230787	Pcsk6/Dpp4/Mmp2/Htra3/Pamr1/Prss23	6
GO:0019956	MF	GO:0019956	chemokine binding	3/101	33/22669	0.000424997	0.00354164	0.00250193	Ackr1/Ackr3/Pdpn	3
GO:0016504	MF	GO:0016504	peptidase activator activity	3/101	36/22669	0.000550811	0.00442616	0.00312678	Fn1/Sfrp2/Pcolce2	3
GO:0043394	MF	GO:0043394	proteoglycan binding	3/101	38/22669	0.000646602	0.00501674	0.00354399	Fn1/Nid1/Col5a1	3
GO:0047086	MF	GO:0047086	ketosteroid monooxygenase activity	2/101	10/22669	0.00086411	0.00648082	0.00457827	Akr1c14/Akr1c18	2
GO:0032052	MF	GO:0032052	bile acid binding	2/101	11/22669	0.00105307	0.00764323	0.00539943	Akr1c14/Akr1c18	2
GO:0032036	MF	GO:0032036	myosin heavy chain binding	2/101	12/22669	0.00126001	0.00885946	0.00625861	Axl/Limch1	2
GO:0047023	MF	GO:0047023	androsterone dehydrogenase activity	2/101	13/22669	0.00148478	0.0100127	0.00707331	Akr1c14/Akr1c18	2
GO:0008237	MF	GO:0008237	metallopeptidase activity	5/101	187/22669	0.00151303	0.0100127	0.00707331	Adamtsl4/Bmp1/Mmp2/Adamts5/Cpz	5
GO:0004222	MF	GO:0004222	metalloendopeptidase activity	4/101	112/22669	0.00159518	0.0102548	0.00724429	Adamtsl4/Bmp1/Mmp2/Adamts5	4
GO:0050839	MF	GO:0050839	cell adhesion molecule binding	6/101	284/22669	0.00171949	0.0105034	0.00741993	Fn1/Fbn1/Timp2/Col3a1/Itgb5/Neo1	6
GO:0070700	MF	GO:0070700	BMP receptor binding	2/101	14/22669	0.00172722	0.0105034	0.00741993	Bmp7/Neo1	2
GO:0004713	MF	GO:0004713	protein tyrosine kinase activity	4/101	130/22669	0.00274501	0.0162022	0.0114458	Axl/Efemp1/Tek/Ddr2	4
GO:0005080	MF	GO:0005080	protein kinase C binding	3/101	63/22669	0.00280838	0.0162022	0.0114458	Marcks/Dact2/Hdac7	3
GO:0061135	MF	GO:0061135	endopeptidase regulator activity	5/101	223/22669	0.00324705	0.0182646	0.0129027	Timp2/Timp3/Sfrp2/Reck/Itih5	5
GO:0004032	MF	GO:0004032	alditol:NADP+ 1-oxidoreductase activity	2/101	21/22669	0.00390576	0.0214341	0.0151417	Akr1c14/Akr1c18	2
GO:0050431	MF	GO:0050431	transforming growth factor beta binding	2/101	23/22669	0.00467833	0.0250625	0.017705	Tgfbr2/Ltbp1	2
GO:0070696	MF	GO:0070696	transmembrane receptor protein serine/threonine kinase binding	2/101	24/22669	0.00508888	0.0266279	0.0188108	Bmp7/Neo1	2
GO:0019957	MF	GO:0019957	C-C chemokine binding	2/101	25/22669	0.0055154	0.0282038	0.0199241	Ackr1/Ackr3	2
GO:0001618	MF	GO:0001618	virus receptor activity	2/101	26/22669	0.00595776	0.0291412	0.0205863	Dpp4/Cd55	2
GO:0140272	MF	GO:0140272	exogenous protein binding	2/101	26/22669	0.00595776	0.0291412	0.0205863	Dpp4/Cd55	2
GO:0015026	MF	GO:0015026	coreceptor activity	2/101	27/22669	0.00641579	0.0307139	0.0216973	Ackr3/Reck	2
GO:0005520	MF	GO:0005520	insulin-like growth factor binding	2/101	29/22669	0.00737833	0.0345859	0.0244326	Htra3/Igfbp5	2
GO:0001968	MF	GO:0001968	fibronectin binding	2/101	31/22669	0.00840186	0.0378084	0.0267091	Mmp2/Igfbp5	2
GO:0008106	MF	GO:0008106	alcohol dehydrogenase (NADP+) activity	2/101	31/22669	0.00840186	0.0378084	0.0267091	Akr1c14/Akr1c18	2
GO:0033612	MF	GO:0033612	receptor serine/threonine kinase binding	2/101	32/22669	0.00893615	0.038666	0.0273149	Bmp7/Neo1	2
GO:0043236	MF	GO:0043236	laminin binding	2/101	32/22669	0.00893615	0.038666	0.0273149	Nid1/Ecm1	2
GO:0004033	MF	GO:0004033	aldo-keto reductase (NADP) activity	2/101	35/22669	0.0106274	0.0451162	0.0318716	Akr1c14/Akr1c18	2

## Sheet: Pa4GO
	ONTOLOGY	ID	Description	GeneRatio	BgRatio	pvalue	p.adjust	qvalue	geneID	Count
GO:0001503	BP	GO:0001503	ossification	16/116	394/23328	1.20984e-10	3.3924e-07	2.27578e-07	Id3/Mdk/Id1/Ifitm1/Mgp/Id4/Clec11a/Nfatc1/Lmna/Mmp14/Smad7/Gnas/Il6/Junb/Klf10/Cebpb	16
GO:0007517	BP	GO:0007517	muscle organ development	15/116	420/23328	2.77486e-09	2.94822e-06	1.9778e-06	Id3/Nr4a1/Meox2/Nr2f2/Heyl/Lmna/Btg2/Maff/Gata6/Smad7/Skil/Il6/Pim1/Atf3/Fos	15
GO:1903706	BP	GO:1903706	regulation of hemopoiesis	15/116	424/23328	3.1543e-09	2.94822e-06	1.9778e-06	Mdk/Rbp1/Hes1/Egr3/Mmp14/Smad7/Gnas/Nfkbia/Cxcl1/Irf1/Il6/Pim1/Klf10/Fos/Cebpb	15
GO:0050673	BP	GO:0050673	epithelial cell proliferation	15/116	438/23328	4.88725e-09	3.42596e-06	2.29829e-06	Mdk/Nr4a1/Igfbp4/Id1/Nr2f2/Hes1/Nr4a3/Nfib/Egr3/Thbs1/Wfdc1/Il6/Tnfaip3/Ccl2/Cebpb	15
GO:0014706	BP	GO:0014706	striated muscle tissue development	15/116	447/23328	6.42166e-09	3.60127e-06	2.4159e-06	Nr4a1/Meox2/Nr2f2/Heyl/Agtr2/Lmna/Btg2/Maff/Gata6/Smad7/Skil/Pim1/Ifrd1/Atf3/Fos	15
GO:0043433	BP	GO:0043433	negative regulation of DNA-binding transcription factor activity	10/116	164/23328	9.62655e-09	4.49881e-06	3.01801e-06	Id3/Id1/Foxs1/Heyl/Hes1/Ddit3/Smad7/Nfkbia/Pim1/Tnfaip3	10
GO:0060537	BP	GO:0060537	muscle tissue development	15/116	470/23328	1.25471e-08	5.02601e-06	3.37168e-06	Nr4a1/Meox2/Nr2f2/Heyl/Agtr2/Lmna/Btg2/Maff/Gata6/Smad7/Skil/Pim1/Ifrd1/Atf3/Fos	15
GO:1901342	BP	GO:1901342	regulation of vasculature development	13/116	356/23328	2.61816e-08	9.17664e-06	6.15612e-06	Mdk/Thbs2/Meox2/Hhip/Id1/Col4a2/Thbs1/Nrp1/Nfatc1/Gata6/Serpine1/Adamts1/Ccl2	13
GO:1901343	BP	GO:1901343	negative regulation of vasculature development	9/116	139/23328	3.24078e-08	9.67387e-06	6.48968e-06	Thbs2/Meox2/Hhip/Col4a2/Thbs1/Nfatc1/Serpine1/Adamts1/Ccl2	9
GO:0001763	BP	GO:0001763	morphogenesis of a branching structure	11/116	241/23328	3.45003e-08	9.67387e-06	6.48968e-06	Mdk/Hhip/Mgp/Nrp1/Col4a1/Cpe/Agtr2/Nfatc1/Spry1/Mmp14/Il6	11
GO:0050678	BP	GO:0050678	regulation of epithelial cell proliferation	13/116	372/23328	4.3819e-08	1.11699e-05	7.49326e-06	Mdk/Nr4a1/Id1/Nr2f2/Hes1/Nr4a3/Nfib/Egr3/Thbs1/Wfdc1/Il6/Tnfaip3/Ccl2	13
GO:0045765	BP	GO:0045765	regulation of angiogenesis	12/116	320/23328	6.95441e-08	1.62501e-05	1.09013e-05	Mdk/Thbs2/Meox2/Hhip/Id1/Col4a2/Thbs1/Nrp1/Gata6/Serpine1/Adamts1/Ccl2	12
GO:2001236	BP	GO:2001236	regulation of extrinsic apoptotic signaling pathway	9/116	165/23328	1.42101e-07	2.74169e-05	1.83925e-05	Icam1/Thbs1/Nrp1/Agtr2/Lmna/Serpine1/Skil/Tnfaip3/Atf3	9
GO:0051090	BP	GO:0051090	regulation of DNA-binding transcription factor activity	13/116	415/23328	1.55462e-07	2.74169e-05	1.83925e-05	Id3/Id1/Foxs1/Icam1/Heyl/Hes1/Ddit3/Smad7/Nfkbia/Il6/Pim1/Tnfaip3/Ifrd1	13
GO:1902041	BP	GO:1902041	regulation of extrinsic apoptotic signaling pathway via death domain receptors	6/116	49/23328	1.55864e-07	2.74169e-05	1.83925e-05	Icam1/Thbs1/Serpine1/Skil/Tnfaip3/Atf3	6
GO:0071347	BP	GO:0071347	cellular response to interleukin-1	7/116	81/23328	1.6069e-07	2.74169e-05	1.83925e-05	Serpine1/Irf1/Il6/Ccl7/Ccl2/Cebpb/Nfkb1	7
GO:0061138	BP	GO:0061138	morphogenesis of a branching epithelium	10/116	222/23328	1.68432e-07	2.74169e-05	1.83925e-05	Mdk/Hhip/Mgp/Nrp1/Col4a1/Agtr2/Nfatc1/Spry1/Mmp14/Il6	10
GO:0016525	BP	GO:0016525	negative regulation of angiogenesis	8/116	122/23328	1.76e-07	2.74169e-05	1.83925e-05	Thbs2/Meox2/Hhip/Col4a2/Thbs1/Serpine1/Adamts1/Ccl2	8
GO:2000181	BP	GO:2000181	negative regulation of blood vessel morphogenesis	8/116	126/23328	2.2581e-07	3.33249e-05	2.23559e-05	Thbs2/Meox2/Hhip/Col4a2/Thbs1/Serpine1/Adamts1/Ccl2	8
GO:0045785	BP	GO:0045785	positive regulation of cell adhesion	13/116	435/23328	2.66223e-07	3.73245e-05	2.5039e-05	Mdk/Col16a1/Icam1/Hes1/Nr4a3/Egr3/Thbs1/Vcam1/Nrp1/Smad7/Irf1/Il6/Ccl2	13
GO:0060326	BP	GO:0060326	cell chemotaxis	11/116	303/23328	3.47313e-07	4.5495e-05	3.05201e-05	Mdk/Nr4a1/Egr3/Thbs1/Vcam1/Nrp1/Serpine1/Cxcl2/Cxcl1/Ccl7/Ccl2	11
GO:0030278	BP	GO:0030278	regulation of ossification	10/116	241/23328	3.59764e-07	4.5495e-05	3.05201e-05	Id3/Mdk/Id1/Mgp/Nfatc1/Lmna/Smad7/Gnas/Il6/Cebpb	10
GO:0048754	BP	GO:0048754	branching morphogenesis of an epithelial tube	9/116	185/23328	3.75377e-07	4.5495e-05	3.05201e-05	Mdk/Hhip/Mgp/Nrp1/Col4a1/Agtr2/Nfatc1/Spry1/Mmp14	9
GO:0001655	BP	GO:0001655	urogenital system development	12/116	376/23328	3.94091e-07	4.5495e-05	3.05201e-05	Id3/Heyl/Id4/Notch3/Hes1/Nrp1/Col4a1/Agtr2/Spry1/Vcan/Smad7/Adamts1	12
GO:1902105	BP	GO:1902105	regulation of leukocyte differentiation	11/116	309/23328	4.21851e-07	4.5495e-05	3.05201e-05	Mdk/Rbp1/Egr3/Mmp14/Smad7/Gnas/Irf1/Il6/Klf10/Fos/Cebpb	11
GO:1903037	BP	GO:1903037	regulation of leukocyte cell-cell adhesion	11/116	309/23328	4.21851e-07	4.5495e-05	3.05201e-05	Mdk/Icam1/Hes1/Nr4a3/Egr3/Vcam1/Smad7/Irf1/Il6/Ccl2/Cebpb	11
GO:0070555	BP	GO:0070555	response to interleukin-1	7/116	96/23328	5.18048e-07	5.38003e-05	3.60917e-05	Serpine1/Irf1/Il6/Ccl7/Ccl2/Cebpb/Nfkb1	7
GO:0007519	BP	GO:0007519	skeletal muscle tissue development	9/116	196/23328	6.10053e-07	6.10924e-05	4.09836e-05	Nr4a1/Meox2/Nr2f2/Heyl/Btg2/Maff/Skil/Atf3/Fos	9
GO:0003206	BP	GO:0003206	cardiac chamber morphogenesis	8/116	147/23328	7.34666e-07	7.10346e-05	4.76533e-05	Heyl/Hes1/Nrp1/Cpe/Nfatc1/Gata6/Smad7/Adamts1	8
GO:0022409	BP	GO:0022409	positive regulation of cell-cell adhesion	10/116	265/23328	8.56367e-07	7.779e-05	5.21851e-05	Mdk/Icam1/Hes1/Nr4a3/Egr3/Vcam1/Smad7/Irf1/Il6/Ccl2	10
GO:0072001	BP	GO:0072001	renal system development	11/116	333/23328	8.81019e-07	7.779e-05	5.21851e-05	Id3/Heyl/Notch3/Hes1/Nrp1/Col4a1/Agtr2/Spry1/Vcan/Smad7/Adamts1	11
GO:0001649	BP	GO:0001649	osteoblast differentiation	9/116	205/23328	8.8776e-07	7.779e-05	5.21851e-05	Id3/Id1/Id4/Nfatc1/Lmna/Gnas/Il6/Junb/Cebpb	9
GO:0060538	BP	GO:0060538	skeletal muscle organ development	9/116	206/23328	9.24489e-07	7.85535e-05	5.26973e-05	Nr4a1/Meox2/Nr2f2/Heyl/Btg2/Maff/Skil/Atf3/Fos	9
GO:0071560	BP	GO:0071560	cellular response to transforming growth factor beta stimulus	9/116	208/23328	1.00191e-06	8.26278e-05	5.54305e-05	Ltbp4/Col4a2/Thbs1/Spry1/Smad7/Serpine1/Skil/Fos/Ccl2	9
GO:2001233	BP	GO:2001233	regulation of apoptotic signaling pathway	12/116	413/23328	1.05951e-06	8.4882e-05	5.69427e-05	Nr4a2/Icam1/Thbs1/Ier3/Nrp1/Agtr2/Lmna/Ddit3/Serpine1/Skil/Tnfaip3/Atf3	12
GO:0071559	BP	GO:0071559	response to transforming growth factor beta	9/116	212/23328	1.1737e-06	9.14183e-05	6.13276e-05	Ltbp4/Col4a2/Thbs1/Spry1/Smad7/Serpine1/Skil/Fos/Ccl2	9
GO:0007159	BP	GO:0007159	leukocyte cell-cell adhesion	11/116	345/23328	1.24465e-06	9.43246e-05	6.32773e-05	Mdk/Icam1/Hes1/Nr4a3/Egr3/Vcam1/Smad7/Irf1/Il6/Ccl2/Cebpb	11
GO:0003007	BP	GO:0003007	heart morphogenesis	10/116	277/23328	1.27844e-06	9.43356e-05	6.32847e-05	Heyl/Hes1/Thbs1/Nrp1/Cpe/Nfatc1/Gata6/Smad7/Pim1/Adamts1	10
GO:0032963	BP	GO:0032963	collagen metabolic process	7/116	111/23328	1.38841e-06	9.98232e-05	6.6966e-05	Mfap4/Cygb/Id1/Mmp14/Serpine1/Il6/Ccl2	7
GO:0060485	BP	GO:0060485	mesenchyme development	10/116	281/23328	1.45472e-06	0.000101976	6.841e-05	Mdk/Epha3/Heyl/Hes1/Thbs1/Nrp1/Nfatc1/Spry1/Smad7/Il6	10
GO:0022407	BP	GO:0022407	regulation of cell-cell adhesion	12/116	427/23328	1.49952e-06	0.000102552	6.87968e-05	Mdk/Icam1/Hes1/Nr4a3/Egr3/Vcam1/Smad7/Irf1/Il6/Tnfaip3/Ccl2/Cebpb	12
GO:1903039	BP	GO:1903039	positive regulation of leukocyte cell-cell adhesion	9/116	221/23328	1.65576e-06	0.000110541	7.41563e-05	Mdk/Icam1/Hes1/Nr4a3/Egr3/Vcam1/Irf1/Il6/Ccl2	9
GO:1903708	BP	GO:1903708	positive regulation of hemopoiesis	9/116	224/23328	1.85049e-06	0.000120669	8.09504e-05	Mdk/Egr3/Mmp14/Gnas/Cxcl1/Irf1/Il6/Klf10/Fos	9
GO:0048762	BP	GO:0048762	mesenchymal cell differentiation	9/116	225/23328	1.91964e-06	0.000122334	8.2067e-05	Mdk/Epha3/Heyl/Hes1/Nrp1/Nfatc1/Spry1/Smad7/Il6	9
GO:0008625	BP	GO:0008625	extrinsic apoptotic signaling pathway via death domain receptors	6/116	78/23328	2.5464e-06	0.000155916	0.000104596	Icam1/Thbs1/Serpine1/Skil/Tnfaip3/Atf3	6
GO:0097191	BP	GO:0097191	extrinsic apoptotic signaling pathway	9/116	233/23328	2.55783e-06	0.000155916	0.000104596	Icam1/Thbs1/Nrp1/Agtr2/Lmna/Serpine1/Skil/Tnfaip3/Atf3	9
GO:0033002	BP	GO:0033002	muscle cell proliferation	9/116	236/23328	2.84031e-06	0.000169452	0.000113676	Rgs5/Notch3/Nr4a3/Thbs1/Gata6/Il6/Pim1/Adamts1/Tnfaip3	9
GO:1902107	BP	GO:1902107	positive regulation of leukocyte differentiation	8/116	180/23328	3.36058e-06	0.000196314	0.000131696	Mdk/Egr3/Mmp14/Gnas/Irf1/Il6/Klf10/Fos	8
GO:0030900	BP	GO:0030900	forebrain development	11/116	393/23328	4.36052e-06	0.000245755	0.000164864	Mdk/Nr4a2/Nr2f2/Id4/Notch3/Hes1/Nr4a3/Ntrk2/Nfib/Nrp1/Btg2	11
GO:0001822	BP	GO:0001822	kidney development	10/116	318/23328	4.38222e-06	0.000245755	0.000164864	Id3/Heyl/Notch3/Hes1/Nrp1/Agtr2/Spry1/Vcan/Smad7/Adamts1	10
GO:0060411	BP	GO:0060411	cardiac septum morphogenesis	6/116	86/23328	4.51299e-06	0.000248126	0.000166454	Heyl/Hes1/Nrp1/Nfatc1/Gata6/Smad7	6
GO:0071216	BP	GO:0071216	cellular response to biotic stimulus	10/116	320/23328	4.63145e-06	0.000249742	0.000167538	Ddit3/Serpine1/Nfkbia/Cxcl2/Cxcl1/Il6/Tnfaip3/Ccl2/Cebpb/Nfkb1	10
GO:0035914	BP	GO:0035914	skeletal muscle cell differentiation	6/116	88/23328	5.16015e-06	0.000270089	0.000181188	Nr4a1/Heyl/Btg2/Maff/Atf3/Fos	6
GO:0007409	BP	GO:0007409	axonogenesis	12/116	482/23328	5.20142e-06	0.000270089	0.000181188	Nr4a2/Matn2/Epha3/Cdh11/Notch3/Nr4a3/Ntrk2/Nfib/Auts2/Nrp1/Skil/Ifrd1	12
GO:0003205	BP	GO:0003205	cardiac chamber development	8/116	194/23328	5.84322e-06	0.000297898	0.000199844	Heyl/Hes1/Nrp1/Cpe/Nfatc1/Gata6/Smad7/Adamts1	8
GO:0070997	BP	GO:0070997	neuron death	11/116	416/23328	7.46869e-06	0.000373968	0.000250875	Mdk/Nr4a2/Nr4a3/Ntrk2/Nrp1/Btg2/Ddit3/Cxcl2/Il6/Fos/Cebpb	11
GO:0001837	BP	GO:0001837	epithelial to mesenchymal transition	7/116	144/23328	7.84847e-06	0.000375973	0.00025222	Mdk/Epha3/Heyl/Nfatc1/Spry1/Smad7/Il6	7
GO:0002042	BP	GO:0002042	cell migration involved in sprouting angiogenesis	5/116	55/23328	7.9516e-06	0.000375973	0.00025222	Nr4a1/Meox2/Egr3/Thbs1/Nrp1	5
GO:0010712	BP	GO:0010712	regulation of collagen metabolic process	5/116	55/23328	7.9516e-06	0.000375973	0.00025222	Mfap4/Cygb/Serpine1/Il6/Ccl2	5
GO:0021954	BP	GO:0021954	central nervous system neuron development	6/116	95/23328	8.04507e-06	0.000375973	0.00025222	Nr4a2/Cdh11/Ntrk2/Nfib/Nrp1/Btg2	6
GO:0045667	BP	GO:0045667	regulation of osteoblast differentiation	7/116	147/23328	8.98432e-06	0.000412984	0.000277049	Id3/Id1/Nfatc1/Lmna/Gnas/Il6/Cebpb	7
GO:0050679	BP	GO:0050679	positive regulation of epithelial cell proliferation	8/116	208/23328	9.72916e-06	0.000440009	0.000295178	Mdk/Nr4a1/Id1/Nr4a3/Egr3/Il6/Tnfaip3/Ccl2	8
GO:0022612	BP	GO:0022612	gland morphogenesis	7/116	154/23328	1.21734e-05	0.000541811	0.000363472	Mdk/Id4/Nfib/Nrp1/Il6/Tnfaip3/Cebpb	7
GO:0050900	BP	GO:0050900	leukocyte migration	10/116	360/23328	1.29483e-05	0.000561526	0.000376697	Mdk/Icam1/Thbs1/Vcam1/Mmp14/Serpine1/Cxcl2/Cxcl1/Ccl7/Ccl2	10
GO:0071222	BP	GO:0071222	cellular response to lipopolysaccharide	9/116	285/23328	1.30168e-05	0.000561526	0.000376697	Serpine1/Nfkbia/Cxcl2/Cxcl1/Il6/Tnfaip3/Ccl2/Cebpb/Nfkb1	9
GO:0097529	BP	GO:0097529	myeloid leukocyte migration	8/116	219/23328	1.41414e-05	0.000600796	0.000403042	Mdk/Thbs1/Mmp14/Serpine1/Cxcl2/Cxcl1/Ccl7/Ccl2	8
GO:0035767	BP	GO:0035767	endothelial cell chemotaxis	4/116	30/23328	1.43939e-05	0.000602395	0.000404115	Nr4a1/Egr3/Thbs1/Nrp1	4
GO:0030324	BP	GO:0030324	lung development	8/116	222/23328	1.56019e-05	0.000632362	0.000424217	Hhip/Id1/Mgp/Hes1/Nfib/Spry1/Mmp14/Gata6	8
GO:0007178	BP	GO:0007178	transmembrane receptor protein serine/threonine kinase signaling pathway	10/116	368/23328	1.56487e-05	0.000632362	0.000424217	Id1/Ltbp4/Hes1/Thbs1/Spry1/Gata6/Smad7/Skil/Fos/Ccl2	10
GO:0045786	BP	GO:0045786	negative regulation of cell cycle	11/116	451/23328	1.58728e-05	0.000632362	0.000424217	Nr4a1/Nr2f2/Thbs1/Ier3/Btg2/Sde2/Gata6/Ddit3/Irf1/Skil/Tnfaip3	11
GO:0072574	BP	GO:0072574	hepatocyte proliferation	4/116	31/23328	1.64631e-05	0.000632362	0.000424217	Mdk/Il6/Tnfaip3/Cebpb	4
GO:0072575	BP	GO:0072575	epithelial cell proliferation involved in liver morphogenesis	4/116	31/23328	1.64631e-05	0.000632362	0.000424217	Mdk/Il6/Tnfaip3/Cebpb	4
GO:1905523	BP	GO:1905523	positive regulation of macrophage migration	4/116	31/23328	1.64631e-05	0.000632362	0.000424217	Mdk/Thbs1/Mmp14/Ccl2	4
GO:0071219	BP	GO:0071219	cellular response to molecule of bacterial origin	9/116	295/23328	1.71105e-05	0.000642575	0.000431069	Serpine1/Nfkbia/Cxcl2/Cxcl1/Il6/Tnfaip3/Ccl2/Cebpb/Nfkb1	9
GO:0030323	BP	GO:0030323	respiratory tube development	8/116	225/23328	1.71873e-05	0.000642575	0.000431069	Hhip/Id1/Mgp/Hes1/Nfib/Spry1/Mmp14/Gata6	8
GO:0048660	BP	GO:0048660	regulation of smooth muscle cell proliferation	7/116	165/23328	1.90427e-05	0.000692153	0.000464328	Rgs5/Notch3/Nr4a3/Thbs1/Il6/Adamts1/Tnfaip3	7
GO:1990440	BP	GO:1990440	positive regulation of transcription from RNA polymerase II promoter in response to endoplasmic reticulum stress	3/116	11/23328	1.92013e-05	0.000692153	0.000464328	Ddit3/Atf3/Cebpb	3
GO:1901214	BP	GO:1901214	regulation of neuron death	10/116	377/23328	1.92539e-05	0.000692153	0.000464328	Mdk/Nr4a2/Nr4a3/Ntrk2/Nrp1/Btg2/Ddit3/Il6/Fos/Cebpb	10
GO:0030316	BP	GO:0030316	osteoclast differentiation	6/116	111/23328	1.96503e-05	0.00069746	0.000467889	Nfatc1/Gnas/Junb/Klf10/Fos/Cebpb	6
GO:0003002	BP	GO:0003002	regionalization	10/116	379/23328	2.01455e-05	0.000706101	0.000473685	Meox2/Hhip/Nr2f2/Ifitm1/Heyl/Hes1/Nrp1/Spry1/Btg2/Ddit3	10
GO:0072576	BP	GO:0072576	liver morphogenesis	4/116	33/23328	2.12465e-05	0.000735495	0.000493404	Mdk/Il6/Tnfaip3/Cebpb	4
GO:0007179	BP	GO:0007179	transforming growth factor beta receptor signaling pathway	7/116	169/23328	2.22233e-05	0.000759928	0.000509795	Ltbp4/Thbs1/Spry1/Smad7/Skil/Fos/Ccl2	7
GO:0048659	BP	GO:0048659	smooth muscle cell proliferation	7/116	170/23328	2.30834e-05	0.000779828	0.000523145	Rgs5/Notch3/Nr4a3/Thbs1/Il6/Adamts1/Tnfaip3	7
GO:0021953	BP	GO:0021953	central nervous system neuron differentiation	8/116	235/23328	2.34854e-05	0.000780843	0.000523825	Nr4a2/Cdh11/Id4/Hes1/Ntrk2/Nfib/Nrp1/Btg2	8
GO:0042326	BP	GO:0042326	negative regulation of phosphorylation	11/116	471/23328	2.36703e-05	0.000780843	0.000523825	Gadd45b/Nr2f2/Ier3/Ppp1r15a/Spry1/Smad7/Irf1/Il6/Tnfaip3/Atf3/Gadd45g	11
GO:0060562	BP	GO:0060562	epithelial tube morphogenesis	10/116	387/23328	2.40766e-05	0.000785008	0.00052662	Mdk/Hhip/Mgp/Hes1/Nrp1/Col4a1/Agtr2/Nfatc1/Spry1/Mmp14	10
GO:0002286	BP	GO:0002286	T cell activation involved in immune response	6/116	117/23328	2.64947e-05	0.000844217	0.000566339	Mdk/Icam1/Smad7/Irf1/Il6/Gadd45g	6
GO:0006986	BP	GO:0006986	response to unfolded protein	6/116	117/23328	2.64947e-05	0.000844217	0.000566339	Thbs1/Ppp1r15a/Ddit3/Hspa1b/Atf3/Hspa1a	6
GO:0001952	BP	GO:0001952	regulation of cell-matrix adhesion	6/116	119/23328	2.91603e-05	0.000918715	0.000616316	Col16a1/Epha3/Thbs1/Nrp1/Mmp14/Serpine1	6
GO:0050863	BP	GO:0050863	regulation of T cell activation	9/116	321/23328	3.32024e-05	0.00103444	0.00069395	Mdk/Hes1/Egr3/Vcam1/Smad7/Irf1/Il6/Ccl2/Cebpb	9
GO:0043524	BP	GO:0043524	negative regulation of neuron apoptotic process	7/116	182/23328	3.57307e-05	0.00110098	0.000738586	Mdk/Nr4a2/Nr4a3/Ntrk2/Nrp1/Btg2/Cebpb	7
GO:1901215	BP	GO:1901215	negative regulation of neuron death	8/116	251/23328	3.75381e-05	0.0011441	0.000767512	Mdk/Nr4a2/Nr4a3/Ntrk2/Nrp1/Btg2/Il6/Cebpb	8
GO:0006979	BP	GO:0006979	response to oxidative stress	10/116	409/23328	3.84522e-05	0.00115173	0.000772631	Nr4a2/Cygb/Nr4a3/Thbs1/Cst3/Prdx4/Il6/Tnfaip3/Fos/Nfkb1	10
GO:0045444	BP	GO:0045444	fat cell differentiation	8/116	252/23328	3.861e-05	0.00115173	0.000772631	Nr4a1/Nr4a2/Id4/Hes1/Nr4a3/Ddit3/Pim1/Cebpb	8
GO:0001889	BP	GO:0001889	liver development	6/116	126/23328	4.02373e-05	0.00117526	0.000788421	Mdk/Hes1/Gata6/Il6/Tnfaip3/Cebpb	6
GO:0071621	BP	GO:0071621	granulocyte chemotaxis	6/116	126/23328	4.02373e-05	0.00117526	0.000788421	Mdk/Thbs1/Cxcl2/Cxcl1/Ccl7/Ccl2	6
GO:0060541	BP	GO:0060541	respiratory system development	8/116	254/23328	4.08306e-05	0.0011803	0.000791799	Hhip/Id1/Mgp/Hes1/Nfib/Spry1/Mmp14/Gata6	8
GO:0048844	BP	GO:0048844	artery morphogenesis	5/116	77/23328	4.13986e-05	0.00118451	0.000794621	Mdk/Notch3/Hes1/Nrp1/Smad7	5
GO:0003279	BP	GO:0003279	cardiac septum development	6/116	128/23328	4.39542e-05	0.00124493	0.000835153	Heyl/Hes1/Nrp1/Nfatc1/Gata6/Smad7	6
GO:0001764	BP	GO:0001764	neuron migration	7/116	189/23328	4.54244e-05	0.0012737	0.000854456	Mdk/Nr4a2/Matn2/Nr2f2/Ntrk2/Auts2/Nrp1	7
GO:0061008	BP	GO:0061008	hepaticobiliary system development	6/116	129/23328	4.59131e-05	0.00127466	0.000855099	Mdk/Hes1/Gata6/Il6/Tnfaip3/Cebpb	6
GO:0042063	BP	GO:0042063	gliogenesis	9/116	338/23328	4.95334e-05	0.00136168	0.00091348	Mdk/Matn2/Id4/Hes1/Ntrk2/Nfib/Vcan/Il6/Ccl2	9
GO:1902043	BP	GO:1902043	positive regulation of extrinsic apoptotic signaling pathway via death domain receptors	3/116	15/23328	5.21852e-05	0.00142065	0.000953039	Thbs1/Skil/Atf3	3
GO:0001933	BP	GO:0001933	negative regulation of protein phosphorylation	10/116	425/23328	5.30444e-05	0.00143016	0.000959416	Gadd45b/Nr2f2/Ppp1r15a/Spry1/Smad7/Irf1/Il6/Tnfaip3/Atf3/Gadd45g	10
GO:0001936	BP	GO:0001936	regulation of endothelial cell proliferation	6/116	134/23328	5.67841e-05	0.00151641	0.00101728	Mdk/Nr4a1/Nr2f2/Egr3/Thbs1/Ccl2	6
GO:0043523	BP	GO:0043523	regulation of neuron apoptotic process	8/116	270/23328	6.27467e-05	0.00164891	0.00110617	Mdk/Nr4a2/Nr4a3/Ntrk2/Nrp1/Btg2/Ddit3/Cebpb	8
GO:0003151	BP	GO:0003151	outflow tract morphogenesis	5/116	84/23328	6.29222e-05	0.00164891	0.00110617	Heyl/Hes1/Thbs1/Nrp1/Gata6	5
GO:0007050	BP	GO:0007050	cell cycle arrest	6/116	137/23328	6.42352e-05	0.00166774	0.0011188	Thbs1/Sde2/Gata6/Ddit3/Irf1/Skil	6
GO:0050870	BP	GO:0050870	positive regulation of T cell activation	7/116	200/23328	6.49416e-05	0.00167061	0.00112072	Mdk/Hes1/Egr3/Vcam1/Irf1/Il6/Ccl2	7
GO:0002285	BP	GO:0002285	lymphocyte activation involved in immune response	7/116	203/23328	7.13131e-05	0.00181783	0.00121949	Mdk/Icam1/Smad7/Irf1/Il6/Tnfaip3/Gadd45g	7
GO:0061448	BP	GO:0061448	connective tissue development	8/116	276/23328	7.31571e-05	0.00184804	0.00123975	Mdk/Mgp/Id4/Nfib/Thbs1/Lmna/Smad7/Gnas	8
GO:0061756	BP	GO:0061756	leukocyte adhesion to vascular endothelial cell	4/116	45/23328	7.38844e-05	0.00184975	0.0012409	Mdk/Icam1/Vcam1/Il6	4
GO:0035966	BP	GO:0035966	response to topologically incorrect protein	6/116	141/23328	7.53636e-05	0.00187009	0.00125454	Thbs1/Ppp1r15a/Ddit3/Hspa1b/Atf3/Hspa1a	6
GO:0034620	BP	GO:0034620	cellular response to unfolded protein	5/116	88/23328	7.85956e-05	0.00193318	0.00129686	Ppp1r15a/Ddit3/Hspa1b/Atf3/Hspa1a	5
GO:0043618	BP	GO:0043618	regulation of transcription from RNA polymerase II promoter in response to stress	4/116	46/23328	8.06118e-05	0.00194858	0.0013072	Ppp1r15a/Ddit3/Atf3/Cebpb	4
GO:1905521	BP	GO:1905521	regulation of macrophage migration	4/116	46/23328	8.06118e-05	0.00194858	0.0013072	Mdk/Thbs1/Mmp14/Ccl2	4
GO:0090287	BP	GO:0090287	regulation of cellular response to growth factor stimulus	8/116	281/23328	8.28937e-05	0.00197102	0.00132225	Hhip/Hes1/Thbs1/Agtr2/Spry1/Gata6/Smad7/Skil	8
GO:0071674	BP	GO:0071674	mononuclear cell migration	5/116	89/23328	8.29459e-05	0.00197102	0.00132225	Mdk/Thbs1/Serpine1/Ccl7/Ccl2	5
GO:0001819	BP	GO:0001819	positive regulation of cytokine production	10/116	449/23328	8.36694e-05	0.0019715	0.00132258	Mdk/Nr4a3/Thbs1/Agtr2/Ddit3/Serpine1/Irf1/Il6/Ccl2/Cebpb	10
GO:0072073	BP	GO:0072073	kidney epithelium development	6/116	145/23328	8.79785e-05	0.00204352	0.00137088	Heyl/Hes1/Agtr2/Spry1/Vcan/Smad7	6
GO:2000027	BP	GO:2000027	regulation of animal organ morphogenesis	7/116	210/23328	8.81831e-05	0.00204352	0.00137088	Mdk/Hes1/Nfib/Agtr2/Spry1/Pim1/Tnfaip3	7
GO:0002366	BP	GO:0002366	leukocyte activation involved in immune response	8/116	285/23328	9.14366e-05	0.00210154	0.00140981	Mdk/Icam1/Nr4a3/Smad7/Irf1/Il6/Tnfaip3/Gadd45g	8
GO:0044344	BP	GO:0044344	cellular response to fibroblast growth factor stimulus	5/116	91/23328	9.22006e-05	0.00210187	0.00141003	Nr4a1/Hhip/Egr3/Thbs1/Spry1	5
GO:0032496	BP	GO:0032496	response to lipopolysaccharide	9/116	368/23328	9.49208e-05	0.00213973	0.00143543	Serpine1/Nfkbia/Cxcl2/Cxcl1/Il6/Tnfaip3/Ccl2/Cebpb/Nfkb1	9
GO:0032965	BP	GO:0032965	regulation of collagen biosynthetic process	4/116	48/23328	9.53875e-05	0.00213973	0.00143543	Cygb/Serpine1/Il6/Ccl2	4
GO:0007160	BP	GO:0007160	cell-matrix adhesion	7/116	214/23328	9.91985e-05	0.00219018	0.00146927	Col16a1/Epha3/Thbs1/Vcam1/Nrp1/Mmp14/Serpine1	7
GO:0010810	BP	GO:0010810	regulation of cell-substrate adhesion	7/116	214/23328	9.91985e-05	0.00219018	0.00146927	Mdk/Col16a1/Epha3/Thbs1/Nrp1/Mmp14/Serpine1	7
GO:0002263	BP	GO:0002263	cell activation involved in immune response	8/116	289/23328	0.000100697	0.00219073	0.00146964	Mdk/Icam1/Nr4a3/Smad7/Irf1/Il6/Tnfaip3/Gadd45g	8
GO:0001935	BP	GO:0001935	endothelial cell proliferation	6/116	149/23328	0.000102221	0.00219073	0.00146964	Mdk/Nr4a1/Nr2f2/Egr3/Thbs1/Ccl2	6
GO:0071774	BP	GO:0071774	response to fibroblast growth factor	5/116	93/23328	0.000102229	0.00219073	0.00146964	Nr4a1/Hhip/Egr3/Thbs1/Spry1	5
GO:0050727	BP	GO:0050727	regulation of inflammatory response	9/116	372/23328	0.000103019	0.00219073	0.00146964	Mdk/Ier3/Wfdc1/Serpine1/Nfkbia/Il6/Tnfaip3/Cebpb/Nfkb1	9
GO:0007162	BP	GO:0007162	negative regulation of cell adhesion	8/116	290/23328	0.00010313	0.00219073	0.00146964	Mdk/Thbs1/Mmp14/Smad7/Serpine1/Irf1/Tnfaip3/Cebpb	8
GO:0031099	BP	GO:0031099	regeneration	6/116	150/23328	0.000106053	0.00223031	0.00149619	Mdk/Matn2/Serpine1/Il6/Ifrd1/Cebpb	6
GO:0010717	BP	GO:0010717	regulation of epithelial to mesenchymal transition	5/116	94/23328	0.000107547	0.00223031	0.00149619	Mdk/Epha3/Spry1/Smad7/Il6	5
GO:1904035	BP	GO:1904035	regulation of epithelial cell apoptotic process	5/116	94/23328	0.000107547	0.00223031	0.00149619	Mdk/Icam1/Thbs1/Serpine1/Tnfaip3	5
GO:0031668	BP	GO:0031668	cellular response to extracellular stimulus	7/116	217/23328	0.000108175	0.00223031	0.00149619	Nr4a2/Vcam1/Map1lc3a/Pim1/Klf10/Atf3/Fos	7
GO:0035994	BP	GO:0035994	response to muscle stretch	3/116	19/23328	0.000109535	0.00224188	0.00150395	Nfkbia/Fos/Nfkb1	3
GO:0030595	BP	GO:0030595	leukocyte chemotaxis	7/116	219/23328	0.000114518	0.00232687	0.00156097	Mdk/Thbs1/Serpine1/Cxcl2/Cxcl1/Ccl7/Ccl2	7
GO:0009991	BP	GO:0009991	response to extracellular stimulus	9/116	378/23328	0.000116249	0.00234504	0.00157316	Nr4a2/Rbp1/Vcam1/Map1lc3a/Ddit3/Pim1/Klf10/Atf3/Fos	9
GO:0002573	BP	GO:0002573	myeloid leukocyte differentiation	7/116	220/23328	0.000117801	0.00235939	0.00158279	Rbp1/Nfatc1/Gnas/Junb/Klf10/Fos/Cebpb	7
GO:0043620	BP	GO:0043620	regulation of DNA-templated transcription in response to stress	4/116	51/23328	0.000121108	0.00239146	0.0016043	Ppp1r15a/Ddit3/Atf3/Cebpb	4
GO:0060412	BP	GO:0060412	ventricular septum morphogenesis	4/116	51/23328	0.000121108	0.00239146	0.0016043	Heyl/Hes1/Nfatc1/Smad7	4
GO:0051402	BP	GO:0051402	neuron apoptotic process	8/116	298/23328	0.000124401	0.00243931	0.0016364	Mdk/Nr4a2/Nr4a3/Ntrk2/Nrp1/Btg2/Ddit3/Cebpb	8
GO:0097530	BP	GO:0097530	granulocyte migration	6/116	155/23328	0.000126961	0.00247222	0.00165848	Mdk/Thbs1/Cxcl2/Cxcl1/Ccl7/Ccl2	6
GO:1904036	BP	GO:1904036	negative regulation of epithelial cell apoptotic process	4/116	52/23328	0.0001307	0.00249158	0.00167147	Mdk/Icam1/Serpine1/Tnfaip3	4
GO:0030279	BP	GO:0030279	negative regulation of ossification	5/116	98/23328	0.000130974	0.00249158	0.00167147	Id3/Mdk/Id1/Nfatc1/Smad7	5
GO:0002687	BP	GO:0002687	positive regulation of leukocyte migration	6/116	156/23328	0.00013151	0.00249158	0.00167147	Mdk/Icam1/Thbs1/Mmp14/Serpine1/Ccl2	6
GO:0030856	BP	GO:0030856	regulation of epithelial cell differentiation	6/116	156/23328	0.00013151	0.00249158	0.00167147	Id1/Hes1/Spry1/Maff/Serpine1/Cebpb	6
GO:0048511	BP	GO:0048511	rhythmic process	8/116	301/23328	0.000133259	0.00250777	0.00168233	Id3/Mdk/Id1/Id4/Ntrk2/Il6/Klf10/Adamts1	8
GO:0030198	BP	GO:0030198	extracellular matrix organization	8/116	302/23328	0.000136325	0.00250955	0.00168352	Mfap4/Col16a1/Col4a2/Col4a1/Mmp14/Prdx4/Il6/Adamts1	8
GO:0048608	BP	GO:0048608	reproductive structure development	10/116	477/23328	0.000137264	0.00250955	0.00168352	Nr2f2/Icam1/Id4/Hes1/Vcam1/Prdx4/Serpine1/Junb/Adamts1/Cebpb	10
GO:0021761	BP	GO:0021761	limbic system development	5/116	99/23328	0.000137398	0.00250955	0.00168352	Mdk/Id4/Nr4a3/Nrp1/Btg2	5
GO:0030593	BP	GO:0030593	neutrophil chemotaxis	5/116	99/23328	0.000137398	0.00250955	0.00168352	Mdk/Cxcl2/Cxcl1/Ccl7/Ccl2	5
GO:0043062	BP	GO:0043062	extracellular structure organization	8/116	303/23328	0.000139449	0.00250955	0.00168352	Mfap4/Col16a1/Col4a2/Col4a1/Mmp14/Prdx4/Il6/Adamts1	8
GO:0043087	BP	GO:0043087	regulation of GTPase activity	8/116	303/23328	0.000139449	0.00250955	0.00168352	Epha3/Icam1/Rgs16/Ntrk2/Spry1/Gnas/Ccl7/Ccl2	8
GO:0007389	BP	GO:0007389	pattern specification process	10/116	478/23328	0.000139618	0.00250955	0.00168352	Meox2/Hhip/Nr2f2/Ifitm1/Heyl/Hes1/Nrp1/Spry1/Btg2/Ddit3	10
GO:0002696	BP	GO:0002696	positive regulation of leukocyte activation	10/116	479/23328	0.000142006	0.00253622	0.00170141	Mdk/Hes1/Nr4a3/Egr3/Thbs1/Vcam1/Mmp14/Irf1/Il6/Ccl2	10
GO:0002237	BP	GO:0002237	response to molecule of bacterial origin	9/116	389/23328	0.00014421	0.00255928	0.00171688	Serpine1/Nfkbia/Cxcl2/Cxcl1/Il6/Tnfaip3/Ccl2/Cebpb/Nfkb1	9
GO:0061458	BP	GO:0061458	reproductive system development	10/116	481/23328	0.000146887	0.00259038	0.00173774	Nr2f2/Icam1/Id4/Hes1/Vcam1/Prdx4/Serpine1/Junb/Adamts1/Cebpb	10
GO:2001237	BP	GO:2001237	negative regulation of extrinsic apoptotic signaling pathway	5/116	101/23328	0.000150967	0.0026457	0.00177486	Icam1/Nrp1/Lmna/Serpine1/Tnfaip3	5
GO:0070372	BP	GO:0070372	regulation of ERK1 and ERK2 cascade	8/116	308/23328	0.000155969	0.00271637	0.00182227	Icam1/Nrp1/Akap12/Spry1/Il6/Atf3/Ccl7/Ccl2	8
GO:0009952	BP	GO:0009952	anterior/posterior pattern specification	7/116	231/23328	0.000159241	0.00273933	0.00183767	Meox2/Nr2f2/Ifitm1/Heyl/Hes1/Btg2/Ddit3	7
GO:2001234	BP	GO:2001234	negative regulation of apoptotic signaling pathway	7/116	231/23328	0.000159241	0.00273933	0.00183767	Nr4a2/Icam1/Ier3/Nrp1/Lmna/Serpine1/Tnfaip3	7
GO:2000351	BP	GO:2000351	regulation of endothelial cell apoptotic process	4/116	55/23328	0.000162775	0.00278305	0.001867	Icam1/Thbs1/Serpine1/Tnfaip3	4
GO:1904996	BP	GO:1904996	positive regulation of leukocyte adhesion to vascular endothelial cell	3/116	22/23328	0.000172197	0.00288032	0.00193225	Mdk/Icam1/Il6	3
GO:0001657	BP	GO:0001657	ureteric bud development	5/116	104/23328	0.000173214	0.00288032	0.00193225	Hes1/Agtr2/Spry1/Vcan/Smad7	5
GO:0072163	BP	GO:0072163	mesonephric epithelium development	5/116	104/23328	0.000173214	0.00288032	0.00193225	Hes1/Agtr2/Spry1/Vcan/Smad7	5
GO:0072164	BP	GO:0072164	mesonephric tubule development	5/116	104/23328	0.000173214	0.00288032	0.00193225	Hes1/Agtr2/Spry1/Vcan/Smad7	5
GO:0071675	BP	GO:0071675	regulation of mononuclear cell migration	4/116	56/23328	0.000174627	0.00288032	0.00193225	Mdk/Thbs1/Serpine1/Ccl2	4
GO:1902893	BP	GO:1902893	regulation of pri-miRNA transcription by RNA polymerase II	4/116	56/23328	0.000174627	0.00288032	0.00193225	Nfib/Gata6/Fos/Nfkb1	4
GO:1901652	BP	GO:1901652	response to peptide	9/116	400/23328	0.000177589	0.00291205	0.00195354	Nr4a1/Nr4a2/Icam1/Nr4a3/Vcam1/Nfkbia/Irf1/Tnfaip3/Nfkb1	9
GO:0032964	BP	GO:0032964	collagen biosynthetic process	4/116	57/23328	0.00018709	0.00303441	0.00203562	Cygb/Serpine1/Il6/Ccl2	4
GO:0050867	BP	GO:0050867	positive regulation of cell activation	10/116	496/23328	0.00018821	0.00303441	0.00203562	Mdk/Hes1/Nr4a3/Egr3/Thbs1/Vcam1/Mmp14/Irf1/Il6/Ccl2	10
GO:0035710	BP	GO:0035710	CD4-positive, alpha-beta T cell activation	5/116	106/23328	0.00018938	0.00303441	0.00203562	Smad7/Irf1/Il6/Cebpb/Gadd45g	5
GO:0110110	BP	GO:0110110	positive regulation of animal organ morphogenesis	5/116	106/23328	0.00018938	0.00303441	0.00203562	Mdk/Agtr2/Spry1/Pim1/Tnfaip3	5
GO:0051346	BP	GO:0051346	negative regulation of hydrolase activity	9/116	405/23328	0.000194765	0.00310116	0.0020804	Nr4a1/Thbs1/Wfdc1/Ppp1r15a/Cst3/Spry1/Serpine1/Il6/Hspa1b	9
GO:0036003	BP	GO:0036003	positive regulation of transcription from RNA polymerase II promoter in response to stress	3/116	23/23328	0.00019731	0.00310116	0.0020804	Ddit3/Atf3/Cebpb	3
GO:0001823	BP	GO:0001823	mesonephros development	5/116	107/23328	0.000197882	0.00310116	0.0020804	Hes1/Agtr2/Spry1/Vcan/Smad7	5
GO:0032655	BP	GO:0032655	regulation of interleukin-12 production	4/116	58/23328	0.000200182	0.00310116	0.0020804	Mdk/Thbs1/Irf1/Nfkb1	4
GO:0061614	BP	GO:0061614	pri-miRNA transcription by RNA polymerase II	4/116	58/23328	0.000200182	0.00310116	0.0020804	Nfib/Gata6/Fos/Nfkb1	4
GO:0072577	BP	GO:0072577	endothelial cell apoptotic process	4/116	58/23328	0.000200182	0.00310116	0.0020804	Icam1/Thbs1/Serpine1/Tnfaip3	4
GO:0071356	BP	GO:0071356	cellular response to tumor necrosis factor	6/116	169/23328	0.0002033	0.00313216	0.0021012	Nfkbia/Irf1/Il6/Ccl7/Ccl2/Nfkb1	6
GO:0048661	BP	GO:0048661	positive regulation of smooth muscle cell proliferation	5/116	108/23328	0.000206672	0.0031495	0.00211283	Notch3/Nr4a3/Thbs1/Il6/Adamts1	5
GO:0060840	BP	GO:0060840	artery development	5/116	108/23328	0.000206672	0.0031495	0.00211283	Mdk/Notch3/Hes1/Nrp1/Smad7	5
GO:0030098	BP	GO:0030098	lymphocyte differentiation	9/116	409/23328	0.000209483	0.00317508	0.00212999	Mdk/Egr3/Nfatc1/Mmp14/Smad7/Irf1/Il6/Tnfaip3/Gadd45g	9
GO:0070371	BP	GO:0070371	ERK1 and ERK2 cascade	8/116	325/23328	0.000224663	0.00333453	0.00223696	Icam1/Nrp1/Akap12/Spry1/Il6/Atf3/Ccl7/Ccl2	8
GO:0035967	BP	GO:0035967	cellular response to topologically incorrect protein	5/116	110/23328	0.000225142	0.00333453	0.00223696	Ppp1r15a/Ddit3/Hspa1b/Atf3/Hspa1a	5
GO:0051893	BP	GO:0051893	regulation of focal adhesion assembly	4/116	60/23328	0.000228327	0.00333453	0.00223696	Col16a1/Epha3/Nrp1/Mmp14	4
GO:0070098	BP	GO:0070098	chemokine-mediated signaling pathway	4/116	60/23328	0.000228327	0.00333453	0.00223696	Cxcl2/Cxcl1/Ccl7/Ccl2	4
GO:0090109	BP	GO:0090109	regulation of cell-substrate junction assembly	4/116	60/23328	0.000228327	0.00333453	0.00223696	Col16a1/Epha3/Nrp1/Mmp14	4
GO:1905517	BP	GO:1905517	macrophage migration	4/116	60/23328	0.000228327	0.00333453	0.00223696	Mdk/Thbs1/Mmp14/Ccl2	4
GO:2001238	BP	GO:2001238	positive regulation of extrinsic apoptotic signaling pathway	4/116	60/23328	0.000228327	0.00333453	0.00223696	Thbs1/Agtr2/Skil/Atf3	4
GO:0010466	BP	GO:0010466	negative regulation of peptidase activity	7/116	246/23328	0.000234036	0.00340019	0.002281	Nr4a1/Thbs1/Wfdc1/Cst3/Serpine1/Il6/Hspa1b	7
GO:0001890	BP	GO:0001890	placenta development	6/116	174/23328	0.000237973	0.00343956	0.00230742	Nr2f2/Hes1/Vcam1/Serpine1/Junb/Cebpb	6
GO:0032615	BP	GO:0032615	interleukin-12 production	4/116	61/23328	0.000243418	0.00350023	0.00234812	Mdk/Thbs1/Irf1/Nfkb1	4
GO:0032103	BP	GO:0032103	positive regulation of response to external stimulus	9/116	418/23328	0.000246009	0.00351944	0.002361	Mdk/Thbs1/Nrp1/Serpine1/Nfkbia/Cxcl1/Il6/Ccl2/Cebpb	9
GO:0010759	BP	GO:0010759	positive regulation of macrophage chemotaxis	3/116	25/23328	0.000254396	0.00362094	0.0024291	Mdk/Thbs1/Ccl2	3
GO:0032835	BP	GO:0032835	glomerulus development	4/116	62/23328	0.000259213	0.00367088	0.0024626	Heyl/Notch3/Hes1/Agtr2	4
GO:0001892	BP	GO:0001892	embryonic placenta development	5/116	114/23328	0.000265827	0.00374562	0.00251273	Nr2f2/Hes1/Vcam1/Junb/Cebpb	5
GO:0071772	BP	GO:0071772	response to BMP	6/116	178/23328	0.000268929	0.00375163	0.00251677	Id1/Heyl/Hes1/Gata6/Smad7/Skil	6
GO:0071773	BP	GO:0071773	cellular response to BMP stimulus	6/116	178/23328	0.000268929	0.00375163	0.00251677	Id1/Heyl/Hes1/Gata6/Smad7/Skil	6
GO:0021537	BP	GO:0021537	telencephalon development	7/116	252/23328	0.000270925	0.00376076	0.00252289	Mdk/Id4/Hes1/Nr4a3/Ntrk2/Nfib/Btg2	7
GO:0150116	BP	GO:0150116	regulation of cell-substrate junction organization	4/116	63/23328	0.000275732	0.00380863	0.00255501	Col16a1/Epha3/Nrp1/Mmp14	4
GO:0044342	BP	GO:0044342	type B pancreatic cell proliferation	3/116	26/23328	0.000286538	0.0039349	0.00263971	Nr4a1/Igfbp4/Nr4a3	3
GO:0001667	BP	GO:0001667	ameboidal-type cell migration	9/116	427/23328	0.00028768	0.0039349	0.00263971	Nr4a1/Meox2/Cygb/Nr2f2/Egr3/Thbs1/Nrp1/Akap12/Serpine1	9
GO:0045621	BP	GO:0045621	positive regulation of lymphocyte differentiation	5/116	117/23328	0.000299831	0.00408119	0.00273785	Mdk/Egr3/Mmp14/Irf1/Il6	5
GO:0042093	BP	GO:0042093	T-helper cell differentiation	4/116	65/23328	0.000311016	0.00420421	0.00282038	Smad7/Irf1/Il6/Gadd45g	4
GO:1904019	BP	GO:1904019	epithelial cell apoptotic process	5/116	118/23328	0.000311867	0.00420421	0.00282038	Mdk/Icam1/Thbs1/Serpine1/Tnfaip3	5
GO:0045665	BP	GO:0045665	negative regulation of neuron differentiation	7/116	259/23328	0.000319733	0.00424819	0.00284988	Id1/Epha3/Id4/Notch3/Hes1/Nrp1/Ifrd1	7
GO:0061437	BP	GO:0061437	renal system vasculature development	3/116	27/23328	0.00032119	0.00424819	0.00284988	Notch3/Hes1/Nrp1	3
GO:0061440	BP	GO:0061440	kidney vasculature development	3/116	27/23328	0.00032119	0.00424819	0.00284988	Notch3/Hes1/Nrp1	3
GO:1904994	BP	GO:1904994	regulation of leukocyte adhesion to vascular endothelial cell	3/116	27/23328	0.00032119	0.00424819	0.00284988	Mdk/Icam1/Il6	3
GO:0043534	BP	GO:0043534	blood vessel endothelial cell migration	5/116	119/23328	0.000324267	0.00426791	0.00286311	Nr4a1/Meox2/Egr3/Thbs1/Nrp1	5
GO:0001818	BP	GO:0001818	negative regulation of cytokine production	7/116	260/23328	0.000327247	0.00426791	0.00286311	Thbs1/Gata6/Ddit3/Smad7/Il6/Tnfaip3/Nfkb1	7
GO:0051348	BP	GO:0051348	negative regulation of transferase activity	7/116	260/23328	0.000327247	0.00426791	0.00286311	Gadd45b/Nr2f2/Spry1/Smad7/Il6/Tnfaip3/Gadd45g	7
GO:0002294	BP	GO:0002294	CD4-positive, alpha-beta T cell differentiation involved in immune response	4/116	66/23328	0.000329819	0.00428154	0.00287226	Smad7/Irf1/Il6/Gadd45g	4
GO:0002293	BP	GO:0002293	alpha-beta T cell differentiation involved in immune response	4/116	67/23328	0.000349424	0.00449442	0.00301506	Smad7/Irf1/Il6/Gadd45g	4
GO:0060425	BP	GO:0060425	lung morphogenesis	4/116	67/23328	0.000349424	0.00449442	0.00301506	Hhip/Id1/Nfib/Spry1	4
GO:0002693	BP	GO:0002693	positive regulation of cellular extravasation	3/116	28/23328	0.000358432	0.00458924	0.00307867	Mdk/Icam1/Ccl2	3
GO:0034612	BP	GO:0034612	response to tumor necrosis factor	6/116	188/23328	0.000360269	0.0045918	0.00308039	Nfkbia/Irf1/Il6/Ccl7/Ccl2/Nfkb1	6
GO:0002287	BP	GO:0002287	alpha-beta T cell activation involved in immune response	4/116	68/23328	0.000369848	0.00469255	0.00314798	Smad7/Irf1/Il6/Gadd45g	4
GO:0031589	BP	GO:0031589	cell-substrate adhesion	8/116	351/23328	0.000376247	0.0047484	0.00318544	Mdk/Col16a1/Epha3/Thbs1/Vcam1/Nrp1/Mmp14/Serpine1	8
GO:0002040	BP	GO:0002040	sprouting angiogenesis	5/116	123/23328	0.000377636	0.0047484	0.00318544	Nr4a1/Meox2/Egr3/Thbs1/Nrp1	5
GO:1990266	BP	GO:1990266	neutrophil migration	5/116	124/23328	0.000391958	0.00490648	0.00329149	Mdk/Cxcl2/Cxcl1/Ccl7/Ccl2	5
GO:0021952	BP	GO:0021952	central nervous system projection neuron axonogenesis	3/116	29/23328	0.000398344	0.00496426	0.00333025	Nr4a2/Cdh11/Nfib	3
GO:0045619	BP	GO:0045619	regulation of lymphocyte differentiation	6/116	192/23328	0.000402955	0.0049995	0.0033539	Mdk/Egr3/Mmp14/Smad7/Irf1/Il6	6
GO:0045669	BP	GO:0045669	positive regulation of osteoblast differentiation	4/116	70/23328	0.000413236	0.00505988	0.0033944	Lmna/Gnas/Il6/Cebpb	4
GO:1990868	BP	GO:1990868	response to chemokine	4/116	70/23328	0.000413236	0.00505988	0.0033944	Cxcl2/Cxcl1/Ccl7/Ccl2	4
GO:1990869	BP	GO:1990869	cellular response to chemokine	4/116	70/23328	0.000413236	0.00505988	0.0033944	Cxcl2/Cxcl1/Ccl7/Ccl2	4
GO:0002335	BP	GO:0002335	mature B cell differentiation	3/116	30/23328	0.000441006	0.00537643	0.00360676	Nfatc1/Il6/Tnfaip3	3
GO:0045123	BP	GO:0045123	cellular extravasation	4/116	72/23328	0.000460141	0.00558544	0.00374697	Mdk/Icam1/Vcam1/Ccl2	4
GO:1902042	BP	GO:1902042	negative regulation of extrinsic apoptotic signaling pathway via death domain receptors	3/116	31/23328	0.000486492	0.00586455	0.00393421	Icam1/Serpine1/Tnfaip3	3
GO:0051961	BP	GO:0051961	negative regulation of nervous system development	8/116	365/23328	0.000487318	0.00586455	0.00393421	Id1/Epha3/Id4/Notch3/Hes1/Nrp1/Cpe/Ifrd1	8
GO:0051216	BP	GO:0051216	cartilage development	6/116	200/23328	0.000500132	0.00599304	0.0040204	Mdk/Mgp/Nfib/Thbs1/Smad7/Gnas	6
GO:0002761	BP	GO:0002761	regulation of myeloid leukocyte differentiation	5/116	131/23328	0.00050402	0.00601392	0.00403442	Rbp1/Gnas/Klf10/Fos/Cebpb	5
GO:0071496	BP	GO:0071496	cellular response to external stimulus	7/116	280/23328	0.000509857	0.00601709	0.00403654	Nr4a2/Vcam1/Map1lc3a/Pim1/Klf10/Atf3/Fos	7
GO:0002292	BP	GO:0002292	T cell differentiation involved in immune response	4/116	74/23328	0.000510723	0.00601709	0.00403654	Smad7/Irf1/Il6/Gadd45g	4
GO:0021766	BP	GO:0021766	hippocampus development	4/116	74/23328	0.000510723	0.00601709	0.00403654	Mdk/Id4/Nr4a3/Btg2	4
GO:0019221	BP	GO:0019221	cytokine-mediated signaling pathway	8/116	369/23328	0.000523523	0.00614209	0.0041204	Ifitm1/Nfkbia/Cxcl2/Cxcl1/Irf1/Il6/Ccl7/Ccl2	8
GO:0040036	BP	GO:0040036	regulation of fibroblast growth factor receptor signaling pathway	3/116	32/23328	0.00053488	0.00622325	0.00417485	Hhip/Thbs1/Spry1	3
GO:2000352	BP	GO:2000352	negative regulation of endothelial cell apoptotic process	3/116	32/23328	0.00053488	0.00622325	0.00417485	Icam1/Serpine1/Tnfaip3	3
GO:0048645	BP	GO:0048645	animal organ formation	4/116	75/23328	0.000537442	0.00622723	0.00417751	Hes1/Spry1/Gata6/Pim1	4
GO:0000079	BP	GO:0000079	regulation of cyclin-dependent protein serine/threonine kinase activity	4/116	76/23328	0.000565141	0.00649449	0.00435681	Nr2f2/Pim1/Ccnl1/Tnfaip3	4
GO:0045670	BP	GO:0045670	regulation of osteoclast differentiation	4/116	76/23328	0.000565141	0.00649449	0.00435681	Gnas/Klf10/Fos/Cebpb	4
GO:0048732	BP	GO:0048732	gland development	9/116	471/23328	0.00058481	0.00668222	0.00448274	Mdk/Id4/Hes1/Nfib/Nrp1/Gata6/Il6/Tnfaip3/Cebpb	9
GO:0045672	BP	GO:0045672	positive regulation of osteoclast differentiation	3/116	33/23328	0.000586244	0.00668222	0.00448274	Gnas/Klf10/Fos	3
GO:0006469	BP	GO:0006469	negative regulation of protein kinase activity	6/116	207/23328	0.000599332	0.00680375	0.00456427	Gadd45b/Nr2f2/Spry1/Il6/Tnfaip3/Gadd45g	6
GO:1903036	BP	GO:1903036	positive regulation of response to wounding	4/116	78/23328	0.000623557	0.00705022	0.00472961	Mdk/Thbs1/Serpine1/Ccl2	4
GO:0050866	BP	GO:0050866	negative regulation of cell activation	6/116	210/23328	0.000646249	0.00727744	0.00488204	Mdk/Cygb/Smad7/Irf1/Tnfaip3/Cebpb	6
GO:0031346	BP	GO:0031346	positive regulation of cell projection organization	9/116	478/23328	0.000649615	0.00728608	0.00488784	Mdk/Epha3/Cdc42ep3/Ntrk2/Auts2/Nrp1/Skil/Il6/Adamts1	9
GO:0043542	BP	GO:0043542	endothelial cell migration	6/116	212/23328	0.000679076	0.00755787	0.00507017	Nr4a1/Meox2/Nr2f2/Egr3/Thbs1/Nrp1	6
GO:0032102	BP	GO:0032102	negative regulation of response to external stimulus	8/116	384/23328	0.000679238	0.00755787	0.00507017	Mdk/Thbs1/Ier3/Wfdc1/Nrp1/Serpine1/Tnfaip3/Nfkb1	8
GO:0048041	BP	GO:0048041	focal adhesion assembly	4/116	80/23328	0.000686133	0.00757447	0.00508131	Col16a1/Epha3/Nrp1/Mmp14	4
GO:1904029	BP	GO:1904029	regulation of cyclin-dependent protein kinase activity	4/116	80/23328	0.000686133	0.00757447	0.00508131	Nr2f2/Pim1/Ccnl1/Tnfaip3	4
GO:0010631	BP	GO:0010631	epithelial cell migration	7/116	295/23328	0.000693984	0.00758805	0.00509042	Nr4a1/Meox2/Nr2f2/Egr3/Thbs1/Nrp1/Serpine1	7
GO:0010758	BP	GO:0010758	regulation of macrophage chemotaxis	3/116	35/23328	0.000698188	0.00758805	0.00509042	Mdk/Thbs1/Ccl2	3
GO:1990089	BP	GO:1990089	response to nerve growth factor	3/116	35/23328	0.000698188	0.00758805	0.00509042	Hes1/Ntrk2/Nfkb1	3
GO:1990090	BP	GO:1990090	cellular response to nerve growth factor stimulus	3/116	35/23328	0.000698188	0.00758805	0.00509042	Hes1/Ntrk2/Nfkb1	3
GO:0090132	BP	GO:0090132	epithelium migration	7/116	297/23328	0.000722069	0.00781731	0.00524421	Nr4a1/Meox2/Nr2f2/Egr3/Thbs1/Nrp1/Serpine1	7
GO:1901888	BP	GO:1901888	regulation of cell junction assembly	6/116	215/23328	0.000730724	0.00788058	0.00528665	Thbs2/Col16a1/Epha3/Ntrk2/Nrp1/Mmp14	6
GO:0070374	BP	GO:0070374	positive regulation of ERK1 and ERK2 cascade	6/116	216/23328	0.000748598	0.00800738	0.00537172	Icam1/Nrp1/Akap12/Il6/Ccl7/Ccl2	6
GO:0090130	BP	GO:0090130	tissue migration	7/116	299/23328	0.000751049	0.00800738	0.00537172	Nr4a1/Meox2/Nr2f2/Egr3/Thbs1/Nrp1/Serpine1	7
GO:1901653	BP	GO:1901653	cellular response to peptide	7/116	299/23328	0.000751049	0.00800738	0.00537172	Nr4a1/Nr4a2/Icam1/Nr4a3/Vcam1/Irf1/Nfkb1	7
GO:0035886	BP	GO:0035886	vascular associated smooth muscle cell differentiation	3/116	36/23328	0.000758911	0.00803882	0.00539281	Hes1/Nfatc1/Gata6	3
GO:0002685	BP	GO:0002685	regulation of leukocyte migration	6/116	217/23328	0.00076681	0.00803882	0.00539281	Mdk/Icam1/Thbs1/Mmp14/Serpine1/Ccl2	6
GO:0007623	BP	GO:0007623	circadian rhythm	6/116	217/23328	0.00076681	0.00803882	0.00539281	Id3/Id1/Id4/Ntrk2/Il6/Klf10	6
GO:0048639	BP	GO:0048639	positive regulation of developmental growth	6/116	217/23328	0.00076681	0.00803882	0.00539281	Foxs1/Nrp1/Gata6/Smad7/Serpine1/Pim1	6
GO:0072089	BP	GO:0072089	stem cell proliferation	5/116	144/23328	0.000774066	0.00803882	0.00539281	Hhip/Id4/Nfatc1/Cxcl1/Pim1	5
GO:0106106	BP	GO:0106106	cold-induced thermogenesis	5/116	144/23328	0.000774066	0.00803882	0.00539281	Id1/Ddit3/Gnas/Cebpb/Gadd45g	5
GO:0120161	BP	GO:0120161	regulation of cold-induced thermogenesis	5/116	144/23328	0.000774066	0.00803882	0.00539281	Id1/Ddit3/Gnas/Cebpb/Gadd45g	5
GO:0009611	BP	GO:0009611	response to wounding	9/116	492/23328	0.000796915	0.00824557	0.00553151	Mdk/Matn2/Thbs1/Wfdc1/Serpine1/Gnas/Il6/Tnfaip3/Ccl2	9
GO:0002691	BP	GO:0002691	regulation of cellular extravasation	3/116	37/23328	0.000822894	0.008406	0.00563913	Mdk/Icam1/Ccl2	3
GO:0007435	BP	GO:0007435	salivary gland morphogenesis	3/116	37/23328	0.000822894	0.008406	0.00563913	Nfib/Nrp1/Il6	3
GO:0045598	BP	GO:0045598	regulation of fat cell differentiation	5/116	146/23328	0.000823647	0.008406	0.00563913	Id4/Hes1/Ddit3/Pim1/Cebpb	5
GO:0043154	BP	GO:0043154	negative regulation of cysteine-type endopeptidase activity involved in apoptotic process	4/116	84/23328	0.000824411	0.008406	0.00563913	Nr4a1/Thbs1/Il6/Hspa1b	4
GO:0003231	BP	GO:0003231	cardiac ventricle development	5/116	147/23328	0.000849308	0.00862847	0.00578838	Heyl/Hes1/Cpe/Nfatc1/Smad7	5
GO:0014910	BP	GO:0014910	regulation of smooth muscle cell migration	4/116	85/23328	0.000861834	0.00869275	0.0058315	Mdk/Nr4a3/Serpine1/Adamts1	4
GO:0043367	BP	GO:0043367	CD4-positive, alpha-beta T cell differentiation	4/116	85/23328	0.000861834	0.00869275	0.0058315	Smad7/Irf1/Il6/Gadd45g	4
GO:0001953	BP	GO:0001953	negative regulation of cell-matrix adhesion	3/116	38/23328	0.000890205	0.00888304	0.00595915	Thbs1/Mmp14/Serpine1	3
GO:0045622	BP	GO:0045622	regulation of T-helper cell differentiation	3/116	38/23328	0.000890205	0.00888304	0.00595915	Smad7/Irf1/Il6	3
GO:0060674	BP	GO:0060674	placenta blood vessel development	3/116	38/23328	0.000890205	0.00888304	0.00595915	Nr2f2/Hes1/Junb	3
GO:0003281	BP	GO:0003281	ventricular septum development	4/116	86/23328	0.00090044	0.00892613	0.00598806	Heyl/Hes1/Nfatc1/Smad7	4
GO:0050921	BP	GO:0050921	positive regulation of chemotaxis	5/116	149/23328	0.000902412	0.00892613	0.00598806	Mdk/Thbs1/Nrp1/Serpine1/Ccl2	5
GO:0045637	BP	GO:0045637	regulation of myeloid cell differentiation	6/116	224/23328	0.000904073	0.00892613	0.00598806	Rbp1/Gnas/Nfkbia/Klf10/Fos/Cebpb	6
GO:0034614	BP	GO:0034614	cellular response to reactive oxygen species	5/116	150/23328	0.000929872	0.00914864	0.00613733	Nr4a3/Thbs1/Il6/Tnfaip3/Fos	5
GO:0090049	BP	GO:0090049	regulation of cell migration involved in sprouting angiogenesis	3/116	39/23328	0.00096091	0.00940484	0.0063092	Meox2/Thbs1/Nrp1	3
GO:0045927	BP	GO:0045927	positive regulation of growth	7/116	312/23328	0.000962621	0.00940484	0.0063092	Foxs1/Nrp1/Mmp14/Gata6/Smad7/Serpine1/Pim1	7
GO:0033673	BP	GO:0033673	negative regulation of kinase activity	6/116	227/23328	0.000968386	0.00942831	0.00632495	Gadd45b/Nr2f2/Spry1/Il6/Tnfaip3/Gadd45g	6
GO:0050729	BP	GO:0050729	positive regulation of inflammatory response	5/116	152/23328	0.000986654	0.00953992	0.00639982	Mdk/Serpine1/Nfkbia/Il6/Cebpb	5
GO:0090288	BP	GO:0090288	negative regulation of cellular response to growth factor stimulus	5/116	152/23328	0.000986654	0.00953992	0.00639982	Thbs1/Agtr2/Spry1/Smad7/Skil	5
GO:0003012	BP	GO:0003012	muscle system process	8/116	408/23328	0.00100442	0.00967833	0.00649267	Tpm2/Cald1/Nr4a3/Agtr2/Nfatc1/Lmna/Gata6/Smad7	8
GO:0048638	BP	GO:0048638	regulation of developmental growth	8/116	409/23328	0.00102028	0.00979537	0.00657119	Foxs1/Nrp1/Gata6/Smad7/Serpine1/Gnas/Pim1/Ifrd1	8
GO:0001656	BP	GO:0001656	metanephros development	4/116	89/23328	0.00102355	0.00979537	0.00657119	Id3/Hes1/Agtr2/Spry1	4
GO:0007044	BP	GO:0007044	cell-substrate junction assembly	4/116	90/23328	0.00106709	0.0100789	0.00676142	Col16a1/Epha3/Nrp1/Mmp14	4
GO:1903035	BP	GO:1903035	negative regulation of response to wounding	4/116	90/23328	0.00106709	0.0100789	0.00676142	Mdk/Thbs1/Wfdc1/Serpine1	4
GO:0000185	BP	GO:0000185	activation of MAPKKK activity	2/116	10/23328	0.00107475	0.0100789	0.00676142	Gadd45b/Gadd45g	2
GO:0051917	BP	GO:0051917	regulation of fibrinolysis	2/116	10/23328	0.00107475	0.0100789	0.00676142	Thbs1/Serpine1	2
GO:1902033	BP	GO:1902033	regulation of hematopoietic stem cell proliferation	2/116	10/23328	0.00107475	0.0100789	0.00676142	Cxcl1/Pim1	2
GO:2000192	BP	GO:2000192	negative regulation of fatty acid transport	2/116	10/23328	0.00107475	0.0100789	0.00676142	Thbs1/Agtr2	2
GO:0030099	BP	GO:0030099	myeloid cell differentiation	8/116	414/23328	0.00110261	0.0102638	0.00688544	Rbp1/Nfatc1/Gnas/Nfkbia/Junb/Klf10/Fos/Cebpb	8
GO:0050728	BP	GO:0050728	negative regulation of inflammatory response	5/116	156/23328	0.0011079	0.0102638	0.00688544	Mdk/Ier3/Wfdc1/Tnfaip3/Nfkb1	5
GO:0001938	BP	GO:0001938	positive regulation of endothelial cell proliferation	4/116	91/23328	0.00111191	0.0102638	0.00688544	Mdk/Nr4a1/Egr3/Ccl2	4
GO:2000117	BP	GO:2000117	negative regulation of cysteine-type endopeptidase activity	4/116	91/23328	0.00111191	0.0102638	0.00688544	Nr4a1/Thbs1/Il6/Hspa1b	4
GO:0007431	BP	GO:0007431	salivary gland development	3/116	41/23328	0.00111277	0.0102638	0.00688544	Nfib/Nrp1/Il6	3
GO:0051251	BP	GO:0051251	positive regulation of lymphocyte activation	8/116	416/23328	0.001137	0.010411	0.0069842	Mdk/Hes1/Egr3/Vcam1/Mmp14/Irf1/Il6/Ccl2	8
GO:0021543	BP	GO:0021543	pallium development	5/116	157/23328	0.00113987	0.010411	0.0069842	Mdk/Id4/Nr4a3/Ntrk2/Btg2	5
GO:1903707	BP	GO:1903707	negative regulation of hemopoiesis	5/116	157/23328	0.00113987	0.010411	0.0069842	Mdk/Hes1/Smad7/Nfkbia/Irf1	5
GO:0014909	BP	GO:0014909	smooth muscle cell migration	4/116	92/23328	0.00115804	0.0105427	0.00707252	Mdk/Nr4a3/Serpine1/Adamts1	4
GO:0051250	BP	GO:0051250	negative regulation of lymphocyte activation	5/116	158/23328	0.00117251	0.0106399	0.00713771	Mdk/Smad7/Irf1/Tnfaip3/Cebpb	5
GO:0010762	BP	GO:0010762	regulation of fibroblast migration	3/116	42/23328	0.00119405	0.0107656	0.00722207	Cygb/Thbs1/Akap12	3
GO:0021955	BP	GO:0021955	central nervous system neuron axonogenesis	3/116	42/23328	0.00119405	0.0107656	0.00722207	Nr4a2/Cdh11/Nfib	3
GO:0150115	BP	GO:0150115	cell-substrate junction organization	4/116	93/23328	0.00120549	0.0107681	0.00722372	Col16a1/Epha3/Nrp1/Mmp14	4
GO:0045580	BP	GO:0045580	regulation of T cell differentiation	5/116	159/23328	0.00120584	0.0107681	0.00722372	Mdk/Egr3/Smad7/Irf1/Il6	5
GO:1990845	BP	GO:1990845	adaptive thermogenesis	5/116	159/23328	0.00120584	0.0107681	0.00722372	Id1/Ddit3/Gnas/Cebpb/Gadd45g	5
GO:0040013	BP	GO:0040013	negative regulation of locomotion	7/116	326/23328	0.00124033	0.011006	0.00738333	Meox2/Cygb/Nr2f2/Thbs1/Nrp1/Rap2a/Serpine1	7
GO:0051271	BP	GO:0051271	negative regulation of cellular component movement	7/116	326/23328	0.00124033	0.011006	0.00738333	Meox2/Cygb/Nr2f2/Thbs1/Nrp1/Rap2a/Serpine1	7
GO:0061299	BP	GO:0061299	retina vasculature morphogenesis in camera-type eye	2/116	11/23328	0.00130932	0.0115815	0.0077694	Nrp1/Col4a1	2
GO:0034329	BP	GO:0034329	cell junction assembly	8/116	426/23328	0.00132202	0.0116571	0.00782012	Thbs2/Col16a1/Epha3/Cdh11/Ntrk2/Nrp1/Mmp14/Smad7	8
GO:0002690	BP	GO:0002690	positive regulation of leukocyte chemotaxis	4/116	96/23328	0.001356	0.0119192	0.00799597	Mdk/Thbs1/Serpine1/Ccl2	4
GO:0062197	BP	GO:0062197	cellular response to chemical stress	7/116	332/23328	0.00137703	0.0120662	0.00809457	Nr4a2/Nr4a3/Thbs1/Ddit3/Il6/Tnfaip3/Fos	7
GO:0046631	BP	GO:0046631	alpha-beta T cell activation	5/116	166/23328	0.00145915	0.0126642	0.00849575	Smad7/Irf1/Il6/Cebpb/Gadd45g	5
GO:0001569	BP	GO:0001569	branching involved in blood vessel morphogenesis	3/116	45/23328	0.00146002	0.0126642	0.00849575	Mdk/Nrp1/Col4a1	3
GO:0003156	BP	GO:0003156	regulation of animal organ formation	3/116	45/23328	0.00146002	0.0126642	0.00849575	Hes1/Spry1/Pim1	3
GO:0030510	BP	GO:0030510	regulation of BMP signaling pathway	4/116	98/23328	0.00146334	0.0126642	0.00849575	Hes1/Gata6/Smad7/Skil	4
GO:0090092	BP	GO:0090092	regulation of transmembrane receptor protein serine/threonine kinase signaling pathway	6/116	247/23328	0.0014918	0.0128599	0.00862704	Hes1/Thbs1/Spry1/Gata6/Smad7/Skil	6
GO:0030509	BP	GO:0030509	BMP signaling pathway	5/116	167/23328	0.0014983	0.0128599	0.00862704	Id1/Hes1/Gata6/Smad7/Skil	5
GO:0050768	BP	GO:0050768	negative regulation of neurogenesis	7/116	337/23328	0.00149971	0.0128599	0.00862704	Id1/Epha3/Id4/Notch3/Hes1/Nrp1/Ifrd1	7
GO:0062014	BP	GO:0062014	negative regulation of small molecule metabolic process	4/116	99/23328	0.00151917	0.0129871	0.00871232	Dkk3/Ier3/Il6/Nfkb1	4
GO:0003263	BP	GO:0003263	cardioblast proliferation	2/116	12/23328	0.00156608	0.0131871	0.00884649	Hes1/Pim1	2
GO:0003264	BP	GO:0003264	regulation of cardioblast proliferation	2/116	12/23328	0.00156608	0.0131871	0.00884649	Hes1/Pim1	2
GO:0010755	BP	GO:0010755	regulation of plasminogen activation	2/116	12/23328	0.00156608	0.0131871	0.00884649	Thbs1/Serpine1	2
GO:0038063	BP	GO:0038063	collagen-activated tyrosine kinase receptor signaling pathway	2/116	12/23328	0.00156608	0.0131871	0.00884649	Col4a2/Col4a1	2
GO:0097421	BP	GO:0097421	liver regeneration	2/116	12/23328	0.00156608	0.0131871	0.00884649	Il6/Cebpb	2
GO:0001558	BP	GO:0001558	regulation of cell growth	8/116	438/23328	0.00157493	0.0132218	0.00886982	Igfbp7/Igfbp4/Wfdc1/Nrp1/Mmp14/Sertad1/Smad7/Ifrd1	8
GO:0007411	BP	GO:0007411	axon guidance	6/116	251/23328	0.00161829	0.0135454	0.00908685	Matn2/Epha3/Notch3/Nr4a3/Nfib/Nrp1	6
GO:0097485	BP	GO:0097485	neuron projection guidance	6/116	252/23328	0.00165116	0.0137006	0.00919099	Matn2/Epha3/Notch3/Nr4a3/Nfib/Nrp1	6
GO:0003197	BP	GO:0003197	endocardial cushion development	3/116	47/23328	0.00165638	0.0137006	0.00919099	Epha3/Heyl/Thbs1	3
GO:0045581	BP	GO:0045581	negative regulation of T cell differentiation	3/116	47/23328	0.00165638	0.0137006	0.00919099	Mdk/Smad7/Irf1	3
GO:0048246	BP	GO:0048246	macrophage chemotaxis	3/116	47/23328	0.00165638	0.0137006	0.00919099	Mdk/Thbs1/Ccl2	3
GO:0071900	BP	GO:0071900	regulation of protein serine/threonine kinase activity	8/116	442/23328	0.00166727	0.0137501	0.00922419	Gadd45b/Nr2f2/Thbs1/Spry1/Pim1/Ccnl1/Tnfaip3/Gadd45g	8
GO:0045582	BP	GO:0045582	positive regulation of T cell differentiation	4/116	102/23328	0.00169554	0.0139422	0.00935309	Mdk/Egr3/Irf1/Il6	4
GO:0003300	BP	GO:0003300	cardiac muscle hypertrophy	4/116	103/23328	0.00175736	0.0144083	0.00966575	Nr4a3/Agtr2/Lmna/Gata6	4
GO:0043271	BP	GO:0043271	negative regulation of ion transport	5/116	174/23328	0.00179441	0.0146691	0.00984073	Icam1/Gem/Hes1/Thbs1/Agtr2	5
GO:0045778	BP	GO:0045778	positive regulation of ossification	4/116	104/23328	0.00182073	0.0147796	0.00991485	Lmna/Gnas/Il6/Cebpb	4
GO:0061326	BP	GO:0061326	renal tubule development	4/116	104/23328	0.00182073	0.0147796	0.00991485	Heyl/Hes1/Col4a1/Agtr2	4
GO:0042129	BP	GO:0042129	regulation of T cell proliferation	5/116	175/23328	0.00183996	0.0147796	0.00991485	Hes1/Vcam1/Irf1/Il6/Cebpb	5
GO:0045628	BP	GO:0045628	regulation of T-helper 2 cell differentiation	2/116	13/23328	0.00184482	0.0147796	0.00991485	Irf1/Il6	2
GO:0061140	BP	GO:0061140	lung secretory cell differentiation	2/116	13/23328	0.00184482	0.0147796	0.00991485	Nfib/Gata6	2
GO:0070431	BP	GO:0070431	nucleotide-binding oligomerization domain containing 2 signaling pathway	2/116	13/23328	0.00184482	0.0147796	0.00991485	Nfkbia/Tnfaip3	2
GO:0071679	BP	GO:0071679	commissural neuron axon guidance	2/116	13/23328	0.00184482	0.0147796	0.00991485	Nfib/Nrp1	2
GO:0045861	BP	GO:0045861	negative regulation of proteolysis	7/116	350/23328	0.00185887	0.0148423	0.00995687	Nr4a1/Thbs1/Wfdc1/Cst3/Serpine1/Il6/Hspa1b	7
GO:0014888	BP	GO:0014888	striated muscle adaptation	3/116	49/23328	0.00186851	0.0148423	0.00995687	Nfatc1/Lmna/Gata6	3
GO:1905953	BP	GO:1905953	negative regulation of lipid localization	3/116	49/23328	0.00186851	0.0148423	0.00995687	Thbs1/Agtr2/Nfkbia	3
GO:0009612	BP	GO:0009612	response to mechanical stimulus	5/116	176/23328	0.00188636	0.0148789	0.00998142	Mdk/Thbs1/Nfkbia/Fos/Nfkb1	5
GO:0010977	BP	GO:0010977	negative regulation of neuron projection development	5/116	176/23328	0.00188636	0.0148789	0.00998142	Id1/Epha3/Hes1/Nrp1/Ifrd1	5
GO:0010769	BP	GO:0010769	regulation of cell morphogenesis involved in differentiation	7/116	351/23328	0.00188904	0.0148789	0.00998142	Mdk/Id1/Ntrk2/Nrp1/Rap2a/Skil/Ifrd1	7
GO:0035051	BP	GO:0035051	cardiocyte differentiation	5/116	177/23328	0.00193362	0.0151873	0.0101883	Hes1/Vcam1/Agtr2/Lmna/Gata6	5
GO:0014812	BP	GO:0014812	muscle cell migration	4/116	106/23328	0.00195218	0.0152477	0.0102288	Mdk/Nr4a3/Serpine1/Adamts1	4
GO:0031532	BP	GO:0031532	actin cytoskeleton reorganization	4/116	106/23328	0.00195218	0.0152477	0.0102288	Mdk/Auts2/Nrp1/Rap2a	4
GO:0043370	BP	GO:0043370	regulation of CD4-positive, alpha-beta T cell differentiation	3/116	50/23328	0.00198063	0.0153842	0.0103204	Smad7/Irf1/Il6	3
GO:0043392	BP	GO:0043392	negative regulation of DNA binding	3/116	50/23328	0.00198063	0.0153842	0.0103204	Id1/Nfib/Ddit3	3
GO:0014897	BP	GO:0014897	striated muscle hypertrophy	4/116	107/23328	0.00202031	0.015649	0.0104981	Nr4a3/Agtr2/Lmna/Gata6	4
GO:0007219	BP	GO:0007219	Notch signaling pathway	5/116	180/23328	0.00208057	0.0160714	0.0107814	Heyl/Notch3/Hes1/Mmp14/Nfkbia	5
GO:0001659	BP	GO:0001659	temperature homeostasis	5/116	181/23328	0.00213132	0.0162141	0.0108772	Id1/Ddit3/Gnas/Cebpb/Gadd45g	5
GO:0038065	BP	GO:0038065	collagen-activated signaling pathway	2/116	14/23328	0.0021453	0.0162141	0.0108772	Col4a2/Col4a1	2
GO:0061469	BP	GO:0061469	regulation of type B pancreatic cell proliferation	2/116	14/23328	0.0021453	0.0162141	0.0108772	Nr4a1/Nr4a3	2
GO:0070423	BP	GO:0070423	nucleotide-binding oligomerization domain containing signaling pathway	2/116	14/23328	0.0021453	0.0162141	0.0108772	Nfkbia/Tnfaip3	2
GO:0071371	BP	GO:0071371	cellular response to gonadotropin stimulus	2/116	14/23328	0.0021453	0.0162141	0.0108772	Epha3/Gata6	2
GO:0072683	BP	GO:0072683	T cell extravasation	2/116	14/23328	0.0021453	0.0162141	0.0108772	Icam1/Ccl2	2
GO:1902931	BP	GO:1902931	negative regulation of alcohol biosynthetic process	2/116	14/23328	0.0021453	0.0162141	0.0108772	Dkk3/Nfkb1	2
GO:2000347	BP	GO:2000347	positive regulation of hepatocyte proliferation	2/116	14/23328	0.0021453	0.0162141	0.0108772	Mdk/Tnfaip3	2
GO:0014896	BP	GO:0014896	muscle hypertrophy	4/116	109/23328	0.00216147	0.0162923	0.0109297	Nr4a3/Agtr2/Lmna/Gata6	4
GO:0010951	BP	GO:0010951	negative regulation of endopeptidase activity	5/116	182/23328	0.00218297	0.0164103	0.0110088	Nr4a1/Thbs1/Serpine1/Il6/Hspa1b	5
GO:0002683	BP	GO:0002683	negative regulation of immune system process	8/116	462/23328	0.00219541	0.0164597	0.011042	Mdk/Hes1/Thbs1/Smad7/Nfkbia/Irf1/Tnfaip3/Cebpb	8
GO:0030857	BP	GO:0030857	negative regulation of epithelial cell differentiation	3/116	52/23328	0.00221723	0.0164885	0.0110613	Id1/Hes1/Spry1	3
GO:0032757	BP	GO:0032757	positive regulation of interleukin-8 production	3/116	52/23328	0.00221723	0.0164885	0.0110613	Ddit3/Serpine1/Il6	3
GO:0048483	BP	GO:0048483	autonomic nervous system development	3/116	52/23328	0.00221723	0.0164885	0.0110613	Hes1/Vcam1/Nrp1	3
GO:0009896	BP	GO:0009896	positive regulation of catabolic process	8/116	463/23328	0.00222492	0.0164885	0.0110613	Ier3/Btg2/Ddit3/Smad7/Il6/Tnfaip3/Hspa1b/Hspa1a	8
GO:0017015	BP	GO:0017015	regulation of transforming growth factor beta receptor signaling pathway	4/116	110/23328	0.00223453	0.0164885	0.0110613	Thbs1/Spry1/Smad7/Skil	4
GO:0048709	BP	GO:0048709	oligodendrocyte differentiation	4/116	110/23328	0.00223453	0.0164885	0.0110613	Mdk/Id4/Hes1/Ntrk2	4
GO:2001235	BP	GO:2001235	positive regulation of apoptotic signaling pathway	5/116	184/23328	0.002289	0.0168461	0.0113011	Thbs1/Agtr2/Ddit3/Skil/Atf3	5
GO:0010596	BP	GO:0010596	negative regulation of endothelial cell migration	3/116	53/23328	0.00234181	0.0171001	0.0114715	Meox2/Nr2f2/Thbs1	3
GO:0043666	BP	GO:0043666	regulation of phosphoprotein phosphatase activity	3/116	53/23328	0.00234181	0.0171001	0.0114715	Ppp1r15a/Agtr2/Vcan	3
GO:0048713	BP	GO:0048713	regulation of oligodendrocyte differentiation	3/116	53/23328	0.00234181	0.0171001	0.0114715	Mdk/Id4/Hes1	3
GO:1903844	BP	GO:1903844	regulation of cellular response to transforming growth factor beta stimulus	4/116	112/23328	0.00238575	0.0173757	0.0116564	Thbs1/Spry1/Smad7/Skil	4
GO:1903034	BP	GO:1903034	regulation of response to wounding	5/116	186/23328	0.00239873	0.017425	0.0116895	Mdk/Thbs1/Wfdc1/Serpine1/Ccl2	5
GO:0034698	BP	GO:0034698	response to gonadotropin	2/116	15/23328	0.00246732	0.0176727	0.0118557	Epha3/Gata6	2
GO:0035872	BP	GO:0035872	nucleotide-binding domain, leucine rich repeat containing receptor signaling pathway	2/116	15/23328	0.00246732	0.0176727	0.0118557	Nfkbia/Tnfaip3	2
GO:0042416	BP	GO:0042416	dopamine biosynthetic process	2/116	15/23328	0.00246732	0.0176727	0.0118557	Nr4a2/Agtr2	2
GO:0035272	BP	GO:0035272	exocrine system development	3/116	54/23328	0.00247065	0.0176727	0.0118557	Nfib/Nrp1/Il6	3
GO:1904705	BP	GO:1904705	regulation of vascular associated smooth muscle cell proliferation	3/116	54/23328	0.00247065	0.0176727	0.0118557	Rgs5/Nr4a3/Adamts1	3
GO:1990874	BP	GO:1990874	vascular associated smooth muscle cell proliferation	3/116	54/23328	0.00247065	0.0176727	0.0118557	Rgs5/Nr4a3/Adamts1	3
GO:0045666	BP	GO:0045666	positive regulation of neuron differentiation	8/116	472/23328	0.00250475	0.017871	0.0119887	Mdk/Epha3/Heyl/Ntrk2/Nrp1/Skil/Il6/Adamts1	8
GO:0045766	BP	GO:0045766	positive regulation of angiogenesis	5/116	188/23328	0.00251224	0.017879	0.0119941	Mdk/Thbs1/Nrp1/Gata6/Serpine1	5
GO:2000379	BP	GO:2000379	positive regulation of reactive oxygen species metabolic process	4/116	114/23328	0.00254387	0.0180582	0.0121143	Icam1/Thbs1/Cxcl1/Il6	4
GO:0002695	BP	GO:0002695	negative regulation of leukocyte activation	5/116	189/23328	0.00257044	0.0182008	0.0122099	Mdk/Smad7/Irf1/Tnfaip3/Cebpb	5
GO:0034599	BP	GO:0034599	cellular response to oxidative stress	6/116	276/23328	0.00260331	0.0183871	0.0123349	Nr4a2/Nr4a3/Thbs1/Il6/Tnfaip3/Fos	6
GO:0010976	BP	GO:0010976	positive regulation of neuron projection development	7/116	372/23328	0.00261522	0.0184248	0.0123602	Mdk/Epha3/Ntrk2/Nrp1/Skil/Il6/Adamts1	7
GO:0001776	BP	GO:0001776	leukocyte homeostasis	4/116	115/23328	0.00262556	0.0184513	0.012378	Skil/Il6/Tnfaip3/Ccl2	4
GO:0030336	BP	GO:0030336	negative regulation of cell migration	6/116	278/23328	0.00269804	0.0188661	0.0126563	Meox2/Cygb/Nr2f2/Thbs1/Rap2a/Serpine1	6
GO:0031349	BP	GO:0031349	positive regulation of defense response	6/116	278/23328	0.00269804	0.0188661	0.0126563	Mdk/Serpine1/Nfkbia/Cxcl1/Il6/Cebpb	6
GO:0035924	BP	GO:0035924	cellular response to vascular endothelial growth factor stimulus	3/116	56/23328	0.0027413	0.0190735	0.0127954	Nr4a1/Egr3/Nrp1	3
GO:0045620	BP	GO:0045620	negative regulation of lymphocyte differentiation	3/116	56/23328	0.0027413	0.0190735	0.0127954	Mdk/Smad7/Irf1	3
GO:0022408	BP	GO:0022408	negative regulation of cell-cell adhesion	5/116	192/23328	0.00275091	0.0190929	0.0128084	Mdk/Smad7/Irf1/Tnfaip3/Cebpb	5
GO:1901890	BP	GO:1901890	positive regulation of cell junction assembly	4/116	117/23328	0.00279433	0.0193163	0.0129583	Thbs2/Col16a1/Ntrk2/Nrp1	4
GO:0048715	BP	GO:0048715	negative regulation of oligodendrocyte differentiation	2/116	16/23328	0.00281065	0.0193163	0.0129583	Id4/Hes1	2
GO:0051386	BP	GO:0051386	regulation of neurotrophin TRK receptor signaling pathway	2/116	16/23328	0.00281065	0.0193163	0.0129583	Agtr2/Spry1	2
GO:0090051	BP	GO:0090051	negative regulation of cell migration involved in sprouting angiogenesis	2/116	16/23328	0.00281065	0.0193163	0.0129583	Meox2/Thbs1	2
GO:0046632	BP	GO:0046632	alpha-beta T cell differentiation	4/116	118/23328	0.00288143	0.0196703	0.0131957	Smad7/Irf1/Il6/Gadd45g	4
GO:0002548	BP	GO:0002548	monocyte chemotaxis	3/116	57/23328	0.0028832	0.0196703	0.0131957	Serpine1/Ccl7/Ccl2	3
GO:0071622	BP	GO:0071622	regulation of granulocyte chemotaxis	3/116	57/23328	0.0028832	0.0196703	0.0131957	Mdk/Thbs1/Ccl2	3
GO:0030217	BP	GO:0030217	T cell differentiation	6/116	282/23328	0.00289526	0.0197046	0.0132188	Mdk/Egr3/Smad7/Irf1/Il6/Gadd45g	6
GO:0010761	BP	GO:0010761	fibroblast migration	3/116	58/23328	0.00302955	0.0205686	0.0137984	Cygb/Thbs1/Akap12	3
GO:0002688	BP	GO:0002688	regulation of leukocyte chemotaxis	4/116	121/23328	0.00315386	0.0210823	0.0141429	Mdk/Thbs1/Serpine1/Ccl2	4
GO:0003184	BP	GO:0003184	pulmonary valve morphogenesis	2/116	17/23328	0.00317508	0.0210823	0.0141429	Heyl/Nfatc1	2
GO:0010713	BP	GO:0010713	negative regulation of collagen metabolic process	2/116	17/23328	0.00317508	0.0210823	0.0141429	Cygb/Il6	2
GO:0032516	BP	GO:0032516	positive regulation of phosphoprotein phosphatase activity	2/116	17/23328	0.00317508	0.0210823	0.0141429	Ppp1r15a/Agtr2	2
GO:0032966	BP	GO:0032966	negative regulation of collagen biosynthetic process	2/116	17/23328	0.00317508	0.0210823	0.0141429	Cygb/Il6	2
GO:0035729	BP	GO:0035729	cellular response to hepatocyte growth factor stimulus	2/116	17/23328	0.00317508	0.0210823	0.0141429	Nrp1/Il6	2
GO:0045064	BP	GO:0045064	T-helper 2 cell differentiation	2/116	17/23328	0.00317508	0.0210823	0.0141429	Irf1/Il6	2
GO:0060850	BP	GO:0060850	regulation of transcription involved in cell fate commitment	2/116	17/23328	0.00317508	0.0210823	0.0141429	Nr2f2/Cebpb	2
GO:1902894	BP	GO:1902894	negative regulation of pri-miRNA transcription by RNA polymerase II	2/116	17/23328	0.00317508	0.0210823	0.0141429	Nfib/Gata6	2
GO:0007588	BP	GO:0007588	excretion	3/116	59/23328	0.00318038	0.0210823	0.0141429	Mdk/Agtr2/Gnas	3
GO:0050868	BP	GO:0050868	negative regulation of T cell activation	4/116	122/23328	0.00324844	0.0214647	0.0143995	Mdk/Smad7/Irf1/Cebpb	4
GO:0010721	BP	GO:0010721	negative regulation of cell development	7/116	387/23328	0.00325339	0.0214647	0.0143995	Id1/Epha3/Id4/Notch3/Hes1/Nrp1/Ifrd1	7
GO:0060711	BP	GO:0060711	labyrinthine layer development	3/116	60/23328	0.00333575	0.021905	0.0146949	Hes1/Vcam1/Junb	3
GO:0090303	BP	GO:0090303	positive regulation of wound healing	3/116	60/23328	0.00333575	0.021905	0.0146949	Thbs1/Serpine1/Ccl2	3
GO:2000146	BP	GO:2000146	negative regulation of cell motility	6/116	291/23328	0.00337833	0.0221328	0.0148477	Meox2/Cygb/Nr2f2/Thbs1/Rap2a/Serpine1	6
GO:0000302	BP	GO:0000302	response to reactive oxygen species	5/116	202/23328	0.00341898	0.0223469	0.0149914	Nr4a3/Thbs1/Il6/Tnfaip3/Fos	5
GO:0045165	BP	GO:0045165	cell fate commitment	6/116	292/23328	0.00343549	0.02235	0.0149934	Nr2f2/Notch3/Hes1/Gata6/Il6/Cebpb	6
GO:0072593	BP	GO:0072593	reactive oxygen species metabolic process	6/116	292/23328	0.00343549	0.02235	0.0149934	Icam1/Thbs1/Ier3/Prdx4/Cxcl1/Il6	6
GO:0043500	BP	GO:0043500	muscle adaptation	4/116	124/23328	0.00344337	0.02235	0.0149934	Nr4a3/Nfatc1/Lmna/Gata6	4
GO:0010812	BP	GO:0010812	negative regulation of cell-substrate adhesion	3/116	61/23328	0.0034957	0.0225851	0.0151512	Thbs1/Mmp14/Serpine1	3
GO:0045776	BP	GO:0045776	negative regulation of blood pressure	3/116	61/23328	0.0034957	0.0225851	0.0151512	Ier3/Agtr2/Gnas	3
GO:0051604	BP	GO:0051604	protein maturation	6/116	294/23328	0.00355198	0.022638	0.0151866	Thbs1/Cpe/Mmp14/Sde2/Prdx4/Serpine1	6
GO:0021542	BP	GO:0021542	dentate gyrus development	2/116	18/23328	0.0035604	0.022638	0.0151866	Mdk/Btg2	2
GO:0021783	BP	GO:0021783	preganglionic parasympathetic fiber development	2/116	18/23328	0.0035604	0.022638	0.0151866	Hes1/Nrp1	2
GO:0042026	BP	GO:0042026	protein refolding	2/116	18/23328	0.0035604	0.022638	0.0151866	Hspa1b/Hspa1a	2
GO:0071696	BP	GO:0071696	ectodermal placode development	2/116	18/23328	0.0035604	0.022638	0.0151866	Nrp1/Gnas	2
GO:1901673	BP	GO:1901673	regulation of mitotic spindle assembly	2/116	18/23328	0.0035604	0.022638	0.0151866	Hspa1b/Hspa1a	2
GO:1903019	BP	GO:1903019	negative regulation of glycoprotein metabolic process	2/116	18/23328	0.0035604	0.022638	0.0151866	Bace2/Cst3	2
GO:0014911	BP	GO:0014911	positive regulation of smooth muscle cell migration	3/116	62/23328	0.00366027	0.0230121	0.0154376	Mdk/Nr4a3/Adamts1	3
GO:0031018	BP	GO:0031018	endocrine pancreas development	3/116	62/23328	0.00366027	0.0230121	0.0154376	Hes1/Gata6/Il6	3
GO:0031640	BP	GO:0031640	killing of cells of other organism	3/116	62/23328	0.00366027	0.0230121	0.0154376	Cxcl2/Cxcl1/Ccl2	3
GO:0051926	BP	GO:0051926	negative regulation of calcium ion transport	3/116	62/23328	0.00366027	0.0230121	0.0154376	Icam1/Gem/Hes1	3
GO:0060350	BP	GO:0060350	endochondral bone morphogenesis	3/116	62/23328	0.00366027	0.0230121	0.0154376	Thbs1/Mmp14/Gnas	3
GO:0031331	BP	GO:0031331	positive regulation of cellular catabolic process	7/116	396/23328	0.00368971	0.0231453	0.0155269	Btg2/Ddit3/Smad7/Il6/Tnfaip3/Hspa1b/Hspa1a	7
GO:0051101	BP	GO:0051101	regulation of DNA binding	4/116	127/23328	0.00375047	0.0234739	0.0157474	Id1/Hes1/Nfib/Ddit3	4
GO:0030522	BP	GO:0030522	intracellular receptor signaling pathway	5/116	207/23328	0.00379352	0.0235854	0.0158222	Heyl/Ntrk2/Nfkbia/Pim1/Tnfaip3	5
GO:0031345	BP	GO:0031345	negative regulation of cell projection organization	5/116	207/23328	0.00379352	0.0235854	0.0158222	Id1/Epha3/Hes1/Nrp1/Ifrd1	5
GO:2000377	BP	GO:2000377	regulation of reactive oxygen species metabolic process	5/116	207/23328	0.00379352	0.0235854	0.0158222	Icam1/Thbs1/Ier3/Cxcl1/Il6	5
GO:0042692	BP	GO:0042692	muscle cell differentiation	7/116	399/23328	0.00384463	0.0238206	0.0159799	Hes1/Agtr2/Nfatc1/Lmna/Mmp14/Gata6/Ifrd1	7
GO:0010811	BP	GO:0010811	positive regulation of cell-substrate adhesion	4/116	128/23328	0.00385682	0.0238206	0.0159799	Mdk/Col16a1/Thbs1/Nrp1	4
GO:0051592	BP	GO:0051592	response to calcium ion	4/116	128/23328	0.00385682	0.0238206	0.0159799	Thbs1/Junb/Fos/Fosb	4
GO:1904018	BP	GO:1904018	positive regulation of vasculature development	5/116	208/23328	0.00387181	0.0238606	0.0160068	Mdk/Thbs1/Nrp1/Gata6/Serpine1	5
GO:0002544	BP	GO:0002544	chronic inflammatory response	2/116	19/23328	0.00396638	0.0241252	0.0161843	Tnfaip3/Cebpb	2
GO:0035728	BP	GO:0035728	response to hepatocyte growth factor	2/116	19/23328	0.00396638	0.0241252	0.0161843	Nrp1/Il6	2
GO:0035988	BP	GO:0035988	chondrocyte proliferation	2/116	19/23328	0.00396638	0.0241252	0.0161843	Mmp14/Smad7	2
GO:0040037	BP	GO:0040037	negative regulation of fibroblast growth factor receptor signaling pathway	2/116	19/23328	0.00396638	0.0241252	0.0161843	Thbs1/Spry1	2
GO:0042730	BP	GO:0042730	fibrinolysis	2/116	19/23328	0.00396638	0.0241252	0.0161843	Thbs1/Serpine1	2
GO:1904754	BP	GO:1904754	positive regulation of vascular associated smooth muscle cell migration	2/116	19/23328	0.00396638	0.0241252	0.0161843	Nr4a3/Adamts1	2
GO:0008347	BP	GO:0008347	glial cell migration	3/116	64/23328	0.00400342	0.0241931	0.0162298	Matn2/Vcan/Ccl2	3
GO:0045668	BP	GO:0045668	negative regulation of osteoblast differentiation	3/116	64/23328	0.00400342	0.0241931	0.0162298	Id3/Id1/Nfatc1	3
GO:0048008	BP	GO:0048008	platelet-derived growth factor receptor signaling pathway	3/116	64/23328	0.00400342	0.0241931	0.0162298	Nr4a3/Csrnp1/Nrp1	3
GO:0042246	BP	GO:0042246	tissue regeneration	3/116	65/23328	0.00418209	0.0251104	0.0168452	Mdk/Serpine1/Ifrd1	3
GO:0045454	BP	GO:0045454	cell redox homeostasis	3/116	65/23328	0.00418209	0.0251104	0.0168452	Ddit3/Prdx4/Il6	3
GO:2000514	BP	GO:2000514	regulation of CD4-positive, alpha-beta T cell activation	3/116	65/23328	0.00418209	0.0251104	0.0168452	Smad7/Irf1/Il6	3
GO:0042098	BP	GO:0042098	T cell proliferation	5/116	213/23328	0.00428077	0.025648	0.0172059	Hes1/Vcam1/Irf1/Il6/Cebpb	5
GO:0010763	BP	GO:0010763	positive regulation of fibroblast migration	2/116	20/23328	0.00439282	0.0259315	0.0173961	Thbs1/Akap12	2
GO:0032495	BP	GO:0032495	response to muramyl dipeptide	2/116	20/23328	0.00439282	0.0259315	0.0173961	Nfkbia/Tnfaip3	2
GO:0032695	BP	GO:0032695	negative regulation of interleukin-12 production	2/116	20/23328	0.00439282	0.0259315	0.0173961	Thbs1/Nfkb1	2
GO:0035584	BP	GO:0035584	calcium-mediated signaling using intracellular calcium source	2/116	20/23328	0.00439282	0.0259315	0.0173961	Ntrk2/Vcam1	2
GO:0045623	BP	GO:0045623	negative regulation of T-helper cell differentiation	2/116	20/23328	0.00439282	0.0259315	0.0173961	Smad7/Irf1	2
GO:0048245	BP	GO:0048245	eosinophil chemotaxis	2/116	20/23328	0.00439282	0.0259315	0.0173961	Ccl7/Ccl2	2
GO:2000136	BP	GO:2000136	regulation of cell proliferation involved in heart morphogenesis	2/116	20/23328	0.00439282	0.0259315	0.0173961	Hes1/Pim1	2
GO:1903038	BP	GO:1903038	negative regulation of leukocyte cell-cell adhesion	4/116	134/23328	0.00453816	0.026713	0.0179203	Mdk/Smad7/Irf1/Cebpb	4
GO:0060688	BP	GO:0060688	regulation of morphogenesis of a branching structure	3/116	67/23328	0.00455378	0.026713	0.0179203	Mdk/Cpe/Agtr2	3
GO:0070613	BP	GO:0070613	regulation of protein processing	3/116	67/23328	0.00455378	0.026713	0.0179203	Thbs1/Mmp14/Serpine1	3
GO:0002763	BP	GO:0002763	positive regulation of myeloid leukocyte differentiation	3/116	68/23328	0.00474689	0.0276721	0.0185637	Gnas/Klf10/Fos	3
GO:0030968	BP	GO:0030968	endoplasmic reticulum unfolded protein response	3/116	68/23328	0.00474689	0.0276721	0.0185637	Ppp1r15a/Ddit3/Atf3	3
GO:0046637	BP	GO:0046637	regulation of alpha-beta T cell differentiation	3/116	68/23328	0.00474689	0.0276721	0.0185637	Smad7/Irf1/Il6	3
GO:0003177	BP	GO:0003177	pulmonary valve development	2/116	21/23328	0.00483951	0.0279218	0.0187312	Heyl/Nfatc1	2
GO:0045063	BP	GO:0045063	T-helper 1 cell differentiation	2/116	21/23328	0.00483951	0.0279218	0.0187312	Irf1/Gadd45g	2
GO:0048486	BP	GO:0048486	parasympathetic nervous system development	2/116	21/23328	0.00483951	0.0279218	0.0187312	Hes1/Nrp1	2
GO:0061323	BP	GO:0061323	cell proliferation involved in heart morphogenesis	2/116	21/23328	0.00483951	0.0279218	0.0187312	Hes1/Pim1	2
GO:0090026	BP	GO:0090026	positive regulation of monocyte chemotaxis	2/116	21/23328	0.00483951	0.0279218	0.0187312	Serpine1/Ccl2	2
GO:0034341	BP	GO:0034341	response to interferon-gamma	4/116	137/23328	0.00490739	0.0282392	0.0189442	Ifitm1/Irf1/Ccl7/Ccl2	4
GO:0021536	BP	GO:0021536	diencephalon development	3/116	69/23328	0.00494488	0.0282392	0.0189442	Nr4a2/Hes1/Nrp1	3
GO:0031638	BP	GO:0031638	zymogen activation	3/116	69/23328	0.00494488	0.0282392	0.0189442	Thbs1/Mmp14/Serpine1	3
GO:0032677	BP	GO:0032677	regulation of interleukin-8 production	3/116	69/23328	0.00494488	0.0282392	0.0189442	Ddit3/Serpine1/Il6	3
GO:0033627	BP	GO:0033627	cell adhesion mediated by integrin	3/116	69/23328	0.00494488	0.0282392	0.0189442	Col16a1/Icam1/Serpine1	3
GO:0043547	BP	GO:0043547	positive regulation of GTPase activity	5/116	222/23328	0.00509317	0.0289681	0.0194331	Icam1/Rgs16/Gnas/Ccl7/Ccl2	5
GO:0045732	BP	GO:0045732	positive regulation of protein catabolic process	5/116	222/23328	0.00509317	0.0289681	0.0194331	Ier3/Smad7/Tnfaip3/Hspa1b/Hspa1a	5
GO:0052547	BP	GO:0052547	regulation of peptidase activity	7/116	421/23328	0.00513691	0.0290431	0.0194834	Nr4a1/Thbs1/Wfdc1/Cst3/Serpine1/Il6/Hspa1b	7
GO:0030512	BP	GO:0030512	negative regulation of transforming growth factor beta receptor signaling pathway	3/116	70/23328	0.00514779	0.0290431	0.0194834	Spry1/Smad7/Skil	3
GO:0032922	BP	GO:0032922	circadian regulation of gene expression	3/116	70/23328	0.00514779	0.0290431	0.0194834	Id3/Id1/Id4	3
GO:1903317	BP	GO:1903317	regulation of protein maturation	3/116	70/23328	0.00514779	0.0290431	0.0194834	Thbs1/Mmp14/Serpine1	3
GO:0050920	BP	GO:0050920	regulation of chemotaxis	5/116	224/23328	0.00528757	0.029698	0.0199228	Mdk/Thbs1/Nrp1/Serpine1/Ccl2	5
GO:0045624	BP	GO:0045624	positive regulation of T-helper cell differentiation	2/116	22/23328	0.00530624	0.029698	0.0199228	Irf1/Il6	2
GO:0045943	BP	GO:0045943	positive regulation of transcription by RNA polymerase I	2/116	22/23328	0.00530624	0.029698	0.0199228	Rasl11a/Ppp1r15a	2
GO:0051770	BP	GO:0051770	positive regulation of nitric-oxide synthase biosynthetic process	2/116	22/23328	0.00530624	0.029698	0.0199228	Akap12/Ccl2	2
GO:0042509	BP	GO:0042509	regulation of tyrosine phosphorylation of STAT protein	3/116	71/23328	0.00535565	0.0299148	0.0200683	Hes1/Irf1/Il6	3
GO:0018108	BP	GO:0018108	peptidyl-tyrosine phosphorylation	6/116	322/23328	0.00550937	0.0307123	0.0206032	Epha3/Icam1/Hes1/Nrp1/Irf1/Il6	6
GO:0010633	BP	GO:0010633	negative regulation of epithelial cell migration	3/116	72/23328	0.0055685	0.0308579	0.0207009	Meox2/Nr2f2/Thbs1	3
GO:0061045	BP	GO:0061045	negative regulation of wound healing	3/116	72/23328	0.0055685	0.0308579	0.0207009	Thbs1/Wfdc1/Serpine1	3
GO:1903845	BP	GO:1903845	negative regulation of cellular response to transforming growth factor beta stimulus	3/116	72/23328	0.0055685	0.0308579	0.0207009	Spry1/Smad7/Skil	3
GO:0031348	BP	GO:0031348	negative regulation of defense response	5/116	228/23328	0.00569205	0.0314803	0.0211184	Mdk/Ier3/Wfdc1/Tnfaip3/Nfkb1	5
GO:0018212	BP	GO:0018212	peptidyl-tyrosine modification	6/116	325/23328	0.00575811	0.0317449	0.0212959	Epha3/Icam1/Hes1/Nrp1/Irf1/Il6	6
GO:0002313	BP	GO:0002313	mature B cell differentiation involved in immune response	2/116	23/23328	0.00579281	0.0317449	0.0212959	Il6/Tnfaip3	2
GO:0043371	BP	GO:0043371	negative regulation of CD4-positive, alpha-beta T cell differentiation	2/116	23/23328	0.00579281	0.0317449	0.0212959	Smad7/Irf1	2
GO:2000345	BP	GO:2000345	regulation of hepatocyte proliferation	2/116	23/23328	0.00579281	0.0317449	0.0212959	Mdk/Tnfaip3	2
GO:0016485	BP	GO:0016485	protein processing	5/116	229/23328	0.00579649	0.0317449	0.0212959	Thbs1/Cpe/Mmp14/Sde2/Serpine1	5
GO:1903364	BP	GO:1903364	positive regulation of cellular protein catabolic process	4/116	145/23328	0.00598941	0.0327192	0.0219496	Smad7/Tnfaip3/Hspa1b/Hspa1a	4
GO:0007422	BP	GO:0007422	peripheral nervous system development	3/116	74/23328	0.00600928	0.0327192	0.0219496	Heyl/Ntrk2/Egr3	3
GO:0050670	BP	GO:0050670	regulation of lymphocyte proliferation	5/116	231/23328	0.00600942	0.0327192	0.0219496	Hes1/Vcam1/Irf1/Il6/Cebpb	5
GO:0061041	BP	GO:0061041	regulation of wound healing	4/116	146/23328	0.00613492	0.0333378	0.0223646	Thbs1/Wfdc1/Serpine1/Ccl2	4
GO:0007260	BP	GO:0007260	tyrosine phosphorylation of STAT protein	3/116	75/23328	0.00623727	0.0335787	0.0225262	Hes1/Irf1/Il6	3
GO:0032637	BP	GO:0032637	interleukin-8 production	3/116	75/23328	0.00623727	0.0335787	0.0225262	Ddit3/Serpine1/Il6	3
GO:0051145	BP	GO:0051145	smooth muscle cell differentiation	3/116	75/23328	0.00623727	0.0335787	0.0225262	Hes1/Nfatc1/Gata6	3
GO:1903670	BP	GO:1903670	regulation of sprouting angiogenesis	3/116	75/23328	0.00623727	0.0335787	0.0225262	Meox2/Thbs1/Nrp1	3
GO:0007015	BP	GO:0007015	actin filament organization	7/116	437/23328	0.00626485	0.0335787	0.0225262	Id1/Tpm2/Icam1/Cald1/Cdc42ep3/Marcksl1/Nrp1	7
GO:0035270	BP	GO:0035270	endocrine system development	4/116	147/23328	0.00628277	0.0335787	0.0225262	Mdk/Hes1/Gata6/Il6	4
GO:0002523	BP	GO:0002523	leukocyte migration involved in inflammatory response	2/116	24/23328	0.006299	0.0335787	0.0225262	Mdk/Ccl2	2
GO:0031639	BP	GO:0031639	plasminogen activation	2/116	24/23328	0.006299	0.0335787	0.0225262	Thbs1/Serpine1	2
GO:0045736	BP	GO:0045736	negative regulation of cyclin-dependent protein serine/threonine kinase activity	2/116	24/23328	0.006299	0.0335787	0.0225262	Nr2f2/Tnfaip3	2
GO:0072677	BP	GO:0072677	eosinophil migration	2/116	24/23328	0.006299	0.0335787	0.0225262	Ccl7/Ccl2	2
GO:0032944	BP	GO:0032944	regulation of mononuclear cell proliferation	5/116	234/23328	0.00633906	0.0337281	0.0226264	Hes1/Vcam1/Irf1/Il6/Cebpb	5
GO:0050680	BP	GO:0050680	negative regulation of epithelial cell proliferation	4/116	148/23328	0.00643297	0.034163	0.0229181	Nr2f2/Nfib/Thbs1/Wfdc1	4
GO:0010632	BP	GO:0010632	regulation of epithelial cell migration	5/116	235/23328	0.00645171	0.0341977	0.0229414	Meox2/Nr2f2/Thbs1/Nrp1/Serpine1	5
GO:0008543	BP	GO:0008543	fibroblast growth factor receptor signaling pathway	3/116	76/23328	0.00647037	0.0342319	0.0229644	Hhip/Thbs1/Spry1	3
GO:0002697	BP	GO:0002697	regulation of immune effector process	7/116	440/23328	0.00649544	0.0342998	0.0230099	Nr4a3/Smad7/Cxcl1/Irf1/Il6/Tnfaip3/Ccl2	7
GO:0008406	BP	GO:0008406	gonad development	5/116	236/23328	0.00656576	0.034606	0.0232153	Icam1/Prdx4/Serpine1/Adamts1/Cebpb	5
GO:0071277	BP	GO:0071277	cellular response to calcium ion	3/116	77/23328	0.00670861	0.0351769	0.0235983	Junb/Fos/Fosb	3
GO:0002065	BP	GO:0002065	columnar/cuboidal epithelial cell differentiation	4/116	150/23328	0.00674049	0.0351769	0.0235983	Hes1/Gata6/Serpine1/Cebpb	4
GO:0007413	BP	GO:0007413	axonal fasciculation	2/116	25/23328	0.00682462	0.0351769	0.0235983	Epha3/Nrp1	2
GO:0010894	BP	GO:0010894	negative regulation of steroid biosynthetic process	2/116	25/23328	0.00682462	0.0351769	0.0235983	Dkk3/Nfkb1	2
GO:0035813	BP	GO:0035813	regulation of renal sodium excretion	2/116	25/23328	0.00682462	0.0351769	0.0235983	Agtr2/Gnas	2
GO:0045939	BP	GO:0045939	negative regulation of steroid metabolic process	2/116	25/23328	0.00682462	0.0351769	0.0235983	Dkk3/Nfkb1	2
GO:0051894	BP	GO:0051894	positive regulation of focal adhesion assembly	2/116	25/23328	0.00682462	0.0351769	0.0235983	Col16a1/Nrp1	2
GO:0060004	BP	GO:0060004	reflex	2/116	25/23328	0.00682462	0.0351769	0.0235983	Nr4a3/Auts2	2
GO:0090169	BP	GO:0090169	regulation of spindle assembly	2/116	25/23328	0.00682462	0.0351769	0.0235983	Hspa1b/Hspa1a	2
GO:0106030	BP	GO:0106030	neuron projection fasciculation	2/116	25/23328	0.00682462	0.0351769	0.0235983	Epha3/Nrp1	2
GO:1904738	BP	GO:1904738	vascular associated smooth muscle cell migration	2/116	25/23328	0.00682462	0.0351769	0.0235983	Nr4a3/Adamts1	2
GO:1904752	BP	GO:1904752	regulation of vascular associated smooth muscle cell migration	2/116	25/23328	0.00682462	0.0351769	0.0235983	Nr4a3/Adamts1	2
GO:0072006	BP	GO:0072006	nephron development	4/116	151/23328	0.00689784	0.0354891	0.0238077	Heyl/Notch3/Hes1/Agtr2	4
GO:0003208	BP	GO:0003208	cardiac ventricle morphogenesis	3/116	78/23328	0.00695201	0.0355072	0.0238199	Heyl/Cpe/Smad7	3
GO:0032088	BP	GO:0032088	negative regulation of NF-kappaB transcription factor activity	3/116	78/23328	0.00695201	0.0355072	0.0238199	Ddit3/Nfkbia/Tnfaip3	3
GO:0050810	BP	GO:0050810	regulation of steroid biosynthetic process	3/116	78/23328	0.00695201	0.0355072	0.0238199	Igfbp7/Dkk3/Nfkb1	3
GO:0060563	BP	GO:0060563	neuroepithelial cell differentiation	3/116	78/23328	0.00695201	0.0355072	0.0238199	Hes1/Serpine1/Cebpb	3
GO:0045137	BP	GO:0045137	development of primary sexual characteristics	5/116	240/23328	0.00703613	0.0358715	0.0240642	Icam1/Prdx4/Serpine1/Adamts1/Cebpb	5
GO:0030183	BP	GO:0030183	B cell differentiation	4/116	153/23328	0.00721979	0.036741	0.0246476	Nfatc1/Mmp14/Il6/Tnfaip3	4
GO:0003299	BP	GO:0003299	muscle hypertrophy in response to stress	2/116	26/23328	0.00736946	0.036909	0.0247602	Lmna/Gata6	2
GO:0009713	BP	GO:0009713	catechol-containing compound biosynthetic process	2/116	26/23328	0.00736946	0.036909	0.0247602	Nr4a2/Agtr2	2
GO:0014898	BP	GO:0014898	cardiac muscle hypertrophy in response to stress	2/116	26/23328	0.00736946	0.036909	0.0247602	Lmna/Gata6	2
GO:0031100	BP	GO:0031100	animal organ regeneration	2/116	26/23328	0.00736946	0.036909	0.0247602	Il6/Cebpb	2
GO:0042423	BP	GO:0042423	catecholamine biosynthetic process	2/116	26/23328	0.00736946	0.036909	0.0247602	Nr4a2/Agtr2	2
GO:0072012	BP	GO:0072012	glomerulus vasculature development	2/116	26/23328	0.00736946	0.036909	0.0247602	Notch3/Hes1	2
GO:1904030	BP	GO:1904030	negative regulation of cyclin-dependent protein kinase activity	2/116	26/23328	0.00736946	0.036909	0.0247602	Nr2f2/Tnfaip3	2
GO:2000637	BP	GO:2000637	positive regulation of gene silencing by miRNA	2/116	26/23328	0.00736946	0.036909	0.0247602	Il6/Nfkb1	2
GO:0008360	BP	GO:0008360	regulation of cell shape	4/116	154/23328	0.00738443	0.036909	0.0247602	Icam1/Cdc42ep3/Il6/Ccl2	4
GO:0014013	BP	GO:0014013	regulation of gliogenesis	4/116	154/23328	0.00738443	0.036909	0.0247602	Mdk/Id4/Hes1/Il6	4
GO:0006260	BP	GO:0006260	DNA replication	5/116	244/23328	0.00752961	0.0375009	0.0251574	Id3/Nfib/Cst3/Sde2/Il6	5
GO:0090257	BP	GO:0090257	regulation of muscle system process	5/116	244/23328	0.00752961	0.0375009	0.0251574	Cald1/Nr4a3/Nfatc1/Lmna/Smad7	5
GO:0021675	BP	GO:0021675	nerve development	3/116	81/23328	0.00771347	0.0383485	0.025726	Hes1/Vcam1/Nrp1	3
GO:0031667	BP	GO:0031667	response to nutrient levels	6/116	346/23328	0.00773509	0.0383535	0.0257293	Rbp1/Map1lc3a/Ddit3/Pim1/Klf10/Atf3	6
GO:0003338	BP	GO:0003338	metanephros morphogenesis	2/116	27/23328	0.00793332	0.0383535	0.0257293	Hes1/Agtr2	2
GO:0014887	BP	GO:0014887	cardiac muscle adaptation	2/116	27/23328	0.00793332	0.0383535	0.0257293	Lmna/Gata6	2
GO:0018149	BP	GO:0018149	peptide cross-linking	2/116	27/23328	0.00793332	0.0383535	0.0257293	Bgn/Thbs1	2
GO:0030194	BP	GO:0030194	positive regulation of blood coagulation	2/116	27/23328	0.00793332	0.0383535	0.0257293	Thbs1/Serpine1	2
GO:0035812	BP	GO:0035812	renal sodium excretion	2/116	27/23328	0.00793332	0.0383535	0.0257293	Agtr2/Gnas	2
GO:0046639	BP	GO:0046639	negative regulation of alpha-beta T cell differentiation	2/116	27/23328	0.00793332	0.0383535	0.0257293	Smad7/Irf1	2
GO:0051767	BP	GO:0051767	nitric-oxide synthase biosynthetic process	2/116	27/23328	0.00793332	0.0383535	0.0257293	Akap12/Ccl2	2
GO:0051769	BP	GO:0051769	regulation of nitric-oxide synthase biosynthetic process	2/116	27/23328	0.00793332	0.0383535	0.0257293	Akap12/Ccl2	2
GO:0060045	BP	GO:0060045	positive regulation of cardiac muscle cell proliferation	2/116	27/23328	0.00793332	0.0383535	0.0257293	Gata6/Pim1	2
GO:0060148	BP	GO:0060148	positive regulation of posttranscriptional gene silencing	2/116	27/23328	0.00793332	0.0383535	0.0257293	Il6/Nfkb1	2
GO:0060716	BP	GO:0060716	labyrinthine layer blood vessel development	2/116	27/23328	0.00793332	0.0383535	0.0257293	Hes1/Junb	2
GO:0061298	BP	GO:0061298	retina vasculature development in camera-type eye	2/116	27/23328	0.00793332	0.0383535	0.0257293	Nrp1/Col4a1	2
GO:0071425	BP	GO:0071425	hematopoietic stem cell proliferation	2/116	27/23328	0.00793332	0.0383535	0.0257293	Cxcl1/Pim1	2
GO:0071677	BP	GO:0071677	positive regulation of mononuclear cell migration	2/116	27/23328	0.00793332	0.0383535	0.0257293	Serpine1/Ccl2	2
GO:1900048	BP	GO:1900048	positive regulation of hemostasis	2/116	27/23328	0.00793332	0.0383535	0.0257293	Thbs1/Serpine1	2
GO:0010001	BP	GO:0010001	glial cell differentiation	5/116	249/23328	0.00817979	0.0394092	0.0264375	Mdk/Id4/Hes1/Ntrk2/Nfib	5
GO:0034976	BP	GO:0034976	response to endoplasmic reticulum stress	5/116	249/23328	0.00817979	0.0394092	0.0264375	Thbs1/Ppp1r15a/Ddit3/Atf3/Cebpb	5
GO:0002700	BP	GO:0002700	regulation of production of molecular mediator of immune response	4/116	159/23328	0.00824479	0.0396542	0.0266019	Nr4a3/Smad7/Il6/Tnfaip3	4
GO:0070663	BP	GO:0070663	regulation of leukocyte proliferation	5/116	251/23328	0.00845046	0.0404727	0.0271509	Hes1/Vcam1/Irf1/Il6/Cebpb	5
GO:0035987	BP	GO:0035987	endodermal cell differentiation	2/116	28/23328	0.00851601	0.0404727	0.0271509	Col12a1/Gata6	2
GO:0060384	BP	GO:0060384	innervation	2/116	28/23328	0.00851601	0.0404727	0.0271509	Vcam1/Nrp1	2
GO:0060445	BP	GO:0060445	branching involved in salivary gland morphogenesis	2/116	28/23328	0.00851601	0.0404727	0.0271509	Nrp1/Il6	2
GO:0090025	BP	GO:0090025	regulation of monocyte chemotaxis	2/116	28/23328	0.00851601	0.0404727	0.0271509	Serpine1/Ccl2	2
GO:1900745	BP	GO:1900745	positive regulation of p38MAPK cascade	2/116	28/23328	0.00851601	0.0404727	0.0271509	Gadd45b/Gadd45g	2
GO:1903671	BP	GO:1903671	negative regulation of sprouting angiogenesis	2/116	28/23328	0.00851601	0.0404727	0.0271509	Meox2/Thbs1	2
GO:0048705	BP	GO:0048705	skeletal system morphogenesis	5/116	253/23328	0.00872729	0.0413367	0.0277305	Hhip/Thbs1/Csrnp1/Mmp14/Gnas	5
GO:0071375	BP	GO:0071375	cellular response to peptide hormone stimulus	5/116	253/23328	0.00872729	0.0413367	0.0277305	Nr4a1/Nr4a2/Nr4a3/Irf1/Nfkb1	5
GO:0002718	BP	GO:0002718	regulation of cytokine production involved in immune response	3/116	85/23328	0.00880259	0.041623	0.0279227	Nr4a3/Smad7/Il6	3
GO:0062012	BP	GO:0062012	regulation of small molecule metabolic process	6/116	358/23328	0.00906328	0.0426083	0.0285836	Igfbp4/Dkk3/Nr4a3/Ier3/Il6/Nfkb1	6
GO:0061333	BP	GO:0061333	renal tubule morphogenesis	3/116	86/23328	0.00908821	0.0426083	0.0285836	Hes1/Col4a1/Agtr2	3
GO:0003085	BP	GO:0003085	negative regulation of systemic arterial blood pressure	2/116	29/23328	0.00911731	0.0426083	0.0285836	Ier3/Agtr2	2
GO:0003148	BP	GO:0003148	outflow tract septum morphogenesis	2/116	29/23328	0.00911731	0.0426083	0.0285836	Nrp1/Gata6	2
GO:0033273	BP	GO:0033273	response to vitamin	2/116	29/23328	0.00911731	0.0426083	0.0285836	Rbp1/Pim1	2
GO:0045589	BP	GO:0045589	regulation of regulatory T cell differentiation	2/116	29/23328	0.00911731	0.0426083	0.0285836	Mdk/Irf1	2
GO:0150117	BP	GO:0150117	positive regulation of cell-substrate junction organization	2/116	29/23328	0.00911731	0.0426083	0.0285836	Col16a1/Nrp1	2
GO:0033135	BP	GO:0033135	regulation of peptidyl-serine phosphorylation	4/116	164/23328	0.00916847	0.042776	0.0286961	Ntrk2/Ppp1r15a/Smad7/Il6	4
GO:0006606	BP	GO:0006606	protein import into nucleus	4/116	165/23328	0.00936096	0.0435292	0.0292014	Agtr2/Lmna/Nfkbia/Il6	4
GO:1905952	BP	GO:1905952	regulation of lipid localization	4/116	165/23328	0.00936096	0.0435292	0.0292014	Thbs1/Agtr2/Mest/Nfkbia	4
GO:0035304	BP	GO:0035304	regulation of protein dephosphorylation	3/116	87/23328	0.00937921	0.0435419	0.0292099	Ppp1r15a/Agtr2/Vcan	3
GO:0032956	BP	GO:0032956	regulation of actin cytoskeleton organization	6/116	361/23328	0.00941936	0.043656	0.0292865	Mdk/Id1/Epha3/Icam1/Cdc42ep3/Nrp1	6
GO:0048738	BP	GO:0048738	cardiac muscle tissue development	5/116	258/23328	0.00944671	0.0437105	0.029323	Agtr2/Lmna/Gata6/Smad7/Pim1	5
GO:0010594	BP	GO:0010594	regulation of endothelial cell migration	4/116	166/23328	0.00955607	0.0440711	0.0295649	Meox2/Nr2f2/Thbs1/Nrp1	4
GO:0051896	BP	GO:0051896	regulation of protein kinase B signaling	4/116	166/23328	0.00955607	0.0440711	0.0295649	Ntrk2/Thbs1/Ddit3/Il6	4
GO:0008593	BP	GO:0008593	regulation of Notch signaling pathway	3/116	88/23328	0.00967561	0.0440753	0.0295677	Hes1/Mmp14/Nfkbia	3
GO:0032436	BP	GO:0032436	positive regulation of proteasomal ubiquitin-dependent protein catabolic process	3/116	88/23328	0.00967561	0.0440753	0.0295677	Smad7/Hspa1b/Hspa1a	3
GO:0001945	BP	GO:0001945	lymph vessel development	2/116	30/23328	0.00973705	0.0440753	0.0295677	Nr2f2/Nfatc1	2
GO:0002724	BP	GO:0002724	regulation of T cell cytokine production	2/116	30/23328	0.00973705	0.0440753	0.0295677	Smad7/Il6	2
GO:0010922	BP	GO:0010922	positive regulation of phosphatase activity	2/116	30/23328	0.00973705	0.0440753	0.0295677	Ppp1r15a/Agtr2	2
GO:0010955	BP	GO:0010955	negative regulation of protein processing	2/116	30/23328	0.00973705	0.0440753	0.0295677	Thbs1/Serpine1	2
GO:0043372	BP	GO:0043372	positive regulation of CD4-positive, alpha-beta T cell differentiation	2/116	30/23328	0.00973705	0.0440753	0.0295677	Irf1/Il6	2
GO:0050820	BP	GO:0050820	positive regulation of coagulation	2/116	30/23328	0.00973705	0.0440753	0.0295677	Thbs1/Serpine1	2
GO:0051085	BP	GO:0051085	chaperone cofactor-dependent protein refolding	2/116	30/23328	0.00973705	0.0440753	0.0295677	Hspa1b/Hspa1a	2
GO:0072539	BP	GO:0072539	T-helper 17 cell differentiation	2/116	30/23328	0.00973705	0.0440753	0.0295677	Smad7/Il6	2
GO:1903318	BP	GO:1903318	negative regulation of protein maturation	2/116	30/23328	0.00973705	0.0440753	0.0295677	Thbs1/Serpine1	2
GO:0042493	BP	GO:0042493	response to drug	5/116	260/23328	0.0097456	0.0440753	0.0295677	Rap2a/Gata6/Serpine1/Gnas/Fos	5
GO:0014031	BP	GO:0014031	mesenchymal cell development	3/116	89/23328	0.00997742	0.0449786	0.0301737	Heyl/Hes1/Nrp1	3
GO:0070301	BP	GO:0070301	cellular response to hydrogen peroxide	3/116	89/23328	0.00997742	0.0449786	0.0301737	Nr4a3/Il6/Tnfaip3	3
GO:0051170	BP	GO:0051170	import into nucleus	4/116	169/23328	0.0101572	0.0457156	0.0306682	Agtr2/Lmna/Nfkbia/Il6	4
GO:0050730	BP	GO:0050730	regulation of peptidyl-tyrosine phosphorylation	5/116	263/23328	0.0102061	0.0458619	0.0307662	Icam1/Hes1/Nrp1/Irf1/Il6	5
GO:0001958	BP	GO:0001958	endochondral ossification	2/116	31/23328	0.010375	0.0459582	0.0308309	Mmp14/Gnas	2
GO:0002828	BP	GO:0002828	regulation of type 2 immune response	2/116	31/23328	0.010375	0.0459582	0.0308309	Irf1/Il6	2
GO:0032967	BP	GO:0032967	positive regulation of collagen biosynthetic process	2/116	31/23328	0.010375	0.0459582	0.0308309	Serpine1/Ccl2	2
GO:0036075	BP	GO:0036075	replacement ossification	2/116	31/23328	0.010375	0.0459582	0.0308309	Mmp14/Gnas	2
GO:0044062	BP	GO:0044062	regulation of excretion	2/116	31/23328	0.010375	0.0459582	0.0308309	Agtr2/Gnas	2
GO:0045662	BP	GO:0045662	negative regulation of myoblast differentiation	2/116	31/23328	0.010375	0.0459582	0.0308309	Id3/Ddit3	2
GO:0048011	BP	GO:0048011	neurotrophin TRK receptor signaling pathway	2/116	31/23328	0.010375	0.0459582	0.0308309	Agtr2/Spry1	2
GO:0061036	BP	GO:0061036	positive regulation of cartilage development	2/116	31/23328	0.010375	0.0459582	0.0308309	Mdk/Smad7	2
GO:1905314	BP	GO:1905314	semi-lunar valve development	2/116	31/23328	0.010375	0.0459582	0.0308309	Heyl/Nfatc1	2
GO:0030902	BP	GO:0030902	hindbrain development	4/116	171/23328	0.0105713	0.0467218	0.0313431	Mdk/Hes1/Nfib/Agtr2	4
GO:0014015	BP	GO:0014015	positive regulation of gliogenesis	3/116	91/23328	0.0105974	0.0467218	0.0313431	Mdk/Hes1/Il6	3
GO:0072091	BP	GO:0072091	regulation of stem cell proliferation	3/116	91/23328	0.0105974	0.0467218	0.0313431	Nfatc1/Cxcl1/Pim1	3
GO:0048588	BP	GO:0048588	developmental cell growth	5/116	267/23328	0.010843	0.0477295	0.0320191	Auts2/Nrp1/Agtr2/Smad7/Ifrd1	5
GO:0045685	BP	GO:0045685	regulation of glial cell differentiation	3/116	92/23328	0.0109156	0.0479737	0.032183	Mdk/Id4/Hes1	3
GO:0071230	BP	GO:0071230	cellular response to amino acid stimulus	4/116	173/23328	0.0109962	0.0480295	0.0322204	Col16a1/Ntrk2/Col4a1/Cebpb	4
GO:0001893	BP	GO:0001893	maternal placenta development	2/116	32/23328	0.011031	0.0480295	0.0322204	Nr2f2/Junb	2
GO:0010574	BP	GO:0010574	regulation of vascular endothelial growth factor production	2/116	32/23328	0.011031	0.0480295	0.0322204	Il6/Ccl2	2
GO:0032673	BP	GO:0032673	regulation of interleukin-4 production	2/116	32/23328	0.011031	0.0480295	0.0322204	Ddit3/Cebpb	2
GO:0071354	BP	GO:0071354	cellular response to interleukin-6	2/116	32/23328	0.011031	0.0480295	0.0322204	Il6/Nfkb1	2
GO:2000515	BP	GO:2000515	negative regulation of CD4-positive, alpha-beta T cell activation	2/116	32/23328	0.011031	0.0480295	0.0322204	Smad7/Irf1	2
GO:0062023	CC	GO:0062023	collagen-containing extracellular matrix	16/118	385/23271	1.15996e-10	2.00673e-08	1.85594e-08	Mfap4/Bgn/Igfbp7/Thbs2/Col16a1/Matn2/Ltbp4/Mgp/Col4a2/Thbs1/Cst3/Col4a1/Col12a1/Vcan/Serpine1/Adamts1	16
GO:0005667	CC	GO:0005667	transcription regulator complex	12/118	460/23271	3.96536e-06	0.000343004	0.000317229	Nr4a1/Nr4a2/Heyl/Nr4a3/Nfatc1/Gata6/Ddit3/Smad7/Skil/Junb/Fos/Cebpb	12
GO:0005604	CC	GO:0005604	basement membrane	6/118	114/23271	2.55389e-05	0.00147274	0.00136207	Thbs2/Matn2/Col4a2/Cst3/Col4a1/Adamts1	6
GO:0098644	CC	GO:0098644	complex of collagen trimers	3/118	18/23271	9.81004e-05	0.00424284	0.00392402	Col16a1/Col4a2/Col4a1	3
GO:0005581	CC	GO:0005581	collagen trimer	4/118	81/23271	0.000773548	0.0267648	0.0247535	Col16a1/Col4a2/Col4a1/Col12a1	4
GO:0090575	CC	GO:0090575	RNA polymerase II transcription regulator complex	5/118	159/23271	0.00131522	0.0379221	0.0350724	Ddit3/Smad7/Junb/Fos/Cebpb	5
GO:0005201	MF	GO:0005201	extracellular matrix structural constituent	11/117	148/22669	3.02895e-10	8.72339e-08	7.11007e-08	Mfap4/Bgn/Igfbp7/Col16a1/Matn2/Ltbp4/Col4a2/Thbs1/Col4a1/Col12a1/Vcan	11
GO:0005539	MF	GO:0005539	glycosaminoglycan binding	9/117	213/22669	1.65621e-06	0.000238494	0.000194386	Mdk/Bgn/Thbs2/Thbs1/Nrp1/Vcan/Adamts1/Ccl7/Ccl2	9
GO:0035259	MF	GO:0035259	glucocorticoid receptor binding	4/117	20/22669	3.06325e-06	0.000294072	0.000239686	Nr4a1/Nr4a2/Nr4a3/Cebpb	4
GO:0019838	MF	GO:0019838	growth factor binding	7/117	147/22669	1.14245e-05	0.000815253	0.000664479	Igfbp7/Igfbp4/Ltbp4/Ntrk2/Thbs1/Nrp1/Col4a1	7
GO:0008201	MF	GO:0008201	heparin binding	7/117	156/22669	1.68119e-05	0.000815253	0.000664479	Mdk/Thbs2/Thbs1/Nrp1/Adamts1/Ccl7/Ccl2	7
GO:0061629	MF	GO:0061629	RNA polymerase II-specific DNA-binding transcription factor binding	9/117	284/22669	1.69844e-05	0.000815253	0.000664479	Nr4a1/Nr4a2/Nr4a3/Gata6/Nfkbia/Ifrd1/Fos/Hspa1a/Cebpb	9
GO:0140297	MF	GO:0140297	DNA-binding transcription factor binding	10/117	365/22669	2.00625e-05	0.000825429	0.000672773	Nr4a1/Nr4a2/Nr4a3/Gata6/Ddit3/Nfkbia/Ifrd1/Fos/Hspa1a/Cebpb	10
GO:0030020	MF	GO:0030020	extracellular matrix structural constituent conferring tensile strength	4/117	38/22669	4.34403e-05	0.00156385	0.00127463	Col16a1/Col4a2/Col4a1/Col12a1	4
GO:0001227	MF	GO:0001227	DNA-binding transcription repressor activity, RNA polymerase II-specific	9/117	344/22669	7.53861e-05	0.00204234	0.00166463	Foxs1/Heyl/Peg3/Hes1/Nfatc1/Skil/Atf3/Cebpb/Nfkb1	9
GO:0001217	MF	GO:0001217	DNA-binding transcription repressor activity	9/117	345/22669	7.70744e-05	0.00204234	0.00166463	Foxs1/Heyl/Peg3/Hes1/Nfatc1/Skil/Atf3/Cebpb/Nfkb1	9
GO:0008009	MF	GO:0008009	chemokine activity	4/117	44/22669	7.8006e-05	0.00204234	0.00166463	Cxcl2/Cxcl1/Ccl7/Ccl2	4
GO:0004879	MF	GO:0004879	nuclear receptor activity	4/117	53/22669	0.000162355	0.00359276	0.00292831	Nr4a1/Nr4a2/Nr2f2/Nr4a3	4
GO:0098531	MF	GO:0098531	ligand-activated transcription factor activity	4/117	53/22669	0.000162355	0.00359276	0.00292831	Nr4a1/Nr4a2/Nr2f2/Nr4a3	4
GO:0003707	MF	GO:0003707	steroid hormone receptor activity	4/117	54/22669	0.000174648	0.00359276	0.00292831	Nr4a1/Nr4a2/Nr2f2/Nr4a3	4
GO:0001223	MF	GO:0001223	transcription coactivator binding	3/117	28/22669	0.000399504	0.00735978	0.00599865	Nr4a3/Nfatc1/Nfkb1	3
GO:1901681	MF	GO:1901681	sulfur compound binding	7/117	260/22669	0.000408877	0.00735978	0.00599865	Mdk/Thbs2/Thbs1/Nrp1/Adamts1/Ccl7/Ccl2	7
GO:0035035	MF	GO:0035035	histone acetyltransferase binding	3/117	32/22669	0.000595843	0.0100943	0.00822743	Nr4a3/Eid1/Cebpb	3
GO:0050839	MF	GO:0050839	cell adhesion molecule binding	7/117	284/22669	0.00069039	0.0103142	0.00840668	Col16a1/Icam1/Cdh11/Thbs1/Vcam1/Cpe/Mmp14	7
GO:0005178	MF	GO:0005178	integrin binding	5/117	136/22669	0.000706497	0.0103142	0.00840668	Col16a1/Icam1/Thbs1/Vcam1/Mmp14	5
GO:0042379	MF	GO:0042379	chemokine receptor binding	4/117	78/22669	0.000716264	0.0103142	0.00840668	Cxcl2/Cxcl1/Ccl7/Ccl2	4
GO:0035258	MF	GO:0035258	steroid hormone receptor binding	4/117	88/22669	0.00112554	0.0152306	0.0124138	Nr4a1/Nr4a2/Nr4a3/Cebpb	4
GO:0002020	MF	GO:0002020	protease binding	5/117	152/22669	0.00116345	0.0152306	0.0124138	Ntrk2/Cst3/Serpine1/Tnfaip3/Hspa1a	5
GO:0001224	MF	GO:0001224	RNA polymerase II transcription cofactor binding	2/117	12/22669	0.00168521	0.0211018	0.0171992	Nfatc1/Nfkb1	2
GO:0001046	MF	GO:0001046	core promoter sequence-specific DNA binding	3/117	50/22669	0.00220094	0.0264113	0.0215268	Klf10/Fos/Cebpb	3
GO:0030021	MF	GO:0030021	extracellular matrix structural constituent conferring compression resistance	2/117	14/22669	0.00230792	0.0265873	0.0216702	Bgn/Vcan	2
GO:0051427	MF	GO:0051427	hormone receptor binding	5/117	181/22669	0.00250246	0.0272985	0.0222499	Nr4a1/Nr4a2/Nr4a3/Gnas/Cebpb	5
GO:0004601	MF	GO:0004601	peroxidase activity	3/117	53/22669	0.00260123	0.0272985	0.0222499	Cygb/Hbb-bs/Prdx4	3
GO:0045236	MF	GO:0045236	CXCR chemokine receptor binding	2/117	15/22669	0.00265402	0.0272985	0.0222499	Cxcl2/Cxcl1	2
GO:0016922	MF	GO:0016922	nuclear receptor binding	4/117	114/22669	0.002907	0.0288695	0.0235303	Nr4a1/Nr4a2/Nr4a3/Cebpb	4
GO:0016684	MF	GO:0016684	oxidoreductase activity, acting on peroxide as acceptor	3/117	58/22669	0.00336287	0.0317684	0.0258931	Cygb/Hbb-bs/Prdx4	3
GO:0001221	MF	GO:0001221	transcription cofactor binding	3/117	59/22669	0.00352982	0.0317684	0.0258931	Nr4a3/Nfatc1/Nfkb1	3
GO:0004714	MF	GO:0004714	transmembrane receptor protein tyrosine kinase activity	3/117	59/22669	0.00352982	0.0317684	0.0258931	Epha3/Ntrk2/Nrp1	3
GO:0046982	MF	GO:0046982	protein heterodimerization activity	6/117	290/22669	0.00398142	0.0347469	0.0283208	Nr4a1/Nr4a2/Tpm2/Ddit3/Atf3/Cebpb	6
GO:0001085	MF	GO:0001085	RNA polymerase II transcription factor binding	3/117	65/22669	0.00463782	0.039285	0.0320196	Id4/Hes1/Nfatc1	3
GO:0001664	MF	GO:0001664	G protein-coupled receptor binding	6/117	310/22669	0.00548806	0.0451589	0.0368072	Gnas/Cxcl2/Cxcl1/Ccl7/Hspa1a/Ccl2	6
GO:0005126	MF	GO:0005126	cytokine receptor binding	6/117	314/22669	0.00583352	0.0466682	0.0380373	Smad7/Cxcl2/Cxcl1/Il6/Ccl7/Ccl2	6
GO:0050431	MF	GO:0050431	transforming growth factor beta binding	2/117	23/22669	0.00622502	0.0471791	0.0384538	Ltbp4/Thbs1	2
GO:0051787	MF	GO:0051787	misfolded protein binding	2/117	23/22669	0.00622502	0.0471791	0.0384538	Hspa1b/Hspa1a	2
GO:0044389	MF	GO:0044389	ubiquitin-like protein ligase binding	6/117	324/22669	0.0067665	0.0478619	0.0390102	Map1lc3a/Smad7/Nfkbia/Hspa1b/Hspa1a/Cebpb	6
GO:0000979	MF	GO:0000979	RNA polymerase II core promoter sequence-specific DNA binding	2/117	24/22669	0.00676816	0.0478619	0.0390102	Fos/Cebpb	2
GO:0031072	MF	GO:0031072	heat shock protein binding	4/117	146/22669	0.00697887	0.0478619	0.0390102	Nfkbia/Hspa1b/Hspa1a/Nfkb1	4
GO:0005125	MF	GO:0005125	cytokine activity	5/117	231/22669	0.00700439	0.0478619	0.0390102	Cxcl2/Cxcl1/Il6/Ccl7/Ccl2	5
GO:0008083	MF	GO:0008083	growth factor activity	4/117	147/22669	0.00714605	0.0478619	0.0390102	Mdk/Clec11a/Cxcl1/Il6	4
GO:0019199	MF	GO:0019199	transmembrane receptor protein kinase activity	3/117	77/22669	0.00742762	0.0486172	0.0396258	Epha3/Ntrk2/Nrp1	3
GO:0019825	MF	GO:0019825	oxygen binding	2/117	26/22669	0.00791641	0.0491541	0.0400635	Cygb/Hbb-bs	2
GO:0044183	MF	GO:0044183	protein folding chaperone	2/117	26/22669	0.00791641	0.0491541	0.0400635	Hspa1b/Hspa1a	2
GO:0035257	MF	GO:0035257	nuclear hormone receptor binding	4/117	152/22669	0.00802168	0.0491541	0.0400635	Nr4a1/Nr4a2/Nr4a3/Cebpb	4

## Sheet: Pa5GO
	ONTOLOGY	ID	Description	GeneRatio	BgRatio	pvalue	p.adjust	qvalue	geneID	Count
GO:0043618	BP	GO:0043618	regulation of transcription from RNA polymerase II promoter in response to stress	8/123	46/23328	1.04678e-10	3.15605e-07	1.96906e-07	Atf3/Ppp1r15a/Ddit3/Hmox1/Atf4/Egr1/Cebpb/Dnajb1	8
GO:0043620	BP	GO:0043620	regulation of DNA-templated transcription in response to stress	8/123	51/23328	2.49904e-10	3.76731e-07	2.35041e-07	Atf3/Ppp1r15a/Ddit3/Hmox1/Atf4/Egr1/Cebpb/Dnajb1	8
GO:0048608	BP	GO:0048608	reproductive structure development	17/123	477/23328	5.85084e-10	5.00712e-07	3.12393e-07	Ptn/Ptx3/Icam1/Igf2/Hes1/Cd44/H3f3b/Tiparp/Serpine1/Junb/Cdkn1c/Adamts1/Arid5b/Zfp36l1/Sox9/Cebpb/Vcam1	17
GO:0061458	BP	GO:0061458	reproductive system development	17/123	481/23328	6.64294e-10	5.00712e-07	3.12393e-07	Ptn/Ptx3/Icam1/Igf2/Hes1/Cd44/H3f3b/Tiparp/Serpine1/Junb/Cdkn1c/Adamts1/Arid5b/Zfp36l1/Sox9/Cebpb/Vcam1	17
GO:1903706	BP	GO:1903706	regulation of hemopoiesis	16/123	424/23328	8.58661e-10	5.06739e-07	3.16153e-07	Cxcl1/Dlk1/Ptn/Nfkbia/Irf1/Hes1/Zfp36/Cd44/Nfkbiz/Trib1/Pim1/Pnp/Zfp36l1/Il6/Cebpb/Sox4	16
GO:1903037	BP	GO:1903037	regulation of leukocyte cell-cell adhesion	14/123	309/23328	1.00844e-09	5.06739e-07	3.16153e-07	Ccl2/Irf1/Icam1/Igf2/Hes1/Cd44/Nfkbiz/Pnp/Il6/Cebpb/Vcam1/Has2/Klf4/Sox4	14
GO:1903039	BP	GO:1903039	positive regulation of leukocyte cell-cell adhesion	12/123	221/23328	2.21308e-09	9.53203e-07	5.94702e-07	Ccl2/Irf1/Icam1/Igf2/Hes1/Cd44/Nfkbiz/Pnp/Il6/Vcam1/Has2/Sox4	12
GO:0060537	BP	GO:0060537	muscle tissue development	16/123	470/23328	3.75383e-09	1.39217e-06	8.68572e-07	Ifrd1/Maff/Btg2/Atf3/Kdm6b/Meg3/Ddx5/Rcan1/Plagl1/Tiparp/Skil/Pim1/Zfand5/Hmgcr/Sox9/Egr1	16
GO:0007159	BP	GO:0007159	leukocyte cell-cell adhesion	14/123	345/23328	4.15573e-09	1.39217e-06	8.68572e-07	Ccl2/Irf1/Icam1/Igf2/Hes1/Cd44/Nfkbiz/Pnp/Il6/Cebpb/Vcam1/Has2/Klf4/Sox4	14
GO:1902041	BP	GO:1902041	regulation of extrinsic apoptotic signaling pathway via death domain receptors	7/123	49/23328	6.81683e-09	2.05528e-06	1.28228e-06	Icam1/Atf3/Skil/Serpine1/Tnfaip3/Thbs1/Hmox1	7
GO:0022407	BP	GO:0022407	regulation of cell-cell adhesion	15/123	427/23328	7.86525e-09	2.15579e-06	1.345e-06	Ccl2/Irf1/Icam1/Igf2/Hes1/Cd44/Nfkbiz/Tnfaip3/Pnp/Il6/Cebpb/Vcam1/Has2/Klf4/Sox4	15
GO:0050678	BP	GO:0050678	regulation of epithelial cell proliferation	14/123	372/23328	1.08069e-08	2.38314e-06	1.48684e-06	Ccl2/Dlk1/Ptn/Igf2/Hes1/Zfp36/Azin1/Tnfaip3/Thbs1/Hmox1/Zfp36l1/Sox9/Il6/Has2	14
GO:0050673	BP	GO:0050673	epithelial cell proliferation	15/123	438/23328	1.10452e-08	2.38314e-06	1.48684e-06	Ccl2/Dlk1/Ptn/Igf2/Hes1/Zfp36/Azin1/Tnfaip3/Thbs1/Hmox1/Zfp36l1/Sox9/Il6/Cebpb/Has2	15
GO:0071347	BP	GO:0071347	cellular response to interleukin-1	8/123	81/23328	1.1066e-08	2.38314e-06	1.48684e-06	Ccl2/Irf1/Nfkb1/Ccl7/Serpine1/Egr1/Il6/Cebpb	8
GO:0001649	BP	GO:0001649	osteoblast differentiation	11/123	205/23328	1.20471e-08	2.42147e-06	1.51075e-06	Dlk1/Igf2/Noct/H3f3b/Ddx5/Id3/Junb/Atf4/Sox9/Il6/Cebpb	11
GO:0071216	BP	GO:0071216	cellular response to biotic stimulus	13/123	320/23328	1.51756e-08	2.83869e-06	1.77105e-06	Ccl2/Cxcl1/Nfkbia/Cxcl2/Zfp36/Nfkb1/Cxcl10/Trib1/Ddit3/Serpine1/Tnfaip3/Il6/Cebpb	13
GO:0045786	BP	GO:0045786	negative regulation of cell cycle	15/123	451/23328	1.62922e-08	2.83869e-06	1.77105e-06	Ier3/Irf1/Btg2/Btg1/Ddit3/Skil/Tnfaip3/Ppp1r10/Thbs1/Sde2/Cdkn1c/Zfp36l1/Cdkn1a/Klf4/Sox4	15
GO:0022409	BP	GO:0022409	positive regulation of cell-cell adhesion	12/123	265/23328	1.69474e-08	2.83869e-06	1.77105e-06	Ccl2/Irf1/Icam1/Igf2/Hes1/Cd44/Nfkbiz/Pnp/Il6/Vcam1/Has2/Sox4	12
GO:0048660	BP	GO:0048660	regulation of smooth muscle cell proliferation	10/123	165/23328	1.79898e-08	2.85469e-06	1.78104e-06	Trib1/Tnfaip3/Thbs1/Hmox1/Adamts1/Hmgcr/Egr1/Il6/Cdkn1a/Klf4	10
GO:0048659	BP	GO:0048659	smooth muscle cell proliferation	10/123	170/23328	2.39171e-08	3.60551e-06	2.24947e-06	Trib1/Tnfaip3/Thbs1/Hmox1/Adamts1/Hmgcr/Egr1/Il6/Cdkn1a/Klf4	10
GO:0071222	BP	GO:0071222	cellular response to lipopolysaccharide	12/123	285/23328	3.78211e-08	5.43003e-06	3.38779e-06	Ccl2/Cxcl1/Nfkbia/Cxcl2/Zfp36/Nfkb1/Cxcl10/Trib1/Serpine1/Tnfaip3/Il6/Cebpb	12
GO:0070555	BP	GO:0070555	response to interleukin-1	8/123	96/23328	4.27158e-08	5.854e-06	3.6523e-06	Ccl2/Irf1/Nfkb1/Ccl7/Serpine1/Egr1/Il6/Cebpb	8
GO:0007517	BP	GO:0007517	muscle organ development	14/123	420/23328	4.92282e-08	6.1617e-06	3.84427e-06	Maff/Btg2/Atf3/Meg3/Ddx5/Rcan1/Plagl1/Skil/Pim1/Id3/Arid5b/Hmgcr/Egr1/Il6	14
GO:0033002	BP	GO:0033002	muscle cell proliferation	11/123	236/23328	5.12797e-08	6.1617e-06	3.84427e-06	Trib1/Pim1/Tnfaip3/Thbs1/Hmox1/Adamts1/Hmgcr/Egr1/Il6/Cdkn1a/Klf4	11
GO:1901342	BP	GO:1901342	regulation of vasculature development	13/123	356/23328	5.30935e-08	6.1617e-06	3.84427e-06	Ccl2/Ptn/Igf2/Tnfrsf12a/Btg1/Cxcl10/Hk2/Serpine1/Thbs1/Hmox1/Adamts1/Egr1/Klf4	13
GO:0071219	BP	GO:0071219	cellular response to molecule of bacterial origin	12/123	295/23328	5.51794e-08	6.1617e-06	3.84427e-06	Ccl2/Cxcl1/Nfkbia/Cxcl2/Zfp36/Nfkb1/Cxcl10/Trib1/Serpine1/Tnfaip3/Il6/Cebpb	12
GO:0097193	BP	GO:0097193	intrinsic apoptotic signaling pathway	12/123	295/23328	5.51794e-08	6.1617e-06	3.84427e-06	Ier3/Cd44/Ddx5/Ddit3/Skil/Dnaja1/Casp4/Hmox1/Atf4/Pnp/Cebpb/Cdkn1a	12
GO:0045785	BP	GO:0045785	positive regulation of cell adhesion	14/123	435/23328	7.58902e-08	8.11481e-06	5.06281e-06	Ccl2/Ptn/Irf1/Icam1/Igf2/Hes1/Cd44/Nfkbiz/Thbs1/Pnp/Il6/Vcam1/Has2/Sox4	14
GO:0032496	BP	GO:0032496	response to lipopolysaccharide	13/123	368/23328	7.80529e-08	8.11481e-06	5.06281e-06	Ccl2/Cxcl1/Nfkbia/Cxcl2/Zfp36/Nfkb1/Noct/Cxcl10/Trib1/Serpine1/Tnfaip3/Il6/Cebpb	13
GO:0045598	BP	GO:0045598	regulation of fat cell differentiation	9/123	146/23328	8.25526e-08	8.29654e-06	5.17619e-06	Dlk1/Hes1/Zfp36/Noct/Ddit3/Pim1/Insig1/Zfp36l1/Cebpb	9
GO:0050727	BP	GO:0050727	regulation of inflammatory response	13/123	372/23328	8.84648e-08	8.60392e-06	5.36797e-06	Tnfaip6/Ier3/Nfkbia/Zfp36/Cd44/Nfkb1/Nfkbiz/Serpine1/Tnfaip3/Casp4/Il6/Cebpb/Ldlr	13
GO:0007519	BP	GO:0007519	skeletal muscle tissue development	10/123	196/23328	9.17757e-08	8.647e-06	5.39484e-06	Maff/Btg2/Atf3/Meg3/Ddx5/Rcan1/Plagl1/Skil/Hmgcr/Egr1	10
GO:0045444	BP	GO:0045444	fat cell differentiation	11/123	252/23328	9.9823e-08	9.12019e-06	5.69007e-06	Dlk1/Hes1/Zfp36/Noct/Ddit3/Pim1/Insig1/Arid5b/Zfp36l1/Cebpb/Klf4	11
GO:0009743	BP	GO:0009743	response to carbohydrate	10/123	203/23328	1.27426e-07	1.12997e-05	7.04984e-06	Icam1/Nfkb1/Pim3/Thbs1/Irs2/Zfp36l1/Hmgcr/Egr1/Vcam1/Sox4	10
GO:0045765	BP	GO:0045765	regulation of angiogenesis	12/123	320/23328	1.33514e-07	1.15013e-05	7.17565e-06	Ccl2/Ptn/Igf2/Tnfrsf12a/Btg1/Cxcl10/Hk2/Serpine1/Thbs1/Hmox1/Adamts1/Klf4	12
GO:0030856	BP	GO:0030856	regulation of epithelial cell differentiation	9/123	156/23328	1.45775e-07	1.175e-05	7.33082e-06	Maff/Btg1/Hes1/Zfp36/Serpine1/Cdkn1c/Zfp36l1/Sox9/Cebpb	9
GO:0060538	BP	GO:0060538	skeletal muscle organ development	10/123	206/23328	1.46105e-07	1.175e-05	7.33082e-06	Maff/Btg2/Atf3/Meg3/Ddx5/Rcan1/Plagl1/Skil/Hmgcr/Egr1	10
GO:0002237	BP	GO:0002237	response to molecule of bacterial origin	13/123	389/23328	1.48093e-07	1.175e-05	7.33082e-06	Ccl2/Cxcl1/Nfkbia/Cxcl2/Zfp36/Nfkb1/Noct/Cxcl10/Trib1/Serpine1/Tnfaip3/Il6/Cebpb	13
GO:0002683	BP	GO:0002683	negative regulation of immune system process	14/123	462/23328	1.58512e-07	1.22542e-05	7.64537e-06	Nfkbia/Irf1/Igf2/Hes1/Zfp36/Cd44/Trib1/Tnfaip3/Thbs1/Hmox1/Zfp36l1/Sox9/Cebpb/Ldlr	14
GO:0009896	BP	GO:0009896	positive regulation of catabolic process	14/123	463/23328	1.62735e-07	1.22662e-05	7.65285e-06	Ier3/Btg2/Zfp36/Hk2/Trib1/Tiparp/Ddit3/Tnfaip3/Hmox1/Irs2/Zfp36l1/Sox9/Il6/Ldlr	14
GO:0001503	BP	GO:0001503	ossification	13/123	394/23328	1.71468e-07	1.26092e-05	7.86685e-06	Dlk1/Ptn/Igf2/Noct/H3f3b/Ddx5/Id3/Aspn/Junb/Atf4/Sox9/Il6/Cebpb	13
GO:0008625	BP	GO:0008625	extrinsic apoptotic signaling pathway via death domain receptors	7/123	78/23328	1.84787e-07	1.3265e-05	8.27603e-06	Icam1/Atf3/Skil/Serpine1/Tnfaip3/Thbs1/Hmox1	7
GO:0042326	BP	GO:0042326	negative regulation of phosphorylation	14/123	471/23328	2.00356e-07	1.39688e-05	8.71512e-06	Ier3/Gadd45b/Irf1/Atf3/Ppp1r15a/Trib1/Dnaja1/Tnfaip3/Cdkn1c/Irs2/Hmgcr/Il6/Cdkn1a/Klf4	14
GO:1901652	BP	GO:1901652	response to peptide	13/123	400/23328	2.03857e-07	1.39688e-05	8.71512e-06	Nfkbia/Irf1/Icam1/Igf2/Nfkb1/Tnfaip3/Casp4/Insig1/Irs2/Zfp36l1/Egr1/Vcam1/Sgk1	13
GO:0043433	BP	GO:0043433	negative regulation of DNA-binding transcription factor activity	9/123	164/23328	2.23318e-07	1.49623e-05	9.33496e-06	Nfkbia/Hes1/Trib1/Ddit3/Pim1/Tnfaip3/Id3/Hmox1/Klf4	9
GO:1990440	BP	GO:1990440	positive regulation of transcription from RNA polymerase II promoter in response to endoplasmic reticulum stress	4/123	11/23328	2.36003e-07	1.54685e-05	9.65076e-06	Atf3/Ddit3/Atf4/Cebpb	4
GO:0071356	BP	GO:0071356	cellular response to tumor necrosis factor	9/123	169/23328	2.88183e-07	1.84866e-05	1.15338e-05	Ccl2/Nfkbia/Irf1/Zfp36/Nfkb1/Ccl7/Casp4/Zfp36l1/Il6	9
GO:0051090	BP	GO:0051090	regulation of DNA-binding transcription factor activity	13/123	415/23328	3.1012e-07	1.94794e-05	1.21532e-05	Ifrd1/Nfkbia/Icam1/Hes1/Trib1/Ddit3/Pim1/Tnfaip3/Id3/Hmox1/Arid5b/Il6/Klf4	13
GO:0009611	BP	GO:0009611	response to wounding	14/123	492/23328	3.392e-07	2.08712e-05	1.30215e-05	Ccl2/Ptn/Tnfrsf12a/Zfp36/Cd44/Serpine1/Tnfaip3/Thbs1/Hmox1/Zfp36l1/Hmgcr/Il6/Cdkn1a/Klf4	14
GO:0001889	BP	GO:0001889	liver development	8/123	126/23328	3.54712e-07	2.13891e-05	1.33446e-05	Ptn/Hes1/Meg3/Tnfaip3/Hmox1/Sox9/Il6/Cebpb	8
GO:0001890	BP	GO:0001890	placenta development	9/123	174/23328	3.68824e-07	2.1804e-05	1.36035e-05	Ptn/Igf2/Hes1/Serpine1/Junb/Cdkn1c/Zfp36l1/Cebpb/Vcam1	9
GO:0050670	BP	GO:0050670	regulation of lymphocyte proliferation	10/123	231/23328	4.2146e-07	2.41695e-05	1.50793e-05	Irf1/Igf2/Hes1/Cd44/Pnp/Irs2/Il6/Cebpb/Vcam1/Cdkn1a	10
GO:0061008	BP	GO:0061008	hepaticobiliary system development	8/123	129/23328	4.24869e-07	2.41695e-05	1.50793e-05	Ptn/Hes1/Meg3/Tnfaip3/Hmox1/Sox9/Il6/Cebpb	8
GO:0032944	BP	GO:0032944	regulation of mononuclear cell proliferation	10/123	234/23328	4.74416e-07	2.64882e-05	1.65259e-05	Irf1/Igf2/Hes1/Cd44/Pnp/Irs2/Il6/Cebpb/Vcam1/Cdkn1a	10
GO:0045445	BP	GO:0045445	myoblast differentiation	7/123	93/23328	6.20769e-07	3.40295e-05	2.12309e-05	Btg1/Ddx5/Cxcl10/Ddit3/Id3/Zfp36l1/Sox9	7
GO:1904035	BP	GO:1904035	regulation of epithelial cell apoptotic process	7/123	94/23328	6.67806e-07	3.55803e-05	2.21985e-05	Icam1/Zfp36/Serpine1/Tnfaip3/Thbs1/Hmox1/Zfp36l1	7
GO:0007050	BP	GO:0007050	cell cycle arrest	8/123	137/23328	6.72662e-07	3.55803e-05	2.21985e-05	Irf1/Ddit3/Skil/Thbs1/Sde2/Cdkn1c/Cdkn1a/Sox4	8
GO:0034612	BP	GO:0034612	response to tumor necrosis factor	9/123	188/23328	7.07026e-07	3.66365e-05	2.28575e-05	Ccl2/Nfkbia/Irf1/Zfp36/Nfkb1/Ccl7/Casp4/Zfp36l1/Il6	9
GO:0014706	BP	GO:0014706	striated muscle tissue development	13/123	447/23328	7.16934e-07	3.66365e-05	2.28575e-05	Ifrd1/Maff/Btg2/Atf3/Kdm6b/Meg3/Ddx5/Rcan1/Plagl1/Skil/Pim1/Hmgcr/Egr1	13
GO:0001819	BP	GO:0001819	positive regulation of cytokine production	13/123	449/23328	7.53686e-07	3.78727e-05	2.36287e-05	Ccl2/Dlk1/Irf1/Rel/Ddit3/Serpine1/Casp4/Thbs1/Postn/Atf4/Egr1/Il6/Cebpb	13
GO:0070663	BP	GO:0070663	regulation of leukocyte proliferation	10/123	251/23328	8.99408e-07	4.44543e-05	2.7735e-05	Irf1/Igf2/Hes1/Cd44/Pnp/Irs2/Il6/Cebpb/Vcam1/Cdkn1a	10
GO:0032102	BP	GO:0032102	negative regulation of response to external stimulus	12/123	384/23328	9.29234e-07	4.51877e-05	2.81925e-05	Tnfaip6/Ier3/Igf2/Zfp36/Cd44/Nfkb1/Trib1/Serpine1/Tnfaip3/Thbs1/Hmgcr/Ldlr	12
GO:0001822	BP	GO:0001822	kidney development	11/123	318/23328	1.00931e-06	4.75805e-05	2.96854e-05	Hes1/Cd44/Tiparp/Vcan/Id3/Cdkn1c/Adamts1/Arid5b/Sox9/Egr1/Sox4	11
GO:0045661	BP	GO:0045661	regulation of myoblast differentiation	6/123	63/23328	1.01e-06	4.75805e-05	2.96854e-05	Btg1/Cxcl10/Ddit3/Id3/Zfp36l1/Sox9	6
GO:0050863	BP	GO:0050863	regulation of T cell activation	11/123	321/23328	1.10622e-06	5.13116e-05	3.20132e-05	Ccl2/Irf1/Igf2/Hes1/Cd44/Nfkbiz/Pnp/Il6/Cebpb/Vcam1/Sox4	11
GO:0045667	BP	GO:0045667	regulation of osteoblast differentiation	8/123	147/23328	1.14763e-06	5.24259e-05	3.27084e-05	Dlk1/Noct/Ddx5/Id3/Atf4/Sox9/Il6/Cebpb	8
GO:0050870	BP	GO:0050870	positive regulation of T cell activation	9/123	200/23328	1.18436e-06	5.32962e-05	3.32514e-05	Ccl2/Irf1/Igf2/Hes1/Nfkbiz/Pnp/Il6/Vcam1/Sox4	9
GO:0051348	BP	GO:0051348	negative regulation of transferase activity	10/123	260/23328	1.23727e-06	5.45381e-05	3.40262e-05	Gadd45b/Zfp36/Trib1/Dnaja1/Tnfaip3/Cdkn1c/Irs2/Hmgcr/Il6/Cdkn1a	10
GO:0070371	BP	GO:0070371	ERK1 and ERK2 cascade	11/123	325/23328	1.24814e-06	5.45381e-05	3.40262e-05	Ccl2/Icam1/Atf3/Cd44/Ccl7/Zfp36l1/Hmgcr/Sox9/Il6/Akap12/Klf4	11
GO:0048732	BP	GO:0048732	gland development	13/123	471/23328	1.28421e-06	5.53128e-05	3.45095e-05	Ptn/Igf2/Hes1/Meg3/Cd44/Tnfaip3/Hmox1/Cdkn1c/Irs2/Arid5b/Sox9/Il6/Cebpb	13
GO:0031099	BP	GO:0031099	regeneration	8/123	150/23328	1.33659e-06	5.67581e-05	3.54112e-05	Ifrd1/Ptn/Serpine1/Hmox1/Il6/Cebpb/Cdkn1a/Klf4	8
GO:2000377	BP	GO:2000377	regulation of reactive oxygen species metabolic process	9/123	207/23328	1.57502e-06	6.52897e-05	4.07341e-05	Cxcl1/Ier3/Ptx3/Icam1/Hk2/Thbs1/Il6/Cdkn1a/Klf4	9
GO:0072001	BP	GO:0072001	renal system development	11/123	333/23328	1.58081e-06	6.52897e-05	4.07341e-05	Hes1/Cd44/Tiparp/Vcan/Id3/Cdkn1c/Adamts1/Arid5b/Sox9/Egr1/Sox4	11
GO:0050679	BP	GO:0050679	positive regulation of epithelial cell proliferation	9/123	208/23328	1.63902e-06	6.6779e-05	4.16633e-05	Ccl2/Ptn/Igf2/Azin1/Tnfaip3/Hmox1/Sox9/Il6/Has2	9
GO:2001233	BP	GO:2001233	regulation of apoptotic signaling pathway	12/123	413/23328	1.98251e-06	7.9697e-05	4.97228e-05	Ier3/Icam1/Atf3/Tnfrsf12a/Cd44/Ddit3/Skil/Dnaja1/Serpine1/Tnfaip3/Thbs1/Hmox1	12
GO:0035264	BP	GO:0035264	multicellular organism growth	9/123	216/23328	2.23701e-06	8.87445e-05	5.53675e-05	Dlk1/H19/Igf2/Meg3/H3f3b/Cdkn1c/Arid5b/Zfp36l1/Clic4	9
GO:0006694	BP	GO:0006694	steroid biosynthetic process	8/123	161/23328	2.27339e-06	8.90166e-05	5.55373e-05	Igf2/Nfkb1/Hmgcs1/Cyp51/Insig1/Hmgcr/Msmo1/Egr1	8
GO:0001892	BP	GO:0001892	embryonic placenta development	7/123	114/23328	2.46095e-06	9.39209e-05	5.85971e-05	Igf2/Hes1/Junb/Cdkn1c/Zfp36l1/Cebpb/Vcam1	7
GO:2000379	BP	GO:2000379	positive regulation of reactive oxygen species metabolic process	7/123	114/23328	2.46095e-06	9.39209e-05	5.85971e-05	Cxcl1/Ptx3/Icam1/Thbs1/Il6/Cdkn1a/Klf4	7
GO:0001933	BP	GO:0001933	negative regulation of protein phosphorylation	12/123	425/23328	2.6634e-06	0.000100377	6.26249e-05	Gadd45b/Irf1/Atf3/Ppp1r15a/Trib1/Dnaja1/Tnfaip3/Cdkn1c/Hmgcr/Il6/Cdkn1a/Klf4	12
GO:2001236	BP	GO:2001236	regulation of extrinsic apoptotic signaling pathway	8/123	165/23328	2.73036e-06	0.00010163	6.34069e-05	Icam1/Atf3/Tnfrsf12a/Skil/Serpine1/Tnfaip3/Thbs1/Hmox1	8
GO:1903708	BP	GO:1903708	positive regulation of hemopoiesis	9/123	224/23328	3.01426e-06	0.000110829	6.91461e-05	Cxcl1/Dlk1/Irf1/Nfkbiz/Trib1/Pnp/Zfp36l1/Il6/Sox4	9
GO:1904019	BP	GO:1904019	epithelial cell apoptotic process	7/123	118/23328	3.09893e-06	0.000112569	7.02319e-05	Icam1/Zfp36/Serpine1/Tnfaip3/Thbs1/Hmox1/Zfp36l1	7
GO:0033673	BP	GO:0033673	negative regulation of kinase activity	9/123	227/23328	3.36043e-06	0.000120615	7.52517e-05	Gadd45b/Trib1/Dnaja1/Tnfaip3/Cdkn1c/Irs2/Hmgcr/Il6/Cdkn1a	9
GO:0016525	BP	GO:0016525	negative regulation of angiogenesis	7/123	122/23328	3.86935e-06	0.000137248	8.56289e-05	Ccl2/Ptn/Cxcl10/Serpine1/Thbs1/Adamts1/Klf4	7
GO:0042129	BP	GO:0042129	regulation of T cell proliferation	8/123	175/23328	4.22646e-06	0.000146924	9.16656e-05	Irf1/Igf2/Hes1/Cd44/Pnp/Il6/Cebpb/Vcam1	8
GO:0019221	BP	GO:0019221	cytokine-mediated signaling pathway	11/123	369/23328	4.2396e-06	0.000146924	9.16656e-05	Ccl2/Cxcl1/Nfkbia/Irf1/Cxcl2/Ccl7/Cxcl10/Casp4/Egr1/Il6/Klf6	11
GO:1901653	BP	GO:1901653	cellular response to peptide	10/123	299/23328	4.31247e-06	0.000147751	9.21816e-05	Irf1/Icam1/Igf2/Nfkb1/Casp4/Insig1/Irs2/Zfp36l1/Vcam1/Sgk1	10
GO:0048511	BP	GO:0048511	rhythmic process	10/123	301/23328	4.57394e-06	0.000152796	9.5329e-05	Ptn/Ptx3/Noct/Ddx5/Id3/Atf4/Adamts1/Egr1/Top1/Il6	10
GO:0008406	BP	GO:0008406	gonad development	9/123	236/23328	4.61175e-06	0.000152796	9.5329e-05	Ptx3/Icam1/H3f3b/Tiparp/Serpine1/Adamts1/Arid5b/Sox9/Cebpb	9
GO:0045930	BP	GO:0045930	negative regulation of mitotic cell cycle	9/123	236/23328	4.61175e-06	0.000152796	9.5329e-05	Ier3/Btg2/Btg1/Ppp1r10/Cdkn1c/Zfp36l1/Cdkn1a/Klf4/Sox4	9
GO:2000181	BP	GO:2000181	negative regulation of blood vessel morphogenesis	7/123	126/23328	4.79321e-06	0.000157082	9.80031e-05	Ccl2/Ptn/Cxcl10/Serpine1/Thbs1/Adamts1/Klf4	7
GO:0001655	BP	GO:0001655	urogenital system development	11/123	376/23328	5.06866e-06	0.000164323	0.000102521	Hes1/Cd44/Tiparp/Vcan/Id3/Cdkn1c/Adamts1/Arid5b/Sox9/Egr1/Sox4	11
GO:1902107	BP	GO:1902107	positive regulation of leukocyte differentiation	8/123	180/23328	5.20395e-06	0.000166914	0.000104137	Dlk1/Irf1/Nfkbiz/Trib1/Pnp/Zfp36l1/Il6/Sox4	8
GO:0045137	BP	GO:0045137	development of primary sexual characteristics	9/123	240/23328	5.28503e-06	0.00016773	0.000104646	Ptx3/Icam1/H3f3b/Tiparp/Serpine1/Adamts1/Arid5b/Sox9/Cebpb	9
GO:0030278	BP	GO:0030278	regulation of ossification	9/123	241/23328	5.46595e-06	0.000171665	0.000107101	Dlk1/Ptn/Noct/Ddx5/Id3/Atf4/Sox9/Il6/Cebpb	9
GO:0008202	BP	GO:0008202	steroid metabolic process	10/123	309/23328	5.7623e-06	0.000177279	0.000110604	Igf2/Nfkb1/Tiparp/Hmgcs1/Cyp51/Insig1/Hmgcr/Msmo1/Egr1/Ldlr	10
GO:1902105	BP	GO:1902105	regulation of leukocyte differentiation	10/123	309/23328	5.7623e-06	0.000177279	0.000110604	Dlk1/Irf1/Cd44/Nfkbiz/Trib1/Pnp/Zfp36l1/Il6/Cebpb/Sox4	10
GO:0014910	BP	GO:0014910	regulation of smooth muscle cell migration	6/123	85/23328	5.91527e-06	0.000177534	0.000110763	Trib1/Serpine1/Postn/Adamts1/Egr1/Has2	6
GO:0006695	BP	GO:0006695	cholesterol biosynthetic process	5/123	49/23328	5.94723e-06	0.000177534	0.000110763	Hmgcs1/Cyp51/Insig1/Hmgcr/Msmo1	5
GO:1902653	BP	GO:1902653	secondary alcohol biosynthetic process	5/123	49/23328	5.94723e-06	0.000177534	0.000110763	Hmgcs1/Cyp51/Insig1/Hmgcr/Msmo1	5
GO:0036003	BP	GO:0036003	positive regulation of transcription from RNA polymerase II promoter in response to stress	4/123	23/23328	6.02996e-06	0.000178238	0.000111203	Atf3/Ddit3/Atf4/Cebpb	4
GO:0009749	BP	GO:0009749	response to glucose	8/123	185/23328	6.36648e-06	0.000186359	0.000116269	Icam1/Pim3/Thbs1/Irs2/Hmgcr/Egr1/Vcam1/Sox4	8
GO:0009746	BP	GO:0009746	response to hexose	8/123	188/23328	7.16414e-06	0.000205815	0.000128408	Icam1/Pim3/Thbs1/Irs2/Hmgcr/Egr1/Vcam1/Sox4	8
GO:0046651	BP	GO:0046651	lymphocyte proliferation	10/123	317/23328	7.20946e-06	0.000205815	0.000128408	Irf1/Igf2/Hes1/Cd44/Pnp/Irs2/Il6/Cebpb/Vcam1/Cdkn1a	10
GO:0035914	BP	GO:0035914	skeletal muscle cell differentiation	6/123	88/23328	7.23596e-06	0.000205815	0.000128408	Maff/Btg2/Atf3/Ddx5/Plagl1/Egr1	6
GO:0034284	BP	GO:0034284	response to monosaccharide	8/123	189/23328	7.44812e-06	0.00020987	0.000130937	Icam1/Pim3/Thbs1/Irs2/Hmgcr/Egr1/Vcam1/Sox4	8
GO:0032943	BP	GO:0032943	mononuclear cell proliferation	10/123	320/23328	7.82801e-06	0.000218532	0.000136342	Irf1/Igf2/Hes1/Cd44/Pnp/Irs2/Il6/Cebpb/Vcam1/Cdkn1a	10
GO:0031331	BP	GO:0031331	positive regulation of cellular catabolic process	11/123	396/23328	8.26711e-06	0.000228673	0.000142669	Btg2/Zfp36/Hk2/Trib1/Ddit3/Tnfaip3/Hmox1/Irs2/Zfp36l1/Il6/Ldlr	11
GO:0050671	BP	GO:0050671	positive regulation of lymphocyte proliferation	7/123	138/23328	8.73101e-06	0.000239044	0.000149139	Igf2/Hes1/Pnp/Irs2/Il6/Vcam1/Cdkn1a	7
GO:0048662	BP	GO:0048662	negative regulation of smooth muscle cell proliferation	5/123	53/23328	8.80063e-06	0.000239044	0.000149139	Trib1/Tnfaip3/Hmox1/Cdkn1a/Klf4	5
GO:0002696	BP	GO:0002696	positive regulation of leukocyte activation	12/123	479/23328	8.97064e-06	0.000241486	0.000150663	Ccl2/Irf1/Igf2/Hes1/Nfkbiz/Thbs1/Pnp/Irs2/Il6/Vcam1/Cdkn1a/Sox4	12
GO:1901343	BP	GO:1901343	negative regulation of vasculature development	7/123	139/23328	9.15419e-06	0.000244247	0.000152385	Ccl2/Ptn/Cxcl10/Serpine1/Thbs1/Adamts1/Klf4	7
GO:0014909	BP	GO:0014909	smooth muscle cell migration	6/123	92/23328	9.35907e-06	0.000247523	0.000154429	Trib1/Serpine1/Postn/Adamts1/Egr1/Has2	6
GO:0032946	BP	GO:0032946	positive regulation of mononuclear cell proliferation	7/123	140/23328	9.59424e-06	0.000251536	0.000156933	Igf2/Hes1/Pnp/Irs2/Il6/Vcam1/Cdkn1a	7
GO:2000637	BP	GO:2000637	positive regulation of gene silencing by miRNA	4/123	26/23328	1.00566e-05	0.000257612	0.000160724	Zfp36/Nfkb1/Ddx5/Il6	4
GO:0001818	BP	GO:0001818	negative regulation of cytokine production	9/123	260/23328	1.00653e-05	0.000257612	0.000160724	Zfp36/Nfkb1/Rel/Ddit3/Tnfaip3/Thbs1/Hmox1/Il6/Klf4	9
GO:0016051	BP	GO:0016051	carbohydrate biosynthetic process	8/123	197/23328	1.00823e-05	0.000257612	0.000160724	Atf3/Igf2/Nfkb1/Has1/Atf4/Irs2/Il6/Has2	8
GO:0016126	BP	GO:0016126	sterol biosynthetic process	5/123	55/23328	1.05791e-05	0.000268034	0.000167226	Hmgcs1/Cyp51/Insig1/Hmgcr/Msmo1	5
GO:0030212	BP	GO:0030212	hyaluronan metabolic process	4/123	27/23328	1.17576e-05	0.000292968	0.000182782	Cd44/Nfkb1/Has1/Has2	4
GO:0060148	BP	GO:0060148	positive regulation of posttranscriptional gene silencing	4/123	27/23328	1.17576e-05	0.000292968	0.000182782	Zfp36/Nfkb1/Ddx5/Il6	4
GO:0050867	BP	GO:0050867	positive regulation of cell activation	12/123	496/23328	1.2706e-05	0.000314004	0.000195907	Ccl2/Irf1/Igf2/Hes1/Nfkbiz/Thbs1/Pnp/Irs2/Il6/Vcam1/Cdkn1a/Sox4	12
GO:0051251	BP	GO:0051251	positive regulation of lymphocyte activation	11/123	416/23328	1.31008e-05	0.000321129	0.000200352	Ccl2/Irf1/Igf2/Hes1/Nfkbiz/Pnp/Irs2/Il6/Vcam1/Cdkn1a/Sox4	11
GO:0032103	BP	GO:0032103	positive regulation of response to external stimulus	11/123	418/23328	1.36978e-05	0.000329252	0.000205419	Ccl2/Cxcl1/Ptn/Nfkbia/Nfkbiz/Cxcl10/Serpine1/Thbs1/Il6/Cebpb/Ldlr	11
GO:0010761	BP	GO:0010761	fibroblast migration	5/123	58/23328	1.37598e-05	0.000329252	0.000205419	Has1/Zfand5/Thbs1/Arid5b/Akap12	5
GO:0061614	BP	GO:0061614	pri-miRNA transcription by RNA polymerase II	5/123	58/23328	1.37598e-05	0.000329252	0.000205419	Nfkb1/Ddx5/Sox9/Egr1/Klf4	5
GO:0006469	BP	GO:0006469	negative regulation of protein kinase activity	8/123	207/23328	1.44428e-05	0.000342874	0.000213919	Gadd45b/Trib1/Dnaja1/Tnfaip3/Cdkn1c/Hmgcr/Il6/Cdkn1a	8
GO:0070661	BP	GO:0070661	leukocyte proliferation	10/123	344/23328	1.46587e-05	0.000345282	0.000215421	Irf1/Igf2/Hes1/Cd44/Pnp/Irs2/Il6/Cebpb/Vcam1/Cdkn1a	10
GO:1904018	BP	GO:1904018	positive regulation of vasculature development	8/123	208/23328	1.4955e-05	0.000349529	0.00021807	Igf2/Btg1/Hk2/Serpine1/Thbs1/Hmox1/Egr1/Klf4	8
GO:0070098	BP	GO:0070098	chemokine-mediated signaling pathway	5/123	60/23328	1.62632e-05	0.000377181	0.000235322	Ccl2/Cxcl1/Cxcl2/Ccl7/Cxcl10	5
GO:0070665	BP	GO:0070665	positive regulation of leukocyte proliferation	7/123	152/23328	1.63947e-05	0.000377327	0.000235414	Igf2/Hes1/Pnp/Irs2/Il6/Vcam1/Cdkn1a	7
GO:0001667	BP	GO:0001667	ameboidal-type cell migration	11/123	427/23328	1.66866e-05	0.000381138	0.000237791	Igf2/Has1/Serpine1/Zfand5/Thbs1/Hmox1/Arid5b/Sox9/Has2/Akap12/Klf4	11
GO:0042098	BP	GO:0042098	T cell proliferation	8/123	213/23328	1.7751e-05	0.000402401	0.000251057	Irf1/Igf2/Hes1/Cd44/Pnp/Il6/Cebpb/Vcam1	8
GO:0071322	BP	GO:0071322	cellular response to carbohydrate stimulus	7/123	155/23328	1.86064e-05	0.000418643	0.000261191	Icam1/Nfkb1/Pim3/Zfp36l1/Hmgcr/Vcam1/Sox4	7
GO:0050728	BP	GO:0050728	negative regulation of inflammatory response	7/123	156/23328	1.93961e-05	0.000433181	0.000270261	Tnfaip6/Ier3/Zfp36/Cd44/Nfkb1/Tnfaip3/Ldlr	7
GO:1903707	BP	GO:1903707	negative regulation of hemopoiesis	7/123	157/23328	2.02134e-05	0.000443461	0.000276675	Nfkbia/Irf1/Hes1/Zfp36/Cd44/Trib1/Zfp36l1	7
GO:0062012	BP	GO:0062012	regulation of small molecule metabolic process	10/123	358/23328	2.06436e-05	0.000443461	0.000276675	Ier3/Igf2/Nfkb1/Insig1/Irs2/Sox9/Egr1/Il6/Ldlr/Has2	10
GO:0045662	BP	GO:0045662	negative regulation of myoblast differentiation	4/123	31/23328	2.0739e-05	0.000443461	0.000276675	Cxcl10/Ddit3/Id3/Sox9	4
GO:0072574	BP	GO:0072574	hepatocyte proliferation	4/123	31/23328	2.0739e-05	0.000443461	0.000276675	Ptn/Tnfaip3/Il6/Cebpb	4
GO:0072575	BP	GO:0072575	epithelial cell proliferation involved in liver morphogenesis	4/123	31/23328	2.0739e-05	0.000443461	0.000276675	Ptn/Tnfaip3/Il6/Cebpb	4
GO:1902042	BP	GO:1902042	negative regulation of extrinsic apoptotic signaling pathway via death domain receptors	4/123	31/23328	2.0739e-05	0.000443461	0.000276675	Icam1/Serpine1/Tnfaip3/Hmox1	4
GO:0014812	BP	GO:0014812	muscle cell migration	6/123	106/23328	2.10859e-05	0.000447704	0.000279322	Trib1/Serpine1/Postn/Adamts1/Egr1/Has2	6
GO:0050900	BP	GO:0050900	leukocyte migration	10/123	360/23328	2.165e-05	0.000453805	0.000283128	Ccl2/Cxcl1/Ptn/Cxcl2/Icam1/Ccl7/Cxcl10/Serpine1/Thbs1/Vcam1	10
GO:0030595	BP	GO:0030595	leukocyte chemotaxis	8/123	219/23328	2.16743e-05	0.000453805	0.000283128	Ccl2/Cxcl1/Ptn/Cxcl2/Ccl7/Cxcl10/Serpine1/Thbs1	8
GO:1903510	BP	GO:1903510	mucopolysaccharide metabolic process	5/123	64/23328	2.23255e-05	0.000464217	0.000289624	Cd44/Nfkb1/Has1/Ugdh/Has2	5
GO:0048661	BP	GO:0048661	positive regulation of smooth muscle cell proliferation	6/123	108/23328	2.34508e-05	0.00048415	0.00030206	Thbs1/Hmox1/Adamts1/Hmgcr/Egr1/Il6	6
GO:0060669	BP	GO:0060669	embryonic placenta morphogenesis	4/123	32/23328	2.36053e-05	0.00048415	0.00030206	Igf2/Cdkn1c/Zfp36l1/Vcam1	4
GO:0072593	BP	GO:0072593	reactive oxygen species metabolic process	9/123	292/23328	2.52429e-05	0.000514239	0.000320833	Cxcl1/Ier3/Ptx3/Icam1/Hk2/Thbs1/Il6/Cdkn1a/Klf4	9
GO:0072576	BP	GO:0072576	liver morphogenesis	4/123	33/23328	2.6752e-05	0.000541324	0.000337731	Ptn/Tnfaip3/Il6/Cebpb	4
GO:0008630	BP	GO:0008630	intrinsic apoptotic signaling pathway in response to DNA damage	6/123	111/23328	2.73941e-05	0.000550622	0.000343532	Ier3/Cd44/Skil/Hmox1/Pnp/Cdkn1a	6
GO:0031348	BP	GO:0031348	negative regulation of defense response	8/123	228/23328	2.89083e-05	0.000577209	0.00036012	Tnfaip6/Ier3/Igf2/Zfp36/Cd44/Nfkb1/Tnfaip3/Ldlr	8
GO:0097421	BP	GO:0097421	liver regeneration	3/123	12/23328	3.03948e-05	0.000602897	0.000376146	Hmox1/Il6/Cebpb	3
GO:0045600	BP	GO:0045600	positive regulation of fat cell differentiation	5/123	69/23328	3.22235e-05	0.000634993	0.000396171	Zfp36/Noct/Pim1/Zfp36l1/Cebpb	5
GO:0009991	BP	GO:0009991	response to extracellular stimulus	10/123	378/23328	3.27722e-05	0.000641611	0.0004003	Atf3/Zfp36/Noct/Ddit3/Pim1/Postn/Atf4/Vcam1/Ldlr/Cdkn1a	10
GO:0008585	BP	GO:0008585	female gonad development	6/123	115/23328	3.34639e-05	0.000647823	0.000404175	Ptx3/Tiparp/Serpine1/Adamts1/Arid5b/Cebpb	6
GO:0060326	BP	GO:0060326	cell chemotaxis	9/123	303/23328	3.37025e-05	0.000647823	0.000404175	Ccl2/Cxcl1/Ptn/Cxcl2/Ccl7/Cxcl10/Serpine1/Thbs1/Vcam1	9
GO:0097191	BP	GO:0097191	extrinsic apoptotic signaling pathway	8/123	233/23328	3.37341e-05	0.000647823	0.000404175	Icam1/Atf3/Tnfrsf12a/Skil/Serpine1/Tnfaip3/Thbs1/Hmox1	8
GO:0032922	BP	GO:0032922	circadian regulation of gene expression	5/123	70/23328	3.45568e-05	0.000651179	0.000406269	Noct/Id3/Atf4/Egr1/Top1	5
GO:1990868	BP	GO:1990868	response to chemokine	5/123	70/23328	3.45568e-05	0.000651179	0.000406269	Ccl2/Cxcl1/Cxcl2/Ccl7/Cxcl10	5
GO:1990869	BP	GO:1990869	cellular response to chemokine	5/123	70/23328	3.45568e-05	0.000651179	0.000406269	Ccl2/Cxcl1/Cxcl2/Ccl7/Cxcl10	5
GO:0070372	BP	GO:0070372	regulation of ERK1 and ERK2 cascade	9/123	308/23328	3.82777e-05	0.000716815	0.00044722	Ccl2/Icam1/Atf3/Cd44/Ccl7/Hmgcr/Il6/Akap12/Klf4	9
GO:0046545	BP	GO:0046545	development of primary female sexual characteristics	6/123	118/23328	3.86892e-05	0.000720049	0.000449237	Ptx3/Tiparp/Serpine1/Adamts1/Arid5b/Cebpb	6
GO:0043271	BP	GO:0043271	negative regulation of ion transport	7/123	174/23328	3.9084e-05	0.000722934	0.000451037	Icam1/Hes1/Gem/Thbs1/Atf4/Irs2/Rrad	7
GO:0007548	BP	GO:0007548	sex differentiation	9/123	315/23328	4.55591e-05	0.000837565	0.000522555	Ptx3/Icam1/H3f3b/Tiparp/Serpine1/Adamts1/Arid5b/Sox9/Cebpb	9
GO:0030213	BP	GO:0030213	hyaluronan biosynthetic process	3/123	14/23328	4.99031e-05	0.000911865	0.000568911	Nfkb1/Has1/Has2	3
GO:0000079	BP	GO:0000079	regulation of cyclin-dependent protein serine/threonine kinase activity	5/123	76/23328	5.14371e-05	0.00092864	0.000579377	Ccnl1/Pim1/Tnfaip3/Cdkn1c/Cdkn1a	5
GO:0000271	BP	GO:0000271	polysaccharide biosynthetic process	5/123	76/23328	5.14371e-05	0.00092864	0.000579377	Igf2/Nfkb1/Has1/Irs2/Has2	5
GO:0032885	BP	GO:0032885	regulation of polysaccharide biosynthetic process	4/123	39/23328	5.24748e-05	0.000941735	0.000587546	Igf2/Nfkb1/Irs2/Has2	4
GO:0071621	BP	GO:0071621	granulocyte chemotaxis	6/123	126/23328	5.58809e-05	0.000996928	0.000621981	Ccl2/Cxcl1/Cxcl2/Ccl7/Cxcl10/Thbs1	6
GO:1903034	BP	GO:1903034	regulation of response to wounding	7/123	186/23328	5.96519e-05	0.00105794	0.000660049	Ccl2/Ptn/Tnfrsf12a/Serpine1/Thbs1/Hmgcr/Klf4	7
GO:0048705	BP	GO:0048705	skeletal system morphogenesis	8/123	253/23328	6.03172e-05	0.00106349	0.000663508	Csrnp1/Tiparp/Zfand5/Thbs1/Insig1/Arid5b/Sox9/Has2	8
GO:1902043	BP	GO:1902043	positive regulation of extrinsic apoptotic signaling pathway via death domain receptors	3/123	15/23328	6.21387e-05	0.00108923	0.000679571	Atf3/Skil/Thbs1	3
GO:0030098	BP	GO:0030098	lymphocyte differentiation	10/123	409/23328	6.34515e-05	0.00110573	0.00068986	Irf1/Itm2a/Cd44/Nfkbiz/Tnfaip3/Pnp/Zfp36l1/Egr1/Il6/Sox4	10
GO:0045766	BP	GO:0045766	positive regulation of angiogenesis	7/123	188/23328	6.3813e-05	0.00110573	0.00068986	Igf2/Btg1/Hk2/Serpine1/Thbs1/Hmox1/Klf4	7
GO:0048872	BP	GO:0048872	homeostasis of number of cells	9/123	330/23328	6.51754e-05	0.00112288	0.000700562	Ccl2/Zfp36/Cd44/Skil/Tnfaip3/Hmox1/Zfp36l1/Sox9/Il6	9
GO:1904029	BP	GO:1904029	regulation of cyclin-dependent protein kinase activity	5/123	80/23328	6.5817e-05	0.00112749	0.000703439	Ccnl1/Pim1/Tnfaip3/Cdkn1c/Cdkn1a	5
GO:0008203	BP	GO:0008203	cholesterol metabolic process	6/123	130/23328	6.65127e-05	0.00113297	0.000706858	Hmgcs1/Cyp51/Insig1/Hmgcr/Msmo1/Ldlr	6
GO:0062197	BP	GO:0062197	cellular response to chemical stress	9/123	332/23328	6.82615e-05	0.00115623	0.000721368	Kdm6b/Ddit3/Dnaja1/Tnfaip3/Thbs1/Hmox1/Atf4/Zfp36l1/Il6	9
GO:0045619	BP	GO:0045619	regulation of lymphocyte differentiation	7/123	192/23328	7.28487e-05	0.00122341	0.000763283	Irf1/Cd44/Nfkbiz/Pnp/Zfp36l1/Il6/Sox4	7
GO:0070997	BP	GO:0070997	neuron death	10/123	416/23328	7.30394e-05	0.00122341	0.000763283	Btg2/Cxcl2/Rel/Ddit3/Mt1/Hmox1/Atf4/Egr1/Il6/Cebpb	10
GO:0009791	BP	GO:0009791	post-embryonic development	6/123	134/23328	7.87011e-05	0.00131096	0.000817905	Dlk1/Csrnp1/Meg3/Tiparp/Arid5b/Klf4	6
GO:0043491	BP	GO:0043491	protein kinase B signaling	7/123	196/23328	8.29036e-05	0.00136935	0.000854336	Igf2/Ddit3/Thbs1/Zfp36l1/Sox9/Il6/Klf4	7
GO:0051384	BP	GO:0051384	response to glucocorticoid	5/123	84/23328	8.31149e-05	0.00136935	0.000854336	Zfp36/Zfp36l1/Il6/Eif4e/Sgk1	5
GO:0006024	BP	GO:0006024	glycosaminoglycan biosynthetic process	4/123	44/23328	8.48627e-05	0.00138303	0.000862871	Nfkb1/Has1/Ugdh/Has2	4
GO:0071385	BP	GO:0071385	cellular response to glucocorticoid stimulus	4/123	44/23328	8.48627e-05	0.00138303	0.000862871	Zfp36/Zfp36l1/Eif4e/Sgk1	4
GO:0030203	BP	GO:0030203	glycosaminoglycan metabolic process	5/123	85/23328	8.79398e-05	0.00142548	0.000889352	Cd44/Nfkb1/Has1/Ugdh/Has2	5
GO:0046165	BP	GO:0046165	alcohol biosynthetic process	6/123	138/23328	9.26073e-05	0.00148768	0.000928158	Nfkb1/Hmgcs1/Cyp51/Insig1/Hmgcr/Msmo1	6
GO:0061756	BP	GO:0061756	leukocyte adhesion to vascular endothelial cell	4/123	45/23328	9.27639e-05	0.00148768	0.000928158	Icam1/Il6/Vcam1/Klf4	4
GO:0016125	BP	GO:0016125	sterol metabolic process	6/123	139/23328	9.63721e-05	0.00153736	0.000959159	Hmgcs1/Cyp51/Insig1/Hmgcr/Msmo1/Ldlr	6
GO:0032881	BP	GO:0032881	regulation of polysaccharide metabolic process	4/123	46/23328	0.000101186	0.00159726	0.000996527	Igf2/Nfkb1/Irs2/Has2	4
GO:0071384	BP	GO:0071384	cellular response to corticosteroid stimulus	4/123	46/23328	0.000101186	0.00159726	0.000996527	Zfp36/Zfp36l1/Eif4e/Sgk1	4
GO:0031960	BP	GO:0031960	response to corticosteroid	5/123	88/23328	0.000103716	0.00162866	0.00101612	Zfp36/Zfp36l1/Il6/Eif4e/Sgk1	5
GO:1902652	BP	GO:1902652	secondary alcohol metabolic process	6/123	141/23328	0.000104267	0.00162883	0.00101623	Hmgcs1/Cyp51/Insig1/Hmgcr/Msmo1/Ldlr	6
GO:0071674	BP	GO:0071674	mononuclear cell migration	5/123	89/23328	0.000109429	0.00169453	0.00105722	Ccl2/Ccl7/Cxcl10/Serpine1/Thbs1	5
GO:0060964	BP	GO:0060964	regulation of gene silencing by miRNA	4/123	47/23328	0.00011015	0.00169453	0.00105722	Zfp36/Nfkb1/Ddx5/Il6	4
GO:1900153	BP	GO:1900153	positive regulation of nuclear-transcribed mRNA catabolic process, deadenylation-dependent decay	3/123	18/23328	0.000110159	0.00169453	0.00105722	Btg2/Zfp36/Zfp36l1	3
GO:0003007	BP	GO:0003007	heart morphogenesis	8/123	277/23328	0.000113251	0.00172921	0.00107885	Hes1/Pim1/Thbs1/Adamts1/Arl13b/Sox9/Has2/Sox4	8
GO:0006417	BP	GO:0006417	regulation of translation	9/123	355/23328	0.00011356	0.00172921	0.00107885	Btg2/Rpl10/Zfp36/Ppp1r15a/Thbs1/Zfp36l1/Il6/Eif4e/Sox4	9
GO:0045429	BP	GO:0045429	positive regulation of nitric oxide biosynthetic process	4/123	48/23328	0.000119676	0.00180291	0.00112484	Ptx3/Icam1/Il6/Klf4	4
GO:0071560	BP	GO:0071560	cellular response to transforming growth factor beta stimulus	7/123	208/23328	0.000120062	0.00180291	0.00112484	Ccl2/Skil/Serpine1/Aspn/Thbs1/Zfp36l1/Sox9	7
GO:0071900	BP	GO:0071900	regulation of protein serine/threonine kinase activity	10/123	442/23328	0.000120194	0.00180291	0.00112484	Gadd45b/Ccnl1/Trib1/Pim1/Dnaja1/Tnfaip3/Thbs1/Cdkn1c/Hmgcr/Cdkn1a	10
GO:0045787	BP	GO:0045787	positive regulation of cell cycle	9/123	358/23328	0.000120997	0.00180597	0.00112674	Igf2/Hes1/Azin1/Pim1/Ppp1r10/Adamts1/Eif4e/Cdkn1a/Sox4	9
GO:0030217	BP	GO:0030217	T cell differentiation	8/123	282/23328	0.000128088	0.0019024	0.0011869	Irf1/Cd44/Nfkbiz/Pnp/Zfp36l1/Egr1/Il6/Sox4	8
GO:0046638	BP	GO:0046638	positive regulation of alpha-beta T cell differentiation	4/123	49/23328	0.000129785	0.0019088	0.00119089	Irf1/Nfkbiz/Pnp/Il6	4
GO:1904407	BP	GO:1904407	positive regulation of nitric oxide metabolic process	4/123	49/23328	0.000129785	0.0019088	0.00119089	Ptx3/Icam1/Il6/Klf4	4
GO:0035270	BP	GO:0035270	endocrine system development	6/123	147/23328	0.000131079	0.00191846	0.00119692	Hes1/Cdkn1c/Arid5b/Sox9/Il6/Sox4	6
GO:0071774	BP	GO:0071774	response to fibroblast growth factor	5/123	93/23328	0.000134737	0.00195822	0.00122173	Zfp36/Cd44/Thbs1/Zfp36l1/Ier2	5
GO:0071559	BP	GO:0071559	response to transforming growth factor beta	7/123	212/23328	0.000135094	0.00195822	0.00122173	Ccl2/Skil/Serpine1/Aspn/Thbs1/Zfp36l1/Sox9	7
GO:0060147	BP	GO:0060147	regulation of posttranscriptional gene silencing	4/123	50/23328	0.000140499	0.00200722	0.0012523	Zfp36/Nfkb1/Ddx5/Il6	4
GO:0060966	BP	GO:0060966	regulation of gene silencing by RNA	4/123	50/23328	0.000140499	0.00200722	0.0012523	Zfp36/Nfkb1/Ddx5/Il6	4
GO:0007613	BP	GO:0007613	memory	6/123	149/23328	0.000141138	0.00200722	0.0012523	Ptn/Igf2/Rcan1/Egr1/Ldlr/Sgk1	6
GO:0046660	BP	GO:0046660	female sex differentiation	6/123	149/23328	0.000141138	0.00200722	0.0012523	Ptx3/Tiparp/Serpine1/Adamts1/Arid5b/Cebpb	6
GO:0010634	BP	GO:0010634	positive regulation of epithelial cell migration	6/123	150/23328	0.000146392	0.00207217	0.00129282	Igf2/Serpine1/Thbs1/Hmox1/Sox9/Has2	6
GO:0070374	BP	GO:0070374	positive regulation of ERK1 and ERK2 cascade	7/123	216/23328	0.000151621	0.00212185	0.00132382	Ccl2/Icam1/Cd44/Ccl7/Hmgcr/Il6/Akap12	7
GO:0000288	BP	GO:0000288	nuclear-transcribed mRNA catabolic process, deadenylation-dependent decay	4/123	51/23328	0.000151838	0.00212185	0.00132382	Btg2/Zfp36/Noct/Zfp36l1	4
GO:1900151	BP	GO:1900151	regulation of nuclear-transcribed mRNA catabolic process, deadenylation-dependent decay	3/123	20/23328	0.000152717	0.00212185	0.00132382	Btg2/Zfp36/Zfp36l1	3
GO:2000136	BP	GO:2000136	regulation of cell proliferation involved in heart morphogenesis	3/123	20/23328	0.000152717	0.00212185	0.00132382	Hes1/Pim1/Sox9	3
GO:0007162	BP	GO:0007162	negative regulation of cell adhesion	8/123	290/23328	0.000155149	0.00213486	0.00133193	Irf1/Cd44/Serpine1/Tnfaip3/Thbs1/Postn/Cebpb/Klf4	8
GO:0007623	BP	GO:0007623	circadian rhythm	7/123	217/23328	0.000155998	0.00213486	0.00133193	Noct/Ddx5/Id3/Atf4/Egr1/Top1/Il6	7
GO:0002690	BP	GO:0002690	positive regulation of leukocyte chemotaxis	5/123	96/23328	0.000156485	0.00213486	0.00133193	Ccl2/Ptn/Cxcl10/Serpine1/Thbs1	5
GO:0031016	BP	GO:0031016	pancreas development	5/123	96/23328	0.000156485	0.00213486	0.00133193	Igf2/Hes1/Sox9/Il6/Sox4	5
GO:0050729	BP	GO:0050729	positive regulation of inflammatory response	6/123	152/23328	0.000157364	0.00213718	0.00133338	Nfkbia/Nfkbiz/Serpine1/Il6/Cebpb/Ldlr	6
GO:0048545	BP	GO:0048545	response to steroid hormone	7/123	218/23328	0.000160478	0.00216969	0.00135367	Zfp36/Ddx5/Dnaja1/Zfp36l1/Il6/Eif4e/Sgk1	7
GO:1904036	BP	GO:1904036	negative regulation of epithelial cell apoptotic process	4/123	52/23328	0.000163824	0.00220504	0.00137572	Icam1/Serpine1/Tnfaip3/Hmox1	4
GO:0097529	BP	GO:0097529	myeloid leukocyte migration	7/123	219/23328	0.000165061	0.00221182	0.00137995	Ccl2/Cxcl1/Cxcl2/Ccl7/Cxcl10/Serpine1/Thbs1	7
GO:0022612	BP	GO:0022612	gland morphogenesis	6/123	154/23328	0.000168977	0.00225428	0.00140644	Ptn/Cd44/Tnfaip3/Sox9/Il6/Cebpb	6
GO:0097530	BP	GO:0097530	granulocyte migration	6/123	155/23328	0.000175033	0.00231565	0.00144473	Ccl2/Cxcl1/Cxcl2/Ccl7/Cxcl10/Thbs1	6
GO:0061323	BP	GO:0061323	cell proliferation involved in heart morphogenesis	3/123	21/23328	0.000177485	0.00231565	0.00144473	Hes1/Pim1/Sox9	3
GO:0090026	BP	GO:0090026	positive regulation of monocyte chemotaxis	3/123	21/23328	0.000177485	0.00231565	0.00144473	Ccl2/Cxcl10/Serpine1	3
GO:1901214	BP	GO:1901214	regulation of neuron death	9/123	377/23328	0.000178204	0.00231565	0.00144473	Btg2/Rel/Ddit3/Mt1/Hmox1/Atf4/Egr1/Il6/Cebpb	9
GO:0030593	BP	GO:0030593	neutrophil chemotaxis	5/123	99/23328	0.000180821	0.00231565	0.00144473	Ccl2/Cxcl1/Cxcl2/Ccl7/Cxcl10	5
GO:0062014	BP	GO:0062014	negative regulation of small molecule metabolic process	5/123	99/23328	0.000180821	0.00231565	0.00144473	Ier3/Nfkb1/Insig1/Sox9/Il6	5
GO:0070167	BP	GO:0070167	regulation of biomineral tissue development	5/123	99/23328	0.000180821	0.00231565	0.00144473	Ptn/Aspn/Atf4/Sox9/Cebpb	5
GO:0110149	BP	GO:0110149	regulation of biomineralization	5/123	99/23328	0.000180821	0.00231565	0.00144473	Ptn/Aspn/Atf4/Sox9/Cebpb	5
GO:0002687	BP	GO:0002687	positive regulation of leukocyte migration	6/123	156/23328	0.000181258	0.00231565	0.00144473	Ccl2/Ptn/Icam1/Cxcl10/Serpine1/Thbs1	6
GO:0071248	BP	GO:0071248	cellular response to metal ion	6/123	156/23328	0.000181258	0.00231565	0.00144473	Mt2/Fosb/Mt1/Hmox1/Junb/Clic4	6
GO:0042102	BP	GO:0042102	positive regulation of T cell proliferation	5/123	100/23328	0.000189542	0.00239465	0.00149402	Igf2/Hes1/Pnp/Il6/Vcam1	5
GO:0014009	BP	GO:0014009	glial cell proliferation	4/123	54/23328	0.000189825	0.00239465	0.00149402	Ptn/Hes1/Il6/Sox4	4
GO:0034113	BP	GO:0034113	heterotypic cell-cell adhesion	4/123	54/23328	0.000189825	0.00239465	0.00149402	Cd44/Tnfaip3/Vcam1/Klf4	4
GO:0007611	BP	GO:0007611	learning or memory	8/123	299/23328	0.000191058	0.00240016	0.00149746	Ptn/Btg2/Igf2/Rcan1/Hmgcr/Egr1/Ldlr/Sgk1	8
GO:0045580	BP	GO:0045580	regulation of T cell differentiation	6/123	159/23328	0.00020099	0.00250407	0.00156229	Irf1/Cd44/Nfkbiz/Pnp/Il6/Sox4	6
GO:0071383	BP	GO:0071383	cellular response to steroid hormone stimulus	6/123	159/23328	0.00020099	0.00250407	0.00156229	Zfp36/Ddx5/Dnaja1/Zfp36l1/Eif4e/Sgk1	6
GO:0045604	BP	GO:0045604	regulation of epidermal cell differentiation	4/123	55/23328	0.000203883	0.0025193	0.00157178	Maff/Hes1/Zfp36/Zfp36l1	4
GO:2000351	BP	GO:2000351	regulation of endothelial cell apoptotic process	4/123	55/23328	0.000203883	0.0025193	0.00157178	Icam1/Serpine1/Tnfaip3/Thbs1	4
GO:0045624	BP	GO:0045624	positive regulation of T-helper cell differentiation	3/123	22/23328	0.000204719	0.0025193	0.00157179	Irf1/Nfkbiz/Il6	3
GO:0071241	BP	GO:0071241	cellular response to inorganic substance	7/123	227/23328	0.000205677	0.0025208	0.00157272	Mt2/Fosb/Mt1/Thbs1/Hmox1/Junb/Clic4	7
GO:0045582	BP	GO:0045582	positive regulation of T cell differentiation	5/123	102/23328	0.000207944	0.00253826	0.00158362	Irf1/Nfkbiz/Pnp/Il6/Sox4	5
GO:0006023	BP	GO:0006023	aminoglycan biosynthetic process	4/123	56/23328	0.000218677	0.00263724	0.00164537	Nfkb1/Has1/Ugdh/Has2	4
GO:0071675	BP	GO:0071675	regulation of mononuclear cell migration	4/123	56/23328	0.000218677	0.00263724	0.00164537	Ccl2/Cxcl10/Serpine1/Thbs1	4
GO:1902893	BP	GO:1902893	regulation of pri-miRNA transcription by RNA polymerase II	4/123	56/23328	0.000218677	0.00263724	0.00164537	Nfkb1/Sox9/Egr1/Klf4	4
GO:0031214	BP	GO:0031214	biomineral tissue development	6/123	162/23328	0.00022238	0.00266062	0.00165996	Dlk1/Ptn/Aspn/Atf4/Sox9/Cebpb	6
GO:0110148	BP	GO:0110148	biomineralization	6/123	162/23328	0.00022238	0.00266062	0.00165996	Dlk1/Ptn/Aspn/Atf4/Sox9/Cebpb	6
GO:2001234	BP	GO:2001234	negative regulation of apoptotic signaling pathway	7/123	231/23328	0.000228816	0.00272679	0.00170124	Ier3/Icam1/Cd44/Dnaja1/Serpine1/Tnfaip3/Hmox1	7
GO:0001678	BP	GO:0001678	cellular glucose homeostasis	6/123	163/23328	0.000229895	0.00272887	0.00170254	Icam1/Hk2/Pim3/Hmgcr/Vcam1/Sox4	6
GO:0002548	BP	GO:0002548	monocyte chemotaxis	4/123	57/23328	0.000234228	0.00275131	0.00171653	Ccl2/Ccl7/Cxcl10/Serpine1	4
GO:0002313	BP	GO:0002313	mature B cell differentiation involved in immune response	3/123	23/23328	0.000234523	0.00275131	0.00171653	Itm2a/Tnfaip3/Il6	3
GO:0071276	BP	GO:0071276	cellular response to cadmium ion	3/123	23/23328	0.000234523	0.00275131	0.00171653	Mt2/Mt1/Hmox1	3
GO:0046634	BP	GO:0046634	regulation of alpha-beta T cell activation	5/123	105/23328	0.000238062	0.002782	0.00173568	Irf1/Cd44/Nfkbiz/Pnp/Il6	5
GO:0006022	BP	GO:0006022	aminoglycan metabolic process	5/123	106/23328	0.000248803	0.00287238	0.00179207	Cd44/Nfkb1/Has1/Ugdh/Has2	5
GO:0035710	BP	GO:0035710	CD4-positive, alpha-beta T cell activation	5/123	106/23328	0.000248803	0.00287238	0.00179207	Irf1/Cd44/Nfkbiz/Il6/Cebpb	5
GO:0009895	BP	GO:0009895	negative regulation of catabolic process	8/123	311/23328	0.000249312	0.00287238	0.00179207	Ier3/Zfp36/Noct/Azin1/Cyp51/Tnfaip3/Hmox1/Hmgcr	8
GO:0032655	BP	GO:0032655	regulation of interleukin-12 production	4/123	58/23328	0.000250559	0.00287238	0.00179207	Irf1/Nfkb1/Rel/Thbs1	4
GO:0072577	BP	GO:0072577	endothelial cell apoptotic process	4/123	58/23328	0.000250559	0.00287238	0.00179207	Icam1/Serpine1/Tnfaip3/Thbs1	4
GO:0042176	BP	GO:0042176	regulation of protein catabolic process	9/123	395/23328	0.000251674	0.00287423	0.00179323	Ier3/Trib1/Azin1/Tiparp/Cyp51/Tnfaip3/Hmgcr/Sox9/Ldlr	9
GO:0046631	BP	GO:0046631	alpha-beta T cell activation	6/123	166/23328	0.000253647	0.0028791	0.00179626	Irf1/Cd44/Nfkbiz/Pnp/Il6/Cebpb	6
GO:0010632	BP	GO:0010632	regulation of epithelial cell migration	7/123	235/23328	0.00025401	0.0028791	0.00179626	Igf2/Serpine1/Thbs1/Hmox1/Sox9/Has2/Klf4	7
GO:0045736	BP	GO:0045736	negative regulation of cyclin-dependent protein serine/threonine kinase activity	3/123	24/23328	0.000266996	0.00301154	0.00187889	Tnfaip3/Cdkn1c/Cdkn1a	3
GO:0044773	BP	GO:0044773	mitotic DNA damage checkpoint	4/123	59/23328	0.000267692	0.00301154	0.00187889	Ier3/Ppp1r10/Cdkn1a/Sox4	4
GO:0000956	BP	GO:0000956	nuclear-transcribed mRNA catabolic process	5/123	108/23328	0.000271387	0.00303049	0.00189072	Btg2/Zfp36/Noct/Ddx5/Zfp36l1	5
GO:0043255	BP	GO:0043255	regulation of carbohydrate biosynthetic process	5/123	108/23328	0.000271387	0.00303049	0.00189072	Igf2/Nfkb1/Irs2/Il6/Has2	5
GO:1904950	BP	GO:1904950	negative regulation of establishment of protein localization	6/123	169/23328	0.000279289	0.00310722	0.00193859	Pim3/Dnaja1/Cyp51/Insig1/Hmgcr/Il6	6
GO:0060324	BP	GO:0060324	face development	4/123	60/23328	0.000285652	0.00314321	0.00196104	Csrnp1/Tiparp/Zfand5/Arid5b	4
GO:0060711	BP	GO:0060711	labyrinthine layer development	4/123	60/23328	0.000285652	0.00314321	0.00196104	Hes1/Junb/Zfp36l1/Vcam1	4
GO:2001238	BP	GO:2001238	positive regulation of extrinsic apoptotic signaling pathway	4/123	60/23328	0.000285652	0.00314321	0.00196104	Atf3/Tnfrsf12a/Skil/Thbs1	4
GO:0019827	BP	GO:0019827	stem cell population maintenance	6/123	171/23328	0.000297485	0.00326151	0.00203485	Ptn/Hes1/Sox9/Eif4e/Klf4/Sox4	6
GO:0034114	BP	GO:0034114	regulation of heterotypic cell-cell adhesion	3/123	25/23328	0.00030224	0.00330164	0.00205989	Cd44/Tnfaip3/Klf4	3
GO:0032615	BP	GO:0032615	interleukin-12 production	4/123	61/23328	0.000304459	0.00330196	0.00206009	Irf1/Nfkb1/Rel/Thbs1	4
GO:0042698	BP	GO:0042698	ovulation cycle	4/123	61/23328	0.000304459	0.00330196	0.00206009	Ptn/Ptx3/Adamts1/Egr1	4
GO:0019218	BP	GO:0019218	regulation of steroid metabolic process	5/123	111/23328	0.000308142	0.00332992	0.00207753	Igf2/Nfkb1/Insig1/Egr1/Ldlr	5
GO:0014911	BP	GO:0014911	positive regulation of smooth muscle cell migration	4/123	62/23328	0.000324139	0.00344112	0.00214691	Postn/Adamts1/Egr1/Has2	4
GO:0030330	BP	GO:0030330	DNA damage response, signal transduction by p53 class mediator	4/123	62/23328	0.000324139	0.00344112	0.00214691	Cd44/Ddx5/Cdkn1a/Sox4	4
GO:0031018	BP	GO:0031018	endocrine pancreas development	4/123	62/23328	0.000324139	0.00344112	0.00214691	Hes1/Sox9/Il6/Sox4	4
GO:0031640	BP	GO:0031640	killing of cells of other organism	4/123	62/23328	0.000324139	0.00344112	0.00214691	Ccl2/Cxcl1/Cxcl2/Cxcl10	4
GO:0051926	BP	GO:0051926	negative regulation of calcium ion transport	4/123	62/23328	0.000324139	0.00344112	0.00214691	Icam1/Hes1/Gem/Rrad	4
GO:0034248	BP	GO:0034248	regulation of cellular amide metabolic process	9/123	410/23328	0.000330687	0.00349832	0.00218259	Btg2/Rpl10/Zfp36/Ppp1r15a/Thbs1/Zfp36l1/Il6/Eif4e/Sox4	9
GO:0098727	BP	GO:0098727	maintenance of cell number	6/123	175/23328	0.000336663	0.00354908	0.00221427	Ptn/Hes1/Sox9/Eif4e/Klf4/Sox4	6
GO:0007263	BP	GO:0007263	nitric oxide mediated signal transduction	3/123	26/23328	0.000340351	0.00355072	0.00221529	Mt2/Mt1/Thbs1	3
GO:0031100	BP	GO:0031100	animal organ regeneration	3/123	26/23328	0.000340351	0.00355072	0.00221529	Hmox1/Il6/Cebpb	3
GO:1904030	BP	GO:1904030	negative regulation of cyclin-dependent protein kinase activity	3/123	26/23328	0.000340351	0.00355072	0.00221529	Tnfaip3/Cdkn1c/Cdkn1a	3
GO:1903428	BP	GO:1903428	positive regulation of reactive oxygen species biosynthetic process	4/123	63/23328	0.000344713	0.00358383	0.00223594	Ptx3/Icam1/Il6/Klf4	4
GO:0005976	BP	GO:0005976	polysaccharide metabolic process	5/123	114/23328	0.000348551	0.00361128	0.00225307	Igf2/Nfkb1/Has1/Irs2/Has2	5
GO:0034976	BP	GO:0034976	response to endoplasmic reticulum stress	7/123	249/23328	0.000360344	0.00372068	0.00232133	Atf3/Ppp1r15a/Ddit3/Casp4/Thbs1/Atf4/Cebpb	7
GO:0001776	BP	GO:0001776	leukocyte homeostasis	5/123	115/23328	0.000362874	0.0037301	0.0023272	Ccl2/Cd44/Skil/Tnfaip3/Il6	5
GO:0045668	BP	GO:0045668	negative regulation of osteoblast differentiation	4/123	64/23328	0.000366206	0.0037301	0.0023272	Dlk1/Noct/Id3/Sox9	4
GO:0048008	BP	GO:0048008	platelet-derived growth factor receptor signaling pathway	4/123	64/23328	0.000366206	0.0037301	0.0023272	Csrnp1/Tiparp/Zfand5/Arid5b	4
GO:0070059	BP	GO:0070059	intrinsic apoptotic signaling pathway in response to endoplasmic reticulum stress	4/123	64/23328	0.000366206	0.0037301	0.0023272	Ddit3/Casp4/Atf4/Cebpb	4
GO:1901215	BP	GO:1901215	negative regulation of neuron death	7/123	251/23328	0.00037808	0.00383332	0.0023916	Btg2/Rel/Mt1/Hmox1/Atf4/Il6/Cebpb	7
GO:0048745	BP	GO:0048745	smooth muscle tissue development	3/123	27/23328	0.000381425	0.00383332	0.0023916	Tiparp/Zfand5/Sox9	3
GO:0071677	BP	GO:0071677	positive regulation of mononuclear cell migration	3/123	27/23328	0.000381425	0.00383332	0.0023916	Ccl2/Cxcl10/Serpine1	3
GO:1904994	BP	GO:1904994	regulation of leukocyte adhesion to vascular endothelial cell	3/123	27/23328	0.000381425	0.00383332	0.0023916	Icam1/Il6/Klf4	3
GO:0042246	BP	GO:0042246	tissue regeneration	4/123	65/23328	0.00038864	0.00386716	0.00241271	Ifrd1/Ptn/Serpine1/Cdkn1a	4
GO:0044774	BP	GO:0044774	mitotic DNA integrity checkpoint	4/123	65/23328	0.00038864	0.00386716	0.00241271	Ier3/Ppp1r10/Cdkn1a/Sox4	4
GO:2000514	BP	GO:2000514	regulation of CD4-positive, alpha-beta T cell activation	4/123	65/23328	0.00038864	0.00386716	0.00241271	Irf1/Cd44/Nfkbiz/Il6	4
GO:0006986	BP	GO:0006986	response to unfolded protein	5/123	117/23328	0.000392849	0.00387072	0.00241493	Atf3/Ppp1r15a/Ddit3/Thbs1/Atf4	5
GO:0045621	BP	GO:0045621	positive regulation of lymphocyte differentiation	5/123	117/23328	0.000392849	0.00387072	0.00241493	Irf1/Nfkbiz/Pnp/Il6/Sox4	5
GO:0071901	BP	GO:0071901	negative regulation of protein serine/threonine kinase activity	5/123	117/23328	0.000392849	0.00387072	0.00241493	Dnaja1/Tnfaip3/Cdkn1c/Hmgcr/Cdkn1a	5
GO:0071375	BP	GO:0071375	cellular response to peptide hormone stimulus	7/123	253/23328	0.000396508	0.00389404	0.00242948	Irf1/Igf2/Nfkb1/Insig1/Irs2/Zfp36l1/Sgk1	7
GO:0043434	BP	GO:0043434	response to peptide hormone	8/123	336/23328	0.000417834	0.00407693	0.00254359	Irf1/Igf2/Nfkb1/Insig1/Irs2/Zfp36l1/Egr1/Sgk1	8
GO:0050890	BP	GO:0050890	cognition	8/123	336/23328	0.000417834	0.00407693	0.00254359	Ptn/Btg2/Igf2/Rcan1/Hmgcr/Egr1/Ldlr/Sgk1	8
GO:0090025	BP	GO:0090025	regulation of monocyte chemotaxis	3/123	28/23328	0.000425556	0.00413888	0.00258224	Ccl2/Cxcl10/Serpine1	3
GO:0042063	BP	GO:0042063	gliogenesis	8/123	338/23328	0.000434567	0.00421292	0.00262843	Ccl2/Ptn/Hes1/Vcan/Sox9/Il6/Ldlr/Sox4	8
GO:0030282	BP	GO:0030282	bone mineralization	5/123	120/23328	0.000441272	0.00426422	0.00266044	Dlk1/Ptn/Aspn/Atf4/Sox9	5
GO:0010959	BP	GO:0010959	regulation of metal ion transport	9/123	427/23328	0.000444001	0.00427688	0.00266834	Cxcl1/Icam1/Hes1/Cxcl10/Serpine1/Gem/Atf4/Sgk1/Rrad	9
GO:0002688	BP	GO:0002688	regulation of leukocyte chemotaxis	5/123	121/23328	0.000458372	0.00437866	0.00273183	Ccl2/Ptn/Cxcl10/Serpine1/Thbs1	5
GO:0030968	BP	GO:0030968	endoplasmic reticulum unfolded protein response	4/123	68/23328	0.000461828	0.00437866	0.00273183	Atf3/Ppp1r15a/Ddit3/Atf4	4
GO:0033692	BP	GO:0033692	cellular polysaccharide biosynthetic process	4/123	68/23328	0.000461828	0.00437866	0.00273183	Igf2/Has1/Irs2/Has2	4
GO:0046635	BP	GO:0046635	positive regulation of alpha-beta T cell activation	4/123	68/23328	0.000461828	0.00437866	0.00273183	Irf1/Nfkbiz/Pnp/Il6	4
GO:0046637	BP	GO:0046637	regulation of alpha-beta T cell differentiation	4/123	68/23328	0.000461828	0.00437866	0.00273183	Irf1/Nfkbiz/Pnp/Il6	4
GO:0035094	BP	GO:0035094	response to nicotine	3/123	29/23328	0.000472838	0.00446899	0.00278819	Igf2/Nfkb1/Hmox1	3
GO:0003158	BP	GO:0003158	endothelium development	5/123	122/23328	0.000475967	0.0044845	0.00279787	Icam1/Btg1/Kdm6b/Cxcl10/Clic4	5
GO:0002262	BP	GO:0002262	myeloid cell homeostasis	6/123	187/23328	0.000478888	0.00449797	0.00280627	Ccl2/Zfp36/Cd44/Hmox1/Zfp36l1/Il6	6
GO:0032677	BP	GO:0032677	regulation of interleukin-8 production	4/123	69/23328	0.000488266	0.00455765	0.00284351	Ddit3/Serpine1/Il6/Klf4	4
GO:0045428	BP	GO:0045428	regulation of nitric oxide biosynthetic process	4/123	69/23328	0.000488266	0.00455765	0.00284351	Ptx3/Icam1/Il6/Klf4	4
GO:0002695	BP	GO:0002695	negative regulation of leukocyte activation	6/123	189/23328	0.000506558	0.00470376	0.00293467	Irf1/Cd44/Tnfaip3/Hmox1/Cebpb/Ldlr	6
GO:0031667	BP	GO:0031667	response to nutrient levels	8/123	346/23328	0.000507039	0.00470376	0.00293467	Atf3/Zfp36/Ddit3/Pim1/Postn/Atf4/Ldlr/Cdkn1a	8
GO:1990266	BP	GO:1990266	neutrophil migration	5/123	124/23328	0.000512678	0.00474148	0.0029582	Ccl2/Cxcl1/Cxcl2/Ccl7/Cxcl10	5
GO:1901990	BP	GO:1901990	regulation of mitotic cell cycle phase transition	7/123	265/23328	0.00052274	0.00479614	0.00299231	Ier3/Cdkn1c/Adamts1/Zfp36l1/Cdkn1a/Klf4/Sox4	7
GO:0002335	BP	GO:0002335	mature B cell differentiation	3/123	30/23328	0.00052336	0.00479614	0.00299231	Itm2a/Tnfaip3/Il6	3
GO:0043372	BP	GO:0043372	positive regulation of CD4-positive, alpha-beta T cell differentiation	3/123	30/23328	0.00052336	0.00479614	0.00299231	Irf1/Nfkbiz/Il6	3
GO:0042060	BP	GO:0042060	wound healing	8/123	349/23328	0.000536622	0.00490277	0.00305883	Ccl2/Tnfrsf12a/Cd44/Serpine1/Thbs1/Hmox1/Hmgcr/Cdkn1a	8
GO:0002697	BP	GO:0002697	regulation of immune effector process	9/123	440/23328	0.000550757	0.00501671	0.00312992	Ccl2/Cxcl1/Irf1/Igf2/Nfkbiz/Tnfaip3/Hmox1/Pnp/Il6	9
GO:0009913	BP	GO:0009913	epidermal cell differentiation	6/123	193/23328	0.000565626	0.00513663	0.00320473	Maff/Hes1/Zfp36/Zfp36l1/Clic4/Klf4	6
GO:0008299	BP	GO:0008299	isoprenoid biosynthetic process	3/123	31/23328	0.000577213	0.00521047	0.0032508	Idi1/Hmgcs1/Hmgcr	3
GO:0009225	BP	GO:0009225	nucleotide-sugar metabolic process	3/123	31/23328	0.000577213	0.00521047	0.0032508	Gfpt2/Ugdh/Uap1	3
GO:0043523	BP	GO:0043523	regulation of neuron apoptotic process	7/123	270/23328	0.000583965	0.00525569	0.00327901	Btg2/Ddit3/Mt1/Hmox1/Atf4/Egr1/Cebpb	7
GO:0006109	BP	GO:0006109	regulation of carbohydrate metabolic process	6/123	195/23328	0.000597098	0.00535789	0.00334278	Ier3/Igf2/Nfkb1/Irs2/Il6/Has2	6
GO:0002699	BP	GO:0002699	positive regulation of immune effector process	7/123	273/23328	0.000623353	0.00556038	0.00346911	Ccl2/Cxcl1/Irf1/Nfkbiz/Hmox1/Pnp/Il6	7
GO:0042593	BP	GO:0042593	glucose homeostasis	7/123	273/23328	0.000623353	0.00556038	0.00346911	Icam1/Hk2/Pim3/Hmgcr/Il6/Vcam1/Sox4	7
GO:0010574	BP	GO:0010574	regulation of vascular endothelial growth factor production	3/123	32/23328	0.000634482	0.00561514	0.00350328	Ccl2/Atf4/Il6	3
GO:2000352	BP	GO:2000352	negative regulation of endothelial cell apoptotic process	3/123	32/23328	0.000634482	0.00561514	0.00350328	Icam1/Serpine1/Tnfaip3	3
GO:0010038	BP	GO:0010038	response to metal ion	7/123	274/23328	0.000636942	0.00561514	0.00350328	Mt2/Fosb/Mt1/Thbs1/Hmox1/Junb/Clic4	7
GO:0033500	BP	GO:0033500	carbohydrate homeostasis	7/123	274/23328	0.000636942	0.00561514	0.00350328	Icam1/Hk2/Pim3/Hmgcr/Il6/Vcam1/Sox4	7
GO:0032637	BP	GO:0032637	interleukin-8 production	4/123	75/23328	0.000669995	0.00588932	0.00367433	Ddit3/Serpine1/Il6/Klf4	4
GO:0001906	BP	GO:0001906	cell killing	6/123	200/23328	0.000681744	0.00597517	0.0037279	Ccl2/Cxcl1/Cxcl2/Igf2/Cxcl10/Pnp	6
GO:0030336	BP	GO:0030336	negative regulation of cell migration	7/123	278/23328	0.000693667	0.00604453	0.00377117	Ptn/Has1/Trib1/Serpine1/Thbs1/Clic4/Klf4	7
GO:0031349	BP	GO:0031349	positive regulation of defense response	7/123	278/23328	0.000693667	0.00604453	0.00377117	Cxcl1/Nfkbia/Nfkbiz/Serpine1/Il6/Cebpb/Ldlr	7
GO:0006006	BP	GO:0006006	glucose metabolic process	6/123	202/23328	0.000718092	0.00623933	0.0038927	Atf3/Igf2/Hk2/Atf4/Irs2/Il6	6
GO:0071496	BP	GO:0071496	cellular response to external stimulus	7/123	280/23328	0.000723495	0.00626821	0.00391072	Atf3/Pim1/Postn/Atf4/Sox9/Vcam1/Cdkn1a	7
GO:0001936	BP	GO:0001936	regulation of endothelial cell proliferation	5/123	134/23328	0.000729115	0.0062988	0.00392981	Ccl2/Dlk1/Igf2/Thbs1/Hmox1	5
GO:0002285	BP	GO:0002285	lymphocyte activation involved in immune response	6/123	203/23328	0.000736819	0.00632	0.00394303	Irf1/Icam1/Itm2a/Nfkbiz/Tnfaip3/Il6	6
GO:0060485	BP	GO:0060485	mesenchyme development	7/123	281/23328	0.000738785	0.00632	0.00394303	Hes1/Ddx5/Thbs1/Zfp36l1/Sox9/Il6/Has2	7
GO:0006809	BP	GO:0006809	nitric oxide biosynthetic process	4/123	77/23328	0.000739953	0.00632	0.00394303	Ptx3/Icam1/Il6/Klf4	4
GO:0031397	BP	GO:0031397	negative regulation of protein ubiquitination	4/123	77/23328	0.000739953	0.00632	0.00394303	Dnaja1/Tnfaip3/Sqstm1/Sox4	4
GO:0007178	BP	GO:0007178	transmembrane receptor protein serine/threonine kinase signaling pathway	8/123	368/23328	0.000758139	0.00645139	0.00402501	Ccl2/Hes1/Meg3/Ddx5/Skil/Aspn/Thbs1/Egr1	8
GO:1904646	BP	GO:1904646	cellular response to amyloid-beta	3/123	34/23328	0.000759616	0.00645139	0.00402501	Icam1/Casp4/Vcam1	3
GO:0032088	BP	GO:0032088	negative regulation of NF-kappaB transcription factor activity	4/123	78/23328	0.0007768	0.00652382	0.0040702	Nfkbia/Ddit3/Tnfaip3/Klf4	4
GO:0050810	BP	GO:0050810	regulation of steroid biosynthetic process	4/123	78/23328	0.0007768	0.00652382	0.0040702	Igf2/Nfkb1/Insig1/Egr1	4
GO:0060563	BP	GO:0060563	neuroepithelial cell differentiation	4/123	78/23328	0.0007768	0.00652382	0.0040702	Hes1/Serpine1/Cebpb/Sox4	4
GO:1903036	BP	GO:1903036	positive regulation of response to wounding	4/123	78/23328	0.0007768	0.00652382	0.0040702	Ccl2/Ptn/Serpine1/Thbs1	4
GO:0002366	BP	GO:0002366	leukocyte activation involved in immune response	7/123	285/23328	0.000802525	0.00672114	0.00419331	Irf1/Icam1/Itm2a/Nfkbiz/Tnfaip3/Hmox1/Il6	7
GO:0010837	BP	GO:0010837	regulation of keratinocyte proliferation	3/123	35/23328	0.000827647	0.00689325	0.00430068	Zfp36/Zfp36l1/Has2	3
GO:0046686	BP	GO:0046686	response to cadmium ion	3/123	35/23328	0.000827647	0.00689325	0.00430068	Mt2/Mt1/Hmox1	3
GO:0032651	BP	GO:0032651	regulation of interleukin-1 beta production	4/123	80/23328	0.000854352	0.00705718	0.00440296	Tnfaip3/Casp4/Egr1/Il6	4
GO:0034637	BP	GO:0034637	cellular carbohydrate biosynthetic process	4/123	80/23328	0.000854352	0.00705718	0.00440296	Igf2/Has1/Irs2/Has2	4
GO:0060968	BP	GO:0060968	regulation of gene silencing	4/123	80/23328	0.000854352	0.00705718	0.00440296	Zfp36/Nfkb1/Ddx5/Il6	4
GO:0002263	BP	GO:0002263	cell activation involved in immune response	7/123	289/23328	0.00087054	0.00715624	0.00446477	Irf1/Icam1/Itm2a/Nfkbiz/Tnfaip3/Hmox1/Il6	7
GO:0044772	BP	GO:0044772	mitotic cell cycle phase transition	8/123	376/23328	0.000871092	0.00715624	0.00446477	Ier3/Cdkn1c/Adamts1/Zfp36l1/Eif4e/Cdkn1a/Klf4/Sox4	8
GO:0050866	BP	GO:0050866	negative regulation of cell activation	6/123	210/23328	0.000878721	0.00717979	0.00447946	Irf1/Cd44/Tnfaip3/Hmox1/Cebpb/Ldlr	6
GO:2000027	BP	GO:2000027	regulation of animal organ morphogenesis	6/123	210/23328	0.000878721	0.00717979	0.00447946	Ptn/Hes1/Pim1/Tnfaip3/Aspn/Sox9	6
GO:0045682	BP	GO:0045682	regulation of epidermis development	4/123	81/23328	0.000895105	0.00722156	0.00450552	Maff/Hes1/Zfp36/Zfp36l1	4
GO:0046209	BP	GO:0046209	nitric oxide metabolic process	4/123	81/23328	0.000895105	0.00722156	0.00450552	Ptx3/Icam1/Il6/Klf4	4
GO:0010573	BP	GO:0010573	vascular endothelial growth factor production	3/123	36/23328	0.000899429	0.00722156	0.00450552	Ccl2/Atf4/Il6	3
GO:0070306	BP	GO:0070306	lens fiber cell differentiation	3/123	36/23328	0.000899429	0.00722156	0.00450552	Skil/Cdkn1c/Atf4	3
GO:0097242	BP	GO:0097242	amyloid-beta clearance	3/123	36/23328	0.000899429	0.00722156	0.00450552	Cyp51/Hmgcr/Ldlr	3
GO:2000516	BP	GO:2000516	positive regulation of CD4-positive, alpha-beta T cell activation	3/123	36/23328	0.000899429	0.00722156	0.00450552	Irf1/Nfkbiz/Il6	3
GO:0042180	BP	GO:0042180	cellular ketone metabolic process	6/123	211/23328	0.000900599	0.00722156	0.00450552	Coq10b/Insig1/Irs2/Hmgcr/Sox9/Egr1	6
GO:2000146	BP	GO:2000146	negative regulation of cell motility	7/123	291/23328	0.000906213	0.0072473	0.00452158	Ptn/Has1/Trib1/Serpine1/Thbs1/Clic4/Klf4	7
GO:0035966	BP	GO:0035966	response to topologically incorrect protein	5/123	141/23328	0.000916908	0.00731343	0.00456284	Atf3/Ppp1r15a/Ddit3/Thbs1/Atf4	5
GO:0044262	BP	GO:0044262	cellular carbohydrate metabolic process	7/123	292/23328	0.000924477	0.00735435	0.00458837	Ier3/Igf2/Hk2/Has1/Irs2/Il6/Has2	7
GO:0002819	BP	GO:0002819	regulation of adaptive immune response	6/123	213/23328	0.000945615	0.00748935	0.00467259	Irf1/Cd44/Nfkbiz/Tnfaip3/Pnp/Il6	6
GO:1901991	BP	GO:1901991	negative regulation of mitotic cell cycle phase transition	5/123	142/23328	0.000946415	0.00748935	0.00467259	Ier3/Zfp36l1/Cdkn1a/Klf4/Sox4	5
GO:0002931	BP	GO:0002931	response to ischemia	3/123	37/23328	0.000975042	0.0076756	0.00478879	Hk2/Rcan1/Egr1	3
GO:0071514	BP	GO:0071514	genetic imprinting	3/123	37/23328	0.000975042	0.0076756	0.00478879	H19/Meg3/Cdkn1c	3
GO:0010631	BP	GO:0010631	epithelial cell migration	7/123	295/23328	0.000981018	0.00770253	0.00480559	Igf2/Serpine1/Thbs1/Hmox1/Sox9/Has2/Klf4	7
GO:0071333	BP	GO:0071333	cellular response to glucose stimulus	5/123	144/23328	0.00100754	0.00789024	0.0049227	Icam1/Pim3/Hmgcr/Vcam1/Sox4	5
GO:0090132	BP	GO:0090132	epithelium migration	7/123	297/23328	0.0010202	0.00794808	0.00495879	Igf2/Serpine1/Thbs1/Hmox1/Sox9/Has2/Klf4	7
GO:1901987	BP	GO:1901987	regulation of cell cycle phase transition	7/123	297/23328	0.0010202	0.00794808	0.00495879	Ier3/Cdkn1c/Adamts1/Zfp36l1/Cdkn1a/Klf4/Sox4	7
GO:0043154	BP	GO:0043154	negative regulation of cysteine-type endopeptidase activity involved in apoptotic process	4/123	84/23328	0.00102557	0.00796929	0.00497202	Cd44/Thbs1/Il6/Klf4	4
GO:0051402	BP	GO:0051402	neuron apoptotic process	7/123	298/23328	0.00104025	0.00802584	0.0050073	Btg2/Ddit3/Mt1/Hmox1/Atf4/Egr1/Cebpb	7
GO:0002685	BP	GO:0002685	regulation of leukocyte migration	6/123	217/23328	0.00104083	0.00802584	0.0050073	Ccl2/Ptn/Icam1/Cxcl10/Serpine1/Thbs1	6
GO:0031668	BP	GO:0031668	cellular response to extracellular stimulus	6/123	217/23328	0.00104083	0.00802584	0.0050073	Atf3/Pim1/Postn/Atf4/Vcam1/Cdkn1a	6
GO:0001953	BP	GO:0001953	negative regulation of cell-matrix adhesion	3/123	38/23328	0.00105456	0.00806983	0.00503475	Serpine1/Thbs1/Postn	3
GO:0045622	BP	GO:0045622	regulation of T-helper cell differentiation	3/123	38/23328	0.00105456	0.00806983	0.00503475	Irf1/Nfkbiz/Il6	3
GO:0072210	BP	GO:0072210	metanephric nephron development	3/123	38/23328	0.00105456	0.00806983	0.00503475	Hes1/Sox9/Egr1	3
GO:0090130	BP	GO:0090130	tissue migration	7/123	299/23328	0.00106061	0.00809552	0.00505078	Igf2/Serpine1/Thbs1/Hmox1/Sox9/Has2/Klf4	7
GO:0061041	BP	GO:0061041	regulation of wound healing	5/123	146/23328	0.00107156	0.00813789	0.00507722	Ccl2/Tnfrsf12a/Serpine1/Thbs1/Hmgcr	5
GO:0071331	BP	GO:0071331	cellular response to hexose stimulus	5/123	146/23328	0.00107156	0.00813789	0.00507722	Icam1/Pim3/Hmgcr/Vcam1/Sox4	5
GO:0071326	BP	GO:0071326	cellular response to monosaccharide stimulus	5/123	147/23328	0.00110467	0.00836831	0.00522097	Icam1/Pim3/Hmgcr/Vcam1/Sox4	5
GO:0044270	BP	GO:0044270	cellular nitrogen compound catabolic process	8/123	391/23328	0.00111918	0.00843913	0.00526516	Btg2/Zfp36/Noct/Ddx5/Hmox1/Pnp/Zfp36l1/Il6	8
GO:2001057	BP	GO:2001057	reactive nitrogen species metabolic process	4/123	86/23328	0.00111962	0.00843913	0.00526516	Ptx3/Icam1/Il6/Klf4	4
GO:0030198	BP	GO:0030198	extracellular matrix organization	7/123	302/23328	0.00112357	0.00844776	0.00527054	Ptx3/Has1/Postn/Adamts1/Sox9/Il6/Has2	7
GO:0060251	BP	GO:0060251	regulation of glial cell proliferation	3/123	39/23328	0.00113807	0.00851436	0.00531209	Ptn/Hes1/Il6	3
GO:0090049	BP	GO:0090049	regulation of cell migration involved in sprouting angiogenesis	3/123	39/23328	0.00113807	0.00851436	0.00531209	Thbs1/Hmox1/Klf4	3
GO:0010948	BP	GO:0010948	negative regulation of cell cycle process	6/123	221/23328	0.00114325	0.00852532	0.00531893	Ier3/Ppp1r10/Zfp36l1/Cdkn1a/Klf4/Sox4	6
GO:0043062	BP	GO:0043062	extracellular structure organization	7/123	303/23328	0.00114519	0.00852532	0.00531893	Ptx3/Has1/Postn/Adamts1/Sox9/Il6/Has2	7
GO:0045732	BP	GO:0045732	positive regulation of protein catabolic process	6/123	222/23328	0.00117002	0.00864821	0.0053956	Ier3/Trib1/Tiparp/Tnfaip3/Sox9/Ldlr	6
GO:2001020	BP	GO:2001020	regulation of response to DNA damage stimulus	6/123	222/23328	0.00117002	0.00864821	0.0053956	Ier3/Cd44/Ddx5/Skil/Ppp1r10/Pnp	6
GO:0001935	BP	GO:0001935	endothelial cell proliferation	5/123	149/23328	0.00117317	0.00864821	0.0053956	Ccl2/Dlk1/Igf2/Thbs1/Hmox1	5
GO:0050921	BP	GO:0050921	positive regulation of chemotaxis	5/123	149/23328	0.00117317	0.00864821	0.0053956	Ccl2/Ptn/Cxcl10/Serpine1/Thbs1	5
GO:0006977	BP	GO:0006977	DNA damage response, signal transduction by p53 class mediator resulting in cell cycle arrest	2/123	10/23328	0.00120704	0.00867442	0.00541196	Cdkn1a/Sox4	2
GO:0015911	BP	GO:0015911	long-chain fatty acid import across plasma membrane	2/123	10/23328	0.00120704	0.00867442	0.00541196	Thbs1/Irs2	2
GO:0051917	BP	GO:0051917	regulation of fibrinolysis	2/123	10/23328	0.00120704	0.00867442	0.00541196	Serpine1/Thbs1	2
GO:0060710	BP	GO:0060710	chorio-allantoic fusion	2/123	10/23328	0.00120704	0.00867442	0.00541196	Zfp36l1/Vcam1	2
GO:0072173	BP	GO:0072173	metanephric tubule morphogenesis	2/123	10/23328	0.00120704	0.00867442	0.00541196	Hes1/Sox9	2
GO:1902033	BP	GO:1902033	regulation of hematopoietic stem cell proliferation	2/123	10/23328	0.00120704	0.00867442	0.00541196	Cxcl1/Pim1	2
GO:2000192	BP	GO:2000192	negative regulation of fatty acid transport	2/123	10/23328	0.00120704	0.00867442	0.00541196	Thbs1/Irs2	2
GO:0008593	BP	GO:0008593	regulation of Notch signaling pathway	4/123	88/23328	0.00121956	0.00867442	0.00541196	Dlk1/Nfkbia/Hes1/Postn	4
GO:0034620	BP	GO:0034620	cellular response to unfolded protein	4/123	88/23328	0.00121956	0.00867442	0.00541196	Atf3/Ppp1r15a/Ddit3/Atf4	4
GO:0045913	BP	GO:0045913	positive regulation of carbohydrate metabolic process	4/123	88/23328	0.00121956	0.00867442	0.00541196	Igf2/Nfkb1/Irs2/Has2	4
GO:1903321	BP	GO:1903321	negative regulation of protein modification by small protein conjugation or removal	4/123	88/23328	0.00121956	0.00867442	0.00541196	Dnaja1/Tnfaip3/Sqstm1/Sox4	4
GO:0045637	BP	GO:0045637	regulation of myeloid cell differentiation	6/123	224/23328	0.00122501	0.00867442	0.00541196	Dlk1/Nfkbia/Zfp36/Trib1/Zfp36l1/Cebpb	6
GO:0006984	BP	GO:0006984	ER-nucleus signaling pathway	3/123	40/23328	0.00122564	0.00867442	0.00541196	Ddit3/Insig1/Atf4	3
GO:0007616	BP	GO:0007616	long-term memory	3/123	40/23328	0.00122564	0.00867442	0.00541196	Egr1/Ldlr/Sgk1	3
GO:0060325	BP	GO:0060325	face morphogenesis	3/123	40/23328	0.00122564	0.00867442	0.00541196	Csrnp1/Tiparp/Arid5b	3
GO:0085029	BP	GO:0085029	extracellular matrix assembly	3/123	40/23328	0.00122564	0.00867442	0.00541196	Has1/Sox9/Has2	3
GO:1904645	BP	GO:1904645	response to amyloid-beta	3/123	40/23328	0.00122564	0.00867442	0.00541196	Icam1/Casp4/Vcam1	3
GO:0046700	BP	GO:0046700	heterocycle catabolic process	8/123	397/23328	0.00123298	0.00870593	0.00543161	Btg2/Zfp36/Noct/Ddx5/Hmox1/Pnp/Zfp36l1/Il6	8
GO:1901617	BP	GO:1901617	organic hydroxy compound biosynthetic process	6/123	225/23328	0.00125323	0.00882824	0.00550792	Nfkb1/Hmgcs1/Cyp51/Insig1/Hmgcr/Msmo1	6
GO:0001656	BP	GO:0001656	metanephros development	4/123	89/23328	0.00127181	0.0089044	0.00555544	Hes1/Id3/Sox9/Egr1	4
GO:0042770	BP	GO:0042770	signal transduction in response to DNA damage	4/123	89/23328	0.00127181	0.0089044	0.00555544	Cd44/Ddx5/Cdkn1a/Sox4	4
GO:0042692	BP	GO:0042692	muscle cell differentiation	8/123	399/23328	0.0012729	0.0089044	0.00555544	Ifrd1/Igf2/Kdm6b/Hes1/H3f3b/Cxcl10/Rcan1/Sox9	8
GO:0071364	BP	GO:0071364	cellular response to epidermal growth factor stimulus	3/123	41/23328	0.00131734	0.00918809	0.00573243	Zfp36/Zfp36l1/Sox9	3
GO:0030183	BP	GO:0030183	B cell differentiation	5/123	153/23328	0.00131955	0.00918809	0.00573243	Itm2a/Tnfaip3/Pnp/Zfp36l1/Il6	5
GO:0002821	BP	GO:0002821	positive regulation of adaptive immune response	5/123	154/23328	0.00135816	0.00941345	0.00587303	Irf1/Cd44/Nfkbiz/Pnp/Il6	5
GO:0008360	BP	GO:0008360	regulation of cell shape	5/123	154/23328	0.00135816	0.00941345	0.00587303	Ccl2/Ptn/Icam1/Il6/Rnd3	5
GO:0008544	BP	GO:0008544	epidermis development	7/123	313/23328	0.00137994	0.00946264	0.00590372	Maff/Hes1/Zfp36/Zfp36l1/Sox9/Clic4/Klf4	7
GO:0032611	BP	GO:0032611	interleukin-1 beta production	4/123	91/23328	0.00138095	0.00946264	0.00590372	Tnfaip3/Casp4/Egr1/Il6	4
GO:0044344	BP	GO:0044344	cellular response to fibroblast growth factor stimulus	4/123	91/23328	0.00138095	0.00946264	0.00590372	Zfp36/Cd44/Thbs1/Zfp36l1	4
GO:0072091	BP	GO:0072091	regulation of stem cell proliferation	4/123	91/23328	0.00138095	0.00946264	0.00590372	Cxcl1/Ptn/Pim1/Zfp36l1	4
GO:2000117	BP	GO:2000117	negative regulation of cysteine-type endopeptidase activity	4/123	91/23328	0.00138095	0.00946264	0.00590372	Cd44/Thbs1/Il6/Klf4	4
GO:0010762	BP	GO:0010762	regulation of fibroblast migration	3/123	42/23328	0.00141325	0.00966201	0.00602811	Has1/Thbs1/Akap12	3
GO:0019318	BP	GO:0019318	hexose metabolic process	6/123	231/23328	0.00143318	0.00977607	0.00609927	Atf3/Igf2/Hk2/Atf4/Irs2/Il6	6
GO:0034115	BP	GO:0034115	negative regulation of heterotypic cell-cell adhesion	2/123	11/23328	0.00147019	0.00987219	0.00615924	Tnfaip3/Klf4	2
GO:0043619	BP	GO:0043619	regulation of transcription from RNA polymerase II promoter in response to oxidative stress	2/123	11/23328	0.00147019	0.00987219	0.00615924	Hmox1/Atf4	2
GO:0045647	BP	GO:0045647	negative regulation of erythrocyte differentiation	2/123	11/23328	0.00147019	0.00987219	0.00615924	Zfp36/Zfp36l1	2
GO:0060174	BP	GO:0060174	limb bud formation	2/123	11/23328	0.00147019	0.00987219	0.00615924	Sox9/Sox4	2
GO:0070587	BP	GO:0070587	regulation of cell-cell adhesion involved in gastrulation	2/123	11/23328	0.00147019	0.00987219	0.00615924	Tnfaip3/Klf4	2
GO:0072431	BP	GO:0072431	signal transduction involved in mitotic G1 DNA damage checkpoint	2/123	11/23328	0.00147019	0.00987219	0.00615924	Cdkn1a/Sox4	2
GO:1902400	BP	GO:1902400	intracellular signal transduction involved in G1 DNA damage checkpoint	2/123	11/23328	0.00147019	0.00987219	0.00615924	Cdkn1a/Sox4	2
GO:0006979	BP	GO:0006979	response to oxidative stress	8/123	409/23328	0.00148826	0.00997133	0.00622109	Kdm6b/Nfkb1/Rcan1/Tnfaip3/Thbs1/Hmox1/Atf4/Il6	8
GO:1903053	BP	GO:1903053	regulation of extracellular matrix organization	3/123	43/23328	0.00151343	0.0101175	0.0063123	Sox9/Il6/Has2	3
GO:1901988	BP	GO:1901988	negative regulation of cell cycle phase transition	5/123	158/23328	0.00152098	0.0101455	0.00632976	Ier3/Zfp36l1/Cdkn1a/Klf4/Sox4	5
GO:0019439	BP	GO:0019439	aromatic compound catabolic process	8/123	411/23328	0.00153461	0.0102138	0.00637238	Btg2/Zfp36/Noct/Ddx5/Hmox1/Pnp/Zfp36l1/Il6	8
GO:0009408	BP	GO:0009408	response to heat	4/123	94/23328	0.00155668	0.0103151	0.0064356	Ccl2/Ier5/Dnaja1/Hmox1	4
GO:0043535	BP	GO:0043535	regulation of blood vessel endothelial cell migration	4/123	94/23328	0.00155668	0.0103151	0.0064356	Igf2/Thbs1/Hmox1/Klf4	4
GO:0032868	BP	GO:0032868	response to insulin	6/123	235/23328	0.00156366	0.0103387	0.00645029	Igf2/Insig1/Irs2/Zfp36l1/Egr1/Sgk1	6
GO:0030099	BP	GO:0030099	myeloid cell differentiation	8/123	414/23328	0.00160629	0.0105973	0.00661163	Dlk1/Nfkbia/Zfp36/Trib1/Junb/Cdkn1c/Zfp36l1/Cebpb	8
GO:0034198	BP	GO:0034198	cellular response to amino acid starvation	3/123	44/23328	0.00161796	0.0106047	0.00661625	Atf3/Atf4/Cdkn1a	3
GO:0070849	BP	GO:0070849	response to epidermal growth factor	3/123	44/23328	0.00161796	0.0106047	0.00661625	Zfp36/Zfp36l1/Sox9	3
GO:1902895	BP	GO:1902895	positive regulation of pri-miRNA transcription by RNA polymerase II	3/123	44/23328	0.00161796	0.0106047	0.00661625	Nfkb1/Egr1/Klf4	3
GO:0044770	BP	GO:0044770	cell cycle phase transition	8/123	415/23328	0.00163076	0.0106654	0.00665412	Ier3/Cdkn1c/Adamts1/Zfp36l1/Eif4e/Cdkn1a/Klf4/Sox4	8
GO:0006066	BP	GO:0006066	alcohol metabolic process	7/123	323/23328	0.00165078	0.0107729	0.00672121	Nfkb1/Hmgcs1/Cyp51/Insig1/Hmgcr/Msmo1/Ldlr	7
GO:0045638	BP	GO:0045638	negative regulation of myeloid cell differentiation	4/123	96/23328	0.00168213	0.0109302	0.00681933	Nfkbia/Zfp36/Trib1/Zfp36l1	4
GO:0060021	BP	GO:0060021	roof of mouth development	4/123	96/23328	0.00168213	0.0109302	0.00681933	Csrnp1/Tiparp/Insig1/Arid5b	4
GO:0010464	BP	GO:0010464	regulation of mesenchymal cell proliferation	3/123	45/23328	0.00172691	0.0110896	0.00691875	Ptn/Irs2/Sox9	3
GO:2000826	BP	GO:2000826	regulation of heart morphogenesis	3/123	45/23328	0.00172691	0.0110896	0.00691875	Hes1/Pim1/Sox9	3
GO:1903320	BP	GO:1903320	regulation of protein modification by small protein conjugation or removal	6/123	240/23328	0.00173928	0.0110896	0.00691875	Trib1/Dnaja1/Tnfaip3/Egr1/Sqstm1/Sox4	6
GO:0040013	BP	GO:0040013	negative regulation of locomotion	7/123	326/23328	0.00173961	0.0110896	0.00691875	Ptn/Has1/Trib1/Serpine1/Thbs1/Clic4/Klf4	7
GO:0051271	BP	GO:0051271	negative regulation of cellular component movement	7/123	326/23328	0.00173961	0.0110896	0.00691875	Ptn/Has1/Trib1/Serpine1/Thbs1/Clic4/Klf4	7
GO:0001570	BP	GO:0001570	vasculogenesis	4/123	97/23328	0.00174741	0.0110896	0.00691875	Tiparp/Junb/Zfp36l1/Has2	4
GO:0010660	BP	GO:0010660	regulation of muscle cell apoptotic process	4/123	97/23328	0.00174741	0.0110896	0.00691875	Ppp1r10/Hmox1/Atf4/Hmgcr	4
GO:0003263	BP	GO:0003263	cardioblast proliferation	2/123	12/23328	0.00175815	0.0110896	0.00691875	Hes1/Pim1	2
GO:0003264	BP	GO:0003264	regulation of cardioblast proliferation	2/123	12/23328	0.00175815	0.0110896	0.00691875	Hes1/Pim1	2
GO:0006047	BP	GO:0006047	UDP-N-acetylglucosamine metabolic process	2/123	12/23328	0.00175815	0.0110896	0.00691875	Gfpt2/Uap1	2
GO:0010755	BP	GO:0010755	regulation of plasminogen activation	2/123	12/23328	0.00175815	0.0110896	0.00691875	Serpine1/Thbs1	2
GO:0060213	BP	GO:0060213	positive regulation of nuclear-transcribed mRNA poly(A) tail shortening	2/123	12/23328	0.00175815	0.0110896	0.00691875	Btg2/Zfp36	2
GO:0070586	BP	GO:0070586	cell-cell adhesion involved in gastrulation	2/123	12/23328	0.00175815	0.0110896	0.00691875	Tnfaip3/Klf4	2
GO:1903800	BP	GO:1903800	positive regulation of production of miRNAs involved in gene silencing by miRNA	2/123	12/23328	0.00175815	0.0110896	0.00691875	Ddx5/Il6	2
GO:0051224	BP	GO:0051224	negative regulation of protein transport	5/123	164/23328	0.00179158	0.0112768	0.00703559	Pim3/Cyp51/Insig1/Hmgcr/Il6	5
GO:0030279	BP	GO:0030279	negative regulation of ossification	4/123	98/23328	0.00181443	0.0113732	0.00709572	Dlk1/Noct/Id3/Sox9	4
GO:0032652	BP	GO:0032652	regulation of interleukin-1 production	4/123	98/23328	0.00181443	0.0113732	0.00709572	Tnfaip3/Casp4/Egr1/Il6	4
GO:0043616	BP	GO:0043616	keratinocyte proliferation	3/123	46/23328	0.00184033	0.0114878	0.00716719	Zfp36/Zfp36l1/Has2	3
GO:0060323	BP	GO:0060323	head morphogenesis	3/123	46/23328	0.00184033	0.0114878	0.00716719	Csrnp1/Tiparp/Arid5b	3
GO:0051896	BP	GO:0051896	regulation of protein kinase B signaling	5/123	166/23328	0.00188915	0.0117682	0.00734214	Igf2/Ddit3/Thbs1/Il6/Klf4	5
GO:0072594	BP	GO:0072594	establishment of protein localization to organelle	8/123	426/23328	0.00192	0.0119357	0.00744663	Nfkbia/Ddx5/Hk2/Ddit3/Dnaja1/Tnfaip3/Il6/Cdkn1a	8
GO:0043270	BP	GO:0043270	positive regulation of ion transport	7/123	334/23328	0.00199474	0.0123748	0.0077206	Ccl2/Cxcl1/Cxcl10/Serpine1/Atf4/Cebpb/Sgk1	7
GO:0060993	BP	GO:0060993	kidney morphogenesis	4/123	101/23328	0.00202616	0.0124728	0.00778176	Hes1/Cd44/Sox9/Sox4	4
GO:2001237	BP	GO:2001237	negative regulation of extrinsic apoptotic signaling pathway	4/123	101/23328	0.00202616	0.0124728	0.00778176	Icam1/Serpine1/Tnfaip3/Hmox1	4
GO:0016055	BP	GO:0016055	Wnt signaling pathway	8/123	430/23328	0.00203469	0.0124728	0.00778176	Cd44/Nfkb1/Ddit3/Tnfaip3/Sox9/Egr1/Klf4/Sox4	8
GO:0001781	BP	GO:0001781	neutrophil apoptotic process	2/123	13/23328	0.00207065	0.0124728	0.00778176	Cd44/Il6	2
GO:0002328	BP	GO:0002328	pro-B cell differentiation	2/123	13/23328	0.00207065	0.0124728	0.00778176	Hes1/Sox4	2
GO:0045628	BP	GO:0045628	regulation of T-helper 2 cell differentiation	2/123	13/23328	0.00207065	0.0124728	0.00778176	Irf1/Il6	2
GO:0051549	BP	GO:0051549	positive regulation of keratinocyte migration	2/123	13/23328	0.00207065	0.0124728	0.00778176	Serpine1/Has2	2
GO:0070431	BP	GO:0070431	nucleotide-binding oligomerization domain containing 2 signaling pathway	2/123	13/23328	0.00207065	0.0124728	0.00778176	Nfkbia/Tnfaip3	2
GO:0071294	BP	GO:0071294	cellular response to zinc ion	2/123	13/23328	0.00207065	0.0124728	0.00778176	Mt2/Mt1	2
GO:0071295	BP	GO:0071295	cellular response to vitamin	2/123	13/23328	0.00207065	0.0124728	0.00778176	Pim1/Postn	2
GO:0097201	BP	GO:0097201	negative regulation of transcription from RNA polymerase II promoter in response to stress	2/123	13/23328	0.00207065	0.0124728	0.00778176	Ppp1r15a/Dnajb1	2
GO:0110154	BP	GO:0110154	RNA decapping	2/123	13/23328	0.00207065	0.0124728	0.00778176	Zfp36/Noct	2
GO:0110156	BP	GO:0110156	methylguanosine-cap decapping	2/123	13/23328	0.00207065	0.0124728	0.00778176	Zfp36/Noct	2
GO:1901201	BP	GO:1901201	regulation of extracellular matrix assembly	2/123	13/23328	0.00207065	0.0124728	0.00778176	Sox9/Has2	2
GO:0032965	BP	GO:0032965	regulation of collagen biosynthetic process	3/123	48/23328	0.00208087	0.0124728	0.00778176	Ccl2/Serpine1/Il6	3
GO:0038066	BP	GO:0038066	p38MAPK cascade	3/123	48/23328	0.00208087	0.0124728	0.00778176	Gadd45b/Zfp36/Zfp36l1	3
GO:1990928	BP	GO:1990928	response to amino acid starvation	3/123	48/23328	0.00208087	0.0124728	0.00778176	Atf3/Atf4/Cdkn1a	3
GO:0198738	BP	GO:0198738	cell-cell signaling by wnt	8/123	432/23328	0.00209403	0.0125268	0.00781542	Cd44/Nfkb1/Ddit3/Tnfaip3/Sox9/Egr1/Klf4/Sox4	8
GO:0010657	BP	GO:0010657	muscle cell apoptotic process	4/123	102/23328	0.00210038	0.0125399	0.0078236	Ppp1r10/Hmox1/Atf4/Hmgcr	4
GO:0045931	BP	GO:0045931	positive regulation of mitotic cell cycle	5/123	171/23328	0.00215007	0.0128112	0.00799289	Igf2/Hes1/Ppp1r10/Adamts1/Eif4e	5
GO:0044264	BP	GO:0044264	cellular polysaccharide metabolic process	4/123	103/23328	0.00217645	0.0129173	0.00805908	Igf2/Has1/Irs2/Has2	4
GO:0072676	BP	GO:0072676	lymphocyte migration	4/123	103/23328	0.00217645	0.0129173	0.00805908	Ccl2/Icam1/Ccl7/Cxcl10	4
GO:0010332	BP	GO:0010332	response to gamma radiation	3/123	49/23328	0.00220811	0.0130538	0.00814427	Pnp/Egr1/Cdkn1a	3
GO:1905953	BP	GO:1905953	negative regulation of lipid localization	3/123	49/23328	0.00220811	0.0130538	0.00814427	Nfkbia/Thbs1/Irs2	3
GO:0001657	BP	GO:0001657	ureteric bud development	4/123	104/23328	0.0022544	0.0131981	0.00823426	Hes1/Cd44/Vcan/Sox9	4
GO:0034766	BP	GO:0034766	negative regulation of ion transmembrane transport	4/123	104/23328	0.0022544	0.0131981	0.00823426	Gem/Thbs1/Irs2/Rrad	4
GO:0060349	BP	GO:0060349	bone morphogenesis	4/123	104/23328	0.0022544	0.0131981	0.00823426	Thbs1/Insig1/Sox9/Has2	4
GO:0072163	BP	GO:0072163	mesonephric epithelium development	4/123	104/23328	0.0022544	0.0131981	0.00823426	Hes1/Cd44/Vcan/Sox9	4
GO:0072164	BP	GO:0072164	mesonephric tubule development	4/123	104/23328	0.0022544	0.0131981	0.00823426	Hes1/Cd44/Vcan/Sox9	4
GO:0000077	BP	GO:0000077	DNA damage checkpoint	4/123	105/23328	0.00233425	0.013542	0.00844881	Ier3/Ppp1r10/Cdkn1a/Sox4	4
GO:0001910	BP	GO:0001910	regulation of leukocyte mediated cytotoxicity	4/123	105/23328	0.00233425	0.013542	0.00844881	Ccl2/Cxcl1/Igf2/Pnp	4
GO:0043370	BP	GO:0043370	regulation of CD4-positive, alpha-beta T cell differentiation	3/123	50/23328	0.00234009	0.013542	0.00844881	Irf1/Nfkbiz/Il6	3
GO:0070169	BP	GO:0070169	positive regulation of biomineral tissue development	3/123	50/23328	0.00234009	0.013542	0.00844881	Ptn/Atf4/Cebpb	3
GO:0070229	BP	GO:0070229	negative regulation of lymphocyte apoptotic process	3/123	50/23328	0.00234009	0.013542	0.00844881	Cd44/Pnp/Irs2	3
GO:0110151	BP	GO:0110151	positive regulation of biomineralization	3/123	50/23328	0.00234009	0.013542	0.00844881	Ptn/Atf4/Cebpb	3
GO:0006002	BP	GO:0006002	fructose 6-phosphate metabolic process	2/123	14/23328	0.00240744	0.01359	0.00847877	Hk2/Gfpt2	2
GO:0008298	BP	GO:0008298	intracellular mRNA localization	2/123	14/23328	0.00240744	0.01359	0.00847877	Zfp36/Zfp36l1	2
GO:0009226	BP	GO:0009226	nucleotide-sugar biosynthetic process	2/123	14/23328	0.00240744	0.01359	0.00847877	Ugdh/Uap1	2
GO:0046886	BP	GO:0046886	positive regulation of hormone biosynthetic process	2/123	14/23328	0.00240744	0.01359	0.00847877	Igf2/Egr1	2
GO:0060211	BP	GO:0060211	regulation of nuclear-transcribed mRNA poly(A) tail shortening	2/123	14/23328	0.00240744	0.01359	0.00847877	Btg2/Zfp36	2
GO:0070423	BP	GO:0070423	nucleotide-binding oligomerization domain containing signaling pathway	2/123	14/23328	0.00240744	0.01359	0.00847877	Nfkbia/Tnfaip3	2
GO:0072413	BP	GO:0072413	signal transduction involved in mitotic cell cycle checkpoint	2/123	14/23328	0.00240744	0.01359	0.00847877	Cdkn1a/Sox4	2
GO:0072683	BP	GO:0072683	T cell extravasation	2/123	14/23328	0.00240744	0.01359	0.00847877	Ccl2/Icam1	2
GO:1901841	BP	GO:1901841	regulation of high voltage-gated calcium channel activity	2/123	14/23328	0.00240744	0.01359	0.00847877	Gem/Rrad	2
GO:1902001	BP	GO:1902001	fatty acid transmembrane transport	2/123	14/23328	0.00240744	0.01359	0.00847877	Thbs1/Irs2	2
GO:1902402	BP	GO:1902402	signal transduction involved in mitotic DNA damage checkpoint	2/123	14/23328	0.00240744	0.01359	0.00847877	Cdkn1a/Sox4	2
GO:1902403	BP	GO:1902403	signal transduction involved in mitotic DNA integrity checkpoint	2/123	14/23328	0.00240744	0.01359	0.00847877	Cdkn1a/Sox4	2
GO:2000347	BP	GO:2000347	positive regulation of hepatocyte proliferation	2/123	14/23328	0.00240744	0.01359	0.00847877	Ptn/Tnfaip3	2
GO:1901361	BP	GO:1901361	organic cyclic compound catabolic process	8/123	442/23328	0.00241149	0.01359	0.00847877	Btg2/Zfp36/Noct/Ddx5/Hmox1/Pnp/Zfp36l1/Il6	8
GO:0110110	BP	GO:0110110	positive regulation of animal organ morphogenesis	4/123	106/23328	0.00241604	0.0135902	0.0084789	Ptn/Pim1/Tnfaip3/Sox9	4
GO:0009612	BP	GO:0009612	response to mechanical stimulus	5/123	176/23328	0.00243637	0.013679	0.00853433	Ptn/Nfkbia/Nfkb1/Thbs1/Sox9	5
GO:0051403	BP	GO:0051403	stress-activated MAPK cascade	6/123	257/23328	0.00245019	0.0137311	0.0085668	Gadd45b/Zfp36/Trib1/Dnaja1/Zfp36l1/Hmgcr	6
GO:0031663	BP	GO:0031663	lipopolysaccharide-mediated signaling pathway	3/123	51/23328	0.00247685	0.0138291	0.00862795	Nfkbia/Trib1/Tnfaip3	3
GO:0098754	BP	GO:0098754	detoxification	3/123	51/23328	0.00247685	0.0138291	0.00862795	Mt2/Pim1/Mt1	3
GO:0001823	BP	GO:0001823	mesonephros development	4/123	107/23328	0.00249977	0.0138799	0.00865966	Hes1/Cd44/Vcan/Sox9	4
GO:0050709	BP	GO:0050709	negative regulation of protein secretion	4/123	107/23328	0.00249977	0.0138799	0.00865966	Pim3/Cyp51/Hmgcr/Il6	4
GO:1903426	BP	GO:1903426	regulation of reactive oxygen species biosynthetic process	4/123	107/23328	0.00249977	0.0138799	0.00865966	Ptx3/Icam1/Il6/Klf4	4
GO:0042594	BP	GO:0042594	response to starvation	5/123	178/23328	0.0025583	0.0141788	0.00884614	Atf3/Zfp36/Ddit3/Atf4/Cdkn1a	5
[truncated: 444 more rows]

## Sheet: pa6GO
	ONTOLOGY	ID	Description	GeneRatio	BgRatio	pvalue	p.adjust	qvalue	geneID	Count
[truncated: 986 more rows]

[truncated: 12 more sheets: Pa7GO, Pa8GO, Pa9GO, Pa10GO, Pa11GO, Pa12GO, Pa13GO, Pa14GO, Pa15GO, Pa16GO, Pa17GO, Pa18GO]
