# Supplementary material for: A single-cell sequence analysis of mouse subcutaneous white adipose tissue reveals dynamic changes during weaning
Source: Commun Biol. 2024 Jun 29;7:787. doi: 10.1038/s42003-024-06448-3 (PMC11217364; doi:10.1038/s42003-024-06448-3)
Supplement: Supplementary file 6 — Supplementary data 4 [file 42003_2024_6448_MOESM6_ESM.xlsx]

## Sheet: Pa0KEGG
	ID	Description	GeneRatio	BgRatio	pvalue	p.adjust	qvalue	geneID	Count
mmu05215	mmu05215	Prostate cancer	45015	99/9010	0.0042129	0.402706	0.384468	Creb5/Ar/Plat	3
mmu00600	mmu00600	Sphingolipid metabolism	2/30	54/9010	0.0137761	0.402706	0.384468	Smpd3/Plpp3	2
mmu04923	mmu04923	Regulation of lipolysis in adipocytes	2/30	57/9010	0.0152701	0.402706	0.384468	Ptgs2/Mgll	2
mmu00561	mmu00561	Glycerolipid metabolism	2/30	63/9010	0.0184571	0.402706	0.384468	Plpp3/Mgll	2
mmu05217	mmu05217	Basal cell carcinoma	2/30	63/9010	0.0184571	0.402706	0.384468	Wnt2/Gadd45g	2
mmu04310	mmu04310	Wnt signaling pathway	45015	171/9010	0.0187305	0.402706	0.384468	Sfrp2/Wnt2/Sfrp4	3
mmu00590	mmu00590	Arachidonic acid metabolism	2/30	85/9010	0.032253	0.463508	0.442516	Ptgs2/Ptgis	2
mmu05222	mmu05222	Small cell lung cancer	2/30	93/9010	0.0380233	0.463508	0.442516	Ptgs2/Gadd45g	2
mmu04610	mmu04610	Complement and coagulation cascades	2/30	94/9010	0.0387708	0.463508	0.442516	Plat/Cd55	2
mmu04640	mmu04640	Hematopoietic cell lineage	2/30	94/9010	0.0387708	0.463508	0.442516	Cd34/Cd55	2
mmu04061	mmu04061	Viral protein interaction with cytokine and cytokine receptor	2/30	95/9010	0.0395239	0.463508	0.442516	Ackr3/Il18	2
mmu04064	mmu04064	NF-kappa B signaling pathway	2/30	105/9010	0.0473571	0.479898	0.458164	Ptgs2/Gadd45g	2
mmu04668	mmu04668	TNF signaling pathway	2/30	113/9010	0.0540002	0.479898	0.458164	Ptgs2/Creb5	2
mmu04152	mmu04152	AMPK signaling pathway	2/30	127/9010	0.0663651	0.479898	0.458164	Creb5/Scd2	2
mmu04060	mmu04060	Cytokine-cytokine receptor interaction	45015	292/9010	0.0718929	0.479898	0.458164	Ackr3/Il18/Il13ra1	3
mmu00900	mmu00900	Terpenoid backbone biosynthesis	44956	23/9010	0.073928	0.479898	0.458164	Fdps	1
mmu05224	mmu05224	Breast cancer	2/30	147/9010	0.0854826	0.479898	0.458164	Wnt2/Gadd45g	2
mmu04723	mmu04723	Retrograde endocannabinoid signaling	2/30	148/9010	0.0864789	0.479898	0.458164	Ptgs2/Mgll	2
mmu05226	mmu05226	Gastric cancer	2/30	150/9010	0.0884825	0.479898	0.458164	Wnt2/Gadd45g	2
mmu04934	mmu04934	Cushing syndrome	2/30	162/9010	0.100792	0.479898	0.458164	Creb5/Wnt2	2
mmu01040	mmu01040	Biosynthesis of unsaturated fatty acids	44956	34/9010	0.10739	0.479898	0.458164	Scd2	1
mmu05164	mmu05164	Influenza A	2/30	173/9010	0.112478	0.479898	0.458164	Il18/Fdps	2
mmu05225	mmu05225	Hepatocellular carcinoma	2/30	174/9010	0.113558	0.479898	0.458164	Wnt2/Gadd45g	2
mmu05216	mmu05216	Thyroid cancer	44956	37/9010	0.116311	0.479898	0.458164	Gadd45g	1
mmu05165	mmu05165	Human papillomavirus infection	45015	362/9010	0.117746	0.479898	0.458164	Ptgs2/Creb5/Wnt2	3
mmu01250	mmu01250	Biosynthesis of nucleotide sugars	44956	38/9010	0.119265	0.479898	0.458164	Cmah	1
mmu05143	mmu05143	African trypanosomiasis	44956	39/9010	0.12221	0.479898	0.458164	Il18	1
mmu04975	mmu04975	Fat digestion and absorption	44956	43/9010	0.133895	0.479898	0.458164	Plpp3	1
mmu04962	mmu04962	Vasopressin-regulated water reabsorption	44956	44/9010	0.136793	0.479898	0.458164	Creb5	1
mmu00565	mmu00565	Ether lipid metabolism	44956	48/9010	0.14829	0.479898	0.458164	Plpp3	1
mmu05030	mmu05030	Cocaine addiction	44956	48/9010	0.14829	0.479898	0.458164	Creb5	1
mmu00520	mmu00520	Amino sugar and nucleotide sugar metabolism	44956	51/9010	0.156815	0.479898	0.458164	Cmah	1
mmu04621	mmu04621	NOD-like receptor signaling pathway	2/30	213/9010	0.157584	0.479898	0.458164	Il18/Ifi204	2
mmu00330	mmu00330	Arginine and proline metabolism	44956	54/9010	0.165258	0.479898	0.458164	Ckb	1
mmu05202	mmu05202	Transcriptional misregulation in cancer	2/30	224/9010	0.170554	0.479898	0.458164	Plat/Gadd45g	2
mmu00240	mmu00240	Pyrimidine metabolism	44956	56/9010	0.170842	0.479898	0.458164	Nme2	1
mmu05207	mmu05207	Chemical carcinogenesis - receptor activation	2/30	225/9010	0.171743	0.479898	0.458164	Creb5/Ar	2
mmu05144	mmu05144	Malaria	44956	57/9010	0.17362	0.479898	0.458164	Il18	1
mmu04370	mmu04370	VEGF signaling pathway	44956	58/9010	0.176389	0.479898	0.458164	Ptgs2	1
mmu05213	mmu05213	Endometrial cancer	44956	58/9010	0.176389	0.479898	0.458164	Gadd45g	1
mmu04714	mmu04714	Thermogenesis	2/30	231/9010	0.178906	0.479898	0.458164	Creb5/Mgll	2
mmu03250	mmu03250	Viral life cycle - HIV-1	44956	61/9010	0.184642	0.479898	0.458164	Bst2	1
mmu05134	mmu05134	Legionellosis	44956	61/9010	0.184642	0.479898	0.458164	Il18	1
mmu01212	mmu01212	Fatty acid metabolism	44956	62/9010	0.187375	0.479898	0.458164	Scd2	1
mmu05321	mmu05321	Inflammatory bowel disease	44956	62/9010	0.187375	0.479898	0.458164	Il18	1
mmu04623	mmu04623	Cytosolic DNA-sensing pathway	44956	63/9010	0.1901	0.479898	0.458164	Il18	1
mmu04913	mmu04913	Ovarian steroidogenesis	44956	63/9010	0.1901	0.479898	0.458164	Ptgs2	1
mmu00970	mmu00970	Aminoacyl-tRNA biosynthesis	44956	66/9010	0.198221	0.479898	0.458164	Lars2	1
mmu05166	mmu05166	Human T-cell leukemia virus 1 infection	2/30	250/9010	0.201893	0.479898	0.458164	Creb5/Fdps	2
mmu05031	mmu05031	Amphetamine addiction	44956	69/9010	0.206262	0.479898	0.458164	Creb5	1
mmu05140	mmu05140	Leishmaniasis	44956	70/9010	0.208926	0.479898	0.458164	Ptgs2	1
mmu05163	mmu05163	Human cytomegalovirus infection	2/30	256/9010	0.209233	0.479898	0.458164	Ptgs2/Creb5	2
mmu04115	mmu04115	p53 signaling pathway	44956	72/9010	0.214226	0.479898	0.458164	Gadd45g	1
mmu04927	mmu04927	Cortisol synthesis and secretion	44956	72/9010	0.214226	0.479898	0.458164	Creb5	1
mmu05218	mmu05218	Melanoma	44956	72/9010	0.214226	0.479898	0.458164	Gadd45g	1
mmu05223	mmu05223	Non-small cell lung cancer	44956	72/9010	0.214226	0.479898	0.458164	Gadd45g	1
mmu04918	mmu04918	Thyroid hormone synthesis	44956	74/9010	0.219493	0.479898	0.458164	Creb5	1
mmu05214	mmu05214	Glioma	44956	74/9010	0.219493	0.479898	0.458164	Gadd45g	1
mmu05212	mmu05212	Pancreatic cancer	44956	76/9010	0.224725	0.479898	0.458164	Gadd45g	1
mmu05220	mmu05220	Chronic myeloid leukemia	44956	76/9010	0.224725	0.479898	0.458164	Gadd45g	1
mmu01232	mmu01232	Nucleotide metabolism	44956	84/9010	0.245316	0.479898	0.458164	Nme2	1
mmu05204	mmu05204	Chemical carcinogenesis - DNA adducts	44956	84/9010	0.245316	0.479898	0.458164	Ptgs2	1
mmu04911	mmu04911	Insulin secretion	44956	86/9010	0.250381	0.479898	0.458164	Creb5	1
mmu05323	mmu05323	Rheumatoid arthritis	44956	87/9010	0.252901	0.479898	0.458164	Il18	1
mmu05210	mmu05210	Colorectal cancer	44956	88/9010	0.255413	0.479898	0.458164	Gadd45g	1
mmu05416	mmu05416	Viral myocarditis	44956	88/9010	0.255413	0.479898	0.458164	Cd55	1
mmu03320	mmu03320	PPAR signaling pathway	44956	89/9010	0.257916	0.479898	0.458164	Scd2	1
mmu04211	mmu04211	Longevity regulating pathway	44956	90/9010	0.260412	0.479898	0.458164	Creb5	1
mmu00983	mmu00983	Drug metabolism - other enzymes	44956	92/9010	0.265379	0.479898	0.458164	Nme2	1
mmu00140	mmu00140	Steroid hormone biosynthesis	44956	93/9010	0.26785	0.479898	0.458164	Akr1c18	1
mmu04657	mmu04657	IL-17 signaling pathway	44956	93/9010	0.26785	0.479898	0.458164	Ptgs2	1
mmu04666	mmu04666	Fc gamma R-mediated phagocytosis	44956	93/9010	0.26785	0.479898	0.458164	Plpp3	1
mmu04350	mmu04350	TGF-beta signaling pathway	44956	95/9010	0.272768	0.481147	0.459357	Fbn1	1
mmu00564	mmu00564	Glycerophospholipid metabolism	44956	98/9010	0.280086	0.481147	0.459357	Plpp3	1
mmu05231	mmu05231	Choline metabolism in cancer	44956	98/9010	0.280086	0.481147	0.459357	Plpp3	1
mmu04916	mmu04916	Melanogenesis	44956	100/9010	0.284925	0.481147	0.459357	Wnt2	1
mmu04925	mmu04925	Aldosterone synthesis and secretion	44956	102/9010	0.289733	0.481147	0.459357	Creb5	1
mmu04922	mmu04922	Glucagon signaling pathway	44956	104/9010	0.294509	0.481147	0.459357	Creb5	1
mmu05146	mmu05146	Amoebiasis	44956	107/9010	0.301615	0.481147	0.459357	Serpinb6a	1
mmu04928	mmu04928	Parathyroid hormone synthesis, secretion and action	44956	108/9010	0.303968	0.481147	0.459357	Creb5	1
mmu04974	mmu04974	Protein digestion and absorption	44956	108/9010	0.303968	0.481147	0.459357	Dpp4	1
mmu04931	mmu04931	Insulin resistance	44956	110/9010	0.308652	0.481147	0.459357	Creb5	1
mmu04625	mmu04625	C-type lectin receptor signaling pathway	44956	112/9010	0.313305	0.481147	0.459357	Ptgs2	1
mmu04725	mmu04725	Cholinergic synapse	44956	112/9010	0.313305	0.481147	0.459357	Creb5	1
mmu04935	mmu04935	Growth hormone synthesis, secretion and action	44956	117/9010	0.324806	0.485692	0.463696	Creb5	1
mmu04114	mmu04114	Oocyte meiosis	44956	121/9010	0.333872	0.485692	0.463696	Ar	1
mmu04110	mmu04110	Cell cycle	44956	125/9010	0.342821	0.485692	0.463696	Gadd45g	1
mmu04926	mmu04926	Relaxin signaling pathway	44956	129/9010	0.351654	0.485692	0.463696	Creb5	1
mmu04068	mmu04068	FoxO signaling pathway	44956	131/9010	0.356027	0.485692	0.463696	Gadd45g	1
mmu04726	mmu04726	Serotonergic synapse	44956	131/9010	0.356027	0.485692	0.463696	Ptgs2	1
mmu00230	mmu00230	Purine metabolism	44956	134/9010	0.362533	0.485692	0.463696	Nme2	1
mmu04915	mmu04915	Estrogen signaling pathway	44956	134/9010	0.362533	0.485692	0.463696	Creb5	1
mmu00190	mmu00190	Oxidative phosphorylation	44956	135/9010	0.364687	0.485692	0.463696	Ppa1	1
mmu04728	mmu04728	Dopaminergic synapse	44956	135/9010	0.364687	0.485692	0.463696	Creb5	1
mmu05135	mmu05135	Yersinia infection	44956	135/9010	0.364687	0.485692	0.463696	Il18	1
mmu05010	mmu05010	Alzheimer disease	2/30	383/9010	0.366631	0.485692	0.463696	Ptgs2/Wnt2	2
mmu04210	mmu04210	Apoptosis	44956	136/9010	0.366835	0.485692	0.463696	Gadd45g	1
mmu04371	mmu04371	Apelin signaling pathway	44956	137/9010	0.368975	0.485692	0.463696	Plat	1
mmu04550	mmu04550	Signaling pathways regulating pluripotency of stem cells	44956	140/9010	0.375355	0.486933	0.464881	Wnt2	1
mmu04936	mmu04936	Alcoholic liver disease	44956	141/9010	0.377468	0.486933	0.464881	Scd2	1
mmu05418	mmu05418	Fluid shear stress and atherosclerosis	44956	147/9010	0.389999	0.494238	0.471856	Plat	1
mmu04072	mmu04072	Phospholipase D signaling pathway	44956	149/9010	0.394122	0.494238	0.471856	Plpp3	1
mmu01240	mmu01240	Biosynthesis of cofactors	44956	152/9010	0.400256	0.494238	0.471856	Nme2	1
mmu04261	mmu04261	Adrenergic signaling in cardiomyocytes	44956	152/9010	0.400256	0.494238	0.471856	Creb5	1
mmu04921	mmu04921	Oxytocin signaling pathway	44956	153/9010	0.402287	0.494238	0.471856	Ptgs2	1
mmu04150	mmu04150	mTOR signaling pathway	44956	157/9010	0.410346	0.494716	0.472311	Wnt2	1
mmu04390	mmu04390	Hippo signaling pathway	44956	157/9010	0.410346	0.494716	0.472311	Wnt2	1
mmu05161	mmu05161	Hepatitis B	44956	163/9010	0.422237	0.504338	0.481498	Creb5	1
mmu04630	mmu04630	JAK-STAT signaling pathway	44956	168/9010	0.431969	0.511229	0.488077	Il13ra1	1
mmu04022	mmu04022	cGMP-PKG signaling pathway	44956	173/9010	0.441542	0.517808	0.494358	Creb5	1
mmu05152	mmu05152	Tuberculosis	44956	180/9010	0.454683	0.527482	0.503593	Il18	1
mmu04514	mmu04514	Cell adhesion molecules	44956	182/9010	0.458382	0.527482	0.503593	Cd34	1
mmu04218	mmu04218	Cellular senescence	44956	184/9010	0.462057	0.527482	0.503593	Gadd45g	1
mmu05022	mmu05022	Pathways of neurodegeneration - multiple diseases	2/30	471/9010	0.470026	0.531872	0.507785	Ptgs2/Wnt2	2
mmu05034	mmu05034	Alcoholism	44956	205/9010	0.499219	0.555166	0.530024	Creb5	1
mmu05205	mmu05205	Proteoglycans in cancer	44956	205/9010	0.499219	0.555166	0.530024	Wnt2	1
mmu05417	mmu05417	Lipid and atherosclerosis	44956	216/9010	0.517681	0.570777	0.544928	Il18	1
mmu04024	mmu04024	cAMP signaling pathway	44956	220/9010	0.524231	0.573099	0.547145	Creb5	1
mmu05167	mmu05167	Kaposi sarcoma-associated herpesvirus infection	44956	224/9010	0.530694	0.57529	0.549236	Ptgs2	1
mmu05203	mmu05203	Viral carcinogenesis	44956	229/9010	0.538653	0.577622	0.551463	Creb5	1
mmu05169	mmu05169	Epstein-Barr virus infection	44956	231/9010	0.5418	0.577622	0.551463	Gadd45g	1
mmu05170	mmu05170	Human immunodeficiency virus 1 infection	44956	240/9010	0.555707	0.587592	0.560982	Bst2	1
mmu05132	mmu05132	Salmonella infection	44956	253/9010	0.575078	0.60313	0.575816	Il18	1
mmu05020	mmu05020	Prion disease	44956	268/9010	0.596414	0.620463	0.592364	Creb5	1
mmu04010	mmu04010	MAPK signaling pathway	44956	294/9010	0.630968	0.651159	0.621669	Gadd45g	1
mmu05016	mmu05016	Huntington disease	44956	302/9010	0.641012	0.652363	0.622819	Creb5	1
mmu05206	mmu05206	MicroRNAs in cancer	44956	303/9010	0.642249	0.652363	0.622819	Ptgs2	1
mmu04151	mmu04151	PI3K-Akt signaling pathway	44956	359/9010	0.705304	0.710815	0.678624	Creb5	1
mmu05168	mmu05168	Herpes simplex virus 1 infection	44956	459/9010	0.792205	0.792205	0.756328	Bst2	1

## Sheet: Pa1KEGG
	ID	Description	GeneRatio	BgRatio	pvalue	p.adjust	qvalue	geneID	Count
mmu04610	mmu04610	Complement and coagulation cascades	8/56	94/9010	9.77975e-08	1.73102e-05	1.57505e-05	C2/F3/Serping1/Cfh/C1s1/C1ra/Thbd/C4b	8
mmu04933	mmu04933	AGE-RAGE signaling pathway in diabetic complications	6/56	101/9010	3.52592e-05	0.00312044	0.00283929	F3/Thbd/Col1a1/Pik3r1/Col4a2/Col4a4	6
mmu05133	mmu05133	Pertussis	5/56	77/9010	0.000108675	0.00589779	0.00536641	C2/Serping1/C1s1/C1ra/C4b	5
mmu05171	mmu05171	Coronavirus disease - COVID-19	8/56	248/9010	0.000133283	0.00589779	0.00536641	Mmp3/C2/Nrp1/C1s1/Il6st/C1ra/Pik3r1/C4b	8
mmu05146	mmu05146	Amoebiasis	5/56	107/9010	0.000507668	0.0156295	0.0142213	Col1a1/Pik3r1/Lamb2/Col4a2/Col4a4	5
mmu04974	mmu04974	Protein digestion and absorption	5/56	108/9010	0.000529812	0.0156295	0.0142213	Col15a1/Atp1a2/Col1a1/Col4a2/Col4a4	5
mmu05150	mmu05150	Staphylococcus aureus infection	5/56	128/9010	0.00114458	0.0289415	0.026334	C2/Cfh/C1s1/C1ra/C4b	5
mmu04510	mmu04510	Focal adhesion	6/56	201/9010	0.00146782	0.0324755	0.0295495	Cav1/Col1a1/Pik3r1/Lamb2/Col4a2/Col4a4	6
mmu04512	mmu04512	ECM-receptor interaction	4/56	88/9010	0.00211924	0.0416784	0.0379232	Col1a1/Lamb2/Col4a2/Col4a4	4
mmu05222	mmu05222	Small cell lung cancer	4/56	93/9010	0.00259334	0.0459021	0.0417664	Pik3r1/Lamb2/Col4a2/Col4a4	4

## Sheet: Pa2KEGG
	ID	Description	GeneRatio	BgRatio	pvalue	p.adjust	qvalue	geneID	Count
mmu04974	mmu04974	Protein digestion and absorption	8/70	108/9010	1.6737e-06	0.000311309	0.000230795	Col15a1/Col4a1/Col5a3/Col4a2/Col6a3/Col6a2/Col27a1/Col18a1	8
mmu04512	mmu04512	ECM-receptor interaction	7/70	88/9010	4.84995e-06	0.000324368	0.000240477	Col4a1/Cd36/Col4a2/Col6a3/Col6a2/Hspg2/Lamb1	7
mmu03320	mmu03320	PPAR signaling pathway	7/70	89/9010	5.23175e-06	0.000324368	0.000240477	Fabp4/Lpl/Cd36/Plin2/Dbi/Ubc/Angptl4	7
mmu04657	mmu04657	IL-17 signaling pathway	7/70	93/9010	7.01878e-06	0.000326373	0.000241963	Ccl11/Fos/Il17d/Jun/Jund/Mmp3/Fosb	7
mmu04510	mmu04510	Focal adhesion	9/70	201/9010	2.29297e-05	0.000852984	0.000632376	Col4a1/Col4a2/Col6a3/Pdgfra/Col6a2/Igf1/Egfr/Lamb1/Jun	9
mmu04380	mmu04380	Osteoclast differentiation	7/70	128/9010	5.6494e-05	0.00175131	0.00129837	Il1r1/Fos/Junb/Jun/Jund/Fosb/Socs3	7
mmu04151	mmu04151	PI3K-Akt signaling pathway	11/70	359/9010	9.0146e-05	0.00239531	0.00177581	Col4a1/Col4a2/Col6a3/Fgf10/Prlr/Pdgfra/Col6a2/Igf1/Egfr/Lamb1/Sgk1	11
mmu05166	mmu05166	Human T-cell leukemia virus 1 infection	9/70	250/9010	0.000125225	0.00291148	0.00215848	Il1r1/Zfp36/H2-K1/Fos/H2-D1/Egr1/Jun/H2-Q4/B2m	9
mmu05133	mmu05133	Pertussis	5/70	77/9010	0.000313748	0.00648413	0.00480714	C1s1/C1ra/Fos/Jun/C4b	5
mmu04010	mmu04010	MAPK signaling pathway	9/70	294/9010	0.000419899	0.00754444	0.00559322	Fgf10/Il1r1/Pdgfra/Igf1/Fos/Egfr/Jun/Jund/Dusp1	9
mmu05165	mmu05165	Human papillomavirus infection	10/70	362/9010	0.000446177	0.00754444	0.00559322	Col4a1/Col4a2/Col6a3/Col6a2/H2-K1/H2-D1/Fzd4/Egfr/Lamb1/H2-Q4	10
mmu04979	mmu04979	Cholesterol metabolism	4/70	50/9010	0.000587718	0.00910963	0.00675361	Lpl/Apoe/Cd36/Angptl4	4
mmu05224	mmu05224	Breast cancer	6/70	147/9010	0.000945991	0.0134802	0.00999384	Fgf10/Igf1/Fos/Fzd4/Egfr/Jun	6
mmu05205	mmu05205	Proteoglycans in cancer	7/70	205/9010	0.00101464	0.0134802	0.00999384	Cd63/Lum/Hspg2/Igf1/Fzd4/Egfr/Ank2	7
mmu04928	mmu04928	Parathyroid hormone synthesis, secretion and action	5/70	108/9010	0.00147032	0.0182319	0.0135166	Mafb/Fos/Egr1/Egfr/Jund	5
mmu05167	mmu05167	Kaposi sarcoma-associated herpesvirus infection	7/70	224/9010	0.00169473	0.0196609	0.014576	Zfp36/Ubc/H2-K1/Fos/H2-D1/Jun/H2-Q4	7
mmu04668	mmu04668	TNF signaling pathway	5/70	113/9010	0.00179697	0.0196609	0.014576	Fos/Junb/Jun/Mmp3/Socs3	5
mmu05218	mmu05218	Melanoma	4/70	72/9010	0.00230966	0.0238664	0.0176939	Fgf10/Pdgfra/Igf1/Egfr	4
mmu05171	mmu05171	Coronavirus disease - COVID-19	7/70	248/9010	0.00301142	0.0294802	0.0218557	C1s1/C1ra/Fos/Egfr/Jun/Mmp3/C4b	7
mmu04926	mmu04926	Relaxin signaling pathway	5/70	129/9010	0.00320274	0.0297855	0.022082	Col4a1/Col4a2/Fos/Egfr/Jun	5
mmu05163	mmu05163	Human cytomegalovirus infection	7/70	256/9010	0.003591	0.031806	0.02358	Il1r1/Pdgfra/H2-K1/H2-D1/Egfr/H2-Q4/B2m	7
mmu04612	mmu04612	Antigen processing and presentation	4/70	90/9010	0.00516744	0.0436883	0.0323892	H2-K1/H2-D1/H2-Q4/B2m	4
mmu05418	mmu05418	Fluid shear stress and atherosclerosis	5/70	147/9010	0.00558239	0.0449729	0.0333415	Mgst1/Il1r1/Fos/Jun/Dusp1	5
mmu01522	mmu01522	Endocrine resistance	4/70	93/9010	0.00580295	0.0449729	0.0333415	Igf1/Fos/Egfr/Jun	4

## Sheet: Pa3KEGG
	ID	Description	GeneRatio	BgRatio	pvalue	p.adjust	qvalue	geneID	Count
mmu04512	mmu04512	ECM-receptor interaction	6/50	88/9010	8.22761e-06	0.000858434	0.000786768	Fn1/Tnxb/Col1a1/Lamc1/Itgb5/Hspg2	6
mmu05205	mmu05205	Proteoglycans in cancer	8/50	205/9010	1.48006e-05	0.000858434	0.000786768	Fn1/Col1a1/Mmp2/Gpc3/Wnt10b/Timp3/Itgb5/Hspg2	8
mmu04350	mmu04350	TGF-beta signaling pathway	5/50	95/9010	0.000170688	0.00659992	0.00604893	Fbn1/Tgfbr2/Bmp7/Ltbp1/Neo1	5
mmu04933	mmu04933	AGE-RAGE signaling pathway in diabetic complications	5/50	101/9010	0.000227588	0.00660006	0.00604906	Fn1/Col1a1/Mmp2/Col3a1/Tgfbr2	5
mmu04974	mmu04974	Protein digestion and absorption	5/50	108/9010	0.000311089	0.00721727	0.00661474	Dpp4/Col1a1/Col14a1/Col3a1/Col5a1	5
mmu04360	mmu04360	Axon guidance	6/50	181/9010	0.00046144	0.00892117	0.00817639	Sema3c/Bmp7/Plxna1/Sema3b/Sema3d/Neo1	6
mmu04926	mmu04926	Relaxin signaling pathway	5/50	129/9010	0.000703906	0.0103426	0.00947913	Col1a1/Mmp2/Col3a1/Creb5/Tgfbr2	5
mmu05165	mmu05165	Human papillomavirus infection	8/50	362/9010	0.00076841	0.0103426	0.00947913	Fn1/Tnxb/Col1a1/Lamc1/Wnt10b/Creb5/Notch2/Itgb5	8
mmu04510	mmu04510	Focal adhesion	6/50	201/9010	0.000802441	0.0103426	0.00947913	Fn1/Tnxb/Col1a1/Lamc1/Zyx/Itgb5	6
mmu05146	mmu05146	Amoebiasis	4/50	107/9010	0.00284605	0.0330142	0.030258	Fn1/Col1a1/Lamc1/Col3a1	4
mmu04151	mmu04151	PI3K-Akt signaling pathway	7/50	359/9010	0.00342508	0.036119	0.0331036	Fn1/Tnxb/Col1a1/Tek/Lamc1/Creb5/Itgb5	7

## Sheet: Pa4KEGG
	ID	Description	GeneRatio	BgRatio	pvalue	p.adjust	qvalue	geneID	Count
mmu04668	mmu04668	TNF signaling pathway	14/65	113/9010	3.74155e-14	6.95927e-12	4.41108e-12	Icam1/Vcam1/Mmp14/Nfkbia/Cxcl2/Cxcl1/Irf1/Il6/Junb/Tnfaip3/Fos/Ccl2/Cebpb/Nfkb1	14
mmu04657	mmu04657	IL-17 signaling pathway	11/65	93/9010	4.38354e-11	4.07669e-09	2.58398e-09	Nfkbia/Cxcl2/Cxcl1/Il6/Tnfaip3/Fos/Fosb/Ccl7/Ccl2/Cebpb/Nfkb1	11
mmu04933	mmu04933	AGE-RAGE signaling pathway in diabetic complications	10/65	101/9010	2.14017e-09	1.3269e-07	8.41049e-08	Icam1/Col4a2/Vcam1/Col4a1/Nfatc1/Serpine1/Il6/Pim1/Ccl2/Nfkb1	10
mmu05417	mmu05417	Lipid and atherosclerosis	13/65	216/9010	3.29351e-09	1.53148e-07	9.70719e-08	Icam1/Vcam1/Nfatc1/Ddit3/Nfkbia/Cxcl2/Cxcl1/Il6/Hspa1b/Fos/Hspa1a/Ccl2/Nfkb1	13
mmu04064	mmu04064	NF-kappa B signaling pathway	9/65	105/9010	5.21133e-08	1.93862e-06	1.22878e-06	Gadd45b/Icam1/Vcam1/Nfkbia/Cxcl2/Cxcl1/Tnfaip3/Nfkb1/Gadd45g	9
mmu05144	mmu05144	Malaria	7/65	57/9010	1.45399e-07	4.50738e-06	2.85697e-06	Thbs2/Icam1/Hbb-bs/Thbs1/Vcam1/Il6/Ccl2	7
mmu05134	mmu05134	Legionellosis	7/65	61/9010	2.34562e-07	6.23265e-06	3.95052e-06	Nfkbia/Cxcl2/Cxcl1/Il6/Hspa1b/Hspa1a/Nfkb1	7
mmu05142	mmu05142	Chagas disease	7/65	103/9010	8.40077e-06	0.000195318	0.000123801	Serpine1/Gnas/Nfkbia/Il6/Fos/Ccl2/Nfkb1	7
mmu05146	mmu05146	Amoebiasis	7/65	107/9010	1.08088e-05	0.000223381	0.000141588	Col4a2/Col4a1/Gnas/Cxcl2/Cxcl1/Il6/Nfkb1	7
mmu05167	mmu05167	Kaposi sarcoma-associated herpesvirus infection	9/65	224/9010	2.9439e-05	0.000547565	0.00034707	Icam1/Nfatc1/Map1lc3a/Nfkbia/Cxcl2/Cxcl1/Il6/Fos/Nfkb1	9
mmu05323	mmu05323	Rheumatoid arthritis	6/65	87/9010	3.56468e-05	0.000602755	0.000382052	Icam1/Cxcl2/Cxcl1/Il6/Fos/Ccl2	6
mmu04010	mmu04010	MAPK signaling pathway	10/65	294/9010	4.28547e-05	0.000664248	0.000421029	Gadd45b/Nr4a1/Ntrk2/Nfatc1/Ddit3/Hspa1b/Fos/Hspa1a/Nfkb1/Gadd45g	10
mmu04210	mmu04210	Apoptosis	7/65	136/9010	5.13467e-05	0.000691166	0.00043809	Gadd45b/Lmna/Ddit3/Nfkbia/Fos/Nfkb1/Gadd45g	7
mmu05222	mmu05222	Small cell lung cancer	6/65	93/9010	5.20232e-05	0.000691166	0.00043809	Gadd45b/Col4a2/Col4a1/Nfkbia/Nfkb1/Gadd45g	6
mmu05162	mmu05162	Measles	7/65	146/9010	8.06116e-05	0.000999584	0.000633579	Nfkbia/Il6/Tnfaip3/Hspa1b/Fos/Hspa1a/Nfkb1	7
mmu04621	mmu04621	NOD-like receptor signaling pathway	8/65	213/9010	0.000135576	0.00157607	0.000998983	Map1lc3a/Nfkbia/Cxcl2/Cxcl1/Il6/Tnfaip3/Ccl2/Nfkb1	8
mmu04625	mmu04625	C-type lectin receptor signaling pathway	6/65	112/9010	0.000146754	0.00160566	0.00101774	Egr3/Nfatc1/Nfkbia/Irf1/Il6/Nfkb1	6
mmu05143	mmu05143	African trypanosomiasis	4/65	39/9010	0.000167866	0.00173462	0.00109947	Icam1/Hbb-bs/Vcam1/Il6	4
mmu05169	mmu05169	Epstein-Barr virus infection	8/65	231/9010	0.000236749	0.00223788	0.00141846	Gadd45b/Icam1/Hes1/Nfkbia/Il6/Tnfaip3/Nfkb1/Gadd45g	8
mmu05165	mmu05165	Human papillomavirus infection	10/65	362/9010	0.000240632	0.00223788	0.00141846	Thbs2/Col4a2/Heyl/Notch3/Hes1/Thbs1/Col4a1/Gnas/Irf1/Nfkb1	10
mmu04662	mmu04662	B cell receptor signaling pathway	5/65	81/9010	0.000280756	0.0024867	0.00157618	Ifitm1/Nfatc1/Nfkbia/Fos/Nfkb1	5
mmu04380	mmu04380	Osteoclast differentiation	6/65	128/9010	0.000304118	0.00256492	0.00162576	Nfatc1/Nfkbia/Junb/Fos/Fosb/Nfkb1	6
mmu04926	mmu04926	Relaxin signaling pathway	6/65	129/9010	0.000317168	0.00256492	0.00162576	Col4a2/Col4a1/Gnas/Nfkbia/Fos/Nfkb1	6
mmu05135	mmu05135	Yersinia infection	6/65	135/9010	0.00040499	0.00307246	0.00194745	Nfatc1/Nfkbia/Il6/Fos/Ccl2/Nfkb1	6
mmu04658	mmu04658	Th1 and Th2 cell differentiation	5/65	88/9010	0.000412965	0.00307246	0.00194745	Notch3/Nfatc1/Nfkbia/Fos/Nfkb1	5
mmu04061	mmu04061	Viral protein interaction with cytokine and cytokine receptor	5/65	95/9010	0.000587572	0.00404771	0.00256561	Cxcl2/Cxcl1/Il6/Ccl7/Ccl2	5
mmu04350	mmu04350	TGF-beta signaling pathway	5/65	95/9010	0.000587572	0.00404771	0.00256561	Id3/Id1/Id4/Thbs1/Smad7	5
mmu05224	mmu05224	Breast cancer	6/65	147/9010	0.000637038	0.00423175	0.00268227	Gadd45b/Heyl/Notch3/Hes1/Fos/Gadd45g	6
mmu04659	mmu04659	Th17 cell differentiation	5/65	105/9010	0.000926556	0.00594274	0.00376676	Nfatc1/Nfkbia/Il6/Fos/Nfkb1	5
mmu04974	mmu04974	Protein digestion and absorption	5/65	108/9010	0.00105203	0.00635719	0.00402946	Col16a1/Col4a2/Col4a1/Col12a1/Slc38a2	5
mmu05202	mmu05202	Transcriptional misregulation in cancer	7/65	224/9010	0.00109286	0.00635719	0.00402946	Gadd45b/Nr4a3/Ddit3/Il6/Cebpb/Nfkb1/Gadd45g	7
mmu05161	mmu05161	Hepatitis B	6/65	163/9010	0.00109371	0.00635719	0.00402946	Egr3/Nfatc1/Nfkbia/Il6/Fos/Nfkb1	6
mmu05140	mmu05140	Leishmaniasis	4/65	70/9010	0.00158314	0.00892315	0.00565587	Marcksl1/Nfkbia/Fos/Nfkb1	4
mmu04115	mmu04115	p53 signaling pathway	4/65	72/9010	0.00175733	0.00961363	0.00609353	Gadd45b/Thbs1/Serpine1/Gadd45g	4
mmu05171	mmu05171	Coronavirus disease - COVID-19	7/65	248/9010	0.00196413	0.0103347	0.00655057	Rpl10/Nrp1/Nfkbia/Il6/Fos/Ccl2/Nfkb1	7
mmu04218	mmu04218	Cellular senescence	6/65	184/9010	0.00203367	0.0103347	0.00655057	Gadd45b/Nfatc1/Serpine1/Il6/Nfkb1/Gadd45g	6
mmu05166	mmu05166	Human T-cell leukemia virus 1 infection	7/65	250/9010	0.00205583	0.0103347	0.00655057	Icam1/Nrp1/Nfatc1/Nfkbia/Il6/Fos/Nfkb1	7
mmu05220	mmu05220	Chronic myeloid leukemia	4/65	76/9010	0.00214488	0.0104986	0.00665447	Gadd45b/Nfkbia/Nfkb1/Gadd45g	4
mmu05133	mmu05133	Pertussis	4/65	77/9010	0.00225028	0.0107321	0.00680246	Irf1/Il6/Fos/Nfkb1	4
mmu04062	mmu04062	Chemokine signaling pathway	6/65	192/9010	0.00251912	0.0117139	0.00742478	Nfkbia/Cxcl2/Cxcl1/Ccl7/Ccl2/Nfkb1	6
mmu04936	mmu04936	Alcoholic liver disease	5/65	141/9010	0.00340105	0.0154292	0.00977966	Nfkbia/Cxcl2/Cxcl1/Il6/Nfkb1	5
mmu04512	mmu04512	ECM-receptor interaction	4/65	88/9010	0.00365514	0.0158106	0.0100214	Thbs2/Col4a2/Thbs1/Col4a1	4
mmu05235	mmu05235	PD-L1 expression and PD-1 checkpoint pathway in cancer	4/65	88/9010	0.00365514	0.0158106	0.0100214	Nfatc1/Nfkbia/Fos/Nfkb1	4
mmu05418	mmu05418	Fluid shear stress and atherosclerosis	5/65	147/9010	0.00406485	0.016844	0.0106765	Icam1/Vcam1/Fos/Ccl2/Nfkb1	5
mmu04151	mmu04151	PI3K-Akt signaling pathway	8/65	359/9010	0.00407516	0.016844	0.0106765	Nr4a1/Thbs2/Col4a2/Ntrk2/Thbs1/Col4a1/Il6/Nfkb1	8
mmu05030	mmu05030	Cocaine addiction	3/65	48/9010	0.00491796	0.0194908	0.0123541	Gnas/Fosb/Nfkb1	3
mmu04024	mmu04024	cAMP signaling pathway	6/65	220/9010	0.0049251	0.0194908	0.0123541	Hhip/Nfatc1/Gnas/Nfkbia/Fos/Nfkb1	6
mmu04932	mmu04932	Non-alcoholic fatty liver disease	5/65	156/9010	0.00522783	0.0202578	0.0128403	Ndufa4l2/Ddit3/Il6/Fos/Nfkb1	5
mmu04620	mmu04620	Toll-like receptor signaling pathway	4/65	100/9010	0.00576348	0.0218777	0.013867	Nfkbia/Il6/Fos/Nfkb1	4
mmu04660	mmu04660	T cell receptor signaling pathway	4/65	103/9010	0.00639494	0.0237892	0.0150786	Nfatc1/Nfkbia/Fos/Nfkb1	4
mmu04928	mmu04928	Parathyroid hormone synthesis, secretion and action	4/65	108/9010	0.00754683	0.0275237	0.0174457	Nr4a2/Mmp14/Gnas/Fos	4
mmu05164	mmu05164	Influenza A	5/65	173/9010	0.00803829	0.0282282	0.0178922	Icam1/Nfkbia/Il6/Ccl2/Nfkb1	5
mmu05145	mmu05145	Toxoplasmosis	4/65	110/9010	0.00804351	0.0282282	0.0178922	Nfkbia/Hspa1b/Hspa1a/Nfkb1	4
mmu04330	mmu04330	Notch signaling pathway	3/65	60/9010	0.00915195	0.0315234	0.0199809	Heyl/Notch3/Hes1	3
mmu05321	mmu05321	Inflammatory bowel disease	3/65	62/9010	0.0100122	0.0335423	0.0212605	Nfatc1/Il6/Nfkb1	3
mmu05163	mmu05163	Human cytomegalovirus infection	6/65	256/9010	0.0101007	0.0335423	0.0212605	Nfatc1/Gnas/Nfkbia/Il6/Ccl2/Nfkb1	6
mmu04623	mmu04623	Cytosolic DNA-sensing pathway	3/65	63/9010	0.0104594	0.0335423	0.0212605	Nfkbia/Il6/Nfkb1	3
mmu05217	mmu05217	Basal cell carcinoma	3/65	63/9010	0.0104594	0.0335423	0.0212605	Gadd45b/Hhip/Gadd45g	3
mmu05031	mmu05031	Amphetamine addiction	3/65	69/9010	0.0133851	0.0421972	0.0267464	Gnas/Fos/Fosb	3
mmu04915	mmu04915	Estrogen signaling pathway	4/65	134/9010	0.015741	0.048797	0.0309296	Gnas/Hspa1b/Fos/Hspa1a	4
mmu04917	mmu04917	Prolactin signaling pathway	3/65	74/9010	0.0161454	0.0492302	0.0312042	Irf1/Fos/Nfkb1	3

## Sheet: Pa5KEGG
	ID	Description	GeneRatio	BgRatio	pvalue	p.adjust	qvalue	geneID	Count
mmu04668	mmu04668	TNF signaling pathway	14/71	113/9010	1.38772e-13	2.60891e-11	1.79673e-11	Ccl2/Cxcl1/Nfkbia/Irf1/Cxcl2/Icam1/Nfkb1/Cxcl10/Tnfaip3/Junb/Atf4/Il6/Cebpb/Vcam1	14
mmu04657	mmu04657	IL-17 signaling pathway	11/71	93/9010	1.19232e-10	1.12078e-08	7.71871e-09	Ccl2/Cxcl1/Nfkbia/Cxcl2/Nfkb1/Ccl7/Cxcl10/Tnfaip3/Fosb/Il6/Cebpb	11
mmu05417	mmu05417	Lipid and atherosclerosis	11/71	216/9010	8.44525e-07	5.26474e-05	3.62577e-05	Ccl2/Cxcl1/Nfkbia/Cxcl2/Icam1/Nfkb1/Ddit3/Atf4/Il6/Vcam1/Ldlr	11
mmu04933	mmu04933	AGE-RAGE signaling pathway in diabetic complications	8/71	101/9010	1.12016e-06	5.26474e-05	3.62577e-05	Ccl2/Icam1/Nfkb1/Pim1/Serpine1/Egr1/Il6/Vcam1	8
mmu04064	mmu04064	NF-kappa B signaling pathway	8/71	105/9010	1.50726e-06	5.66728e-05	3.903e-05	Cxcl1/Gadd45b/Nfkbia/Cxcl2/Icam1/Nfkb1/Tnfaip3/Vcam1	8
mmu05144	mmu05144	Malaria	6/71	57/9010	5.10646e-06	0.000160002	0.000110192	Ccl2/Icam1/Hbb-bs/Thbs1/Il6/Vcam1	6
mmu05202	mmu05202	Transcriptional misregulation in cancer	10/71	224/9010	9.03737e-06	0.000242718	0.000167157	Gadd45b/Nfkb1/Rel/H3f3b/Nfkbiz/Ddx5/Ddit3/Il6/Cebpb/Cdkn1a	10
mmu05169	mmu05169	Epstein-Barr virus infection	10/71	231/9010	1.18422e-05	0.000278292	0.000191657	Gadd45b/Nfkbia/Icam1/Hes1/Cd44/Nfkb1/Cxcl10/Tnfaip3/Il6/Cdkn1a	10
mmu04066	mmu04066	HIF-1 signaling pathway	7/71	114/9010	2.94213e-05	0.000614578	0.000423254	Nfkb1/Hk2/Serpine1/Hmox1/Il6/Eif4e/Cdkn1a	7
mmu05167	mmu05167	Kaposi sarcoma-associated herpesvirus infection	9/71	224/9010	6.02687e-05	0.00113305	0.000780321	Cxcl1/Nfkbia/Cxcl2/Icam1/Zfp36/Nfkb1/Rcan1/Il6/Cdkn1a	9
mmu04061	mmu04061	Viral protein interaction with cytokine and cytokine receptor	6/71	95/9010	9.66668e-05	0.00165212	0.0011378	Ccl2/Cxcl1/Cxcl2/Ccl7/Cxcl10/Il6	6
mmu05134	mmu05134	Legionellosis	5/71	61/9010	0.00011129	0.00174354	0.00120076	Cxcl1/Nfkbia/Cxcl2/Nfkb1/Il6	5
mmu01250	mmu01250	Biosynthesis of nucleotide sugars	4/71	38/9010	0.000213472	0.00308713	0.00212608	Hk2/Gfpt2/Ugdh/Uap1	4
mmu05143	mmu05143	African trypanosomiasis	4/71	39/9010	0.000236461	0.00317255	0.0021849	Icam1/Hbb-bs/Il6/Vcam1	4
mmu04621	mmu04621	NOD-like receptor signaling pathway	8/71	213/9010	0.000253129	0.00317255	0.0021849	Ccl2/Cxcl1/Nfkbia/Cxcl2/Nfkb1/Tnfaip3/Casp4/Il6	8
mmu05164	mmu05164	Influenza A	7/71	173/9010	0.000402893	0.004734	0.00326026	Ccl2/Nfkbia/Icam1/Nfkb1/Cxcl10/Il6/Dnajb1	7
mmu04218	mmu04218	Cellular senescence	7/71	184/9010	0.00058356	0.00616244	0.00424401	Gadd45b/Nfkb1/Serpine1/Zfp36l1/Il6/Sqstm1/Cdkn1a	7
mmu05323	mmu05323	Rheumatoid arthritis	5/71	87/9010	0.000590021	0.00616244	0.00424401	Ccl2/Cxcl1/Cxcl2/Icam1/Il6	5
mmu00520	mmu00520	Amino sugar and nucleotide sugar metabolism	4/71	51/9010	0.00066909	0.0064224	0.00442304	Hk2/Gfpt2/Ugdh/Uap1	4
mmu05166	mmu05166	Human T-cell leukemia virus 1 infection	8/71	250/9010	0.000737886	0.0064224	0.00442304	Nfkbia/Icam1/Zfp36/Nfkb1/Atf4/Egr1/Il6/Cdkn1a	8
mmu00900	mmu00900	Terpenoid backbone biosynthesis	3/71	23/9010	0.000741671	0.0064224	0.00442304	Idi1/Hmgcs1/Hmgcr	3
mmu04062	mmu04062	Chemokine signaling pathway	7/71	192/9010	0.000751558	0.0064224	0.00442304	Ccl2/Cxcl1/Nfkbia/Cxcl2/Nfkb1/Ccl7/Cxcl10	7
mmu05418	mmu05418	Fluid shear stress and atherosclerosis	6/71	147/9010	0.00101963	0.0083344	0.00573982	Ccl2/Icam1/Nfkb1/Hmox1/Vcam1/Sqstm1	6
mmu05142	mmu05142	Chagas disease	5/71	103/9010	0.00126839	0.00993576	0.00684266	Ccl2/Nfkbia/Nfkb1/Serpine1/Il6	5
mmu04623	mmu04623	Cytosolic DNA-sensing pathway	4/71	63/9010	0.00148555	0.0111713	0.00769357	Nfkbia/Nfkb1/Cxcl10/Il6	4
mmu04931	mmu04931	Insulin resistance	5/71	110/9010	0.00169961	0.0122895	0.00846363	Nfkbia/Nfkb1/Gfpt2/Irs2/Il6	5
mmu04115	mmu04115	p53 signaling pathway	4/71	72/9010	0.00243293	0.0168973	0.011637	Gadd45b/Serpine1/Thbs1/Cdkn1a	4
mmu05206	mmu05206	MicroRNAs in cancer	8/71	303/9010	0.00251662	0.0168973	0.011637	Cd44/Nfkb1/Pim1/Thbs1/Hmox1/Irs2/Cdkn1a/Sox4	8
mmu05220	mmu05220	Chronic myeloid leukemia	4/71	76/9010	0.0029633	0.0192104	0.01323	Gadd45b/Nfkbia/Nfkb1/Cdkn1a	4
mmu04380	mmu04380	Osteoclast differentiation	5/71	128/9010	0.00329436	0.0206447	0.0142178	Nfkbia/Nfkb1/Fosb/Junb/Sqstm1	5
mmu04068	mmu04068	FoxO signaling pathway	5/71	131/9010	0.00363907	0.0220692	0.0151988	Gadd45b/Irs2/Il6/Sgk1/Cdkn1a	5
mmu04210	mmu04210	Apoptosis	5/71	136/9010	0.00427014	0.0250871	0.0172772	Gadd45b/Nfkbia/Nfkb1/Ddit3/Atf4	5
mmu04936	mmu04936	Alcoholic liver disease	5/71	141/9010	0.00497595	0.0283478	0.0195228	Cxcl1/Nfkbia/Cxcl2/Nfkb1/Il6	5
mmu04211	mmu04211	Longevity regulating pathway	4/71	90/9010	0.0054348	0.0300512	0.020696	Nfkb1/Atf4/Irs2/Eif4e	4
mmu05222	mmu05222	Small cell lung cancer	4/71	93/9010	0.00610163	0.0327745	0.0225714	Gadd45b/Nfkbia/Nfkb1/Cdkn1a	4
mmu05030	mmu05030	Cocaine addiction	3/71	48/9010	0.00629336	0.0328653	0.022634	Nfkb1/Fosb/Atf4	3
mmu04151	mmu04151	PI3K-Akt signaling pathway	8/71	359/9010	0.00699083	0.035521	0.0244629	Igf2/Nfkb1/Thbs1/Atf4/Il6/Eif4e/Sgk1/Cdkn1a	8
mmu04932	mmu04932	Non-alcoholic fatty liver disease	5/71	156/9010	0.00758755	0.0362049	0.024934	Nfkb1/Ddit3/Atf4/Irs2/Il6	5
mmu05215	mmu05215	Prostate cancer	4/71	99/9010	0.00759439	0.0362049	0.024934	Nfkbia/Nfkb1/Atf4/Cdkn1a	4
mmu04620	mmu04620	Toll-like receptor signaling pathway	4/71	100/9010	0.00786454	0.0362049	0.024934	Nfkbia/Nfkb1/Cxcl10/Il6	4
mmu04060	mmu04060	Cytokine-cytokine receptor interaction	7/71	292/9010	0.00789575	0.0362049	0.024934	Ccl2/Cxcl1/Cxcl2/Tnfrsf12a/Ccl7/Cxcl10/Il6	7
mmu04978	mmu04978	Mineral absorption	3/71	54/9010	0.00872726	0.0390649	0.0269036	Mt2/Mt1/Hmox1	3
mmu05161	mmu05161	Hepatitis B	5/71	163/9010	0.00908468	0.0397191	0.0273541	Nfkbia/Nfkb1/Atf4/Il6/Cdkn1a	5
mmu05160	mmu05160	Hepatitis C	5/71	165/9010	0.00954745	0.0407937	0.0280942	Nfkbia/Nfkb1/Cxcl10/Ldlr/Cdkn1a	5
mmu05146	mmu05146	Amoebiasis	4/71	107/9010	0.00993406	0.0415023	0.0285822	Cxcl1/Cxcl2/Nfkb1/Il6	4
mmu00100	mmu00100	Steroid biosynthesis	2/71	20/9010	0.010614	0.0433789	0.0298746	Cyp51/Msmo1	2
mmu04141	mmu04141	Protein processing in endoplasmic reticulum	5/71	172/9010	0.0112953	0.0451812	0.0311158	Ppp1r15a/Ddit3/Dnaja1/Atf4/Dnajb1	5
mmu04625	mmu04625	C-type lectin receptor signaling pathway	4/71	112/9010	0.0116107	0.0454752	0.0313183	Nfkbia/Irf1/Nfkb1/Il6	4

## Sheet: Pa6KEGG
	ID	Description	GeneRatio	BgRatio	pvalue	p.adjust	qvalue	geneID	Count
mmu04110	mmu04110	Cell cycle	20/92	125/9010	5.32516e-19	6.7097e-17	5.49332e-17	Cdk1/Ccnb2/Ccna2/Cdc20/Rad21/Ccnb1/Cdkn2c/Cdkn2d/Dbf4/Bub1b/Mad2l1/Plk1/Mcm7/Bub1/Mcm6/Pcna/Bub3/Ywhah/Smc1a/Smc3	20
mmu04114	mmu04114	Oocyte meiosis	14/92	121/9010	1.51068e-11	9.51726e-10	7.79191e-10	Cdk1/Ccnb2/Cdc20/Ccnb1/Mad2l1/Plk1/Fbxo5/Aurka/Sgo1/Bub1/Calm2/Ywhah/Smc1a/Smc3	14
mmu04914	mmu04914	Progesterone-mediated oocyte maturation	10/92	92/9010	2.71696e-08	1.14112e-06	9.34254e-07	Cdk1/Ccnb2/Ccna2/Ccnb1/Mad2l1/Kif22/Plk1/Aurka/Bub1/Hsp90aa1	10
mmu03030	mmu03030	DNA replication	6/92	35/9010	1.22964e-06	3.5749e-05	2.92682e-05	Lig1/Mcm7/Mcm6/Pcna/Rfc2/Rnaseh2c	6
mmu00240	mmu00240	Pyrimidine metabolism	7/92	56/9010	1.41861e-06	3.5749e-05	2.92682e-05	Tyms/Rrm1/Tk1/Rrm2/Dut/Dctpp1/Dtymk	7
mmu01232	mmu01232	Nucleotide metabolism	7/92	84/9010	2.19763e-05	0.000461502	0.000377838	Tyms/Rrm1/Tk1/Rrm2/Dut/Dctpp1/Dtymk	7
mmu04540	mmu04540	Gap junction	7/92	86/9010	2.5643e-05	0.000461574	0.000377897	Tubb5/Tuba1b/Cdk1/Tubb4b/Tuba1c/Tubb6/Tuba1a	7
mmu05014	mmu05014	Amyotrophic lateral sclerosis	13/92	369/9010	8.7385e-05	0.00137631	0.00112681	Tubb5/Tuba1b/Tubb4b/Tuba1c/Tubb6/Nxt1/Alyref/Hnrnpa3/Srsf3/Atp5g2/Srsf7/Cox7a2/Tuba1a	13
mmu03040	mmu03040	Spliceosome	7/92	134/9010	0.000421461	0.0058082	0.00475525	Snrpd1/Lsm2/Alyref/Hnrnpa3/Snrpe/Srsf3/Srsf7	7
mmu04210	mmu04210	Apoptosis	7/92	136/9010	0.000460969	0.0058082	0.00475525	Birc5/Tuba1b/Lmnb1/Lmnb2/Tuba1c/Tuba1a/Lmna	7
mmu04115	mmu04115	p53 signaling pathway	5/92	72/9010	0.000812084	0.00930205	0.00761571	Cdk1/Ccnb2/Ccnb1/Rrm2/Siva1	5
mmu05166	mmu05166	Human T-cell leukemia virus 1 infection	9/92	250/9010	0.000985356	0.0103462	0.0084706	Ccnb2/Ran/Ccna2/Cdc20/Cdkn2c/Bub1b/Mad2l1/Ranbp1/Bub3	9
mmu03013	mmu03013	Nucleocytoplasmic transport	6/92	117/9010	0.0012125	0.011752	0.00962148	Ran/Rangap1/Kpna2/Nxt1/Alyref/Sumo2	6
mmu03430	mmu03430	Mismatch repair	3/92	22/9010	0.00137852	0.0121229	0.00992518	Lig1/Pcna/Rfc2	3
mmu05012	mmu05012	Parkinson disease	9/92	264/9010	0.0014432	0.0121229	0.00992518	Tubb5/Tuba1b/Tubb4b/Tuba1c/Tubb6/Calm2/Atp5g2/Cox7a2/Tuba1a	9
mmu05020	mmu05020	Prion disease	9/92	268/9010	0.00160157	0.0126123	0.0103259	Tubb5/Tuba1b/Tubb4b/Tuba1c/Ncam1/Tubb6/Atp5g2/Cox7a2/Tuba1a	9
mmu03410	mmu03410	Base excision repair	3/92	36/9010	0.00576571	0.0427341	0.0349869	Hmgb1/Lig1/Pcna	3

## Sheet: Pa7KEGG
	ID	Description	GeneRatio	BgRatio	pvalue	p.adjust	qvalue	geneID	Count
mmu03010	mmu03010	Ribosome	12/47	179/9010	7.45578e-11	6.7102e-09	5.1798e-09	Rpl12/Rps24/Rps16/Rpsa/Rps10/Rps13/Rps11/Rps7/Rpl32/Rpl18/Fau/Rplp2	12
mmu05171	mmu05171	Coronavirus disease - COVID-19	12/47	248/9010	3.22392e-09	1.45077e-07	1.11989e-07	Rpl12/Rps24/Rps16/Rpsa/Rps10/Rps13/Rps11/Rps7/Rpl32/Rpl18/Fau/Rplp2	12
mmu04660	mmu04660	T cell receptor signaling pathway	7/47	103/9010	8.97954e-07	2.33317e-05	1.80104e-05	Cd3d/Cd3g/Ptprc/Cd28/Itk/Cd3e/Lck	7
mmu05340	mmu05340	Primary immunodeficiency	5/47	36/9010	1.03696e-06	2.33317e-05	1.80104e-05	Cd3d/Ptprc/Il7r/Cd3e/Lck	5
mmu05235	mmu05235	PD-L1 expression and PD-1 checkpoint pathway in cancer	5/47	88/9010	8.80244e-05	0.00158444	0.00122308	Cd3d/Cd3g/Cd28/Cd3e/Lck	5
mmu04640	mmu04640	Hematopoietic cell lineage	5/47	94/9010	0.000120492	0.00180738	0.00139517	Cd3d/Cd3g/Il7r/Cd3e/Cd2	5
mmu04658	mmu04658	Th1 and Th2 cell differentiation	4/47	88/9010	0.00110009	0.014144	0.0109182	Cd3d/Cd3g/Cd3e/Lck	4
mmu04659	mmu04659	Th17 cell differentiation	4/47	105/9010	0.00211404	0.023783	0.0183588	Cd3d/Cd3g/Cd3e/Lck	4
mmu04670	mmu04670	Leukocyte transendothelial migration	4/47	118/9010	0.00323036	0.0323036	0.0249361	Rac2/Itk/Txk/Rhoh	4

## Sheet: Pa8KEGG
	ID	Description	GeneRatio	BgRatio	pvalue	p.adjust	qvalue	geneID	Count
mmu04151	mmu04151	PI3K-Akt signaling pathway	44998	359/9010	0.0133193	0.24482	0.24482	Igf2/Prlr/Col6a6	3
mmu04630	mmu04630	JAK-STAT signaling pathway	44970	168/9010	0.0235563	0.24482	0.24482	Prlr/Il17d	2
mmu05225	mmu05225	Hepatocellular carcinoma	44970	174/9010	0.0251514	0.24482	0.24482	Igf2/Mgst3	2
mmu05207	mmu05207	Chemical carcinogenesis - receptor activation	44970	225/9010	0.0404054	0.24482	0.24482	Gnas/Mgst3	2
mmu05143	mmu05143	African trypanosomiasis	44939	39/9010	0.0548679	0.24482	0.24482	Hbb-bs	1
mmu04962	mmu04962	Vasopressin-regulated water reabsorption	44939	44/9010	0.0616977	0.24482	0.24482	Gnas	1
mmu04060	mmu04060	Cytokine-cytokine receptor interaction	44970	292/9010	0.064526	0.24482	0.24482	Prlr/Il17d	2
mmu05030	mmu05030	Cocaine addiction	44939	48/9010	0.0671286	0.24482	0.24482	Gnas	1
mmu04979	mmu04979	Cholesterol metabolism	44939	50/9010	0.0698332	0.24482	0.24482	Lpl	1
mmu04923	mmu04923	Regulation of lipolysis in adipocytes	44939	57/9010	0.0792423	0.24482	0.24482	Gnas	1
mmu05144	mmu05144	Malaria	44939	57/9010	0.0792423	0.24482	0.24482	Hbb-bs	1
mmu04730	mmu04730	Long-term depression	44939	60/9010	0.0832478	0.24482	0.24482	Gnas	1
mmu04961	mmu04961	Endocrine and other factor-regulated calcium reabsorption	44939	61/9010	0.0845794	0.24482	0.24482	Gnas	1
mmu00561	mmu00561	Glycerolipid metabolism	44939	63/9010	0.0872373	0.24482	0.24482	Lpl	1
mmu04913	mmu04913	Ovarian steroidogenesis	44939	63/9010	0.0872373	0.24482	0.24482	Gnas	1
mmu05165	mmu05165	Human papillomavirus infection	44970	362/9010	0.0937827	0.24482	0.24482	Gnas/Col6a6	2
mmu05031	mmu05031	Amphetamine addiction	44939	69/9010	0.0951681	0.24482	0.24482	Gnas	1
mmu00982	mmu00982	Drug metabolism - cytochrome P450	44939	71/9010	0.0977975	0.24482	0.24482	Mgst3	1
mmu00480	mmu00480	Glutathione metabolism	44939	72/9010	0.0991096	0.24482	0.24482	Mgst3	1
mmu04927	mmu04927	Cortisol synthesis and secretion	44939	72/9010	0.0991096	0.24482	0.24482	Gnas	1
mmu00980	mmu00980	Metabolism of xenobiotics by cytochrome P450	44939	73/9010	0.10042	0.24482	0.24482	Mgst3	1
mmu04917	mmu04917	Prolactin signaling pathway	44939	74/9010	0.101728	0.24482	0.24482	Prlr	1
mmu04918	mmu04918	Thyroid hormone synthesis	44939	74/9010	0.101728	0.24482	0.24482	Gnas	1
mmu04971	mmu04971	Gastric acid secretion	44939	75/9010	0.103035	0.24482	0.24482	Gnas	1
mmu04924	mmu04924	Renin secretion	44939	76/9010	0.10434	0.24482	0.24482	Gnas	1
mmu04080	mmu04080	Neuroactive ligand-receptor interaction	44970	386/9010	0.104605	0.24482	0.24482	Prlr/Penk	2
mmu01524	mmu01524	Platinum drug resistance	44939	80/9010	0.109543	0.24482	0.24482	Mgst3	1
mmu05204	mmu05204	Chemical carcinogenesis - DNA adducts	44939	84/9010	0.114718	0.24482	0.24482	Mgst3	1
mmu04970	mmu04970	Salivary secretion	44939	85/9010	0.116007	0.24482	0.24482	Gnas	1
mmu04540	mmu04540	Gap junction	44939	86/9010	0.117295	0.24482	0.24482	Gnas	1
mmu04911	mmu04911	Insulin secretion	44939	86/9010	0.117295	0.24482	0.24482	Gnas	1
mmu04512	mmu04512	ECM-receptor interaction	44939	88/9010	0.119865	0.24482	0.24482	Col6a6	1
mmu03320	mmu03320	PPAR signaling pathway	44939	89/9010	0.121147	0.24482	0.24482	Lpl	1
mmu04912	mmu04912	GnRH signaling pathway	44939	90/9010	0.122428	0.24482	0.24482	Gnas	1
mmu05032	mmu05032	Morphine addiction	44939	91/9010	0.123707	0.24482	0.24482	Gnas	1
mmu00983	mmu00983	Drug metabolism - other enzymes	44939	92/9010	0.124984	0.24482	0.24482	Mgst3	1
mmu01522	mmu01522	Endocrine resistance	44939	93/9010	0.12626	0.24482	0.24482	Gnas	1
mmu04657	mmu04657	IL-17 signaling pathway	44939	93/9010	0.12626	0.24482	0.24482	Il17d	1
mmu05414	mmu05414	Dilated cardiomyopathy	44939	94/9010	0.127533	0.24482	0.24482	Gnas	1
mmu04713	mmu04713	Circadian entrainment	44939	98/9010	0.132612	0.24482	0.24482	Gnas	1
mmu04620	mmu04620	Toll-like receptor signaling pathway	44939	100/9010	0.13514	0.24482	0.24482	Lbp	1
mmu04916	mmu04916	Melanogenesis	44939	100/9010	0.13514	0.24482	0.24482	Gnas	1
mmu04976	mmu04976	Bile secretion	44939	100/9010	0.13514	0.24482	0.24482	Gnas	1
mmu04925	mmu04925	Aldosterone synthesis and secretion	44939	102/9010	0.137662	0.24482	0.24482	Gnas	1
mmu05142	mmu05142	Chagas disease	44939	103/9010	0.138921	0.24482	0.24482	Gnas	1
mmu04922	mmu04922	Glucagon signaling pathway	44939	104/9010	0.140178	0.24482	0.24482	Gnas	1
mmu04064	mmu04064	NF-kappa B signaling pathway	44939	105/9010	0.141433	0.24482	0.24482	Lbp	1
mmu05146	mmu05146	Amoebiasis	44939	107/9010	0.143938	0.24482	0.24482	Gnas	1
mmu04928	mmu04928	Parathyroid hormone synthesis, secretion and action	44939	108/9010	0.145188	0.24482	0.24482	Gnas	1
mmu04974	mmu04974	Protein digestion and absorption	44939	108/9010	0.145188	0.24482	0.24482	Col6a6	1
mmu04625	mmu04625	C-type lectin receptor signaling pathway	44939	112/9010	0.150171	0.24482	0.24482	Il17d	1
mmu04724	mmu04724	Glutamatergic synapse	44939	113/9010	0.151413	0.24482	0.24482	Gnas	1
mmu04972	mmu04972	Pancreatic secretion	44939	114/9010	0.152652	0.24482	0.24482	Gnas	1
mmu04935	mmu04935	Growth hormone synthesis, secretion and action	44939	117/9010	0.156362	0.246126	0.246126	Gnas	1
mmu04110	mmu04110	Cell cycle	44939	125/9010	0.166182	0.248462	0.248462	Cdkn1c	1
mmu04611	mmu04611	Platelet activation	44939	125/9010	0.166182	0.248462	0.248462	Gnas	1
mmu04750	mmu04750	Inflammatory mediator regulation of TRP channels	44939	127/9010	0.16862	0.248462	0.248462	Gnas	1
mmu04926	mmu04926	Relaxin signaling pathway	44939	129/9010	0.171052	0.248462	0.248462	Gnas	1
mmu04726	mmu04726	Serotonergic synapse	44939	131/9010	0.173477	0.248462	0.248462	Gnas	1
mmu04915	mmu04915	Estrogen signaling pathway	44939	134/9010	0.177103	0.248462	0.248462	Gnas	1
mmu04728	mmu04728	Dopaminergic synapse	44939	135/9010	0.178308	0.248462	0.248462	Gnas	1
mmu04936	mmu04936	Alcoholic liver disease	44939	141/9010	0.185505	0.253383	0.253383	Lbp	1
mmu04270	mmu04270	Vascular smooth muscle contraction	44939	144/9010	0.189082	0.253383	0.253383	Gnas	1
mmu05418	mmu05418	Fluid shear stress and atherosclerosis	44939	147/9010	0.192644	0.253383	0.253383	Mgst3	1
mmu04072	mmu04072	Phospholipase D signaling pathway	44939	149/9010	0.195011	0.253383	0.253383	Gnas	1
mmu04261	mmu04261	Adrenergic signaling in cardiomyocytes	44939	152/9010	0.198549	0.253383	0.253383	Gnas	1
mmu04921	mmu04921	Oxytocin signaling pathway	44939	153/9010	0.199725	0.253383	0.253383	Gnas	1
mmu04934	mmu04934	Cushing syndrome	44939	162/9010	0.21024	0.2628	0.2628	Gnas	1
mmu05152	mmu05152	Tuberculosis	44939	180/9010	0.230887	0.283111	0.283111	Lbp	1
mmu04514	mmu04514	Cell adhesion molecules	44939	182/9010	0.23315	0.283111	0.283111	Vcan	1
mmu04510	mmu04510	Focal adhesion	44939	201/9010	0.254345	0.30127	0.30127	Col6a6	1
mmu05034	mmu05034	Alcoholism	44939	205/9010	0.258738	0.30127	0.30127	Gnas	1
mmu05205	mmu05205	Proteoglycans in cancer	44939	205/9010	0.258738	0.30127	0.30127	Igf2	1
mmu04015	mmu04015	Rap1 signaling pathway	44939	214/9010	0.268534	0.305935	0.305935	Gnas	1
mmu05417	mmu05417	Lipid and atherosclerosis	44939	216/9010	0.270695	0.305935	0.305935	Lbp	1
mmu04024	mmu04024	cAMP signaling pathway	44939	220/9010	0.274998	0.305935	0.305935	Gnas	1
mmu05208	mmu05208	Chemical carcinogenesis - reactive oxygen species	44939	222/9010	0.277142	0.305935	0.305935	Mgst3	1
mmu04714	mmu04714	Thermogenesis	44939	231/9010	0.286713	0.312444	0.312444	Gnas	1
mmu04014	mmu04014	Ras signaling pathway	44939	235/9010	0.290929	0.313025	0.313025	Igf2	1
mmu04020	mmu04020	Calcium signaling pathway	44939	240/9010	0.296167	0.314678	0.314678	Gnas	1
mmu05163	mmu05163	Human cytomegalovirus infection	44939	256/9010	0.31269	0.328131	0.328131	Gnas	1
mmu05012	mmu05012	Parkinson disease	44939	264/9010	0.320816	0.332553	0.332553	Gnas	1
mmu04010	mmu04010	MAPK signaling pathway	44939	294/9010	0.350507	0.358953	0.358953	Igf2	1
mmu05010	mmu05010	Alzheimer disease	44939	383/9010	0.431686	0.436826	0.436826	Lpl	1
mmu05168	mmu05168	Herpes simplex virus 1 infection	44939	459/9010	0.493481	0.493481	0.493481	Zim1	1

## Sheet: Pa9KEGG
	ID	Description	GeneRatio	BgRatio	pvalue	p.adjust	qvalue	geneID	Count
mmu04610	mmu04610	Complement and coagulation cascades	5/46	94/9010	0.000108562	0.00867253	0.00716274	C3/Procr/Serping1/Plat/Cd55	5
mmu04933	mmu04933	AGE-RAGE signaling pathway in diabetic complications	5/46	101/9010	0.000152551	0.00867253	0.00716274	Edn1/Vegfd/Mmp2/Tgfbr2/Fn1	5
mmu05146	mmu05146	Amoebiasis	5/46	107/9010	0.000200135	0.00867253	0.00716274	Il1r2/Lamc1/Serpinb6a/Lamb2/Fn1	5
mmu05418	mmu05418	Fluid shear stress and atherosclerosis	5/46	147/9010	0.000863863	0.0280756	0.0231879	Il1r2/Edn1/Mmp2/Plat/Klf2	5

[truncated: 9 more sheets: Pa10KEGG, Pa11KEGG, Pa12KEGG, Pa13KEGG, Pa14KEGG, Pa15KEGG, Pa16KEGG, Pa17KEGG, Pa18KEGG]
