# Supplementary material for: A single-cell sequence analysis of mouse subcutaneous white adipose tissue reveals dynamic changes during weaning
Source: Commun Biol. 2024 Jun 29;7:787. doi: 10.1038/s42003-024-06448-3 (PMC11217364; doi:10.1038/s42003-024-06448-3)
Supplement: Supplementary file 7 — Supplementary data 5 [file 42003_2024_6448_MOESM7_ESM.xlsx]

## Sheet: I0_GO
	ONTOLOGY	ID	Description	GeneRatio	BgRatio	pvalue	p.adjust	qvalue	geneID	Count
GO:0042113	BP	GO:0042113	B cell activation	41/149	417/23328	4.59805e-37	1.15319e-33	9.3413e-34	Cd79a/Iglc2/Igkc/Iglc3/Iglc1/Cd79b/Mef2c/Cd74/Ms4a1/Ighd/H2-Ab1/Ighm/Bank1/Bcl11a/Siglecg/Cd19/Mzb1/Pou2f2/Tnfrsf13c/Cd24a/Cd22/Syk/Ptpn6/Lyn/Cd38/Tnfrsf13b/Swap70/Pou2af1/Btla/Cd180/Blnk/Cr2/Lat2/Fcrl1/Hhex/Prkcb/Ikzf3/Foxp1/Cmtm7/Zfp36l1/Malt1	41
GO:0070661	BP	GO:0070661	leukocyte proliferation	27/149	344/23328	9.00614e-22	1.12937e-18	9.14835e-19	Cd79a/Mef2c/Cd74/Ighd/H2-Ab1/Ighm/H2-Aa/Siglecg/Cd19/Mzb1/Tnfrsf13c/Cd24a/Cd22/Syk/Ptpn6/Lyn/Cd38/Tnfrsf13b/Btla/Cd180/Cr2/Hhex/Sdc4/Cxcr4/Ikzf3/Clec2i/Malt1	27
GO:0046651	BP	GO:0046651	lymphocyte proliferation	26/149	317/23328	1.79714e-21	1.4319e-18	1.1599e-18	Cd79a/Mef2c/Cd74/Ighd/H2-Ab1/Ighm/H2-Aa/Siglecg/Cd19/Mzb1/Tnfrsf13c/Cd24a/Cd22/Syk/Ptpn6/Lyn/Cd38/Tnfrsf13b/Btla/Cd180/Cr2/Sdc4/Cxcr4/Ikzf3/Clec2i/Malt1	26
GO:0032943	BP	GO:0032943	mononuclear cell proliferation	26/149	320/23328	2.28373e-21	1.4319e-18	1.1599e-18	Cd79a/Mef2c/Cd74/Ighd/H2-Ab1/Ighm/H2-Aa/Siglecg/Cd19/Mzb1/Tnfrsf13c/Cd24a/Cd22/Syk/Ptpn6/Lyn/Cd38/Tnfrsf13b/Btla/Cd180/Cr2/Sdc4/Cxcr4/Ikzf3/Clec2i/Malt1	26
GO:0030183	BP	GO:0030183	B cell differentiation	20/149	153/23328	9.2915e-21	4.66061e-18	3.77528e-18	Cd79a/Igkc/Cd79b/Ms4a1/H2-Ab1/Ighm/Bcl11a/Cd19/Pou2f2/Cd24a/Syk/Ptpn6/Pou2af1/Cr2/Hhex/Ikzf3/Foxp1/Cmtm7/Zfp36l1/Malt1	20
GO:0042100	BP	GO:0042100	B cell proliferation	18/149	114/23328	2.59288e-20	1.08382e-17	8.7794e-18	Cd79a/Mef2c/Cd74/Ighd/Ighm/Siglecg/Cd19/Mzb1/Tnfrsf13c/Cd24a/Cd22/Lyn/Cd38/Tnfrsf13b/Btla/Cd180/Cr2/Ikzf3	18
GO:0050864	BP	GO:0050864	regulation of B cell activation	23/149	270/23328	1.90488e-19	6.8249e-17	5.52844e-17	Iglc2/Igkc/Iglc3/Iglc1/Mef2c/Cd74/Ighd/Ighm/Bank1/Siglecg/Cd19/Mzb1/Tnfrsf13c/Cd24a/Cd22/Syk/Ptpn6/Lyn/Cd38/Tnfrsf13b/Btla/Ikzf3/Zfp36l1	23
GO:0002764	BP	GO:0002764	immune response-regulating signaling pathway	25/149	345/23328	2.30558e-19	7.228e-17	5.85496e-17	Cd79a/Iglc2/Igkc/Iglc3/Iglc1/Cd79b/Mef2c/Ms4a1/Ighd/Ighm/Cd19/Cd22/Syk/Ptpn6/Lyn/Cd38/Btla/Stap1/Blnk/Lat2/Ctsh/Prkcb/Clec2i/Csk/Malt1	25
GO:0050853	BP	GO:0050853	B cell receptor signaling pathway	20/149	181/23328	2.84382e-19	7.92478e-17	6.41939e-17	Cd79a/Iglc2/Igkc/Iglc3/Iglc1/Cd79b/Mef2c/Ms4a1/Ighd/Ighm/Cd19/Cd22/Syk/Ptpn6/Lyn/Cd38/Stap1/Blnk/Lat2/Prkcb	20
GO:0002253	BP	GO:0002253	activation of immune response	26/149	416/23328	1.63329e-18	4.09629e-16	3.31815e-16	Cd79a/Iglc2/Igkc/Iglc3/Iglc1/Cd79b/Mef2c/Ms4a1/Ighd/Ighm/Cd19/Cd55/Cd22/Syk/Ptpn6/Lyn/Cd38/Stap1/Blnk/Cr2/Lat2/Prkcb/Clec2i/Csk/Ifi203/Malt1	26
GO:0002768	BP	GO:0002768	immune response-regulating cell surface receptor signaling pathway	24/149	342/23328	2.69481e-18	6.14416e-16	4.97701e-16	Cd79a/Iglc2/Igkc/Iglc3/Iglc1/Cd79b/Mef2c/Ms4a1/Ighd/Ighm/Cd19/Cd22/Syk/Ptpn6/Lyn/Cd38/Btla/Stap1/Blnk/Lat2/Prkcb/Clec2i/Csk/Malt1	24
GO:0070663	BP	GO:0070663	regulation of leukocyte proliferation	21/149	251/23328	1.14142e-17	2.38557e-15	1.9324e-15	Mef2c/Cd74/Ighd/H2-Ab1/Ighm/H2-Aa/Siglecg/Mzb1/Tnfrsf13c/Cd24a/Cd22/Syk/Ptpn6/Lyn/Cd38/Tnfrsf13b/Btla/Hhex/Sdc4/Ikzf3/Clec2i	21
GO:0030098	BP	GO:0030098	lymphocyte differentiation	25/149	409/23328	1.34256e-17	2.56955e-15	2.08144e-15	Cd79a/Igkc/Ly6d/Cd79b/Cd74/Ms4a1/H2-Ab1/Ighm/H2-Aa/Bcl11a/Cd19/H2-DMa/Pou2f2/Cd24a/Syk/H2-Oa/Ptpn6/Pou2af1/Cr2/Hhex/Ikzf3/Foxp1/Cmtm7/Zfp36l1/Malt1	25
GO:0030888	BP	GO:0030888	regulation of B cell proliferation	14/149	70/23328	1.43436e-17	2.56955e-15	2.08144e-15	Mef2c/Cd74/Ighd/Ighm/Siglecg/Mzb1/Tnfrsf13c/Cd24a/Cd22/Lyn/Cd38/Tnfrsf13b/Btla/Ikzf3	14
GO:0002429	BP	GO:0002429	immune response-activating cell surface receptor signaling pathway	23/149	330/23328	1.68159e-17	2.81162e-15	2.27752e-15	Cd79a/Iglc2/Igkc/Iglc3/Iglc1/Cd79b/Mef2c/Ms4a1/Ighd/Ighm/Cd19/Cd22/Syk/Ptpn6/Lyn/Cd38/Stap1/Blnk/Lat2/Prkcb/Clec2i/Csk/Malt1	23
GO:0002757	BP	GO:0002757	immune response-activating signal transduction	23/149	331/23328	1.79771e-17	2.81791e-15	2.28262e-15	Cd79a/Iglc2/Igkc/Iglc3/Iglc1/Cd79b/Mef2c/Ms4a1/Ighd/Ighm/Cd19/Cd22/Syk/Ptpn6/Lyn/Cd38/Stap1/Blnk/Lat2/Prkcb/Clec2i/Csk/Malt1	23
GO:0002495	BP	GO:0002495	antigen processing and presentation of peptide antigen via MHC class II	10/149	21/23328	2.7628e-17	3.94155e-15	3.19281e-15	Cd74/H2-Ab1/H2-Eb1/H2-Aa/H2-Ob/H2-DMb2/H2-DMa/H2-Oa/Unc93b1/Ctss	10
GO:0050851	BP	GO:0050851	antigen receptor-mediated signaling pathway	22/149	299/23328	2.82887e-17	3.94155e-15	3.19281e-15	Cd79a/Iglc2/Igkc/Iglc3/Iglc1/Cd79b/Mef2c/Ms4a1/Ighd/Ighm/Cd19/Cd22/Syk/Ptpn6/Lyn/Cd38/Stap1/Blnk/Lat2/Prkcb/Clec2i/Malt1	22
GO:0050670	BP	GO:0050670	regulation of lymphocyte proliferation	20/149	231/23328	3.65339e-17	4.82247e-15	3.90639e-15	Mef2c/Cd74/Ighd/H2-Ab1/Ighm/H2-Aa/Siglecg/Mzb1/Tnfrsf13c/Cd24a/Cd22/Syk/Ptpn6/Lyn/Cd38/Tnfrsf13b/Btla/Sdc4/Ikzf3/Clec2i	20
GO:0032944	BP	GO:0032944	regulation of mononuclear cell proliferation	20/149	234/23328	4.70651e-17	5.90196e-15	4.78082e-15	Mef2c/Cd74/Ighd/H2-Ab1/Ighm/H2-Aa/Siglecg/Mzb1/Tnfrsf13c/Cd24a/Cd22/Syk/Ptpn6/Lyn/Cd38/Tnfrsf13b/Btla/Sdc4/Ikzf3/Clec2i	20
GO:0002504	BP	GO:0002504	antigen processing and presentation of peptide or polysaccharide antigen via MHC class II	10/149	22/23328	5.03769e-17	6.01645e-15	4.87356e-15	Cd74/H2-Ab1/H2-Eb1/H2-Aa/H2-Ob/H2-DMb2/H2-DMa/H2-Oa/Unc93b1/Ctss	10
GO:0019886	BP	GO:0019886	antigen processing and presentation of exogenous peptide antigen via MHC class II	9/149	16/23328	1.52553e-16	1.7391e-14	1.40874e-14	Cd74/H2-Ab1/H2-Eb1/H2-Aa/H2-DMb2/H2-DMa/H2-Oa/Unc93b1/Ctss	9
GO:0002478	BP	GO:0002478	antigen processing and presentation of exogenous peptide antigen	9/149	27/23328	5.88838e-14	6.42089e-12	5.20117e-12	Cd74/H2-Ab1/H2-Eb1/H2-Aa/H2-DMb2/H2-DMa/H2-Oa/Unc93b1/Ctss	9
GO:0002460	BP	GO:0002460	adaptive immune response based on somatic recombination of immune receptors built from immunoglobulin superfamily domains	22/149	445/23328	1.0729e-13	1.12118e-11	9.08203e-12	Iglc2/Igkc/Iglc3/Iglc1/Mef2c/Cd74/Ighd/H2-Ab1/Ighm/Fcer2a/Cd19/H2-DMa/Pou2f2/Tnfrsf13c/Cd24a/Cd55/Ptpn6/Swap70/Cr2/Ctsh/Bach2/Malt1	22
GO:0019884	BP	GO:0019884	antigen processing and presentation of exogenous antigen	9/149	34/23328	6.34465e-13	6.36495e-11	5.15586e-11	Cd74/H2-Ab1/H2-Eb1/H2-Aa/H2-DMb2/H2-DMa/H2-Oa/Unc93b1/Ctss	9
GO:0002683	BP	GO:0002683	negative regulation of immune system process	21/149	462/23328	2.03545e-12	1.96342e-10	1.59045e-10	Cd74/H2-Ab1/H2-Aa/H2-Ob/Bank1/Cd37/Vpreb3/Siglecg/Cd24a/Cd22/H2-Oa/Lmo2/Ptpn6/Lyn/Tnfrsf13b/Btla/Stap1/Sdc4/Tsc22d3/Clec2i/Zfp36l1	21
GO:0016064	BP	GO:0016064	immunoglobulin mediated immune response	16/149	265/23328	1.55444e-11	1.4439e-09	1.16962e-09	Iglc2/Igkc/Iglc3/Iglc1/Cd74/Ighd/H2-Ab1/Ighm/Fcer2a/Cd19/H2-DMa/Pou2f2/Cd55/Ptpn6/Swap70/Cr2	16
GO:0019724	BP	GO:0019724	B cell mediated immunity	16/149	269/23328	1.94678e-11	1.74376e-09	1.41252e-09	Iglc2/Igkc/Iglc3/Iglc1/Cd74/Ighd/H2-Ab1/Ighm/Fcer2a/Cd19/H2-DMa/Pou2f2/Cd55/Ptpn6/Swap70/Cr2	16
GO:0048002	BP	GO:0048002	antigen processing and presentation of peptide antigen	10/149	72/23328	3.18373e-11	2.75338e-09	2.23035e-09	Cd74/H2-Ab1/H2-Eb1/H2-Aa/H2-Ob/H2-DMb2/H2-DMa/H2-Oa/Unc93b1/Ctss	10
GO:0002449	BP	GO:0002449	lymphocyte mediated immunity	19/149	432/23328	4.36722e-11	3.651e-09	2.95745e-09	Iglc2/Igkc/Iglc3/Iglc1/Cd74/Ighd/H2-Ab1/Ighm/Fcer2a/Cd19/H2-DMa/Pou2f2/Cd24a/Cd55/Ptpn6/Swap70/Cr2/Ctsh/Malt1	19
GO:0019882	BP	GO:0019882	antigen processing and presentation	11/149	116/23328	2.20085e-10	1.78056e-08	1.44232e-08	Cd74/H2-Ab1/Ighm/H2-Eb1/H2-Aa/H2-Ob/H2-DMb2/H2-DMa/H2-Oa/Unc93b1/Ctss	11
GO:0051251	BP	GO:0051251	positive regulation of lymphocyte activation	17/149	416/23328	1.50348e-09	1.17835e-07	9.54511e-08	Iglc2/Igkc/Iglc3/Iglc1/Mef2c/Cd74/Ighd/H2-Ab1/Ighm/H2-Aa/H2-DMa/Tnfrsf13c/Cd24a/Syk/Cd38/Clec2i/Malt1	17
GO:0002696	BP	GO:0002696	positive regulation of leukocyte activation	18/149	479/23328	1.81258e-09	1.37756e-07	1.11588e-07	Iglc2/Igkc/Iglc3/Iglc1/Mef2c/Cd74/Ighd/H2-Ab1/Ighm/H2-Aa/H2-DMa/Tnfrsf13c/Cd24a/Syk/Cd38/Stap1/Clec2i/Malt1	18
GO:0050867	BP	GO:0050867	positive regulation of cell activation	18/149	496/23328	3.13288e-09	2.31096e-07	1.87197e-07	Iglc2/Igkc/Iglc3/Iglc1/Mef2c/Cd74/Ighd/H2-Ab1/Ighm/H2-Aa/H2-DMa/Tnfrsf13c/Cd24a/Syk/Cd38/Stap1/Clec2i/Malt1	18
GO:0002697	BP	GO:0002697	regulation of immune effector process	17/149	440/23328	3.48949e-09	2.50047e-07	2.02548e-07	Cd74/Ighm/Fcer2a/Cd37/Vpreb3/Siglecg/Mzb1/Cd24a/Cd55/Cd22/Syk/Ptpn6/Lyn/Apobec3/Stap1/Foxp1/Malt1	17
GO:0050863	BP	GO:0050863	regulation of T cell activation	14/149	321/23328	2.01408e-08	1.40314e-06	1.1366e-06	Cd74/H2-Ab1/H2-Aa/H2-DMa/Tnfrsf13c/Cd24a/Syk/H2-Oa/Ptpn6/Btla/Sdc4/Clec2i/Csk/Malt1	14
GO:0002455	BP	GO:0002455	humoral immune response mediated by circulating immunoglobulin	11/149	181/23328	2.46774e-08	1.67273e-06	1.35498e-06	Iglc2/Igkc/Iglc3/Iglc1/Ighd/H2-Ab1/Ighm/Fcer2a/Cd55/Ptpn6/Cr2	11
GO:0002695	BP	GO:0002695	negative regulation of leukocyte activation	11/149	189/23328	3.85324e-08	2.54314e-06	2.06004e-06	Cd74/H2-Ab1/H2-Aa/Bank1/Cd37/Cd24a/Ptpn6/Lyn/Tnfrsf13b/Btla/Sdc4	11
GO:0002260	BP	GO:0002260	lymphocyte homeostasis	8/149	79/23328	4.07791e-08	2.62241e-06	2.12425e-06	Mef2c/Cd74/Tnfrsf13c/Cd24a/Chst3/Lyn/Tnfrsf13b/Tsc22d3	8
GO:0006959	BP	GO:0006959	humoral immune response	15/149	406/23328	5.5236e-08	3.4633e-06	2.80541e-06	Iglc2/Igkc/Iglc3/Iglc1/Mef2c/Ighd/H2-Ab1/Ighm/Fcer2a/Cd37/H2-DMa/Cd55/Ptpn6/Rnase6/Cr2	15
GO:0051250	BP	GO:0051250	negative regulation of lymphocyte activation	10/149	158/23328	7.43684e-08	4.54917e-06	3.68501e-06	Cd74/H2-Ab1/H2-Aa/Bank1/Cd24a/Ptpn6/Lyn/Tnfrsf13b/Btla/Sdc4	10
GO:0050855	BP	GO:0050855	regulation of B cell receptor signaling pathway	5/149	18/23328	7.9627e-08	4.75487e-06	3.85163e-06	Cd19/Cd22/Lyn/Stap1/Prkcb	5
GO:0050672	BP	GO:0050672	negative regulation of lymphocyte proliferation	8/149	88/23328	9.57249e-08	5.58321e-06	4.52262e-06	H2-Ab1/H2-Aa/Cd24a/Ptpn6/Lyn/Tnfrsf13b/Btla/Sdc4	8
GO:0032945	BP	GO:0032945	negative regulation of mononuclear cell proliferation	8/149	89/23328	1.04615e-07	5.96308e-06	4.83033e-06	H2-Ab1/H2-Aa/Cd24a/Ptpn6/Lyn/Tnfrsf13b/Btla/Sdc4	8
GO:0050866	BP	GO:0050866	negative regulation of cell activation	11/149	210/23328	1.12892e-07	6.29185e-06	5.09665e-06	Cd74/H2-Ab1/H2-Aa/Bank1/Cd37/Cd24a/Ptpn6/Lyn/Tnfrsf13b/Btla/Sdc4	11
GO:0042098	BP	GO:0042098	T cell proliferation	11/149	213/23328	1.30316e-07	7.10508e-06	5.75539e-06	H2-Ab1/H2-Aa/Tnfrsf13c/Cd24a/Syk/Ptpn6/Btla/Sdc4/Cxcr4/Clec2i/Malt1	11
GO:0050854	BP	GO:0050854	regulation of antigen receptor-mediated signaling pathway	7/149	62/23328	1.3797e-07	7.36231e-06	5.96376e-06	Cd19/Cd22/Ptpn6/Lyn/Stap1/Prkcb/Malt1	7
GO:0070664	BP	GO:0070664	negative regulation of leukocyte proliferation	8/149	94/23328	1.60516e-07	8.38697e-06	6.79377e-06	H2-Ab1/H2-Aa/Cd24a/Ptpn6/Lyn/Tnfrsf13b/Btla/Sdc4	8
GO:0050871	BP	GO:0050871	positive regulation of B cell activation	11/149	220/23328	1.80564e-07	9.24191e-06	7.48631e-06	Iglc2/Igkc/Iglc3/Iglc1/Mef2c/Cd74/Ighd/Ighm/Tnfrsf13c/Syk/Cd38	11
GO:0030890	BP	GO:0030890	positive regulation of B cell proliferation	6/149	45/23328	4.07035e-07	2.04169e-05	1.65385e-05	Mef2c/Cd74/Ighd/Ighm/Tnfrsf13c/Cd38	6
GO:0045619	BP	GO:0045619	regulation of lymphocyte differentiation	10/149	192/23328	4.57572e-07	2.25018e-05	1.82273e-05	Cd74/H2-Aa/H2-DMa/Cd24a/Syk/H2-Oa/Ptpn6/Ikzf3/Zfp36l1/Malt1	10
GO:0002440	BP	GO:0002440	production of molecular mediator of immune response	13/149	361/23328	5.92457e-07	2.81987e-05	2.28421e-05	Cd74/Ighd/H2-Ab1/Ighm/Cd37/Vpreb3/Siglecg/Mzb1/Pou2f2/Cd22/Swap70/Foxp1/Malt1	13
GO:0070665	BP	GO:0070665	positive regulation of leukocyte proliferation	9/149	152/23328	5.99001e-07	2.81987e-05	2.28421e-05	Mef2c/Cd74/Ighd/Ighm/Tnfrsf13c/Cd24a/Syk/Lyn/Cd38	9
GO:1903706	BP	GO:1903706	regulation of hemopoiesis	14/149	424/23328	6.07149e-07	2.81987e-05	2.28421e-05	Mef2c/Cd74/H2-Aa/H2-DMa/Cd24a/Syk/H2-Oa/Lmo2/Ptpn6/Lyn/Ikzf3/Clec2i/Zfp36l1/Malt1	14
GO:1902105	BP	GO:1902105	regulation of leukocyte differentiation	12/149	309/23328	7.4245e-07	3.27916e-05	2.65625e-05	Cd74/H2-Aa/H2-DMa/Cd24a/Syk/H2-Oa/Ptpn6/Lyn/Ikzf3/Clec2i/Zfp36l1/Malt1	12
GO:0002637	BP	GO:0002637	regulation of immunoglobulin production	7/149	79/23328	7.42839e-07	3.27916e-05	2.65625e-05	Ighm/Cd37/Vpreb3/Siglecg/Mzb1/Cd22/Foxp1	7
GO:0032675	BP	GO:0032675	regulation of interleukin-6 production	9/149	156/23328	7.45264e-07	3.27916e-05	2.65625e-05	Cd74/Bank1/Pou2f2/Cd24a/Syk/Ptpn6/Unc93b1/Pou2af1/Csk	9
GO:0001776	BP	GO:0001776	leukocyte homeostasis	8/149	115/23328	7.61928e-07	3.29468e-05	2.66882e-05	Mef2c/Cd74/Tnfrsf13c/Cd24a/Chst3/Lyn/Tnfrsf13b/Tsc22d3	8
GO:0002700	BP	GO:0002700	regulation of production of molecular mediator of immune response	9/149	159/23328	8.74353e-07	3.71674e-05	3.01071e-05	Cd74/Ighm/Cd37/Vpreb3/Siglecg/Mzb1/Cd22/Foxp1/Malt1	9
GO:0002377	BP	GO:0002377	immunoglobulin production	11/149	262/23328	1.02343e-06	4.27794e-05	3.4653e-05	Ighd/H2-Ab1/Ighm/Cd37/Vpreb3/Siglecg/Mzb1/Pou2f2/Cd22/Swap70/Foxp1	11
GO:0002819	BP	GO:0002819	regulation of adaptive immune response	10/149	213/23328	1.18072e-06	4.85449e-05	3.93233e-05	Mef2c/Cd74/H2-Ab1/Fcer2a/H2-DMa/Tnfrsf13c/Cd24a/Cd55/Ptpn6/Malt1	10
GO:0002335	BP	GO:0002335	mature B cell differentiation	5/149	30/23328	1.24505e-06	5.03643e-05	4.07971e-05	Cd19/Pou2f2/Pou2af1/Cmtm7/Malt1	5
GO:0032635	BP	GO:0032635	interleukin-6 production	9/149	167/23328	1.31728e-06	5.24401e-05	4.24785e-05	Cd74/Bank1/Pou2f2/Cd24a/Syk/Ptpn6/Unc93b1/Pou2af1/Csk	9
GO:0045577	BP	GO:0045577	regulation of B cell differentiation	5/149	32/23328	1.74138e-06	6.82404e-05	5.52774e-05	Cd24a/Syk/Ptpn6/Ikzf3/Zfp36l1	5
GO:0042129	BP	GO:0042129	regulation of T cell proliferation	9/149	175/23328	1.94194e-06	7.49291e-05	6.06955e-05	H2-Ab1/H2-Aa/Tnfrsf13c/Cd24a/Syk/Ptpn6/Btla/Sdc4/Clec2i	9
GO:0030099	BP	GO:0030099	myeloid cell differentiation	13/149	414/23328	2.71003e-06	0.000102981	8.34188e-05	Mef2c/Cd74/Spib/Lmo2/Ptpn6/Lyn/Stap1/Irf8/Hhex/Clec2i/Zfp36l1/Ptbp3/Fli1	13
GO:0050869	BP	GO:0050869	negative regulation of B cell activation	5/149	35/23328	2.76426e-06	0.000103474	8.38179e-05	Bank1/Cd24a/Lyn/Tnfrsf13b/Btla	5
GO:0050671	BP	GO:0050671	positive regulation of lymphocyte proliferation	8/149	138/23328	3.02068e-06	0.00011141	9.02464e-05	Mef2c/Cd74/Ighd/Ighm/Tnfrsf13c/Cd24a/Syk/Cd38	8
GO:0032946	BP	GO:0032946	positive regulation of mononuclear cell proliferation	8/149	140/23328	3.36312e-06	0.000122242	9.90209e-05	Mef2c/Cd74/Ighd/Ighm/Tnfrsf13c/Cd24a/Syk/Cd38	8
GO:0001782	BP	GO:0001782	B cell homeostasis	5/149	37/23328	3.67372e-06	0.00012977	0.000105119	Mef2c/Cd74/Tnfrsf13c/Lyn/Tnfrsf13b	5
GO:0002920	BP	GO:0002920	regulation of humoral immune response	5/149	37/23328	3.67372e-06	0.00012977	0.000105119	Fcer2a/Cd37/H2-DMa/Cd55/Ptpn6	5
GO:0022407	BP	GO:0022407	regulation of cell-cell adhesion	13/149	427/23328	3.79594e-06	0.000132225	0.000107108	Cd74/H2-Ab1/H2-Aa/H2-DMa/Tnfrsf13c/Cd24a/Syk/Ptpn6/Lyn/Swap70/Btla/Sdc4/Malt1	13
GO:1903037	BP	GO:1903037	regulation of leukocyte cell-cell adhesion	11/149	309/23328	5.03006e-06	0.000172813	0.000139986	Cd74/H2-Ab1/H2-Aa/H2-DMa/Tnfrsf13c/Cd24a/Syk/Ptpn6/Btla/Sdc4/Malt1	11
GO:0002822	BP	GO:0002822	regulation of adaptive immune response based on somatic recombination of immune receptors built from immunoglobulin superfamily domains	9/149	197/23328	5.12635e-06	0.000173742	0.000140738	Mef2c/H2-Ab1/Fcer2a/H2-DMa/Tnfrsf13c/Cd24a/Cd55/Ptpn6/Malt1	9
GO:0002577	BP	GO:0002577	regulation of antigen processing and presentation	4/149	20/23328	7.15177e-06	0.000236009	0.000191176	Cd74/H2-Ab1/H2-Ob/H2-Oa	4
GO:0030889	BP	GO:0030889	negative regulation of B cell proliferation	4/149	20/23328	7.15177e-06	0.000236009	0.000191176	Cd24a/Lyn/Tnfrsf13b/Btla	4
GO:0042130	BP	GO:0042130	negative regulation of T cell proliferation	6/149	73/23328	7.34434e-06	0.000239216	0.000193774	H2-Ab1/H2-Aa/Cd24a/Ptpn6/Btla/Sdc4	6
GO:0050730	BP	GO:0050730	regulation of peptidyl-tyrosine phosphorylation	10/149	263/23328	7.72931e-06	0.000248527	0.000201317	Cd74/Ighm/Bank1/Cd24a/Syk/Ptpn6/Lyn/Stap1/Sh3bp5/Ncf1	10
GO:0033628	BP	GO:0033628	regulation of cell adhesion mediated by integrin	5/149	44/23328	8.82949e-06	0.000280308	0.000227061	Cd24a/Syk/Ptpn6/Lyn/Swap70	5
GO:0048872	BP	GO:0048872	homeostasis of number of cells	11/149	330/23328	9.35756e-06	0.00029336	0.000237633	Mef2c/Cd74/Tnfrsf13c/Cd24a/Lmo2/Chst3/Lyn/Tnfrsf13b/Tsc22d3/Zfp36l1/Ptbp3	11
GO:0002699	BP	GO:0002699	positive regulation of immune effector process	10/149	273/23328	1.07022e-05	0.000331371	0.000268423	Cd74/Fcer2a/Cd37/Mzb1/Cd24a/Syk/Lyn/Stap1/Foxp1/Malt1	10
GO:0006958	BP	GO:0006958	complement activation, classical pathway	8/149	166/23328	1.1806e-05	0.000361091	0.000292498	Iglc2/Igkc/Iglc3/Iglc1/Ighd/Ighm/Cd55/Cr2	8
GO:0050868	BP	GO:0050868	negative regulation of T cell activation	7/149	122/23328	1.36574e-05	0.000412685	0.000334291	Cd74/H2-Ab1/H2-Aa/Cd24a/Ptpn6/Btla/Sdc4	7
GO:0007159	BP	GO:0007159	leukocyte cell-cell adhesion	11/149	345/23328	1.41693e-05	0.000423054	0.00034269	Cd74/H2-Ab1/H2-Aa/H2-DMa/Tnfrsf13c/Cd24a/Syk/Ptpn6/Btla/Sdc4/Malt1	11
GO:0002366	BP	GO:0002366	leukocyte activation involved in immune response	10/149	285/23328	1.55293e-05	0.000458206	0.000371165	Cd74/Cd19/Syk/Lyn/Swap70/Pou2af1/Cd180/Lat2/Foxp1/Malt1	10
GO:0002263	BP	GO:0002263	cell activation involved in immune response	10/149	289/23328	1.75084e-05	0.000510593	0.0004136	Cd74/Cd19/Syk/Lyn/Swap70/Pou2af1/Cd180/Lat2/Foxp1/Malt1	10
GO:0006909	BP	GO:0006909	phagocytosis	11/149	358/23328	1.99505e-05	0.000575124	0.000465873	Iglc2/Igkc/Iglc3/Iglc1/Ighd/Ighm/Syk/Stap1/Irf8/Ncf4/Csk	11
GO:0032956	BP	GO:0032956	regulation of actin cytoskeleton organization	11/149	361/23328	2.15431e-05	0.000613979	0.000497348	Mef2c/Fchsd2/Swap70/Stap1/Arpc5l/Capg/Sdc4/Arhgap17/Mtss1/Clec2i/Bin1	11
GO:0045785	BP	GO:0045785	positive regulation of cell adhesion	12/149	435/23328	2.41363e-05	0.000680155	0.000550952	Cd74/H2-Ab1/H2-Aa/H2-DMa/Tnfrsf13c/Cd24a/Syk/Ptpn6/Sdc4/Ppp3ca/Plekha2/Malt1	12
GO:0045730	BP	GO:0045730	respiratory burst	4/149	27/23328	2.50202e-05	0.000684529	0.000554495	Cd24a/Cybb/Ncf4/Ncf1	4
GO:0048305	BP	GO:0048305	immunoglobulin secretion	4/149	27/23328	2.50202e-05	0.000684529	0.000554495	Vpreb3/Siglecg/Pou2f2/Cd22	4
GO:1903038	BP	GO:1903038	negative regulation of leukocyte cell-cell adhesion	7/149	134/23328	2.51103e-05	0.000684529	0.000554495	Cd74/H2-Ab1/H2-Aa/Cd24a/Ptpn6/Btla/Sdc4	7
GO:0006956	BP	GO:0006956	complement activation	8/149	187/23328	2.78986e-05	0.000752362	0.000609443	Iglc2/Igkc/Iglc3/Iglc1/Ighd/Ighm/Cd55/Cr2	8
GO:0002634	BP	GO:0002634	regulation of germinal center formation	3/149	10/23328	2.96536e-05	0.000782854	0.000634142	Mef2c/H2-DMa/Tnfrsf13c	3
GO:1902959	BP	GO:1902959	regulation of aspartic-type endopeptidase activity involved in amyloid precursor protein catabolic process	3/149	10/23328	2.96536e-05	0.000782854	0.000634142	Lyn/Sorl1/Bin1	3
GO:0022408	BP	GO:0022408	negative regulation of cell-cell adhesion	8/149	192/23328	3.368e-05	0.000879891	0.000712746	Cd74/H2-Ab1/H2-Aa/Cd24a/Ptpn6/Swap70/Btla/Sdc4	8
GO:0050731	BP	GO:0050731	positive regulation of peptidyl-tyrosine phosphorylation	8/149	195/23328	3.76067e-05	0.000972346	0.000787639	Cd74/Ighm/Bank1/Cd24a/Syk/Lyn/Stap1/Ncf1	8
GO:0002923	BP	GO:0002923	regulation of humoral immune response mediated by circulating immunoglobulin	3/149	11/23328	4.05826e-05	0.00102809	0.000832795	Fcer2a/Cd55/Ptpn6	3
GO:1905245	BP	GO:1905245	regulation of aspartic-type peptidase activity	3/149	11/23328	4.05826e-05	0.00102809	0.000832795	Lyn/Sorl1/Bin1	3
GO:0018108	BP	GO:0018108	peptidyl-tyrosine phosphorylation	10/149	322/23328	4.38858e-05	0.00110066	0.000891574	Cd74/Ighm/Bank1/Cd24a/Syk/Ptpn6/Lyn/Stap1/Sh3bp5/Ncf1	10
GO:0050870	BP	GO:0050870	positive regulation of T cell activation	8/149	200/23328	4.49993e-05	0.00111023	0.000899333	Cd74/H2-Ab1/H2-Aa/H2-DMa/Tnfrsf13c/Cd24a/Syk/Malt1	8
GO:0042742	BP	GO:0042742	defense response to bacterium	12/149	464/23328	4.5153e-05	0.00111023	0.000899333	Iglc2/Igkc/Iglc3/Iglc1/Ighd/Ighm/Scd1/Syk/Rnase6/Irf8/Plac8/Ncf1	12
GO:0018212	BP	GO:0018212	peptidyl-tyrosine modification	10/149	325/23328	4.74373e-05	0.00115508	0.000935657	Cd74/Ighm/Bank1/Cd24a/Syk/Ptpn6/Lyn/Stap1/Sh3bp5/Ncf1	10
GO:0007204	BP	GO:0007204	positive regulation of cytosolic calcium ion concentration	10/149	330/23328	5.39021e-05	0.00129987	0.00105295	Ms4a1/Cd19/Cd24a/Ptpn6/Lyn/Cd38/Swap70/Cd52/Cxcr4/Camk2d	10
GO:0002821	BP	GO:0002821	positive regulation of adaptive immune response	7/149	154/23328	6.10687e-05	0.00145867	0.00118158	Cd74/H2-Ab1/Fcer2a/H2-DMa/Tnfrsf13c/Cd24a/Malt1	7
GO:0032970	BP	GO:0032970	regulation of actin filament-based process	11/149	410/23328	6.82154e-05	0.001614	0.0013074	Mef2c/Fchsd2/Swap70/Stap1/Arpc5l/Capg/Sdc4/Arhgap17/Mtss1/Clec2i/Bin1	11
GO:2000106	BP	GO:2000106	regulation of leukocyte apoptotic process	6/149	110/23328	7.61368e-05	0.00178459	0.00144559	Mef2c/Cd74/Fcmr/Cd24a/Lyn/Tsc22d3	6
GO:0006801	BP	GO:0006801	superoxide metabolic process	5/149	69/23328	8.03778e-05	0.00184943	0.00149811	Syk/Hvcn1/Cybb/Ncf4/Ncf1	5
GO:0033627	BP	GO:0033627	cell adhesion mediated by integrin	5/149	69/23328	8.03778e-05	0.00184943	0.00149811	Cd24a/Syk/Ptpn6/Lyn/Swap70	5
GO:0030217	BP	GO:0030217	T cell differentiation	9/149	282/23328	8.65796e-05	0.00197402	0.00159903	Cd74/H2-Aa/Bcl11a/H2-DMa/Syk/H2-Oa/Foxp1/Zfp36l1/Malt1	9
GO:0002638	BP	GO:0002638	negative regulation of immunoglobulin production	3/149	14/23328	8.82759e-05	0.00199456	0.00161567	Vpreb3/Siglecg/Cd22	3
GO:1903039	BP	GO:1903039	positive regulation of leukocyte cell-cell adhesion	8/149	221/23328	9.06228e-05	0.0020293	0.00164382	Cd74/H2-Ab1/H2-Aa/H2-DMa/Tnfrsf13c/Cd24a/Syk/Malt1	8
GO:0010611	BP	GO:0010611	regulation of cardiac muscle hypertrophy	5/149	72/23328	9.85424e-05	0.00218712	0.00177165	Mef2c/Ppp3ca/Camk2d/Foxp1/Parp1	5
GO:0010613	BP	GO:0010613	positive regulation of cardiac muscle hypertrophy	4/149	39/23328	0.000110485	0.00238875	0.00193498	Mef2c/Ppp3ca/Camk2d/Parp1	4
GO:0032735	BP	GO:0032735	positive regulation of interleukin-12 production	4/149	39/23328	0.000110485	0.00238875	0.00193498	Syk/Unc93b1/Irf8/Ltb	4
GO:0042554	BP	GO:0042554	superoxide anion generation	4/149	39/23328	0.000110485	0.00238875	0.00193498	Syk/Hvcn1/Cybb/Ncf1	4
GO:0014743	BP	GO:0014743	regulation of muscle hypertrophy	5/149	75/23328	0.000119706	0.00254426	0.00206095	Mef2c/Ppp3ca/Camk2d/Foxp1/Parp1	5
GO:0046626	BP	GO:0046626	regulation of insulin receptor signaling pathway	5/149	75/23328	0.000119706	0.00254426	0.00206095	Mzb1/Sorl1/Prkcb/Lmbrd1/Snx5	5
GO:0014742	BP	GO:0014742	positive regulation of muscle hypertrophy	4/149	40/23328	0.000122154	0.00257447	0.00208542	Mef2c/Ppp3ca/Camk2d/Parp1	4
GO:0002467	BP	GO:0002467	germinal center formation	3/149	16/23328	0.000134541	0.00281191	0.00227776	Mef2c/H2-DMa/Tnfrsf13c	3
GO:0070228	BP	GO:0070228	regulation of lymphocyte apoptotic process	5/149	78/23328	0.00014419	0.00298867	0.00242094	Cd74/Fcmr/Cd24a/Lyn/Tsc22d3	5
GO:0051480	BP	GO:0051480	regulation of cytosolic calcium ion concentration	10/149	375/23328	0.000154289	0.00317178	0.00256926	Ms4a1/Cd19/Cd24a/Ptpn6/Lyn/Cd38/Swap70/Cd52/Cxcr4/Camk2d	10
GO:0071375	BP	GO:0071375	cellular response to peptide hormone stimulus	8/149	253/23328	0.000229048	0.00467034	0.00378316	Mzb1/Sorl1/Prkcb/Parp1/Csk/Zfp36l1/Lmbrd1/Snx5	8
GO:0034103	BP	GO:0034103	regulation of tissue remodeling	5/149	87/23328	0.000241024	0.0048749	0.00394886	Cd24a/Syk/Cd38/Ppp3ca/Csk	5
GO:0006874	BP	GO:0006874	cellular calcium ion homeostasis	11/149	476/23328	0.000251001	0.00503608	0.00407942	Ms4a1/Cd19/Cd24a/Ptpn6/Lyn/Cd38/Swap70/Cd52/Cxcr4/Prkcb/Camk2d	11
GO:0034341	BP	GO:0034341	response to interferon-gamma	6/149	137/23328	0.00025374	0.00505063	0.00409121	H2-Ab1/H2-Eb1/H2-Aa/Ciita/Capg/Irf8	6
GO:0071887	BP	GO:0071887	leukocyte apoptotic process	6/149	138/23328	0.000263894	0.00521139	0.00422143	Mef2c/Cd74/Fcmr/Cd24a/Lyn/Tsc22d3	6
GO:0048771	BP	GO:0048771	tissue remodeling	7/149	196/23328	0.000272551	0.00534029	0.00432584	Mef2c/Cd24a/Syk/Cd38/Ppp3ca/Ctss/Csk	7
GO:0006911	BP	GO:0006911	phagocytosis, engulfment	7/149	197/23328	0.000281102	0.0054088	0.00438134	Iglc2/Igkc/Iglc3/Iglc1/Ighd/Ighm/Stap1	7
GO:1900076	BP	GO:1900076	regulation of cellular response to insulin stimulus	5/149	90/23328	0.000282322	0.0054088	0.00438134	Mzb1/Sorl1/Prkcb/Lmbrd1/Snx5	5
GO:0002703	BP	GO:0002703	regulation of leukocyte mediated immunity	8/149	261/23328	0.000282517	0.0054088	0.00438134	Fcer2a/Cd24a/Cd55/Syk/Ptpn6/Lyn/Stap1/Malt1	8
GO:0002791	BP	GO:0002791	regulation of peptide secretion	10/149	406/23328	0.000291469	0.00552435	0.00447494	Cd74/Vpreb3/Siglecg/Cd22/Syk/Serp1/Lyn/Cd38/Sorl1/Ppp3ca	10
GO:0032715	BP	GO:0032715	negative regulation of interleukin-6 production	4/149	50/23328	0.000292958	0.00552435	0.00447494	Bank1/Cd24a/Ptpn6/Csk	4
GO:0001906	BP	GO:0001906	cell killing	7/149	200/23328	0.00030806	0.0057272	0.00463926	Fcer2a/Cd55/Syk/Ptpn6/Stap1/Ctsh/Ncf1	7
GO:0033630	BP	GO:0033630	positive regulation of cell adhesion mediated by integrin	3/149	21/23328	0.000312136	0.0057272	0.00463926	Cd24a/Syk/Ptpn6	3
GO:0051023	BP	GO:0051023	regulation of immunoglobulin secretion	3/149	21/23328	0.000312136	0.0057272	0.00463926	Vpreb3/Siglecg/Cd22	3
GO:0022409	BP	GO:0022409	positive regulation of cell-cell adhesion	8/149	265/23328	0.000312849	0.0057272	0.00463926	Cd74/H2-Ab1/H2-Aa/H2-DMa/Tnfrsf13c/Cd24a/Syk/Malt1	8
GO:0031663	BP	GO:0031663	lipopolysaccharide-mediated signaling pathway	4/149	51/23328	0.000316323	0.0057286	0.00464039	Ly86/Lyn/Cd180/Malt1	4
GO:0032869	BP	GO:0032869	cellular response to insulin stimulus	7/149	201/23328	0.000317494	0.0057286	0.00464039	Mzb1/Sorl1/Prkcb/Parp1/Zfp36l1/Lmbrd1/Snx5	7
GO:0002285	BP	GO:0002285	lymphocyte activation involved in immune response	7/149	203/23328	0.000337057	0.00601399	0.00487157	Cd74/Cd19/Swap70/Pou2af1/Cd180/Foxp1/Malt1	7
GO:0055074	BP	GO:0055074	calcium ion homeostasis	11/149	493/23328	0.000338107	0.00601399	0.00487157	Ms4a1/Cd19/Cd24a/Ptpn6/Lyn/Cd38/Swap70/Cd52/Cxcr4/Prkcb/Camk2d	11
GO:0099024	BP	GO:0099024	plasma membrane invagination	7/149	206/23328	0.000368204	0.00649606	0.00526207	Iglc2/Igkc/Iglc3/Iglc1/Ighd/Ighm/Stap1	7
GO:0002824	BP	GO:0002824	positive regulation of adaptive immune response based on somatic recombination of immune receptors built from immunoglobulin superfamily domains	6/149	147/23328	0.00037039	0.00649606	0.00526207	H2-Ab1/Fcer2a/H2-DMa/Tnfrsf13c/Cd24a/Malt1	6
GO:0110053	BP	GO:0110053	regulation of actin filament organization	8/149	273/23328	0.000381511	0.00664465	0.00538243	Fchsd2/Swap70/Arpc5l/Capg/Sdc4/Mtss1/Clec2i/Bin1	8
GO:0043502	BP	GO:0043502	regulation of muscle adaptation	5/149	99/23328	0.000438825	0.00759015	0.00614832	Mef2c/Ppp3ca/Camk2d/Foxp1/Parp1	5
GO:0006910	BP	GO:0006910	phagocytosis, recognition	6/149	152/23328	0.000442591	0.00760287	0.00615862	Iglc2/Igkc/Iglc3/Iglc1/Ighd/Ighm	6
GO:0010324	BP	GO:0010324	membrane invagination	7/149	213/23328	0.000449892	0.0076757	0.00621762	Iglc2/Igkc/Iglc3/Iglc1/Ighd/Ighm/Stap1	7
GO:0019722	BP	GO:0019722	calcium-mediated signaling	7/149	214/23328	0.000462656	0.00784015	0.00635083	Siglecg/Cd24a/Cd22/Syk/Lat2/Ppp3ca/Cxcr4	7
GO:0008154	BP	GO:0008154	actin polymerization or depolymerization	7/149	215/23328	0.000475709	0.00800723	0.00648618	Fchsd2/Swap70/Arpc5l/Capg/Mtss1/Clec2i/Bin1	7
GO:0032755	BP	GO:0032755	positive regulation of interleukin-6 production	5/149	101/23328	0.000481047	0.00804311	0.00651524	Cd74/Pou2f2/Syk/Unc93b1/Pou2af1	5
GO:0045582	BP	GO:0045582	positive regulation of T cell differentiation	5/149	102/23328	0.000503271	0.00830397	0.00672654	Cd74/H2-Aa/H2-DMa/Syk/Malt1	5
GO:0070227	BP	GO:0070227	lymphocyte apoptotic process	5/149	102/23328	0.000503271	0.00830397	0.00672654	Cd74/Fcmr/Cd24a/Lyn/Tsc22d3	5
GO:0032655	BP	GO:0032655	regulation of interleukin-12 production	4/149	58/23328	0.000518782	0.00850396	0.00688854	Syk/Unc93b1/Irf8/Ltb	4
GO:0003300	BP	GO:0003300	cardiac muscle hypertrophy	5/149	103/23328	0.000526258	0.00857049	0.00694244	Mef2c/Ppp3ca/Camk2d/Foxp1/Parp1	5
GO:0002573	BP	GO:0002573	myeloid leukocyte differentiation	7/149	220/23328	0.00054545	0.00882573	0.00714919	Mef2c/Cd74/Spib/Lyn/Hhex/Clec2i/Zfp36l1	7
GO:0045580	BP	GO:0045580	regulation of T cell differentiation	6/149	159/23328	0.00056161	0.00900672	0.00729579	Cd74/H2-Aa/H2-DMa/Syk/H2-Oa/Malt1	6
GO:0071900	BP	GO:0071900	regulation of protein serine/threonine kinase activity	10/149	442/23328	0.000566428	0.00900672	0.00729579	Cd74/Ighm/Cd24a/Syk/Ptpn6/Lyn/Pkig/Sorl1/Hhex/Csk	10
GO:0007162	BP	GO:0007162	negative regulation of cell adhesion	8/149	290/23328	0.000568448	0.00900672	0.00729579	Cd74/H2-Ab1/H2-Aa/Cd24a/Ptpn6/Swap70/Btla/Sdc4	8
GO:0002444	BP	GO:0002444	myeloid leukocyte mediated immunity	5/149	105/23328	0.000574591	0.00900672	0.00729579	Syk/Lyn/Stap1/Lat2/Ncf1	5
GO:0046634	BP	GO:0046634	regulation of alpha-beta T cell activation	5/149	105/23328	0.000574591	0.00900672	0.00729579	H2-Ab1/Cd24a/Syk/Btla/Malt1	5
GO:0002831	BP	GO:0002831	regulation of response to biotic stimulus	8/149	291/23328	0.000581411	0.00900986	0.00729834	Cd74/Cd37/Cd24a/Ly86/Apobec3/Cd180/Serpinb1a/Ifi203	8
GO:0050708	BP	GO:0050708	regulation of protein secretion	9/149	365/23328	0.000581976	0.00900986	0.00729834	Vpreb3/Siglecg/Cd22/Syk/Serp1/Lyn/Cd38/Sorl1/Ppp3ca	9
GO:0034104	BP	GO:0034104	negative regulation of tissue remodeling	3/149	26/23328	0.000596081	0.00917161	0.00742936	Cd24a/Cd38/Csk	3
GO:0051495	BP	GO:0051495	positive regulation of cytoskeleton organization	7/149	225/23328	0.000623099	0.00949906	0.00769461	Fchsd2/Swap70/Stap1/Arpc5l/Sdc4/Mtss1/Bin1	7
GO:0014897	BP	GO:0014897	striated muscle hypertrophy	5/149	107/23328	0.000626182	0.00949906	0.00769461	Mef2c/Ppp3ca/Camk2d/Foxp1/Parp1	5
GO:0032615	BP	GO:0032615	interleukin-12 production	4/149	61/23328	0.000628726	0.00949906	0.00769461	Syk/Unc93b1/Irf8/Ltb	4
GO:0001819	BP	GO:0001819	positive regulation of cytokine production	10/149	449/23328	0.000639271	0.00957281	0.00775435	Cd74/Pou2f2/Tnfrsf13c/Syk/Unc93b1/Pou2af1/Sorl1/Irf8/Ltb/Malt1	10
GO:1902903	BP	GO:1902903	regulation of supramolecular fiber organization	9/149	370/23328	0.000641241	0.00957281	0.00775435	Mef2c/Fchsd2/Swap70/Arpc5l/Capg/Sdc4/Mtss1/Clec2i/Bin1	9
GO:0033673	BP	GO:0033673	negative regulation of kinase activity	7/149	227/23328	0.000656513	0.00974281	0.00789206	Ptpn6/Lyn/Sh3bp5/Pkig/Sorl1/Hhex/Csk	7
GO:0051224	BP	GO:0051224	negative regulation of protein transport	6/149	164/23328	0.000660843	0.00974937	0.00789738	Vpreb3/Siglecg/Cd22/Pkig/Ppp3ca/Csk	6
GO:0001959	BP	GO:0001959	regulation of cytokine-mediated signaling pathway	5/149	109/23328	0.00068117	0.00987499	0.00799913	Cd74/Cd24a/Syk/Stap1/Cxcr4	5
GO:0002702	BP	GO:0002702	positive regulation of production of molecular mediator of immune response	5/149	109/23328	0.00068117	0.00987499	0.00799913	Cd74/Cd37/Mzb1/Foxp1/Malt1	5
GO:0014896	BP	GO:0014896	muscle hypertrophy	5/149	109/23328	0.00068117	0.00987499	0.00799913	Mef2c/Ppp3ca/Camk2d/Foxp1/Parp1	5
GO:1901653	BP	GO:1901653	cellular response to peptide	8/149	299/23328	0.000693966	0.0100027	0.00810257	Mzb1/Sorl1/Prkcb/Parp1/Csk/Zfp36l1/Lmbrd1/Snx5	8
GO:0046631	BP	GO:0046631	alpha-beta T cell activation	6/149	166/23328	0.000704136	0.0100913	0.00817433	H2-Ab1/Cd24a/Syk/Btla/Foxp1/Malt1	6
GO:0043405	BP	GO:0043405	regulation of MAP kinase activity	8/149	301/23328	0.000724686	0.0103268	0.0083651	Cd74/Ighm/Cd24a/Syk/Ptpn6/Lyn/Sorl1/Csk	8
GO:0030224	BP	GO:0030224	monocyte differentiation	3/149	28/23328	0.000744074	0.0104839	0.00849239	Mef2c/Cd74/Zfp36l1	3
GO:1903131	BP	GO:1903131	mononuclear cell differentiation	3/149	28/23328	0.000744074	0.0104839	0.00849239	Mef2c/Cd74/Zfp36l1	3
GO:1904950	BP	GO:1904950	negative regulation of establishment of protein localization	6/149	169/23328	0.000773156	0.0108328	0.00877502	Vpreb3/Siglecg/Cd22/Pkig/Ppp3ca/Csk	6
GO:0032868	BP	GO:0032868	response to insulin	7/149	235/23328	0.000804662	0.0112116	0.00908185	Mzb1/Sorl1/Prkcb/Parp1/Zfp36l1/Lmbrd1/Snx5	7
GO:0002792	BP	GO:0002792	negative regulation of peptide secretion	5/149	116/23328	0.000902412	0.0124811	0.0101101	Cd74/Vpreb3/Siglecg/Cd22/Ppp3ca	5
GO:0009306	BP	GO:0009306	protein secretion	10/149	470/23328	0.000905723	0.0124811	0.0101101	Vpreb3/Siglecg/Pou2f2/Cd22/Syk/Serp1/Lyn/Cd38/Sorl1/Ppp3ca	10
GO:0051085	BP	GO:0051085	chaperone cofactor-dependent protein refolding	3/149	30/23328	0.000913568	0.0125204	0.010142	Cd74/H2-DMb2/H2-DMa	3
GO:0035592	BP	GO:0035592	establishment of protein localization to extracellular region	10/149	471/23328	0.000920395	0.0125454	0.0101623	Vpreb3/Siglecg/Pou2f2/Cd22/Syk/Serp1/Lyn/Cd38/Sorl1/Ppp3ca	10
GO:0045621	BP	GO:0045621	positive regulation of lymphocyte differentiation	5/149	117/23328	0.000937913	0.0126467	0.0102443	Cd74/H2-Aa/H2-DMa/Syk/Malt1	5
GO:0071901	BP	GO:0071901	negative regulation of protein serine/threonine kinase activity	5/149	117/23328	0.000937913	0.0126467	0.0102443	Ptpn6/Lyn/Pkig/Sorl1/Hhex	5
GO:0046635	BP	GO:0046635	positive regulation of alpha-beta T cell activation	4/149	68/23328	0.000947869	0.0127126	0.0102977	H2-Ab1/Cd24a/Syk/Malt1	4
GO:0090257	BP	GO:0090257	regulation of muscle system process	7/149	244/23328	0.00100168	0.0133629	0.0108244	Mef2c/Ppp3ca/Ncf1/Camk2d/Foxp1/Parp1/Bin1	7
GO:0060759	BP	GO:0060759	regulation of response to cytokine stimulus	5/149	119/23328	0.00101202	0.0134293	0.0108783	Cd74/Cd24a/Syk/Stap1/Cxcr4	5
GO:0071692	BP	GO:0071692	protein localization to extracellular region	10/149	478/23328	0.00102867	0.0135784	0.0109991	Vpreb3/Siglecg/Pou2f2/Cd22/Syk/Serp1/Lyn/Cd38/Sorl1/Ppp3ca	10
GO:0002381	BP	GO:0002381	immunoglobulin production involved in immunoglobulin mediated immune response	4/149	70/23328	0.00105672	0.0138756	0.0112398	H2-Ab1/Ighm/Pou2f2/Swap70	4
GO:1902107	BP	GO:1902107	positive regulation of leukocyte differentiation	6/149	180/23328	0.00107194	0.0139671	0.0113139	Cd74/H2-Aa/H2-DMa/Syk/Zfp36l1/Malt1	6
GO:0071216	BP	GO:0071216	cellular response to biotic stimulus	8/149	320/23328	0.00107482	0.0139671	0.0113139	Mef2c/Syk/Ly86/Lyn/Stap1/Cd180/Irf8/Malt1	8
GO:0002902	BP	GO:0002902	regulation of B cell apoptotic process	3/149	32/23328	0.00110571	0.0142944	0.0115791	Cd74/Cd24a/Lyn	3
GO:0045807	BP	GO:0045807	positive regulation of endocytosis	5/149	122/23328	0.00113122	0.0145492	0.0117855	Ighm/Syk/Stap1/Ppp3ca/Bin1	5
GO:0008286	BP	GO:0008286	insulin receptor signaling pathway	5/149	123/23328	0.00117317	0.0150118	0.0121602	Mzb1/Sorl1/Prkcb/Lmbrd1/Snx5	5
GO:0070371	BP	GO:0070371	ERK1 and ERK2 cascade	8/149	325/23328	0.00118644	0.0151046	0.0122353	Cd74/Syk/Ptpn6/Lyn/Ctsh/Camk2d/Csk/Zfp36l1	8
GO:0043500	BP	GO:0043500	muscle adaptation	5/149	124/23328	0.00121627	0.015406	0.0124795	Mef2c/Ppp3ca/Camk2d/Foxp1/Parp1	5
GO:0003012	BP	GO:0003012	muscle system process	9/149	408/23328	0.00127252	0.0160376	0.0129911	Mef2c/Cd38/Ppp3ca/Cxcr4/Ncf1/Camk2d/Foxp1/Parp1/Bin1	9
GO:0030041	BP	GO:0030041	actin filament polymerization	6/149	187/23328	0.00130373	0.0163488	0.0132432	Fchsd2/Arpc5l/Capg/Mtss1/Clec2i/Bin1	6
GO:2000108	BP	GO:2000108	positive regulation of leukocyte apoptotic process	3/149	34/23328	0.0013216	0.0164904	0.0133578	Mef2c/Cd24a/Lyn	3
GO:0008064	BP	GO:0008064	regulation of actin polymerization or depolymerization	6/149	188/23328	0.00133974	0.016634	0.0134742	Fchsd2/Swap70/Arpc5l/Capg/Clec2i/Bin1	6
GO:0034109	BP	GO:0034109	homotypic cell-cell adhesion	4/149	75/23328	0.00136673	0.0168855	0.0136779	Cd24a/Syk/Ptpn6/Lyn	4
GO:0006458	BP	GO:0006458	'de novo' protein folding	3/149	35/23328	0.00143877	0.0174957	0.0141722	Cd74/H2-DMb2/H2-DMa	3
GO:0034110	BP	GO:0034110	regulation of homotypic cell-cell adhesion	3/149	35/23328	0.00143877	0.0174957	0.0141722	Cd24a/Syk/Lyn	3
GO:0051084	BP	GO:0051084	'de novo' posttranslational protein folding	3/149	35/23328	0.00143877	0.0174957	0.0141722	Cd74/H2-DMb2/H2-DMa	3
GO:0051348	BP	GO:0051348	negative regulation of transferase activity	7/149	260/23328	0.00144402	0.0174957	0.0141722	Ptpn6/Lyn/Sh3bp5/Pkig/Sorl1/Hhex/Csk	7
GO:0030832	BP	GO:0030832	regulation of actin filament length	6/149	191/23328	0.00145235	0.017512	0.0141854	Fchsd2/Swap70/Arpc5l/Capg/Clec2i/Bin1	6
GO:0043434	BP	GO:0043434	response to peptide hormone	8/149	336/23328	0.00146467	0.017576	0.0142373	Mzb1/Sorl1/Prkcb/Parp1/Csk/Zfp36l1/Lmbrd1/Snx5	8
GO:0032103	BP	GO:0032103	positive regulation of response to external stimulus	9/149	418/23328	0.00150307	0.0179103	0.014508	Cd74/Cd24a/Ly86/Swap70/Stap1/Cd180/Cxcr4/Ctss/Ifi203	9
GO:0045453	BP	GO:0045453	bone resorption	4/149	77/23328	0.00150681	0.0179103	0.014508	Syk/Cd38/Ctss/Csk	4
GO:0006816	BP	GO:0006816	calcium ion transport	9/149	420/23328	0.00155298	0.0183721	0.0148821	Ms4a1/Cd19/Ptpn6/Lyn/Ppp3ca/Cxcr4/Prkcb/Camk2d/Bin1	9
GO:0002701	BP	GO:0002701	negative regulation of production of molecular mediator of immune response	3/149	36/23328	0.00156227	0.0183951	0.0149008	Vpreb3/Siglecg/Cd22	3
GO:0051279	BP	GO:0051279	regulation of release of sequestered calcium ion into cytosol	4/149	79/23328	0.00165659	0.0194146	0.0157266	Cd19/Ptpn6/Lyn/Camk2d	4
GO:0046640	BP	GO:0046640	regulation of alpha-beta T cell proliferation	3/149	38/23328	0.00182871	0.0212925	0.0172477	Cd24a/Syk/Btla	3
GO:1902905	BP	GO:1902905	positive regulation of supramolecular fiber organization	6/149	200/23328	0.0018338	0.0212925	0.0172477	Fchsd2/Swap70/Arpc5l/Sdc4/Mtss1/Bin1	6
GO:0007015	BP	GO:0007015	actin filament organization	9/149	437/23328	0.00203333	0.0235004	0.0190363	Fchsd2/Swap70/Arpc5l/Capg/Sdc4/Arhgap17/Mtss1/Clec2i/Bin1	9
GO:0043254	BP	GO:0043254	regulation of protein-containing complex assembly	9/149	438/23328	0.00206491	0.0236795	0.0191813	Cd24a/Syk/Fchsd2/Arpc5l/Capg/Sorl1/Parp1/Clec2i/Bin1	9
GO:0008037	BP	GO:0008037	cell recognition	7/149	277/23328	0.00206771	0.0236795	0.0191813	Iglc2/Igkc/Iglc3/Iglc1/Ighd/Ighm/Clec2i	7
GO:0045860	BP	GO:0045860	positive regulation of protein kinase activity	9/149	440/23328	0.00212925	0.0241365	0.0195515	Cd74/Ighm/Cd24a/Syk/Stap1/Sdc4/Ncf1/Csk/Malt1	9
GO:0002579	BP	GO:0002579	positive regulation of antigen processing and presentation	2/149	11/23328	0.0021461	0.0241365	0.0195515	Cd74/H2-Ab1	2
GO:0045647	BP	GO:0045647	negative regulation of erythrocyte differentiation	2/149	11/23328	0.0021461	0.0241365	0.0195515	Lmo2/Zfp36l1	2
GO:0072102	BP	GO:0072102	glomerulus morphogenesis	2/149	11/23328	0.0021461	0.0241365	0.0195515	Mef2c/Mtss1	2
GO:0006469	BP	GO:0006469	negative regulation of protein kinase activity	6/149	207/23328	0.00217956	0.0244032	0.0197676	Ptpn6/Lyn/Sh3bp5/Pkig/Sorl1/Hhex	6
GO:0001666	BP	GO:0001666	response to hypoxia	6/149	208/23328	0.00223271	0.0248872	0.0201596	Cd24a/Cd38/Cybb/Prkcb/Camk2d/Zfp36l1	6
GO:1902991	BP	GO:1902991	regulation of amyloid precursor protein catabolic process	3/149	41/23328	0.00227876	0.0252882	0.0204844	Lyn/Sorl1/Bin1	3
GO:0071222	BP	GO:0071222	cellular response to lipopolysaccharide	7/149	285/23328	0.00242512	0.0267938	0.0217041	Mef2c/Ly86/Lyn/Stap1/Cd180/Irf8/Malt1	7
GO:0046633	BP	GO:0046633	alpha-beta T cell proliferation	3/149	42/23328	0.00244266	0.0268692	0.0217651	Cd24a/Syk/Btla	3
GO:0002312	BP	GO:0002312	B cell activation involved in immune response	4/149	88/23328	0.00245981	0.0269398	0.0218223	Cd19/Swap70/Pou2af1/Cd180	4
GO:0009615	BP	GO:0009615	response to virus	7/149	286/23328	0.00247295	0.0269659	0.0218434	Cd37/Pou2f2/Serinc3/Unc93b1/Apobec3/Pou2af1/Irf2	7
GO:0051651	BP	GO:0051651	maintenance of location in cell	6/149	213/23328	0.00251326	0.0272868	0.0221034	Cd19/Ptpn6/Lyn/Chchd10/Sorl1/Camk2d	6
GO:0002329	BP	GO:0002329	pre-B cell differentiation	2/149	12/23328	0.00256455	0.0273698	0.0221706	Cd24a/Foxp1	2
GO:0033632	BP	GO:0033632	regulation of cell-cell adhesion mediated by integrin	2/149	12/23328	0.00256455	0.0273698	0.0221706	Cd24a/Swap70	2
GO:0060368	BP	GO:0060368	regulation of Fc receptor mediated stimulatory signaling pathway	2/149	12/23328	0.00256455	0.0273698	0.0221706	Lyn/Csk	2
GO:1902514	BP	GO:1902514	regulation of calcium ion transmembrane transport via high voltage-gated calcium channel	2/149	12/23328	0.00256455	0.0273698	0.0221706	Camk2d/Bin1	2
GO:0001783	BP	GO:0001783	B cell apoptotic process	3/149	43/23328	0.00261367	0.0277757	0.0224994	Cd74/Cd24a/Lyn	3
GO:0034101	BP	GO:0034101	erythrocyte homeostasis	5/149	149/23328	0.0027212	0.0287965	0.0233263	Cd24a/Lmo2/Lyn/Zfp36l1/Ptbp3	5
GO:0071219	BP	GO:0071219	cellular response to molecule of bacterial origin	7/149	295/23328	0.00293683	0.0309477	0.0250689	Mef2c/Ly86/Lyn/Stap1/Cd180/Irf8/Malt1	7
GO:0061577	BP	GO:0061577	calcium ion transmembrane transport via high voltage-gated calcium channel	2/149	13/23328	0.00301817	0.0315398	0.0255485	Camk2d/Bin1	2
GO:0072160	BP	GO:0072160	nephron tubule epithelial cell differentiation	2/149	13/23328	0.00301817	0.0315398	0.0255485	Mef2c/Mtss1	2
GO:0030100	BP	GO:0030100	regulation of endocytosis	6/149	222/23328	0.00308405	0.0320946	0.0259979	Ighm/Cd22/Syk/Stap1/Ppp3ca/Bin1	6
GO:0002833	BP	GO:0002833	positive regulation of response to biotic stimulus	5/149	154/23328	0.00313619	0.0325023	0.0263281	Cd74/Cd24a/Ly86/Cd180/Ifi203	5
GO:0070838	BP	GO:0070838	divalent metal ion transport	9/149	467/23328	0.00316518	0.0326678	0.0264622	Ms4a1/Cd19/Ptpn6/Lyn/Ppp3ca/Cxcr4/Prkcb/Camk2d/Bin1	9
GO:0045637	BP	GO:0045637	regulation of myeloid cell differentiation	6/149	224/23328	0.00322305	0.0329935	0.0267261	Mef2c/Cd74/Lmo2/Lyn/Clec2i/Zfp36l1	6
GO:1903708	BP	GO:1903708	positive regulation of hemopoiesis	6/149	224/23328	0.00322305	0.0329935	0.0267261	Cd74/H2-Aa/H2-DMa/Syk/Zfp36l1/Malt1	6
GO:0072511	BP	GO:0072511	divalent inorganic cation transport	9/149	470/23328	0.00330129	0.0336571	0.0272635	Ms4a1/Cd19/Ptpn6/Lyn/Ppp3ca/Cxcr4/Prkcb/Camk2d/Bin1	9
GO:0045638	BP	GO:0045638	negative regulation of myeloid cell differentiation	4/149	96/23328	0.00336934	0.0340891	0.0276135	Lmo2/Lyn/Clec2i/Zfp36l1	4
GO:0043029	BP	GO:0043029	T cell homeostasis	3/149	47/23328	0.00337085	0.0340891	0.0276135	Cd24a/Chst3/Tsc22d3	3
GO:0060402	BP	GO:0060402	calcium ion transport into cytosol	5/149	157/23328	0.00340606	0.0341695	0.0276787	Ms4a1/Cd19/Ptpn6/Lyn/Camk2d	5
GO:1903707	BP	GO:1903707	negative regulation of hemopoiesis	5/149	157/23328	0.00340606	0.0341695	0.0276787	Cd74/Lmo2/Lyn/Clec2i/Zfp36l1	5
GO:0120162	BP	GO:0120162	positive regulation of cold-induced thermogenesis	4/149	97/23328	0.00349708	0.0349429	0.0283051	Scd1/Syk/Cxcr4/Plac8	4
GO:0070527	BP	GO:0070527	platelet aggregation	3/149	48/23328	0.00357891	0.0356187	0.0288526	Syk/Ptpn6/Lyn	3
GO:1990845	BP	GO:1990845	adaptive thermogenesis	5/149	159/23328	0.003595	0.0356374	0.0288677	Scd1/Syk/Sorl1/Cxcr4/Plac8	5
GO:0002237	BP	GO:0002237	response to molecule of bacterial origin	8/149	389/23328	0.00360974	0.0356427	0.028872	Mef2c/Cd24a/Ly86/Lyn/Stap1/Cd180/Irf8/Malt1	8
GO:0036293	BP	GO:0036293	response to decreased oxygen levels	6/149	234/23328	0.00398934	0.0385681	0.0312417	Cd24a/Cd38/Cybb/Prkcb/Camk2d/Zfp36l1	6
GO:0002244	BP	GO:0002244	hematopoietic progenitor cell differentiation	5/149	163/23328	0.00399529	0.0385681	0.0312417	Siglecg/Ptpn6/Tnfrsf13b/Apobec3/Samd9l	5
GO:1903169	BP	GO:1903169	regulation of calcium ion transmembrane transport	5/149	163/23328	0.00399529	0.0385681	0.0312417	Cd19/Ptpn6/Lyn/Camk2d/Bin1	5
GO:0045646	BP	GO:0045646	regulation of erythrocyte differentiation	3/149	50/23328	0.00401817	0.0385681	0.0312417	Lmo2/Lyn/Zfp36l1	3
GO:0070229	BP	GO:0070229	negative regulation of lymphocyte apoptotic process	3/149	50/23328	0.00401817	0.0385681	0.0312417	Cd74/Fcmr/Tsc22d3	3
GO:0043129	BP	GO:0043129	surfactant homeostasis	2/149	15/23328	0.00402904	0.0385681	0.0312417	Napsa/Ctsh	2
GO:0051712	BP	GO:0051712	positive regulation of killing of cells of other organism	2/149	15/23328	0.00402904	0.0385681	0.0312417	Fcer2a/Syk	2
GO:0090594	BP	GO:0090594	inflammatory response to wounding	2/149	15/23328	0.00402904	0.0385681	0.0312417	Siglecg/Cd24a	2
GO:0050848	BP	GO:0050848	regulation of calcium-mediated signaling	4/149	102/23328	0.00418535	0.039912	0.0323303	Siglecg/Cd24a/Cd22/Syk	4
GO:0042987	BP	GO:0042987	amyloid precursor protein catabolic process	3/149	51/23328	0.00424953	0.0401467	0.0325204	Lyn/Sorl1/Bin1	3
GO:0043303	BP	GO:0043303	mast cell degranulation	3/149	51/23328	0.00424953	0.0401467	0.0325204	Syk/Lyn/Lat2	3
GO:1901652	BP	GO:1901652	response to peptide	8/149	400/23328	0.0042651	0.0401467	0.0325204	Mzb1/Sorl1/Prkcb/Parp1/Csk/Zfp36l1/Lmbrd1/Snx5	8
GO:0034765	BP	GO:0034765	regulation of ion transmembrane transport	9/149	489/23328	0.00427399	0.0401467	0.0325204	Mef2c/Cd19/Hvcn1/Ptpn6/Lyn/Cybb/Camk2d/Ctss/Bin1	9
GO:0010522	BP	GO:0010522	regulation of calcium ion transport into cytosol	4/149	103/23328	0.00433319	0.0405509	0.0328478	Cd19/Ptpn6/Lyn/Camk2d	4
GO:0046849	BP	GO:0046849	bone remodeling	4/149	104/23328	0.00448452	0.0410721	0.03327	Syk/Cd38/Ctss/Csk	4
GO:0002279	BP	GO:0002279	mast cell activation involved in immune response	3/149	52/23328	0.00448883	0.0410721	0.03327	Syk/Lyn/Lat2	3
GO:0002448	BP	GO:0002448	mast cell mediated immunity	3/149	52/23328	0.00448883	0.0410721	0.03327	Syk/Lyn/Lat2	3
GO:0002639	BP	GO:0002639	positive regulation of immunoglobulin production	3/149	52/23328	0.00448883	0.0410721	0.03327	Cd37/Mzb1/Foxp1	3
GO:0009620	BP	GO:0009620	response to fungus	3/149	52/23328	0.00448883	0.0410721	0.03327	Syk/Ncf1/Malt1	3
GO:0045124	BP	GO:0045124	regulation of bone resorption	3/149	52/23328	0.00448883	0.0410721	0.03327	Syk/Cd38/Csk	3
GO:0045765	BP	GO:0045765	regulation of angiogenesis	7/149	320/23328	0.0045784	0.0410721	0.03327	Ctsh/Hhex/Cybb/Tcf4/Btg1/Cxcr4/Prkcb	7
GO:0006491	BP	GO:0006491	N-glycan processing	2/149	16/23328	0.0045854	0.0410721	0.03327	Man1a/St8sia4	2
GO:0045655	BP	GO:0045655	regulation of monocyte differentiation	2/149	16/23328	0.0045854	0.0410721	0.03327	Cd74/Zfp36l1	2
GO:0051709	BP	GO:0051709	regulation of killing of cells of other organism	2/149	16/23328	0.0045854	0.0410721	0.03327	Fcer2a/Syk	2
GO:0071498	BP	GO:0071498	cellular response to fluid shear stress	2/149	16/23328	0.0045854	0.0410721	0.03327	Mef2c/Mtss1	2
GO:1902430	BP	GO:1902430	negative regulation of amyloid-beta formation	2/149	16/23328	0.0045854	0.0410721	0.03327	Sorl1/Bin1	2
GO:0030833	BP	GO:0030833	regulation of actin filament polymerization	5/149	171/23328	0.00488995	0.0436441	0.0353535	Fchsd2/Arpc5l/Capg/Clec2i/Bin1	5
GO:0050709	BP	GO:0050709	negative regulation of protein secretion	4/149	107/23328	0.00495978	0.0441104	0.0357311	Vpreb3/Siglecg/Cd22/Ppp3ca	4
GO:0061077	BP	GO:0061077	chaperone-mediated protein folding	3/149	54/23328	0.00499154	0.044236	0.0358329	Cd74/H2-DMb2/H2-DMa	3
GO:0032535	BP	GO:0032535	regulation of cellular component size	8/149	413/23328	0.00515395	0.0447558	0.0362539	Bcl11a/Fchsd2/Swap70/Arpc5l/Capg/Slc12a6/Clec2i/Bin1	8
GO:0002327	BP	GO:0002327	immature B cell differentiation	2/149	17/23328	0.00517511	0.0447558	0.0362539	Cd24a/Foxp1	2
GO:0002431	BP	GO:0002431	Fc receptor mediated stimulatory signaling pathway	2/149	17/23328	0.00517511	0.0447558	0.0362539	Lyn/Csk	2
GO:0045059	BP	GO:0045059	positive thymic T cell selection	2/149	17/23328	0.00517511	0.0447558	0.0362539	Cd74/H2-DMa	2
GO:0048875	BP	GO:0048875	chemical homeostasis within a tissue	2/149	17/23328	0.00517511	0.0447558	0.0362539	Napsa/Ctsh	2
GO:0050665	BP	GO:0050665	hydrogen peroxide biosynthetic process	2/149	17/23328	0.00517511	0.0447558	0.0362539	Cybb/Ncf1	2
GO:0070262	BP	GO:0070262	peptidyl-serine dephosphorylation	2/149	17/23328	0.00517511	0.0447558	0.0362539	Swap70/Ppp3ca	2
GO:0051209	BP	GO:0051209	release of sequestered calcium ion into cytosol	4/149	109/23328	0.00529472	0.0456328	0.0369644	Cd19/Ptpn6/Lyn/Camk2d	4
GO:0051283	BP	GO:0051283	negative regulation of sequestering of calcium ion	4/149	110/23328	0.00546773	0.0469625	0.0380415	Cd19/Ptpn6/Lyn/Camk2d	4
GO:0030219	BP	GO:0030219	megakaryocyte differentiation	3/149	56/23328	0.00552688	0.0473086	0.0383218	Mef2c/Ptpn6/Fli1	3
GO:0060401	BP	GO:0060401	cytosolic calcium ion transport	5/149	177/23328	0.00564824	0.0481829	0.0390301	Ms4a1/Cd19/Ptpn6/Lyn/Camk2d	5
GO:0007517	BP	GO:0007517	muscle organ development	8/149	420/23328	0.00568791	0.0483569	0.039171	Mef2c/Pax5/Ly6e/Serp1/Ppp3ca/Tsc22d3/Foxp1/Mtss1	8
GO:0052547	BP	GO:0052547	regulation of peptidase activity	8/149	421/23328	0.00576752	0.0485352	0.0393154	Fcmr/Syk/Lyn/Serpinb1a/Sorl1/Ctsh/Malt1/Bin1	8
GO:0033631	BP	GO:0033631	cell-cell adhesion mediated by integrin	2/149	18/23328	0.00579772	0.0485352	0.0393154	Cd24a/Swap70	2
GO:0045779	BP	GO:0045779	negative regulation of bone resorption	2/149	18/23328	0.00579772	0.0485352	0.0393154	Cd38/Csk	2
GO:1902992	BP	GO:1902992	negative regulation of amyloid precursor protein catabolic process	2/149	18/23328	0.00579772	0.0485352	0.0393154	Sorl1/Bin1	2
GO:0045058	BP	GO:0045058	T cell selection	3/149	57/23328	0.00580696	0.0485352	0.0393154	Cd74/H2-DMa/Syk	3
GO:0051282	BP	GO:0051282	regulation of sequestering of calcium ion	4/149	112/23328	0.005825	0.0485352	0.0393154	Cd19/Ptpn6/Lyn/Camk2d	4
GO:0051208	BP	GO:0051208	sequestering of calcium ion	4/149	113/23328	0.00600934	0.0499053	0.0404253	Cd19/Ptpn6/Lyn/Camk2d	4
GO:0042611	CC	GO:0042611	MHC protein complex	8/151	23/23271	1.17681e-12	2.44777e-10	2.15543e-10	Cd74/H2-Ab1/H2-Eb1/H2-Aa/H2-Ob/H2-DMb2/H2-DMa/H2-Oa	8
GO:0019814	CC	GO:0019814	immunoglobulin complex	9/151	141/23271	3.62407e-07	3.76903e-05	3.31889e-05	Cd79a/Iglc2/Igkc/Iglc3/Iglc1/Cd79b/Ighd/Ighm/Syk	9
GO:0005771	CC	GO:0005771	multivesicular body	6/151	51/23271	9.56245e-07	6.62997e-05	5.83813e-05	Cd79a/Cd74/H2-Ab1/H2-DMb2/H2-DMa/Sorl1	6
GO:0000323	CC	GO:0000323	lytic vacuole	14/151	460/23271	1.91691e-06	7.97434e-05	7.02194e-05	Cd74/H2-Eb1/H2-Aa/H2-Ob/H2-DMb2/Napsa/H2-DMa/Unc93b1/Rnase6/Snx2/Ctsh/Cxcr4/Ctss/Lmbrd1	14
GO:0005764	CC	GO:0005764	lysosome	14/151	460/23271	1.91691e-06	7.97434e-05	7.02194e-05	Cd74/H2-Eb1/H2-Aa/H2-Ob/H2-DMb2/Napsa/H2-DMa/Unc93b1/Rnase6/Snx2/Ctsh/Cxcr4/Ctss/Lmbrd1	14
GO:0005770	CC	GO:0005770	late endosome	9/151	219/23271	1.36504e-05	0.000473214	0.000416696	Cd79a/Cd74/H2-Ab1/H2-Eb1/H2-DMb2/H2-DMa/Sorl1/Cxcr4/Ctss	9
GO:0098802	CC	GO:0098802	plasma membrane signaling receptor complex	8/151	187/23271	3.12313e-05	0.000928016	0.00081718	Cd79a/Iglc1/Cd79b/Ighd/Ighm/Syk/Ptpn6/Lyn	8
GO:0043020	CC	GO:0043020	NADPH oxidase complex	3/151	12/23271	5.64441e-05	0.00146755	0.00129227	Cybb/Ncf4/Ncf1	3
GO:0042571	CC	GO:0042571	immunoglobulin complex, circulating	6/151	137/23271	0.000276194	0.00638315	0.00562079	Iglc2/Igkc/Iglc3/Iglc1/Ighd/Ighm	6
GO:0043235	CC	GO:0043235	receptor complex	10/151	403/23271	0.000311824	0.00648595	0.00571131	Cd79a/Iglc1/Cd79b/Cd74/Ighd/Ighm/Syk/Ptpn6/Lyn/Cr2	10
GO:0045335	CC	GO:0045335	phagocytic vesicle	5/151	111/23271	0.000794091	0.0150155	0.0132222	Syk/Unc93b1/Capg/Cybb/Ctss	5
GO:0030139	CC	GO:0030139	endocytic vesicle	6/151	200/23271	0.00198554	0.034416	0.0303056	Syk/Unc93b1/Capg/Cybb/Ctss/Lmbrd1	6
GO:0005769	CC	GO:0005769	early endosome	7/151	284/23271	0.00259761	0.0415618	0.036598	H2-Ab1/Cd22/Sorl1/Cxcr4/Ctss/Samd9l/Snx5	7
GO:0032009	CC	GO:0032009	early phagosome	2/151	13/23271	0.0031129	0.0448514	0.0394946	Syk/Unc93b1	2
GO:0045121	CC	GO:0045121	membrane raft	8/151	379/23271	0.00339572	0.0448514	0.0394946	Cd79a/Ms4a1/Cd24a/Cd55/Lyn/Lat2/Sdc4/Csk	8
GO:0098857	CC	GO:0098857	membrane microdomain	8/151	380/23271	0.00345011	0.0448514	0.0394946	Cd79a/Ms4a1/Cd24a/Cd55/Lyn/Lat2/Sdc4/Csk	8
GO:0010008	CC	GO:0010008	endosome membrane	6/151	227/23271	0.00371659	0.0454736	0.0400425	H2-Eb1/H2-DMb2/H2-DMa/Snx2/Ncf4/Snx5	6
GO:0042101	CC	GO:0042101	T cell receptor complex	2/151	15/23271	0.00415496	0.0462049	0.0406865	Syk/Ptpn6	2
GO:0098589	CC	GO:0098589	membrane region	8/151	393/23271	0.00422064	0.0462049	0.0406865	Cd79a/Ms4a1/Cd24a/Cd55/Lyn/Lat2/Sdc4/Csk	8
GO:0042599	CC	GO:0042599	lamellar body	2/151	16/23271	0.00472838	0.0491752	0.043302	Napsa/Ctsh	2
GO:0023023	MF	GO:0023023	MHC protein complex binding	5/140	12/22669	6.39607e-09	2.14268e-06	1.89862e-06	Cd74/H2-Ob/H2-DMb2/H2-DMa/H2-Oa	5
GO:0042169	MF	GO:0042169	SH2 domain binding	5/140	44/22669	7.48224e-06	0.00125328	0.00111052	Siglecg/Syk/Ptpn6/Blnk/Lat2	5
GO:0016175	MF	GO:0016175	superoxide-generating NAD(P)H oxidase activity	3/140	10/22669	2.68017e-05	0.00299285	0.00265196	Cybb/Ncf4/Ncf1	3
GO:0035091	MF	GO:0035091	phosphatidylinositol binding	9/140	266/22669	4.23399e-05	0.0031187	0.00276346	Fchsd2/Pxk/Snx2/Capg/Pxdc1/Ncf4/Ncf1/Snx5/Plekha2	9
GO:0003823	MF	GO:0003823	antigen binding	8/140	208/22669	4.65477e-05	0.0031187	0.00276346	Iglc2/Igkc/Iglc3/Iglc1/Ighd/H2-Ab1/Ighm/H2-Aa	8
GO:0050664	MF	GO:0050664	oxidoreductase activity, acting on NAD(P)H, oxygen as acceptor	3/140	16/22669	0.000121719	0.006796	0.00602191	Cybb/Ncf4/Ncf1	3
GO:0034987	MF	GO:0034987	immunoglobulin receptor binding	6/140	142/22669	0.000256218	0.0122618	0.0108652	Iglc2/Igkc/Iglc3/Iglc1/Ighd/Ighm	6
GO:0005543	MF	GO:0005543	phospholipid binding	10/140	448/22669	0.000480168	0.020107	0.0178168	Fchsd2/Pxk/Snx2/Capg/Pxdc1/Ncf4/Ncf1/Snx5/Plekha2/Bin1	10
GO:0043325	MF	GO:0043325	phosphatidylinositol-3,4-bisphosphate binding	3/140	29/22669	0.000748896	0.0278756	0.0247004	Fchsd2/Ncf1/Plekha2	3
GO:0001968	MF	GO:0001968	fibronectin binding	3/140	31/22669	0.000912987	0.0305429	0.027064	Sdc4/Ctss/Plekha2	3
GO:0043425	MF	GO:0043425	bHLH transcription factor binding	3/140	32/22669	0.0010029	0.0305429	0.027064	Lmo2/Tcf4/Tsc22d3	3
GO:0017124	MF	GO:0017124	SH3 domain binding	5/140	129/22669	0.00124704	0.0348132	0.0308479	Ptpn6/Lyn/Sh3bp5/Arhgap17/Ncf1	5

## Sheet: I1_GO
	ONTOLOGY	ID	Description	GeneRatio	BgRatio	pvalue	p.adjust	qvalue	geneID	Count
GO:0030217	BP	GO:0030217	T cell differentiation	16/92	282/23328	1.88023e-14	3.4803e-11	2.66002e-11	Satb1/Itk/Cd28/Ccr7/Dusp10/Stat5b/Lef1/Tcf7/Cd3d/Cd3g/Smad7/Txk/Socs1/Gpr18/Il7r/Zeb1	16
GO:0030098	BP	GO:0030098	lymphocyte differentiation	17/92	409/23328	4.2596e-13	3.94226e-10	3.01311e-10	Satb1/Itk/Cd28/Ccr7/Dusp10/Stat5b/Lef1/Tcf7/Cd3d/Cd3g/Smad7/Txk/Itm2a/Socs1/Gpr18/Il7r/Zeb1	17
GO:0045580	BP	GO:0045580	regulation of T cell differentiation	10/92	159/23328	7.2642e-10	4.09616e-07	3.13073e-07	Cd28/Ccr7/Dusp10/Stat5b/Lef1/Tcf7/Smad7/Socs1/Il7r/Zeb1	10
GO:0046632	BP	GO:0046632	alpha-beta T cell differentiation	9/92	118/23328	9.72472e-10	4.09616e-07	3.13073e-07	Satb1/Itk/Ccr7/Lef1/Tcf7/Smad7/Txk/Socs1/Gpr18	9
GO:0046631	BP	GO:0046631	alpha-beta T cell activation	10/92	166/23328	1.10647e-09	4.09616e-07	3.13073e-07	Satb1/Itk/Cd28/Ccr7/Lef1/Tcf7/Smad7/Txk/Socs1/Gpr18	10
GO:0045619	BP	GO:0045619	regulation of lymphocyte differentiation	10/92	192/23328	4.53086e-09	1.34702e-06	1.02954e-06	Cd28/Ccr7/Dusp10/Stat5b/Lef1/Tcf7/Smad7/Socs1/Il7r/Zeb1	10
GO:0050863	BP	GO:0050863	regulation of T cell activation	12/92	321/23328	5.09408e-09	1.34702e-06	1.02954e-06	Cd28/Ccr7/Dusp10/Stat5b/Lef1/Tcf7/Slfn1/Smad7/Icos/Socs1/Il7r/Zeb1	12
GO:0022409	BP	GO:0022409	positive regulation of cell-cell adhesion	11/92	265/23328	7.88071e-09	1.8234e-06	1.39364e-06	Cd28/Ccr7/Dusp10/Stat5b/Lef1/Itga6/Smad7/Icos/Socs1/Cited2/Il7r	11
GO:0046629	BP	GO:0046629	gamma-delta T cell activation	5/92	20/23328	1.26448e-08	2.40692e-06	1.83963e-06	Itk/Stat5b/Lef1/Tcf7/Gpr18	5
GO:0022407	BP	GO:0022407	regulation of cell-cell adhesion	13/92	427/23328	1.30034e-08	2.40692e-06	1.83963e-06	Rgcc/Cd28/Ccr7/Dusp10/Stat5b/Lef1/Itga6/Slfn1/Smad7/Icos/Socs1/Cited2/Il7r	13
GO:1902105	BP	GO:1902105	regulation of leukocyte differentiation	11/92	309/23328	3.82255e-08	6.43232e-06	4.91628e-06	Tmem64/Cd28/Ccr7/Dusp10/Stat5b/Lef1/Tcf7/Smad7/Socs1/Il7r/Zeb1	11
GO:0033077	BP	GO:0033077	T cell differentiation in thymus	7/92	93/23328	8.46237e-08	1.30532e-05	9.97669e-06	Cd28/Ccr7/Stat5b/Cd3d/Cd3g/Il7r/Zeb1	7
GO:0000027	BP	GO:0000027	ribosomal large subunit assembly	5/92	30/23328	1.12667e-07	1.6042e-05	1.2261e-05	Rpl23a/Rplp0/Rpl12/Rpl24/Rpl5	5
GO:0042255	BP	GO:0042255	ribosome assembly	6/92	66/23328	2.39566e-07	3.16741e-05	2.42088e-05	Rpl23a/Rplp0/Rpl12/Rps14/Rpl24/Rpl5	6
GO:1903037	BP	GO:1903037	regulation of leukocyte cell-cell adhesion	10/92	309/23328	3.97408e-07	4.59912e-05	3.51515e-05	Cd28/Ccr7/Dusp10/Stat5b/Lef1/Slfn1/Smad7/Icos/Socs1/Il7r	10
GO:0042492	BP	GO:0042492	gamma-delta T cell differentiation	4/92	16/23328	3.97547e-07	4.59912e-05	3.51515e-05	Stat5b/Lef1/Tcf7/Gpr18	4
GO:0050852	BP	GO:0050852	T cell receptor signaling pathway	7/92	130/23328	8.38578e-07	9.13064e-05	6.97863e-05	Itk/Cd28/Ccr7/Fyb/Txk/Elf1/Sh2d1a	7
GO:1903706	BP	GO:1903706	regulation of hemopoiesis	11/92	424/23328	9.01726e-07	9.27275e-05	7.08725e-05	Tmem64/Cd28/Ccr7/Dusp10/Stat5b/Lef1/Tcf7/Smad7/Socs1/Il7r/Zeb1	11
GO:0007159	BP	GO:0007159	leukocyte cell-cell adhesion	10/92	345/23328	1.08231e-06	0.00010544	8.05886e-05	Cd28/Ccr7/Dusp10/Stat5b/Lef1/Slfn1/Smad7/Icos/Socs1/Il7r	10
GO:0045785	BP	GO:0045785	positive regulation of cell adhesion	11/92	435/23328	1.15758e-06	0.000107134	8.18834e-05	Cd28/Ccr7/Dusp10/Stat5b/Lef1/Itga6/Smad7/Icos/Socs1/Cited2/Il7r	11
GO:0050870	BP	GO:0050870	positive regulation of T cell activation	8/92	200/23328	1.27555e-06	0.000112431	8.5932e-05	Cd28/Ccr7/Dusp10/Stat5b/Lef1/Icos/Socs1/Il7r	8
GO:0002181	BP	GO:0002181	cytoplasmic translation	6/92	91/23328	1.62407e-06	0.000136643	0.000104438	Rpl31/Rpl29/Rplp0/Rpl15/Rpl24/Rpl18	6
GO:1903039	BP	GO:1903039	positive regulation of leukocyte cell-cell adhesion	8/92	221/23328	2.68716e-06	0.000216258	0.000165288	Cd28/Ccr7/Dusp10/Stat5b/Lef1/Icos/Socs1/Il7r	8
GO:0045582	BP	GO:0045582	positive regulation of T cell differentiation	6/92	102/23328	3.16886e-06	0.000244398	0.000186796	Ccr7/Dusp10/Stat5b/Lef1/Socs1/Il7r	6
GO:0045061	BP	GO:0045061	thymic T cell selection	4/92	28/23328	4.31333e-06	0.000319359	0.000244089	Cd28/Ccr7/Cd3d/Cd3g	4
GO:0045621	BP	GO:0045621	positive regulation of lymphocyte differentiation	6/92	117/23328	7.01996e-06	0.000499767	0.000381977	Ccr7/Dusp10/Stat5b/Lef1/Socs1/Il7r	6
GO:1902107	BP	GO:1902107	positive regulation of leukocyte differentiation	7/92	180/23328	7.30648e-06	0.0005009	0.000382843	Tmem64/Ccr7/Dusp10/Stat5b/Lef1/Socs1/Il7r	7
GO:0042273	BP	GO:0042273	ribosomal large subunit biogenesis	5/92	74/23328	1.11091e-05	0.000734394	0.000561304	Rpl23a/Rplp0/Rpl12/Rpl24/Rpl5	5
GO:0045586	BP	GO:0045586	regulation of gamma-delta T cell differentiation	3/92	12/23328	1.27269e-05	0.000785251	0.000600175	Stat5b/Lef1/Tcf7	3
GO:0046643	BP	GO:0046643	regulation of gamma-delta T cell activation	3/92	12/23328	1.27269e-05	0.000785251	0.000600175	Stat5b/Lef1/Tcf7	3
GO:0032633	BP	GO:0032633	interleukin-4 production	4/92	40/23328	1.85685e-05	0.00110872	0.000847403	Itk/Cd28/Lef1/Txk	4
GO:0043367	BP	GO:0043367	CD4-positive, alpha-beta T cell differentiation	5/92	85/23328	2.18625e-05	0.00126461	0.000966552	Satb1/Ccr7/Lef1/Smad7/Socs1	5
GO:0042254	BP	GO:0042254	ribosome biogenesis	8/92	296/23328	2.26145e-05	0.00126847	0.000969502	Rpl23a/Rplp0/Rps7/Rpl12/Rps14/Rpl24/Rps16/Rpl5	8
GO:0050851	BP	GO:0050851	antigen receptor-mediated signaling pathway	8/92	299/23328	2.43036e-05	0.00132312	0.00101127	Itk/Cd28/Ccr7/Fyb/Trbc2/Txk/Elf1/Sh2d1a	8
GO:1903708	BP	GO:1903708	positive regulation of hemopoiesis	7/92	224/23328	3.00515e-05	0.00158929	0.00121471	Tmem64/Ccr7/Dusp10/Stat5b/Lef1/Socs1/Il7r	7
GO:0043374	BP	GO:0043374	CD8-positive, alpha-beta T cell differentiation	3/92	17/23328	3.87791e-05	0.00191749	0.00146556	Satb1/Socs1/Gpr18	3
GO:0002253	BP	GO:0002253	activation of immune response	9/92	416/23328	3.93651e-05	0.00191749	0.00146556	Itk/Rgcc/Cd28/Ccr7/Fyb/Trbc2/Txk/Elf1/Sh2d1a	9
GO:0051251	BP	GO:0051251	positive regulation of lymphocyte activation	9/92	416/23328	3.93651e-05	0.00191749	0.00146556	Cd28/Ccr7/Dusp10/Stat5b/Lef1/Trbc2/Icos/Socs1/Il7r	9
GO:0051438	BP	GO:0051438	regulation of ubiquitin-protein transferase activity	4/92	50/23328	4.54038e-05	0.00214725	0.00164117	Rps7/Rpl5/Smad7/Trib2	4
GO:0051444	BP	GO:0051444	negative regulation of ubiquitin-protein transferase activity	3/92	18/23328	4.6402e-05	0.00214725	0.00164117	Rps7/Rpl5/Smad7	3
GO:0002429	BP	GO:0002429	immune response-activating cell surface receptor signaling pathway	8/92	330/23328	4.88874e-05	0.00220085	0.00168213	Itk/Cd28/Ccr7/Fyb/Trbc2/Txk/Elf1/Sh2d1a	8
GO:0002757	BP	GO:0002757	immune response-activating signal transduction	8/92	331/23328	4.99382e-05	0.00220085	0.00168213	Itk/Cd28/Ccr7/Fyb/Trbc2/Txk/Elf1/Sh2d1a	8
GO:0002697	BP	GO:0002697	regulation of immune effector process	9/92	440/23328	6.06669e-05	0.00254675	0.00194651	Cd28/Ccr7/Dusp10/Stat5b/Arid5a/Smad7/Zc3hav1/Sh2d1a/Il7r	9
GO:0022618	BP	GO:0022618	ribonucleoprotein complex assembly	6/92	172/23328	6.21435e-05	0.00254675	0.00194651	Rpl23a/Rplp0/Rpl12/Rps14/Rpl24/Rpl5	6
GO:0002768	BP	GO:0002768	immune response-regulating cell surface receptor signaling pathway	8/92	342/23328	6.27954e-05	0.00254675	0.00194651	Itk/Cd28/Ccr7/Fyb/Trbc2/Txk/Elf1/Sh2d1a	8
GO:0035710	BP	GO:0035710	CD4-positive, alpha-beta T cell activation	5/92	106/23328	6.32905e-05	0.00254675	0.00194651	Satb1/Ccr7/Lef1/Smad7/Socs1	5
GO:0002764	BP	GO:0002764	immune response-regulating signaling pathway	8/92	345/23328	6.67446e-05	0.0026286	0.00200906	Itk/Cd28/Ccr7/Fyb/Trbc2/Txk/Elf1/Sh2d1a	8
GO:0045058	BP	GO:0045058	T cell selection	4/92	57/23328	7.62532e-05	0.00286895	0.00219276	Cd28/Ccr7/Cd3d/Cd3g	4
GO:0051348	BP	GO:0051348	negative regulation of transferase activity	7/92	260/23328	7.70802e-05	0.00286895	0.00219276	Dusp10/Cdkn1b/Rps7/Rpl5/Smad7/Pik3ip1/Dnaja1	7
GO:0071826	BP	GO:0071826	ribonucleoprotein complex subunit organization	6/92	179/23328	7.74972e-05	0.00286895	0.00219276	Rpl23a/Rplp0/Rpl12/Rps14/Rpl24/Rpl5	6
GO:0045787	BP	GO:0045787	positive regulation of cell cycle	8/92	358/23328	8.63296e-05	0.00313326	0.00239478	Crlf3/Rgcc/Cd28/Tpr/Stat5b/Lef1/Cdkn1b/Cited2	8
GO:0002683	BP	GO:0002683	negative regulation of immune system process	9/92	462/23328	8.80421e-05	0.00313396	0.00239532	Dusp10/Stat5b/Slfn1/Smad7/Elf1/Sh2d1a/Socs1/Gpr18/Il7r	9
GO:0140014	BP	GO:0140014	mitotic nuclear division	7/92	268/23328	9.313e-05	0.00325252	0.00248593	Smc4/Rgcc/Cd28/Tpr/Cdkn1b/Rpl24/Cep97	7
GO:0042326	BP	GO:0042326	negative regulation of phosphorylation	9/92	471/23328	0.000101907	0.00349316	0.00266986	Dusp10/Cdkn1b/Slfn1/Pde4d/Smad7/Pik3ip1/Dnaja1/Socs3/Socs1	9
GO:0002696	BP	GO:0002696	positive regulation of leukocyte activation	9/92	479/23328	0.000115729	0.00389482	0.00297685	Cd28/Ccr7/Dusp10/Stat5b/Lef1/Trbc2/Icos/Socs1/Il7r	9
GO:0002706	BP	GO:0002706	regulation of lymphocyte mediated immunity	6/92	196/23328	0.000127553	0.00421609	0.0032224	Cd28/Stat5b/Arid5a/Smad7/Sh2d1a/Il7r	6
GO:0050867	BP	GO:0050867	positive regulation of cell activation	9/92	496/23328	0.000150379	0.00488337	0.00373241	Cd28/Ccr7/Dusp10/Stat5b/Lef1/Trbc2/Icos/Socs1/Il7r	9
GO:0010458	BP	GO:0010458	exit from mitosis	3/92	28/23328	0.000181043	0.00577778	0.00441601	Rgcc/Cdkn1b/Rpl24	3
GO:0002819	BP	GO:0002819	regulation of adaptive immune response	6/92	213/23328	0.000200409	0.00611004	0.00466996	Cd28/Ccr7/Dusp10/Arid5a/Smad7/Il7r	6
GO:0031295	BP	GO:0031295	T cell costimulation	3/92	29/23328	0.000201357	0.00611004	0.00466996	Cd28/Ccr7/Icos	3
GO:0045589	BP	GO:0045589	regulation of regulatory T cell differentiation	3/92	29/23328	0.000201357	0.00611004	0.00466996	Cd28/Dusp10/Socs1	3
GO:0022613	BP	GO:0022613	ribonucleoprotein complex biogenesis	8/92	409/23328	0.000214946	0.00641717	0.0049047	Rpl23a/Rplp0/Rps7/Rpl12/Rps14/Rpl24/Rps16/Rpl5	8
GO:0031397	BP	GO:0031397	negative regulation of protein ubiquitination	4/92	77/23328	0.000245999	0.00690737	0.00527937	Rps7/Rpl5/Smad7/Dnaja1	4
GO:0031294	BP	GO:0031294	lymphocyte costimulation	3/92	31/23328	0.000246292	0.00690737	0.00527937	Cd28/Ccr7/Icos	3
GO:0036037	BP	GO:0036037	CD8-positive, alpha-beta T cell activation	3/92	31/23328	0.000246292	0.00690737	0.00527937	Satb1/Socs1/Gpr18	3
GO:0070670	BP	GO:0070670	response to interleukin-4	3/92	31/23328	0.000246292	0.00690737	0.00527937	Stat5b/Lef1/Rplp0	3
GO:0046651	BP	GO:0046651	lymphocyte proliferation	7/92	317/23328	0.000261383	0.00722118	0.00551922	Satb1/Cd28/Ccr7/Stat5b/Lef1/Slfn1/Il7r	7
GO:0032943	BP	GO:0032943	mononuclear cell proliferation	7/92	320/23328	0.000276725	0.00746668	0.00570686	Satb1/Cd28/Ccr7/Stat5b/Lef1/Slfn1/Il7r	7
GO:0001933	BP	GO:0001933	negative regulation of protein phosphorylation	8/92	425/23328	0.000278337	0.00746668	0.00570686	Dusp10/Cdkn1b/Slfn1/Pde4d/Smad7/Dnaja1/Socs3/Socs1	8
GO:0045066	BP	GO:0045066	regulatory T cell differentiation	3/92	33/23328	0.000297247	0.00786005	0.00600751	Cd28/Dusp10/Socs1	3
GO:0045930	BP	GO:0045930	negative regulation of mitotic cell cycle	6/92	236/23328	0.000347342	0.00905535	0.00692109	Rgcc/Tpr/Cdkn1b/Rpl24/Slfn1/Gpr132	6
GO:1903321	BP	GO:1903321	negative regulation of protein modification by small protein conjugation or removal	4/92	88/23328	0.000410129	0.0105394	0.00805534	Rps7/Rpl5/Smad7/Dnaja1	4
GO:0051482	BP	GO:0051482	positive regulation of cytosolic calcium ion concentration involved in phospholipase C-activating G protein-coupled signaling pathway	3/92	37/23328	0.000418514	0.0105394	0.00805534	S1pr1/P2ry10/Gpr18	3
GO:2000058	BP	GO:2000058	regulation of ubiquitin-dependent protein catabolic process	5/92	159/23328	0.000421347	0.0105394	0.00805534	Rps7/Rpl5/Smad7/Rnf19a/Trib2	5
GO:0070661	BP	GO:0070661	leukocyte proliferation	7/92	344/23328	0.000427398	0.0105482	0.00806207	Satb1/Cd28/Ccr7/Stat5b/Lef1/Slfn1/Il7r	7
GO:0007088	BP	GO:0007088	regulation of mitotic nuclear division	5/92	160/23328	0.000433599	0.0105604	0.00807142	Rgcc/Cd28/Tpr/Cdkn1b/Cep97	5
GO:0001818	BP	GO:0001818	negative regulation of cytokine production	6/92	260/23328	0.00057942	0.0139286	0.0106458	Rgcc/Ccr7/Lef1/Smad7/Trib2/Gpr18	6
GO:0002703	BP	GO:0002703	regulation of leukocyte mediated immunity	6/92	261/23328	0.000591195	0.0140079	0.0107064	Cd28/Stat5b/Arid5a/Smad7/Sh2d1a/Il7r	6
GO:0048608	BP	GO:0048608	reproductive structure development	8/92	477/23328	0.000597854	0.0140079	0.0107064	Stat5b/Lef1/Cdkn1b/Tcf7/Nrip1/Socs3/Cited2/Arid4a	8
GO:0061458	BP	GO:0061458	reproductive system development	8/92	481/23328	0.000631355	0.014608	0.011165	Stat5b/Lef1/Cdkn1b/Tcf7/Nrip1/Socs3/Cited2/Arid4a	8
GO:1904667	BP	GO:1904667	negative regulation of ubiquitin protein ligase activity	2/92	10/23328	0.000678213	0.0154984	0.0118456	Rps7/Rpl5	2
GO:0044772	BP	GO:0044772	mitotic cell cycle phase transition	7/92	376/23328	0.000723495	0.0163316	0.0124824	Crlf3/Rgcc/Tpr/Cdkn1b/Rpl24/Slfn1/Gpr132	7
GO:0050856	BP	GO:0050856	regulation of T cell receptor signaling pathway	3/92	45/23328	0.000747092	0.0164724	0.01259	Ccr7/Elf1/Sh2d1a	3
GO:0002699	BP	GO:0002699	positive regulation of immune effector process	6/92	273/23328	0.000747533	0.0164724	0.01259	Cd28/Ccr7/Stat5b/Arid5a/Zc3hav1/Sh2d1a	6
GO:0045088	BP	GO:0045088	regulation of innate immune response	5/92	181/23328	0.000758519	0.0165179	0.0126248	Dusp10/Stat5b/Txk/Sh2d1a/Socs1	5
GO:0000082	BP	GO:0000082	G1/S transition of mitotic cell cycle	5/92	183/23328	0.000796928	0.0169991	0.0129926	Crlf3/Rgcc/Cdkn1b/Slfn1/Gpr132	5
GO:0046634	BP	GO:0046634	regulation of alpha-beta T cell activation	4/92	105/23328	0.000798986	0.0169991	0.0129926	Cd28/Ccr7/Smad7/Socs1	4
GO:0031349	BP	GO:0031349	positive regulation of defense response	6/92	278/23328	0.000821391	0.0172772	0.0132051	Cd28/Ccr7/Stat5b/Txk/Zc3hav1/Sh2d1a	6
GO:0042088	BP	GO:0042088	T-helper 1 type immune response	3/92	47/23328	0.000848861	0.0176544	0.0134934	Ccr7/Lef1/Arid5a	3
GO:0051783	BP	GO:0051783	regulation of nuclear division	5/92	191/23328	0.00096525	0.019852	0.0151731	Rgcc/Cd28/Tpr/Cdkn1b/Cep97	5
GO:0022408	BP	GO:0022408	negative regulation of cell-cell adhesion	5/92	192/23328	0.000988012	0.0200968	0.0153602	Rgcc/Lef1/Slfn1/Smad7/Socs1	5
GO:0043370	BP	GO:0043370	regulation of CD4-positive, alpha-beta T cell differentiation	3/92	50/23328	0.00101735	0.0204686	0.0156443	Ccr7/Smad7/Socs1	3
GO:0002831	BP	GO:0002831	regulation of response to biotic stimulus	6/92	291/23328	0.00103993	0.020698	0.0158197	Dusp10/Stat5b/Txk/Zc3hav1/Sh2d1a/Socs1	6
GO:0097696	BP	GO:0097696	receptor signaling pathway via STAT	5/92	196/23328	0.00108307	0.0213273	0.0163007	Crlf3/Stat5b/Socs3/Socs1/Il7r	5
GO:0002822	BP	GO:0002822	regulation of adaptive immune response based on somatic recombination of immune receptors built from immunoglobulin superfamily domains	5/92	197/23328	0.00110786	0.0215858	0.0164982	Cd28/Ccr7/Arid5a/Smad7/Il7r	5
GO:0044843	BP	GO:0044843	cell cycle G1/S phase transition	5/92	201/23328	0.00121125	0.0233544	0.01785	Crlf3/Rgcc/Cdkn1b/Slfn1/Gpr132	5
GO:0030099	BP	GO:0030099	myeloid cell differentiation	7/92	414/23328	0.00126495	0.0234831	0.0179484	Tmem64/Ccr7/Stat5b/Lef1/Rps14/Cited2/Arid4a	7
GO:0002285	BP	GO:0002285	lymphocyte activation involved in immune response	5/92	203/23328	0.00126554	0.0234831	0.0179484	Cd28/Ccr7/Lef1/Smad7/Itm2a	5
GO:0044770	BP	GO:0044770	cell cycle phase transition	7/92	415/23328	0.00128258	0.0234831	0.0179484	Crlf3/Rgcc/Tpr/Cdkn1b/Rpl24/Slfn1/Gpr132	7
GO:0000280	BP	GO:0000280	nuclear division	7/92	418/23328	0.00133664	0.0234831	0.0179484	Smc4/Rgcc/Cd28/Tpr/Cdkn1b/Rpl24/Cep97	7
GO:0032103	BP	GO:0032103	positive regulation of response to external stimulus	7/92	418/23328	0.00133664	0.0234831	0.0179484	S1pr1/Cd28/Ccr7/Stat5b/Txk/Zc3hav1/Sh2d1a	7
GO:0031396	BP	GO:0031396	regulation of protein ubiquitination	5/92	206/23328	0.00135033	0.0234831	0.0179484	Rps7/Rpl5/Smad7/Dnaja1/Trib2	5
GO:0001865	BP	GO:0001865	NK T cell differentiation	2/92	14/23328	0.00135748	0.0234831	0.0179484	Itk/Txk	2
GO:0042532	BP	GO:0042532	negative regulation of tyrosine phosphorylation of STAT protein	2/92	14/23328	0.00135748	0.0234831	0.0179484	Socs3/Socs1	2
GO:0043508	BP	GO:0043508	negative regulation of JUN kinase activity	2/92	14/23328	0.00135748	0.0234831	0.0179484	Dusp10/Dnaja1	2
GO:0045060	BP	GO:0045060	negative thymic T cell selection	2/92	14/23328	0.00135748	0.0234831	0.0179484	Cd28/Ccr7	2
GO:0071850	BP	GO:0071850	mitotic cell cycle arrest	2/92	14/23328	0.00135748	0.0234831	0.0179484	Rgcc/Cdkn1b	2
GO:0033151	BP	GO:0033151	V(D)J recombination	2/92	15/23328	0.00156231	0.0256263	0.0195864	Lef1/Tcf7	2
GO:0043383	BP	GO:0043383	negative T cell selection	2/92	15/23328	0.00156231	0.0256263	0.0195864	Cd28/Ccr7	2
GO:0045591	BP	GO:0045591	positive regulation of regulatory T cell differentiation	2/92	15/23328	0.00156231	0.0256263	0.0195864	Dusp10/Socs1	2
GO:0060330	BP	GO:0060330	regulation of response to interferon-gamma	2/92	15/23328	0.00156231	0.0256263	0.0195864	Txk/Socs1	2
GO:0060334	BP	GO:0060334	regulation of interferon-gamma-mediated signaling pathway	2/92	15/23328	0.00156231	0.0256263	0.0195864	Txk/Socs1	2
GO:0042098	BP	GO:0042098	T cell proliferation	5/92	213/23328	0.00156443	0.0256263	0.0195864	Satb1/Cd28/Ccr7/Stat5b/Slfn1	5
GO:0002449	BP	GO:0002449	lymphocyte mediated immunity	7/92	432/23328	0.00161299	0.0261898	0.0200171	Cd28/Stat5b/Arid5a/Trbc2/Smad7/Sh2d1a/Il7r	7
GO:0032609	BP	GO:0032609	interferon-gamma production	4/92	128/23328	0.00166458	0.0267925	0.0204777	Itk/Ccr7/Arid5a/Txk	4
GO:0043923	BP	GO:0043923	positive regulation by host of viral transcription	2/92	16/23328	0.00178092	0.0284179	0.0217201	Lef1/Chd1	2
GO:0071900	BP	GO:0071900	regulation of protein serine/threonine kinase activity	7/92	442/23328	0.00183627	0.0288413	0.0220436	Rgcc/Ccr7/Dusp10/Cdkn1b/Dnaja1/Trib2/Madd	7
GO:1903050	BP	GO:1903050	regulation of proteolysis involved in cellular protein catabolic process	5/92	221/23328	0.00183861	0.0288413	0.0220436	Rps7/Rpl5/Smad7/Rnf19a/Trib2	5
GO:0043547	BP	GO:0043547	positive regulation of GTPase activity	5/92	222/23328	0.0018752	0.0291681	0.0222934	S1pr1/Ccr7/Rgs10/Itga6/Rapgef6	5
GO:0050854	BP	GO:0050854	regulation of antigen receptor-mediated signaling pathway	3/92	62/23328	0.00189725	0.0291836	0.0223053	Ccr7/Elf1/Sh2d1a	3
GO:0002460	BP	GO:0002460	adaptive immune response based on somatic recombination of immune receptors built from immunoglobulin superfamily domains	7/92	445/23328	0.00190774	0.0291836	0.0223053	Cd28/Ccr7/Lef1/Arid5a/Trbc2/Smad7/Il7r	7
GO:0048872	BP	GO:0048872	homeostasis of number of cells	6/92	330/23328	0.00196964	0.0295749	0.0226044	Ccr7/Stat5b/Rps14/Cited2/Arid4a/Il7r	6
GO:0048762	BP	GO:0048762	mesenchymal cell differentiation	5/92	225/23328	0.00198819	0.0295749	0.0226044	Rgcc/Lef1/Smad7/Cited2/Rflnb	5
GO:0001819	BP	GO:0001819	positive regulation of cytokine production	7/92	449/23328	0.00200637	0.0295749	0.0226044	Rgcc/Cd28/Ccr7/Stat5b/Arid5a/Txk/Zc3hav1	7
GO:0007096	BP	GO:0007096	regulation of exit from mitosis	2/92	17/23328	0.0020132	0.0295749	0.0226044	Rgcc/Cdkn1b	2
GO:0045059	BP	GO:0045059	positive thymic T cell selection	2/92	17/23328	0.0020132	0.0295749	0.0226044	Cd3d/Cd3g	2
GO:0045786	BP	GO:0045786	negative regulation of cell cycle	7/92	451/23328	0.00205714	0.0299825	0.0229159	Crlf3/Rgcc/Tpr/Cdkn1b/Rpl24/Slfn1/Gpr132	7
GO:0007050	BP	GO:0007050	cell cycle arrest	4/92	137/23328	0.00213324	0.030699	0.0234635	Crlf3/Rgcc/Cdkn1b/Slfn1	4
GO:0042093	BP	GO:0042093	T-helper cell differentiation	3/92	65/23328	0.00217264	0.030699	0.0234635	Ccr7/Lef1/Smad7	3
GO:0042246	BP	GO:0042246	tissue regeneration	3/92	65/23328	0.00217264	0.030699	0.0234635	Dusp10/Cdkn1b/Txk	3
GO:2000514	BP	GO:2000514	regulation of CD4-positive, alpha-beta T cell activation	3/92	65/23328	0.00217264	0.030699	0.0234635	Ccr7/Smad7/Socs1	3
GO:0030218	BP	GO:0030218	erythrocyte differentiation	4/92	138/23328	0.00219037	0.030715	0.0234758	Stat5b/Rps14/Cited2/Arid4a	4
GO:1901673	BP	GO:1901673	regulation of mitotic spindle assembly	2/92	18/23328	0.00225905	0.0313517	0.0239624	Tpr/Cep97	2
GO:0002294	BP	GO:0002294	CD4-positive, alpha-beta T cell differentiation involved in immune response	3/92	66/23328	0.00226966	0.0313517	0.0239624	Ccr7/Lef1/Smad7	3
GO:0016569	BP	GO:0016569	covalent chromatin modification	7/92	462/23328	0.00235449	0.0322471	0.0246468	Satb1/Lef1/Arid5a/Usp3/Phf20l1/Arid4a/Chd1	7
GO:0002293	BP	GO:0002293	alpha-beta T cell differentiation involved in immune response	3/92	67/23328	0.00236932	0.0322471	0.0246468	Ccr7/Lef1/Smad7	3
GO:1901991	BP	GO:1901991	negative regulation of mitotic cell cycle phase transition	4/92	142/23328	0.00242948	0.0326787	0.0249767	Rgcc/Tpr/Slfn1/Gpr132	4
GO:0002287	BP	GO:0002287	alpha-beta T cell activation involved in immune response	3/92	68/23328	0.00247165	0.0326787	0.0249767	Ccr7/Lef1/Smad7	3
GO:0046635	BP	GO:0046635	positive regulation of alpha-beta T cell activation	3/92	68/23328	0.00247165	0.0326787	0.0249767	Cd28/Ccr7/Socs1	3
GO:0046637	BP	GO:0046637	regulation of alpha-beta T cell differentiation	3/92	68/23328	0.00247165	0.0326787	0.0249767	Ccr7/Smad7/Socs1	3
GO:0002710	BP	GO:0002710	negative regulation of T cell mediated immunity	2/92	19/23328	0.00251836	0.0328274	0.0250903	Smad7/Il7r	2
GO:1900451	BP	GO:1900451	positive regulation of glutamate receptor signaling pathway	2/92	19/23328	0.00251836	0.0328274	0.0250903	Ifngr1/Ifngr2	2
GO:0001837	BP	GO:0001837	epithelial to mesenchymal transition	4/92	144/23328	0.00255552	0.0328491	0.0251069	Rgcc/Lef1/Smad7/Rflnb	4
GO:0002708	BP	GO:0002708	positive regulation of lymphocyte mediated immunity	4/92	144/23328	0.00255552	0.0328491	0.0251069	Cd28/Stat5b/Arid5a/Sh2d1a	4
GO:1903320	BP	GO:1903320	regulation of protein modification by small protein conjugation or removal	5/92	240/23328	0.00262919	0.033563	0.0256525	Rps7/Rpl5/Smad7/Dnaja1/Trib2	5
GO:0048285	BP	GO:0048285	organelle fission	7/92	472/23328	0.00265269	0.033631	0.0257045	Smc4/Rgcc/Cd28/Tpr/Cdkn1b/Rpl24/Cep97	7
GO:0034101	BP	GO:0034101	erythrocyte homeostasis	4/92	149/23328	0.00289014	0.036128	0.0276129	Stat5b/Rps14/Cited2/Arid4a	4
GO:0002562	BP	GO:0002562	somatic diversification of immune receptors via germline recombination within a single locus	3/92	72/23328	0.00290819	0.036128	0.0276129	Cd28/Lef1/Tcf7	3
GO:0016444	BP	GO:0016444	somatic cell DNA recombination	3/92	72/23328	0.00290819	0.036128	0.0276129	Cd28/Lef1/Tcf7	3
GO:0042274	BP	GO:0042274	ribosomal small subunit biogenesis	3/92	73/23328	0.00302425	0.0365088	0.027904	Rps7/Rps14/Rps16	3
GO:0050900	BP	GO:0050900	leukocyte migration	6/92	360/23328	0.00303432	0.0365088	0.027904	S1pr1/Ccr7/Stat5b/Itga6/Pde4d/Gpr18	6
GO:0002863	BP	GO:0002863	positive regulation of inflammatory response to antigenic stimulus	2/92	21/23328	0.00307692	0.0365088	0.027904	Cd28/Ccr7	2
GO:0007202	BP	GO:0007202	activation of phospholipase C activity	2/92	21/23328	0.00307692	0.0365088	0.027904	Itk/Txk	2
GO:0045063	BP	GO:0045063	T-helper 1 cell differentiation	2/92	21/23328	0.00307692	0.0365088	0.027904	Ccr7/Lef1	2
GO:0050434	BP	GO:0050434	positive regulation of viral transcription	2/92	21/23328	0.00307692	0.0365088	0.027904	Lef1/Chd1	2
GO:0060333	BP	GO:0060333	interferon-gamma-mediated signaling pathway	2/92	21/23328	0.00307692	0.0365088	0.027904	Txk/Socs1	2
GO:0002292	BP	GO:0002292	T cell differentiation involved in immune response	3/92	74/23328	0.00314312	0.0370567	0.0283228	Ccr7/Lef1/Smad7	3
GO:0045444	BP	GO:0045444	fat cell differentiation	5/92	252/23328	0.00324082	0.0378768	0.0289496	Tmem64/Dusp10/Itga6/Trib2/Socs1	5
GO:0002833	BP	GO:0002833	positive regulation of response to biotic stimulus	4/92	154/23328	0.0032536	0.0378768	0.0289496	Stat5b/Txk/Zc3hav1/Sh2d1a	4
GO:0090068	BP	GO:0090068	positive regulation of cell cycle process	5/92	254/23328	0.00335193	0.0385368	0.029454	Crlf3/Rgcc/Cd28/Tpr/Lef1	5
GO:1903362	BP	GO:1903362	regulation of cellular protein catabolic process	5/92	254/23328	0.00335193	0.0385368	0.029454	Rps7/Rpl5/Smad7/Rnf19a/Trib2	5
GO:0050860	BP	GO:0050860	negative regulation of T cell receptor signaling pathway	2/92	22/23328	0.00337595	0.0385733	0.029482	Elf1/Sh2d1a	2
GO:0019221	BP	GO:0019221	cytokine-mediated signaling pathway	6/92	369/23328	0.00342488	0.0388924	0.0297258	Stat5b/Txk/Ifngr1/Ifngr2/Crebrf/Socs1	6
GO:1901988	BP	GO:1901988	negative regulation of cell cycle phase transition	4/92	158/23328	0.00356592	0.0402471	0.0307612	Rgcc/Tpr/Slfn1/Gpr132	4
GO:0002827	BP	GO:0002827	positive regulation of T-helper 1 type immune response	2/92	23/23328	0.00368801	0.0408248	0.0312028	Ccr7/Arid5a	2
GO:1904666	BP	GO:1904666	regulation of ubiquitin protein ligase activity	2/92	23/23328	0.00368801	0.0408248	0.0312028	Rps7/Rpl5	2
GO:2000316	BP	GO:2000316	regulation of T-helper 17 type immune response	2/92	23/23328	0.00368801	0.0408248	0.0312028	Arid5a/Smad7	2
GO:0051480	BP	GO:0051480	regulation of cytosolic calcium ion concentration	6/92	375/23328	0.00370533	0.0408248	0.0312028	Tmem64/S1pr1/Ccr7/Pde4d/P2ry10/Gpr18	6
GO:0002200	BP	GO:0002200	somatic diversification of immune receptors	3/92	80/23328	0.00391658	0.0428969	0.0327865	Cd28/Lef1/Tcf7	3
GO:1901990	BP	GO:1901990	regulation of mitotic cell cycle phase transition	5/92	265/23328	0.00401267	0.0436909	0.0333934	Rgcc/Tpr/Cdkn1b/Slfn1/Gpr132	5
GO:0046426	BP	GO:0046426	negative regulation of receptor signaling pathway via JAK-STAT	2/92	25/23328	0.00435081	0.0468218	0.0357863	Socs3/Socs1	2
GO:0090169	BP	GO:0090169	regulation of spindle assembly	2/92	25/23328	0.00435081	0.0468218	0.0357863	Tpr/Cep97	2
GO:0048524	BP	GO:0048524	positive regulation of viral process	3/92	85/23328	0.00464225	0.0496694	0.0379628	Vps37b/Lef1/Chd1	3
GO:1904893	BP	GO:1904893	negative regulation of receptor signaling pathway via STAT	2/92	26/23328	0.00470134	0.0499311	0.0381628	Socs3/Socs1	2
GO:0045931	BP	GO:0045931	positive regulation of mitotic cell cycle	4/92	171/23328	0.00472066	0.0499311	0.0381628	Rgcc/Cd28/Tpr/Stat5b	4
GO:0022626	CC	GO:0022626	cytosolic ribosome	12/94	115/23271	4.00756e-14	5.4102e-12	4.59815e-12	Rpl23a/Rpl31/Rpl29/Rplp0/Rps7/Rpl12/Rpl15/Rps14/Rpl24/Rps16/Rpl5/Rpl18	12
GO:0022625	CC	GO:0022625	cytosolic large ribosomal subunit	9/94	64/23271	4.43802e-12	2.99566e-10	2.54602e-10	Rpl23a/Rpl31/Rpl29/Rplp0/Rpl12/Rpl15/Rpl24/Rpl5/Rpl18	9
GO:0044391	CC	GO:0044391	ribosomal subunit	12/94	198/23271	2.673e-11	1.20285e-09	1.02231e-09	Rpl23a/Rpl31/Rpl29/Rplp0/Rps7/Rpl12/Rpl15/Rps14/Rpl24/Rps16/Rpl5/Rpl18	12
GO:0005840	CC	GO:0005840	ribosome	12/94	234/23271	1.86013e-10	6.27793e-09	5.33563e-09	Rpl23a/Rpl31/Rpl29/Rplp0/Rps7/Rpl12/Rpl15/Rps14/Rpl24/Rps16/Rpl5/Rpl18	12
GO:0015934	CC	GO:0015934	large ribosomal subunit	9/94	125/23271	2.01525e-09	5.44118e-08	4.62447e-08	Rpl23a/Rpl31/Rpl29/Rplp0/Rpl12/Rpl15/Rpl24/Rpl5/Rpl18	9
GO:0042788	CC	GO:0042788	polysomal ribosome	4/94	31/23271	7.22473e-06	0.000162557	0.000138157	Rpl31/Rpl29/Rpl24/Rpl18	4
GO:0005844	CC	GO:0005844	polysome	4/94	74/23271	0.000231376	0.00446224	0.00379247	Rpl31/Rpl29/Rpl24/Rpl18	4
GO:0022627	CC	GO:0022627	cytosolic small ribosomal subunit	3/94	46/23271	0.000854305	0.0144164	0.0122525	Rps7/Rps14/Rps16	3
GO:0042101	CC	GO:0042101	T cell receptor complex	2/94	15/23271	0.001638	0.02457	0.0208821	Cd3d/Cd3g	2
GO:0003735	MF	GO:0003735	structural constituent of ribosome	12/91	158/22669	1.69144e-12	3.43362e-10	2.84874e-10	Rpl23a/Rpl31/Rpl29/Rplp0/Rps7/Rpl12/Rpl15/Rps14/Rpl24/Rps16/Rpl5/Rpl18	12
GO:0019843	MF	GO:0019843	rRNA binding	5/91	72/22669	1.0558e-05	0.00107163	0.000889092	Rpl23a/Rplp0/Rpl12/Rps14/Rpl5	5
GO:0055106	MF	GO:0055106	ubiquitin-protein transferase regulator activity	3/91	20/22669	6.78949e-05	0.00459422	0.00381164	Rps7/Rpl5/Trib2	3
GO:0048027	MF	GO:0048027	mRNA 5'-UTR binding	3/91	25/22669	0.000135004	0.00685146	0.00568439	Rps7/Rps14/Rpl5	3
GO:0035258	MF	GO:0035258	steroid hormone receptor binding	4/91	88/22669	0.000438019	0.0177836	0.0147543	Stat5b/Lef1/Arid5a/Nrip1	4
GO:0004896	MF	GO:0004896	cytokine receptor activity	4/91	98/22669	0.000658148	0.0222673	0.0184743	Ccr7/Ifngr1/Ifngr2/Il7r	4
GO:0030331	MF	GO:0030331	estrogen receptor binding	3/91	48/22669	0.000949714	0.0254573	0.0211209	Lef1/Arid5a/Nrip1	3
GO:0061629	MF	GO:0061629	RNA polymerase II-specific DNA-binding transcription factor binding	6/91	284/22669	0.00100324	0.0254573	0.0211209	Stat5b/Lef1/Arid5a/Dnaja1/Nrip1/Cited2	6
GO:0016922	MF	GO:0016922	nuclear receptor binding	4/91	114/22669	0.00115796	0.0261185	0.0216695	Stat5b/Lef1/Arid5a/Nrip1	4
GO:0019207	MF	GO:0019207	kinase regulator activity	5/91	202/22669	0.00133717	0.0270014	0.022402	Rgcc/Cdkn1b/Socs3/Trib2/Socs1	5
GO:0140375	MF	GO:0140375	immune receptor activity	4/91	123/22669	0.00153291	0.0270014	0.022402	Ccr7/Ifngr1/Ifngr2/Il7r	4
GO:0046935	MF	GO:0046935	1-phosphatidylinositol-3-kinase regulator activity	2/91	15/22669	0.00161754	0.0270014	0.022402	Socs3/Socs1	2
GO:0019210	MF	GO:0019210	kinase inhibitor activity	3/91	59/22669	0.00172916	0.0270014	0.022402	Cdkn1b/Trib2/Socs1	3
GO:0035014	MF	GO:0035014	phosphatidylinositol 3-kinase regulator activity	2/91	20/22669	0.00288904	0.0390984	0.0324384	Socs3/Socs1	2
GO:0035259	MF	GO:0035259	glucocorticoid receptor binding	2/91	20/22669	0.00288904	0.0390984	0.0324384	Stat5b/Nrip1	2
GO:0035257	MF	GO:0035257	nuclear hormone receptor binding	4/91	152/22669	0.00330489	0.0398753	0.033083	Stat5b/Lef1/Arid5a/Nrip1	4
GO:0046965	MF	GO:0046965	retinoid X receptor binding	2/91	22/22669	0.00349421	0.0398753	0.033083	Arid5a/Nrip1	2
GO:0140297	MF	GO:0140297	DNA-binding transcription factor binding	6/91	365/22669	0.00353574	0.0398753	0.033083	Stat5b/Lef1/Arid5a/Dnaja1/Nrip1/Cited2	6

## Sheet: I2_GO
	ONTOLOGY	ID	Description	GeneRatio	BgRatio	pvalue	p.adjust	qvalue	geneID	Count
GO:0030217	BP	GO:0030217	T cell differentiation	11/50	282/23328	1.63073e-11	1.62421e-08	1.26339e-08	Tcf7/Cd3e/Bcl11b/Lef1/Cd4/Cd3g/Cd3d/Lck/Themis/Ikzf1/Tox	11
GO:0045058	BP	GO:0045058	T cell selection	7/50	57/23328	3.26845e-11	1.62769e-08	1.2661e-08	Cd3e/Bcl11b/Cd4/Cd3g/Cd3d/Themis/Tox	7
GO:0050863	BP	GO:0050863	regulation of T cell activation	11/50	321/23328	6.53929e-11	2.17104e-08	1.68874e-08	Tcf7/Cd3e/Lef1/Cd4/Lck/Slfn1/Ikzf1/Tox/Cd5/Lat/Cd6	11
GO:0043368	BP	GO:0043368	positive T cell selection	6/50	40/23328	2.58071e-10	6.42596e-08	4.99842e-08	Cd3e/Bcl11b/Cd3g/Cd3d/Themis/Tox	6
GO:0030098	BP	GO:0030098	lymphocyte differentiation	11/50	409/23328	8.5119e-10	1.69557e-07	1.3189e-07	Tcf7/Cd3e/Bcl11b/Lef1/Cd4/Cd3g/Cd3d/Lck/Themis/Ikzf1/Tox	11
GO:0051251	BP	GO:0051251	positive regulation of lymphocyte activation	10/50	416/23328	1.58742e-08	2.63511e-06	2.04972e-06	Cd3e/Trbc2/Lef1/Cd4/Lck/Ikzf1/Tox/Cd5/Trbc1/Cd6	10
GO:0045059	BP	GO:0045059	positive thymic T cell selection	4/50	17/23328	4.35282e-08	6.19344e-06	4.81756e-06	Cd3e/Cd3g/Cd3d/Tox	4
GO:0002696	BP	GO:0002696	positive regulation of leukocyte activation	10/50	479/23328	5.97312e-08	7.43653e-06	5.78449e-06	Cd3e/Trbc2/Lef1/Cd4/Lck/Ikzf1/Tox/Cd5/Trbc1/Cd6	10
GO:0050867	BP	GO:0050867	positive regulation of cell activation	10/50	496/23328	8.2683e-08	9.15025e-06	7.1175e-06	Cd3e/Trbc2/Lef1/Cd4/Lck/Ikzf1/Tox/Cd5/Trbc1/Cd6	10
GO:0050870	BP	GO:0050870	positive regulation of T cell activation	7/50	200/23328	2.24058e-07	2.23162e-05	1.73586e-05	Cd3e/Lef1/Cd4/Lck/Ikzf1/Cd5/Cd6	7
GO:1902105	BP	GO:1902105	regulation of leukocyte differentiation	8/50	309/23328	2.86658e-07	2.37926e-05	1.8507e-05	Tcf7/Lef1/Cd4/Lck/Inpp4b/Ikzf1/Tox/Tesc	8
GO:1903037	BP	GO:1903037	regulation of leukocyte cell-cell adhesion	8/50	309/23328	2.86658e-07	2.37926e-05	1.8507e-05	Cd3e/Lef1/Cd4/Lck/Slfn1/Ikzf1/Cd5/Cd6	8
GO:0045061	BP	GO:0045061	thymic T cell selection	4/50	28/23328	3.68026e-07	2.81964e-05	2.19326e-05	Cd3e/Cd3g/Cd3d/Tox	4
GO:1903039	BP	GO:1903039	positive regulation of leukocyte cell-cell adhesion	7/50	221/23328	4.4011e-07	3.13107e-05	2.43549e-05	Cd3e/Lef1/Cd4/Lck/Ikzf1/Cd5/Cd6	7
GO:0007159	BP	GO:0007159	leukocyte cell-cell adhesion	8/50	345/23328	6.59523e-07	4.37923e-05	3.40638e-05	Cd3e/Lef1/Cd4/Lck/Slfn1/Ikzf1/Cd5/Cd6	8
GO:0046631	BP	GO:0046631	alpha-beta T cell activation	6/50	166/23328	1.45424e-06	8.35695e-05	6.50044e-05	Tcf7/Cd3e/Bcl11b/Lef1/Ikzf1/Tox	6
GO:0022409	BP	GO:0022409	positive regulation of cell-cell adhesion	7/50	265/23328	1.48449e-06	8.35695e-05	6.50044e-05	Cd3e/Lef1/Cd4/Lck/Ikzf1/Cd5/Cd6	7
GO:0030854	BP	GO:0030854	positive regulation of granulocyte differentiation	3/50	11/23328	1.51029e-06	8.35695e-05	6.50044e-05	Lef1/Ikzf1/Tesc	3
GO:0033077	BP	GO:0033077	T cell differentiation in thymus	5/50	93/23328	1.66094e-06	8.70681e-05	6.77258e-05	Cd3e/Bcl11b/Cd3g/Cd3d/Tox	5
GO:0045586	BP	GO:0045586	regulation of gamma-delta T cell differentiation	3/50	12/23328	2.01068e-06	9.53638e-05	7.41786e-05	Tcf7/Lef1/Lck	3
GO:0046643	BP	GO:0046643	regulation of gamma-delta T cell activation	3/50	12/23328	2.01068e-06	9.53638e-05	7.41786e-05	Tcf7/Lef1/Lck	3
GO:1902107	BP	GO:1902107	positive regulation of leukocyte differentiation	6/50	180/23328	2.32753e-06	0.000105374	8.19648e-05	Lef1/Cd4/Lck/Ikzf1/Tox/Tesc	6
GO:1903706	BP	GO:1903706	regulation of hemopoiesis	8/50	424/23328	3.06854e-06	0.000132881	0.000103361	Tcf7/Lef1/Cd4/Lck/Inpp4b/Ikzf1/Tox/Tesc	8
GO:0022407	BP	GO:0022407	regulation of cell-cell adhesion	8/50	427/23328	3.23243e-06	0.000134146	0.000104345	Cd3e/Lef1/Cd4/Lck/Slfn1/Ikzf1/Cd5/Cd6	8
GO:0033151	BP	GO:0033151	V(D)J recombination	3/50	15/23328	4.13964e-06	0.000164923	0.000128285	Tcf7/Bcl11b/Lef1	3
GO:0042492	BP	GO:0042492	gamma-delta T cell differentiation	3/50	16/23328	5.08725e-06	0.000194881	0.000151588	Tcf7/Lef1/Lck	3
GO:0046632	BP	GO:0046632	alpha-beta T cell differentiation	5/50	118/23328	5.37136e-06	0.000198143	0.000154125	Tcf7/Bcl11b/Lef1/Ikzf1/Tox	5
GO:1903708	BP	GO:1903708	positive regulation of hemopoiesis	6/50	224/23328	8.18561e-06	0.000291174	0.000226489	Lef1/Cd4/Lck/Ikzf1/Tox/Tesc	6
GO:0002761	BP	GO:0002761	regulation of myeloid leukocyte differentiation	5/50	131/23328	8.94746e-06	0.000307299	0.000239032	Lef1/Cd4/Inpp4b/Ikzf1/Tesc	5
GO:0030852	BP	GO:0030852	regulation of granulocyte differentiation	3/50	20/23328	1.02938e-05	0.00033073	0.000257257	Lef1/Ikzf1/Tesc	3
GO:0046629	BP	GO:0046629	gamma-delta T cell activation	3/50	20/23328	1.02938e-05	0.00033073	0.000257257	Tcf7/Lef1/Lck	3
GO:0002763	BP	GO:0002763	positive regulation of myeloid leukocyte differentiation	4/50	68/23328	1.37433e-05	0.00042776	0.000332732	Lef1/Cd4/Ikzf1/Tesc	4
GO:0045580	BP	GO:0045580	regulation of T cell differentiation	5/50	159/23328	2.2843e-05	0.000689444	0.000536283	Tcf7/Lef1/Lck/Ikzf1/Tox	5
GO:0045785	BP	GO:0045785	positive regulation of cell adhesion	7/50	435/23328	3.73477e-05	0.00109407	0.000851018	Cd3e/Lef1/Cd4/Lck/Ikzf1/Cd5/Cd6	7
GO:0050851	BP	GO:0050851	antigen receptor-mediated signaling pathway	6/50	299/23328	4.1711e-05	0.00118697	0.000923286	Cd3e/Trbc2/Lck/Cd247/Themis/Trbc1	6
GO:0002181	BP	GO:0002181	cytoplasmic translation	4/50	91/23328	4.34982e-05	0.00120345	0.000936101	Rps29/Rps28/Rps21/Rpl13a	4
GO:0045619	BP	GO:0045619	regulation of lymphocyte differentiation	5/50	192/23328	5.62384e-05	0.00151388	0.00117757	Tcf7/Lef1/Lck/Ikzf1/Tox	5
GO:0002429	BP	GO:0002429	immune response-activating cell surface receptor signaling pathway	6/50	330/23328	7.20408e-05	0.00184588	0.00143582	Cd3e/Trbc2/Lck/Cd247/Themis/Trbc1	6
GO:0002757	BP	GO:0002757	immune response-activating signal transduction	6/50	331/23328	7.32521e-05	0.00184588	0.00143582	Cd3e/Trbc2/Lck/Cd247/Themis/Trbc1	6
GO:0030851	BP	GO:0030851	granulocyte differentiation	3/50	38/23328	7.41318e-05	0.00184588	0.00143582	Lef1/Ikzf1/Tesc	3
GO:0045639	BP	GO:0045639	positive regulation of myeloid cell differentiation	4/50	108/23328	8.49169e-05	0.00206286	0.00160459	Lef1/Cd4/Ikzf1/Tesc	4
GO:0002768	BP	GO:0002768	immune response-regulating cell surface receptor signaling pathway	6/50	342/23328	8.76827e-05	0.00207933	0.0016174	Cd3e/Trbc2/Lck/Cd247/Themis/Trbc1	6
GO:0002764	BP	GO:0002764	immune response-regulating signaling pathway	6/50	345/23328	9.19877e-05	0.00213069	0.00165735	Cd3e/Trbc2/Lck/Cd247/Themis/Trbc1	6
GO:0002573	BP	GO:0002573	myeloid leukocyte differentiation	5/50	220/23328	0.000106915	0.00242017	0.00188253	Lef1/Cd4/Inpp4b/Ikzf1/Tesc	5
GO:0045621	BP	GO:0045621	positive regulation of lymphocyte differentiation	4/50	117/23328	0.000115821	0.00251905	0.00195944	Lef1/Lck/Ikzf1/Tox	4
GO:0045637	BP	GO:0045637	regulation of myeloid cell differentiation	5/50	224/23328	0.000116342	0.00251905	0.00195944	Lef1/Cd4/Inpp4b/Ikzf1/Tesc	5
GO:0050852	BP	GO:0050852	T cell receptor signaling pathway	4/50	130/23328	0.000173863	0.00368441	0.00286591	Cd3e/Lck/Cd247/Themis	4
GO:0030099	BP	GO:0030099	myeloid cell differentiation	6/50	414/23328	0.000247445	0.00513449	0.00399386	Lef1/Cd4/Actn1/Inpp4b/Ikzf1/Tesc	6
GO:0002253	BP	GO:0002253	activation of immune response	6/50	416/23328	0.000253926	0.00516144	0.00401482	Cd3e/Trbc2/Lck/Cd247/Themis/Trbc1	6
GO:1902305	BP	GO:1902305	regulation of sodium ion transmembrane transport	3/50	64/23328	0.000352052	0.00701287	0.00545495	Fxyd5/Tesc/Atp1b3	3
GO:0001865	BP	GO:0001865	NK T cell differentiation	2/50	14/23328	0.000403016	0.00757366	0.00589116	Ikzf1/Tox	2
GO:0048537	BP	GO:0048537	mucosa-associated lymphoid tissue development	2/50	14/23328	0.000403016	0.00757366	0.00589116	Ikzf1/Tox	2
GO:0048541	BP	GO:0048541	Peyer's patch development	2/50	14/23328	0.000403016	0.00757366	0.00589116	Ikzf1/Tox	2
GO:0043383	BP	GO:0043383	negative T cell selection	2/50	15/23328	0.000464381	0.00856526	0.00666247	Cd3e/Themis	2
GO:0002562	BP	GO:0002562	somatic diversification of immune receptors via germline recombination within a single locus	3/50	72/23328	0.000497911	0.0088557	0.00688839	Tcf7/Bcl11b/Lef1	3
GO:0016444	BP	GO:0016444	somatic cell DNA recombination	3/50	72/23328	0.000497911	0.0088557	0.00688839	Tcf7/Bcl11b/Lef1	3
GO:0042274	BP	GO:0042274	ribosomal small subunit biogenesis	3/50	73/23328	0.000518469	0.00905956	0.00704697	Rps28/Rps27/Rps21	3
GO:0042129	BP	GO:0042129	regulation of T cell proliferation	4/50	175/23328	0.000538408	0.00924576	0.0071918	Cd3e/Cd4/Slfn1/Cd6	4
GO:0046651	BP	GO:0046651	lymphocyte proliferation	5/50	317/23328	0.000576451	0.00973128	0.00756946	Cd3e/Lef1/Cd4/Slfn1/Cd6	5
GO:0032943	BP	GO:0032943	mononuclear cell proliferation	5/50	320/23328	0.000601531	0.00998541	0.00776713	Cd3e/Lef1/Cd4/Slfn1/Cd6	5
GO:0002200	BP	GO:0002200	somatic diversification of immune receptors	3/50	80/23328	0.000677713	0.0110656	0.00860737	Tcf7/Bcl11b/Lef1	3
GO:0070661	BP	GO:0070661	leukocyte proliferation	5/50	344/23328	0.000832825	0.0131942	0.0102631	Cd3e/Lef1/Cd4/Slfn1/Cd6	5
GO:0006883	BP	GO:0006883	cellular sodium ion homeostasis	2/50	20/23328	0.000834573	0.0131942	0.0102631	Tesc/Atp1b3	2
GO:0000028	BP	GO:0000028	ribosomal small subunit assembly	2/50	21/23328	0.000921161	0.0143356	0.0111509	Rps28/Rps27	2
GO:1902307	BP	GO:1902307	positive regulation of sodium ion transmembrane transport	2/50	22/23328	0.00101189	0.0155053	0.0120608	Tesc/Atp1b3	2
GO:0002028	BP	GO:0002028	regulation of sodium ion transport	3/50	93/23328	0.00104968	0.0158406	0.0123216	Fxyd5/Tesc/Atp1b3	3
GO:0042098	BP	GO:0042098	T cell proliferation	4/50	213/23328	0.00112014	0.0166516	0.0129524	Cd3e/Cd4/Slfn1/Cd6	4
GO:0042102	BP	GO:0042102	positive regulation of T cell proliferation	3/50	100/23328	0.00129431	0.0189578	0.0147463	Cd3e/Cd4/Cd6	3
GO:0045582	BP	GO:0045582	positive regulation of T cell differentiation	3/50	102/23328	0.00137023	0.0197789	0.015385	Lef1/Lck/Ikzf1	3
GO:0050670	BP	GO:0050670	regulation of lymphocyte proliferation	4/50	231/23328	0.00150977	0.0214819	0.0167097	Cd3e/Cd4/Slfn1/Cd6	4
GO:0032944	BP	GO:0032944	regulation of mononuclear cell proliferation	4/50	234/23328	0.00158282	0.0222041	0.0172714	Cd3e/Cd4/Slfn1/Cd6	4
GO:0031295	BP	GO:0031295	T cell costimulation	2/50	29/23328	0.00176152	0.0243677	0.0189544	Cd3e/Cd5	2
GO:0022613	BP	GO:0022613	ribonucleoprotein complex biogenesis	5/50	409/23328	0.00179144	0.0244421	0.0190122	Rps28/Rps27/Rps21/Rpl35/Rpl13a	5
GO:0031294	BP	GO:0031294	lymphocyte costimulation	2/50	31/23328	0.00201199	0.0267193	0.0207836	Cd3e/Cd5	2
GO:0048535	BP	GO:0048535	lymph node development	2/50	31/23328	0.00201199	0.0267193	0.0207836	Ikzf1/Tox	2
GO:0070663	BP	GO:0070663	regulation of leukocyte proliferation	4/50	251/23328	0.00204391	0.026786	0.0208354	Cd3e/Cd4/Slfn1/Cd6	4
GO:0032673	BP	GO:0032673	regulation of interleukin-4 production	2/50	32/23328	0.0021432	0.0277224	0.0215638	Cd3e/Lef1	2
GO:0001779	BP	GO:0001779	natural killer cell differentiation	2/50	33/23328	0.00227835	0.0287245	0.0223433	Ikzf1/Tox	2
GO:0045066	BP	GO:0045066	regulatory T cell differentiation	2/50	33/23328	0.00227835	0.0287245	0.0223433	Lck/Tox	2
GO:0050671	BP	GO:0050671	positive regulation of lymphocyte proliferation	3/50	138/23328	0.00324008	0.040339	0.0313776	Cd3e/Cd4/Cd6	3
GO:0032633	BP	GO:0032633	interleukin-4 production	2/50	40/23328	0.00333371	0.0409811	0.031877	Cd3e/Lef1	2
GO:0032946	BP	GO:0032946	positive regulation of mononuclear cell proliferation	3/50	140/23328	0.00337394	0.0409811	0.031877	Cd3e/Cd4/Cd6	3
GO:0035725	BP	GO:0035725	sodium ion transmembrane transport	3/50	143/23328	0.00358103	0.0429724	0.033426	Fxyd5/Tesc/Atp1b3	3
GO:0010765	BP	GO:0010765	positive regulation of sodium ion transport	2/50	42/23328	0.00366987	0.0433305	0.0337046	Tesc/Atp1b3	2
GO:0042254	BP	GO:0042254	ribosome biogenesis	4/50	296/23328	0.00369788	0.0433305	0.0337046	Rps28/Rps27/Rps21/Rpl35	4
GO:0033628	BP	GO:0033628	regulation of cell adhesion mediated by integrin	2/50	44/23328	0.00402117	0.0465708	0.036225	Cd3e/Tesc	2
GO:0070665	BP	GO:0070665	positive regulation of leukocyte proliferation	3/50	152/23328	0.00424839	0.0486368	0.037832	Cd3e/Cd4/Cd6	3
GO:0042101	CC	GO:0042101	T cell receptor complex	5/49	15/23271	9.91569e-11	6.24517e-09	4.6797e-09	Cd3e/Cd3g/Cd3d/Cd247/Cd6	5
GO:0022626	CC	GO:0022626	cytosolic ribosome	8/49	115/23271	1.0585e-10	6.24517e-09	4.6797e-09	Rps29/Rps28/Rps27/Uba52/Rps21/Rpl35/Rpl37a/Rpl13a	8
GO:0044391	CC	GO:0044391	ribosomal subunit	8/49	198/23271	7.97392e-09	3.13641e-07	2.35021e-07	Rps29/Rps28/Rps27/Uba52/Rps21/Rpl35/Rpl37a/Rpl13a	8
GO:0005840	CC	GO:0005840	ribosome	8/49	234/23271	2.93187e-08	8.64903e-07	6.48098e-07	Rps29/Rps28/Rps27/Uba52/Rps21/Rpl35/Rpl37a/Rpl13a	8
GO:0022627	CC	GO:0022627	cytosolic small ribosomal subunit	5/49	46/23271	4.3102e-08	1.01721e-06	7.62224e-07	Rps29/Rps28/Rps27/Uba52/Rps21	5
GO:0015935	CC	GO:0015935	small ribosomal subunit	5/49	78/23271	6.31161e-07	1.24128e-05	9.30132e-06	Rps29/Rps28/Rps27/Uba52/Rps21	5
GO:0001772	CC	GO:0001772	immunological synapse	4/49	41/23271	1.65866e-06	2.79602e-05	2.09515e-05	Cd3e/Lck/Lat/Cd6	4
GO:0022625	CC	GO:0022625	cytosolic large ribosomal subunit	4/49	64/23271	1.0043e-05	0.000148134	0.000111001	Uba52/Rpl35/Rpl37a/Rpl13a	4
GO:0042788	CC	GO:0042788	polysomal ribosome	3/49	31/23271	3.7831e-05	0.000496007	0.000371673	Rps29/Rps28/Rps21	3
GO:0098802	CC	GO:0098802	plasma membrane signaling receptor complex	5/49	187/23271	4.54645e-05	0.000536481	0.000402002	Cd3e/Cd3g/Cd3d/Cd247/Cd6	5
GO:0015934	CC	GO:0015934	large ribosomal subunit	4/49	125/23271	0.000139414	0.00149553	0.00112065	Uba52/Rpl35/Rpl37a/Rpl13a	4
GO:0005844	CC	GO:0005844	polysome	3/49	74/23271	0.000511957	0.00503425	0.00377232	Rps29/Rps28/Rps21	3
GO:0043235	CC	GO:0043235	receptor complex	5/49	403/23271	0.00154925	0.0140624	0.0105374	Cd3e/Cd3g/Cd3d/Cd247/Cd6	5
GO:0008180	CC	GO:0008180	COP9 signalosome	2/49	34/23271	0.00233401	0.0196723	0.0147411	Themis/Lat	2
GO:0003735	MF	GO:0003735	structural constituent of ribosome	7/48	158/22669	4.05034e-08	5.79199e-06	4.39143e-06	Rps29/Rps28/Rps27/Rps21/Rpl35/Rpl37a/Rpl13a	7

## Sheet: I3_GO
	ONTOLOGY	ID	Description	GeneRatio	BgRatio	pvalue	p.adjust	qvalue	geneID	Count
GO:0030199	BP	GO:0030199	collagen fibril organization	8/56	56/23328	8.50572e-13	1.20356e-09	8.46096e-10	Col1a2/Col1a1/Col3a1/Dpt/Col5a1/Serpinh1/Lum/Col5a2	8
GO:0030198	BP	GO:0030198	extracellular matrix organization	11/56	302/23328	1.2667e-10	6.1886e-08	4.35055e-08	Col1a2/Col1a1/Col3a1/Postn/Fn1/Dpt/Col5a1/Serpinh1/Lum/Ets1/Col5a2	11
GO:0043062	BP	GO:0043062	extracellular structure organization	11/56	303/23328	1.31207e-10	6.1886e-08	4.35055e-08	Col1a2/Col1a1/Col3a1/Postn/Fn1/Dpt/Col5a1/Serpinh1/Lum/Ets1/Col5a2	11
GO:0045058	BP	GO:0045058	T cell selection	6/56	57/23328	4.79553e-09	1.69642e-06	1.19257e-06	Bcl11b/Cd4/Cd28/Cd3g/Il6ra/Itpkb	6
GO:0050863	BP	GO:0050863	regulation of T cell activation	9/56	321/23328	6.78943e-08	1.92141e-05	1.35074e-05	Gsn/Lef1/Cd4/Cd28/Tcf7/Thy1/Lat/Itpkb/Prkcq	9
GO:0046631	BP	GO:0046631	alpha-beta T cell activation	7/56	166/23328	1.40772e-07	3.31986e-05	2.33385e-05	Bcl11b/Lef1/Cd28/Tcf7/Il6ra/Itpkb/Prkcq	7
GO:0032964	BP	GO:0032964	collagen biosynthetic process	5/56	57/23328	2.52792e-07	4.79214e-05	3.36885e-05	Col1a1/Fn1/Col5a1/Serpinh1/Il6ra	5
GO:0032963	BP	GO:0032963	collagen metabolic process	6/56	111/23328	2.70934e-07	4.79214e-05	3.36885e-05	Col1a2/Col1a1/Fn1/Col5a1/Serpinh1/Il6ra	6
GO:0030217	BP	GO:0030217	T cell differentiation	8/56	282/23328	3.54866e-07	5.57928e-05	3.9222e-05	Bcl11b/Lef1/Cd4/Cd28/Cd3g/Tcf7/Il6ra/Itpkb	8
GO:1903039	BP	GO:1903039	positive regulation of leukocyte cell-cell adhesion	7/56	221/23328	9.73825e-07	0.000137796	9.687e-05	Lef1/Ets1/Cd4/Cd28/Thy1/Itpkb/Prkcq	7
GO:0043368	BP	GO:0043368	positive T cell selection	4/56	40/23328	2.5517e-06	0.000328241	0.000230752	Bcl11b/Cd3g/Il6ra/Itpkb	4
GO:0022409	BP	GO:0022409	positive regulation of cell-cell adhesion	7/56	265/23328	3.25244e-06	0.000383517	0.00026961	Lef1/Ets1/Cd4/Cd28/Thy1/Itpkb/Prkcq	7
GO:0043588	BP	GO:0043588	skin development	7/56	275/23328	4.15033e-06	0.000451747	0.000317576	Col1a2/Col1a1/Col3a1/Bcl11b/Col5a1/Igfbp5/Col5a2	7
GO:0030098	BP	GO:0030098	lymphocyte differentiation	8/56	409/23328	5.67499e-06	0.00055101	0.000387357	Bcl11b/Lef1/Cd4/Cd28/Cd3g/Tcf7/Il6ra/Itpkb	8
GO:0033151	BP	GO:0033151	V(D)J recombination	3/56	15/23328	5.84109e-06	0.00055101	0.000387357	Bcl11b/Lef1/Tcf7	3
GO:1903706	BP	GO:1903706	regulation of hemopoiesis	8/56	424/23328	7.38198e-06	0.000629247	0.000442357	Fbn1/Lef1/Ets1/Cd4/Cd28/Tcf7/Itpkb/Inpp4b	8
GO:0050870	BP	GO:0050870	positive regulation of T cell activation	6/56	200/23328	8.37226e-06	0.000629247	0.000442357	Lef1/Cd4/Cd28/Thy1/Itpkb/Prkcq	6
GO:1902105	BP	GO:1902105	regulation of leukocyte differentiation	7/56	309/23328	8.8908e-06	0.000629247	0.000442357	Fbn1/Lef1/Cd4/Cd28/Tcf7/Itpkb/Inpp4b	7
GO:1903037	BP	GO:1903037	regulation of leukocyte cell-cell adhesion	7/56	309/23328	8.8908e-06	0.000629247	0.000442357	Lef1/Ets1/Cd4/Cd28/Thy1/Itpkb/Prkcq	7
GO:0045785	BP	GO:0045785	positive regulation of cell adhesion	8/56	435/23328	8.89395e-06	0.000629247	0.000442357	Fn1/Lef1/Ets1/Cd4/Cd28/Thy1/Itpkb/Prkcq	8
GO:0046632	BP	GO:0046632	alpha-beta T cell differentiation	5/56	118/23328	9.45243e-06	0.000636914	0.000447747	Bcl11b/Lef1/Tcf7/Il6ra/Itpkb	5
GO:0045637	BP	GO:0045637	regulation of myeloid cell differentiation	6/56	224/23328	1.5942e-05	0.00102536	0.000720821	Fbn1/Lef1/Ets1/Cd4/Itpkb/Inpp4b	6
GO:0007159	BP	GO:0007159	leukocyte cell-cell adhesion	7/56	345/23328	1.8124e-05	0.00111502	0.000783853	Lef1/Ets1/Cd4/Cd28/Thy1/Itpkb/Prkcq	7
GO:0002562	BP	GO:0002562	somatic diversification of immune receptors via germline recombination within a single locus	4/56	72/23328	2.71331e-05	0.00149103	0.00104819	Bcl11b/Lef1/Cd28/Tcf7	4
GO:0016444	BP	GO:0016444	somatic cell DNA recombination	4/56	72/23328	2.71331e-05	0.00149103	0.00104819	Bcl11b/Lef1/Cd28/Tcf7	4
GO:0007178	BP	GO:0007178	transmembrane receptor protein serine/threonine kinase signaling pathway	7/56	368/23328	2.73971e-05	0.00149103	0.00104819	Col1a2/Col3a1/Fstl1/Fbn1/Lef1/Meg3/Sptbn1	7
GO:0043567	BP	GO:0043567	regulation of insulin-like growth factor receptor signaling pathway	3/56	25/23328	2.90277e-05	0.00152127	0.00106944	Igfbp6/Igfbp4/Igfbp5	3
GO:0018149	BP	GO:0018149	peptide cross-linking	3/56	27/23328	3.67902e-05	0.00185922	0.00130702	Col3a1/Dcn/Fn1	3
GO:0002200	BP	GO:0002200	somatic diversification of immune receptors	4/56	80/23328	4.11225e-05	0.00187761	0.00131995	Bcl11b/Lef1/Cd28/Tcf7	4
GO:0035987	BP	GO:0035987	endodermal cell differentiation	3/56	28/23328	4.11349e-05	0.00187761	0.00131995	Fn1/Col5a1/Col5a2	3
GO:0045061	BP	GO:0045061	thymic T cell selection	3/56	28/23328	4.11349e-05	0.00187761	0.00131995	Cd28/Cd3g/Itpkb	3
GO:0030099	BP	GO:0030099	myeloid cell differentiation	7/56	414/23328	5.77704e-05	0.00250081	0.00175805	Fbn1/Lef1/Ets1/Cd4/Actn1/Itpkb/Inpp4b	7
GO:0071230	BP	GO:0071230	cellular response to amino acid stimulus	5/56	173/23328	5.95472e-05	0.00250081	0.00175805	Col1a2/Col1a1/Col3a1/Col6a1/Col5a2	5
GO:0032673	BP	GO:0032673	regulation of interleukin-4 production	3/56	32/23328	6.18574e-05	0.00250081	0.00175805	Lef1/Cd28/Prkcq	3
GO:0032743	BP	GO:0032743	positive regulation of interleukin-2 production	3/56	32/23328	6.18574e-05	0.00250081	0.00175805	Cd28/Sptbn1/Prkcq	3
GO:0022407	BP	GO:0022407	regulation of cell-cell adhesion	7/56	427/23328	7.01392e-05	0.00275686	0.00193806	Lef1/Ets1/Cd4/Cd28/Thy1/Itpkb/Prkcq	7
GO:0033077	BP	GO:0033077	T cell differentiation in thymus	4/56	93/23328	7.41799e-05	0.00283688	0.00199431	Bcl11b/Cd28/Cd3g/Itpkb	4
GO:0007229	BP	GO:0007229	integrin-mediated signaling pathway	4/56	95/23328	8.05951e-05	0.0029673	0.00208599	Col3a1/Fn1/Thy1/Lat	4
GO:0071229	BP	GO:0071229	cellular response to acid chemical	5/56	185/23328	8.17842e-05	0.0029673	0.00208599	Col1a2/Col1a1/Col3a1/Col6a1/Col5a2	5
GO:0043200	BP	GO:0043200	response to amino acid	5/56	187/23328	8.60389e-05	0.00304363	0.00213965	Col1a2/Col1a1/Col3a1/Col6a1/Col5a2	5
GO:0048009	BP	GO:0048009	insulin-like growth factor receptor signaling pathway	3/56	36/23328	8.84408e-05	0.00305229	0.00214574	Igfbp6/Igfbp4/Igfbp5	3
GO:0001706	BP	GO:0001706	endoderm formation	3/56	38/23328	0.000104139	0.00349643	0.00245797	Fn1/Col5a1/Col5a2	3
GO:0001704	BP	GO:0001704	formation of primary germ layer	4/56	102/23328	0.000106252	0.00349643	0.00245797	Fn1/Col5a1/Lef1/Col5a2	4
GO:0032633	BP	GO:0032633	interleukin-4 production	3/56	40/23328	0.00012155	0.00390895	0.00274797	Lef1/Cd28/Prkcq	3
GO:0001101	BP	GO:0001101	response to acid chemical	5/56	207/23328	0.000138621	0.00435887	0.00306426	Col1a2/Col1a1/Col3a1/Col6a1/Col5a2	5
GO:0007160	BP	GO:0007160	cell-matrix adhesion	5/56	214/23328	0.00016189	0.00497987	0.00350082	Col3a1/Postn/Fn1/Thy1/Actn1	5
GO:0031589	BP	GO:0031589	cell-substrate adhesion	6/56	351/23328	0.00019152	0.00576599	0.00405346	Col1a1/Col3a1/Postn/Fn1/Thy1/Actn1	6
GO:0002761	BP	GO:0002761	regulation of myeloid leukocyte differentiation	4/56	131/23328	0.000278237	0.00820219	0.00576609	Fbn1/Lef1/Cd4/Inpp4b	4
GO:0043568	BP	GO:0043568	positive regulation of insulin-like growth factor receptor signaling pathway	2/56	11/23328	0.000307004	0.00886552	0.00623241	Igfbp4/Igfbp5	2
GO:0045586	BP	GO:0045586	regulation of gamma-delta T cell differentiation	2/56	12/23328	0.000367837	0.0100186	0.00704304	Lef1/Tcf7	2
GO:0046643	BP	GO:0046643	regulation of gamma-delta T cell activation	2/56	12/23328	0.000367837	0.0100186	0.00704304	Lef1/Tcf7	2
GO:0032663	BP	GO:0032663	regulation of interleukin-2 production	3/56	58/23328	0.000368176	0.0100186	0.00704304	Cd28/Sptbn1/Prkcq	3
GO:0043589	BP	GO:0043589	skin morphogenesis	2/56	13/23328	0.000434047	0.0115882	0.00814645	Col1a2/Col1a1	2
GO:0051251	BP	GO:0051251	positive regulation of lymphocyte activation	6/56	416/23328	0.00047427	0.0124276	0.00873656	Lef1/Cd4/Cd28/Thy1/Itpkb/Prkcq	6
GO:0032623	BP	GO:0032623	interleukin-2 production	3/56	66/23328	0.000538646	0.013626	0.00957897	Cd28/Sptbn1/Prkcq	3
GO:0071248	BP	GO:0071248	cellular response to metal ion	4/56	156/23328	0.00053926	0.013626	0.00957897	Gsn/Fn1/Fus/Itpkb	4
GO:0045580	BP	GO:0045580	regulation of T cell differentiation	4/56	159/23328	0.000579292	0.0143433	0.0100832	Lef1/Cd28/Tcf7/Itpkb	4
GO:0046635	BP	GO:0046635	positive regulation of alpha-beta T cell activation	3/56	68/23328	0.000587923	0.0143433	0.0100832	Cd28/Itpkb/Prkcq	3
GO:0042492	BP	GO:0042492	gamma-delta T cell differentiation	2/56	16/23328	0.000664683	0.0157323	0.0110597	Lef1/Tcf7	2
GO:0007492	BP	GO:0007492	endoderm development	3/56	71/23328	0.000667095	0.0157323	0.0110597	Fn1/Col5a1/Col5a2	3
GO:0001819	BP	GO:0001819	positive regulation of cytokine production	6/56	449/23328	0.00070762	0.0164145	0.0115393	Postn/Lum/Cd28/Il6ra/Sptbn1/Prkcq	6
GO:0010713	BP	GO:0010713	negative regulation of collagen metabolic process	2/56	17/23328	0.000752147	0.0166295	0.0116904	Fn1/Il6ra	2
GO:0032966	BP	GO:0032966	negative regulation of collagen biosynthetic process	2/56	17/23328	0.000752147	0.0166295	0.0116904	Fn1/Il6ra	2
GO:0045059	BP	GO:0045059	positive thymic T cell selection	2/56	17/23328	0.000752147	0.0166295	0.0116904	Cd3g/Itpkb	2
GO:0007369	BP	GO:0007369	gastrulation	4/56	176/23328	0.000846985	0.0184382	0.012962	Fn1/Col5a1/Lef1/Col5a2	4
GO:0010951	BP	GO:0010951	negative regulation of endopeptidase activity	4/56	182/23328	0.000959373	0.0202614	0.0142436	Serpinh1/Lef1/Hspa1b/Timp2	4
GO:0048592	BP	GO:0048592	eye morphogenesis	4/56	182/23328	0.000959373	0.0202614	0.0142436	Col5a1/Mfap5/Col5a2/Thy1	4
GO:0002696	BP	GO:0002696	positive regulation of leukocyte activation	6/56	479/23328	0.000989339	0.020587	0.0144725	Lef1/Cd4/Cd28/Thy1/Itpkb/Prkcq	6
GO:0046629	BP	GO:0046629	gamma-delta T cell activation	2/56	20/23328	0.00104595	0.0214495	0.0150789	Lef1/Tcf7	2
GO:0051271	BP	GO:0051271	negative regulation of cellular component movement	5/56	326/23328	0.0011016	0.0222681	0.0156544	Col3a1/Dcn/Igfbp5/Thy1/Actn1	5
GO:0045619	BP	GO:0045619	regulation of lymphocyte differentiation	4/56	192/23328	0.00116942	0.023258	0.0163502	Lef1/Cd28/Tcf7/Itpkb	4
GO:0050867	BP	GO:0050867	positive regulation of cell activation	6/56	496/23328	0.00118345	0.023258	0.0163502	Lef1/Cd4/Cd28/Thy1/Itpkb/Prkcq	6
GO:0007044	BP	GO:0007044	cell-substrate junction assembly	3/56	90/23328	0.00132774	0.0257363	0.0180925	Fn1/Thy1/Actn1	3
GO:0052548	BP	GO:0052548	regulation of endopeptidase activity	5/56	346/23328	0.00143337	0.0274083	0.0192679	Gsn/Serpinh1/Lef1/Hspa1b/Timp2	5
GO:0150115	BP	GO:0150115	cell-substrate junction organization	3/56	93/23328	0.00145916	0.0275295	0.0193531	Fn1/Thy1/Actn1	3
GO:0042060	BP	GO:0042060	wound healing	5/56	349/23328	0.00148886	0.0277065	0.0194775	Col1a1/Col3a1/Fn1/Col5a1/Prkcq	5
GO:0007265	BP	GO:0007265	Ras protein signal transduction	5/56	350/23328	0.0015077	0.0277065	0.0194775	Col1a2/Col3a1/Lat/Timp2/Itpkb	5
GO:0045638	BP	GO:0045638	negative regulation of myeloid cell differentiation	3/56	96/23328	0.00159848	0.0289869	0.0203776	Fbn1/Itpkb/Inpp4b	3
GO:0010954	BP	GO:0010954	positive regulation of protein processing	2/56	25/23328	0.00163883	0.0289869	0.0203776	Gsn/Clec3b	2
GO:0032753	BP	GO:0032753	positive regulation of interleukin-4 production	2/56	25/23328	0.00163883	0.0289869	0.0203776	Cd28/Prkcq	2
GO:0010810	BP	GO:0010810	regulation of cell-substrate adhesion	4/56	214/23328	0.00174148	0.030127	0.0211791	Col1a1/Postn/Fn1/Thy1	4
GO:0045185	BP	GO:0045185	maintenance of protein location	3/56	99/23328	0.00174587	0.030127	0.0211791	Gsn/Fbn1/Cd4	3
GO:0044342	BP	GO:0044342	type B pancreatic cell proliferation	2/56	26/23328	0.00177267	0.0302209	0.0212451	Igfbp4/Igfbp5	2
GO:0042102	BP	GO:0042102	positive regulation of T cell proliferation	3/56	100/23328	0.00179683	0.030268	0.0212782	Cd4/Cd28/Prkcq	3
GO:1903319	BP	GO:1903319	positive regulation of protein maturation	2/56	27/23328	0.00191154	0.0316913	0.0222788	Gsn/Clec3b	2
GO:0002573	BP	GO:0002573	myeloid leukocyte differentiation	4/56	220/23328	0.00192611	0.0316913	0.0222788	Fbn1/Lef1/Cd4/Inpp4b	4
GO:0060348	BP	GO:0060348	bone development	4/56	222/23328	0.00199056	0.0323752	0.0227596	Col1a1/Sparc/Fbn1/Serpinh1	4
GO:0045992	BP	GO:0045992	negative regulation of embryonic development	2/56	28/23328	0.00205542	0.0324747	0.0228295	Col5a1/Col5a2	2
GO:1903708	BP	GO:1903708	positive regulation of hemopoiesis	4/56	224/23328	0.00205648	0.0324747	0.0228295	Lef1/Ets1/Cd4/Itpkb	4
GO:0046634	BP	GO:0046634	regulation of alpha-beta T cell activation	3/56	105/23328	0.00206553	0.0324747	0.0228295	Cd28/Itpkb/Prkcq	3
GO:0035710	BP	GO:0035710	CD4-positive, alpha-beta T cell activation	3/56	106/23328	0.0021221	0.0329975	0.023197	Lef1/Il6ra/Prkcq	3
GO:0071241	BP	GO:0071241	cellular response to inorganic substance	4/56	227/23328	0.00215818	0.0331938	0.023335	Gsn/Fn1/Fus/Itpkb	4
GO:0045639	BP	GO:0045639	positive regulation of myeloid cell differentiation	3/56	108/23328	0.00223811	0.034053	0.0239391	Lef1/Ets1/Cd4	3
GO:2000106	BP	GO:2000106	regulation of leukocyte apoptotic process	3/56	110/23328	0.00235799	0.0347575	0.0244343	Cd3g/Itpkb/Prkcq	3
GO:0045671	BP	GO:0045671	negative regulation of osteoclast differentiation	2/56	30/23328	0.0023581	0.0347575	0.0244343	Fbn1/Inpp4b	2
GO:0051085	BP	GO:0051085	chaperone cofactor-dependent protein refolding	2/56	30/23328	0.0023581	0.0347575	0.0244343	Hspa1b/Dnajb1	2
GO:0007009	BP	GO:0007009	plasma membrane organization	3/56	112/23328	0.00248179	0.0362034	0.0254508	Gsn/Col5a1/Sptbn1	3
GO:0095500	BP	GO:0095500	acetylcholine receptor signaling pathway	2/56	31/23328	0.00251686	0.0363403	0.0255471	Ly6c1/Ly6a	2
GO:1905144	BP	GO:1905144	response to acetylcholine	2/56	33/23328	0.00284908	0.0403145	0.0283408	Ly6c1/Ly6a	2
GO:1905145	BP	GO:1905145	cellular response to acetylcholine	2/56	33/23328	0.00284908	0.0403145	0.0283408	Ly6c1/Ly6a	2
GO:0010466	BP	GO:0010466	negative regulation of peptidase activity	4/56	246/23328	0.00288429	0.0404086	0.028407	Serpinh1/Lef1/Hspa1b/Timp2	4
GO:0042476	BP	GO:0042476	odontogenesis	3/56	119/23328	0.00294652	0.0408757	0.0287354	Col1a1/Bcl11b/Lef1	3
GO:0006458	BP	GO:0006458	'de novo' protein folding	2/56	35/23328	0.00320076	0.0430352	0.0302535	Hspa1b/Dnajb1	2
GO:0051084	BP	GO:0051084	'de novo' posttranslational protein folding	2/56	35/23328	0.00320076	0.0430352	0.0302535	Hspa1b/Dnajb1	2
GO:0072538	BP	GO:0072538	T-helper 17 type immune response	2/56	35/23328	0.00320076	0.0430352	0.0302535	Il6ra/Prkcq	2
GO:0060541	BP	GO:0060541	respiratory system development	4/56	254/23328	0.0032347	0.0430352	0.0302535	Sparc/Lef1/Meg3/Igfbp5	4
GO:0001654	BP	GO:0001654	eye development	5/56	418/23328	0.00325425	0.0430352	0.0302535	Bcl11b/Col5a1/Mfap5/Col5a2/Thy1	5
GO:0052547	BP	GO:0052547	regulation of peptidase activity	5/56	421/23328	0.00335505	0.0435968	0.0306483	Gsn/Serpinh1/Lef1/Hspa1b/Timp2	5
GO:0060351	BP	GO:0060351	cartilage development involved in endochondral bone morphogenesis	2/56	36/23328	0.00338384	0.0435968	0.0306483	Col1a1/Serpinh1	2
GO:0150063	BP	GO:0150063	visual system development	5/56	422/23328	0.00338915	0.0435968	0.0306483	Bcl11b/Col5a1/Mfap5/Col5a2/Thy1	5
GO:0048880	BP	GO:0048880	sensory system development	5/56	426/23328	0.00352804	0.0449746	0.0316169	Bcl11b/Col5a1/Mfap5/Col5a2/Thy1	5
GO:0007264	BP	GO:0007264	small GTPase mediated signal transduction	5/56	437/23328	0.00393113	0.0496094	0.0348751	Col1a2/Col3a1/Lat/Timp2/Itpkb	5
GO:0032781	BP	GO:0032781	positive regulation of ATPase activity	2/56	39/23328	0.00396174	0.0496094	0.0348751	Atp1b3/Dnajb1	2
GO:0062023	CC	GO:0062023	collagen-containing extracellular matrix	18/55	385/23271	4.78349e-19	7.17523e-17	4.93454e-17	Col1a2/Col1a1/Col3a1/Sparc/Dcn/Postn/Fn1/Fbn1/Col6a3/Dpt/Igfbp6/Col5a1/Mfap5/Serpinh1/Lum/Col6a1/Col5a2/Timp2	18
GO:0005583	CC	GO:0005583	fibrillar collagen trimer	6/55	11/23271	6.02121e-14	3.01061e-12	2.07045e-12	Col1a2/Col1a1/Col3a1/Col5a1/Lum/Col5a2	6
GO:0098643	CC	GO:0098643	banded collagen fibril	6/55	11/23271	6.02121e-14	3.01061e-12	2.07045e-12	Col1a2/Col1a1/Col3a1/Col5a1/Lum/Col5a2	6
GO:0005581	CC	GO:0005581	collagen trimer	9/55	81/23271	2.64947e-13	9.93553e-12	6.83285e-12	Col1a2/Col1a1/Col3a1/Dcn/Col6a3/Col5a1/Lum/Col6a1/Col5a2	9
GO:0098644	CC	GO:0098644	complex of collagen trimers	6/55	18/23271	2.38902e-12	7.16707e-11	4.92893e-11	Col1a2/Col1a1/Col3a1/Col5a1/Lum/Col5a2	6
GO:0005604	CC	GO:0005604	basement membrane	5/55	114/23271	7.39044e-06	0.000184761	0.000127064	Sparc/Fn1/Fbn1/Col5a1/Timp2	5
GO:0001772	CC	GO:0001772	immunological synapse	3/55	41/23271	0.000124956	0.00267762	0.00184145	Cd28/Lat/Prkcq	3
GO:0001527	CC	GO:0001527	microfibril	2/55	11/23271	0.000297558	0.00557921	0.00383693	Fbn1/Mfap5	2
GO:0030673	CC	GO:0030673	axolemma	2/55	21/23271	0.00111903	0.0184303	0.0126749	Thy1/Sptbn1	2
GO:0030864	CC	GO:0030864	cortical actin cytoskeleton	3/55	89/23271	0.00122868	0.0184303	0.0126749	Gsn/Actn1/Sptbn1	3
GO:0045121	CC	GO:0045121	membrane raft	5/55	379/23271	0.00199088	0.025173	0.017312	Serpinh1/Cd4/Cd28/Thy1/Atp1b3	5
GO:0098857	CC	GO:0098857	membrane microdomain	5/55	380/23271	0.00201384	0.025173	0.017312	Serpinh1/Cd4/Cd28/Thy1/Atp1b3	5
GO:0098589	CC	GO:0098589	membrane region	5/55	393/23271	0.00233027	0.0268877	0.0184912	Serpinh1/Cd4/Cd28/Thy1/Atp1b3	5
GO:0008180	CC	GO:0008180	COP9 signalosome	2/55	34/23271	0.00293117	0.0309409	0.0212787	Hspa1b/Lat	2
GO:0030863	CC	GO:0030863	cortical cytoskeleton	3/55	123/23271	0.00309409	0.0309409	0.0212787	Gsn/Actn1/Sptbn1	3
GO:0032809	CC	GO:0032809	neuronal cell body membrane	2/55	37/23271	0.00346404	0.0324754	0.0223339	Thy1/Il6ra	2
GO:0044298	CC	GO:0044298	cell body membrane	2/55	40/23271	0.00403864	0.035635	0.0245069	Thy1/Il6ra	2
GO:0005201	MF	GO:0005201	extracellular matrix structural constituent	16/55	148/22669	1.13436e-22	1.78094e-20	1.09854e-20	Col1a2/Col1a1/Col3a1/Sparc/Dcn/Postn/Fn1/Fbn1/Col6a3/Dpt/Igfbp6/Col5a1/Mfap5/Lum/Col6a1/Col5a2	16
GO:0030020	MF	GO:0030020	extracellular matrix structural constituent conferring tensile strength	7/55	38/22669	3.96495e-12	3.11249e-10	1.91987e-10	Col1a2/Col1a1/Col3a1/Col6a3/Col5a1/Col6a1/Col5a2	7
GO:0048407	MF	GO:0048407	platelet-derived growth factor binding	5/55	12/22669	5.45465e-11	2.8546e-09	1.7608e-09	Col1a2/Col1a1/Col3a1/Col5a1/Col6a1	5
GO:0019838	MF	GO:0019838	growth factor binding	9/55	147/22669	7.81224e-11	3.0663e-09	1.89138e-09	Col1a2/Col1a1/Col3a1/Igfbp6/Col5a1/Col6a1/Igfbp4/Igfbp5/Il6ra	9
GO:0005518	MF	GO:0005518	collagen binding	6/55	71/22669	1.95392e-08	6.13531e-07	3.78443e-07	Sparc/Dcn/Serpinh1/Lum/Col6a1/Pcolce	6
GO:0005539	MF	GO:0005539	glycosaminoglycan binding	8/55	213/22669	4.43893e-08	1.16152e-06	7.16459e-07	Dcn/Postn/Fn1/Fstl1/Fbn1/Col5a1/Clec3b/Pcolce	8
GO:0008201	MF	GO:0008201	heparin binding	7/55	156/22669	9.82148e-08	2.20282e-06	1.35876e-06	Postn/Fn1/Fstl1/Fbn1/Col5a1/Clec3b/Pcolce	7
GO:0005178	MF	GO:0005178	integrin binding	6/55	136/22669	9.50362e-07	1.86508e-05	1.15044e-05	Col3a1/Fn1/Fbn1/Thy1/Actn1/Timp2	6
GO:0002020	MF	GO:0002020	protease binding	6/55	152/22669	1.81972e-06	3.1744e-05	1.95806e-05	Col1a2/Col1a1/Col3a1/Fn1/Cd28/Timp2	6
GO:1901681	MF	GO:1901681	sulfur compound binding	7/55	260/22669	3.05569e-06	4.79743e-05	2.95919e-05	Postn/Fn1/Fstl1/Fbn1/Col5a1/Clec3b/Pcolce	7
GO:0031994	MF	GO:0031994	insulin-like growth factor I binding	3/55	13/22669	3.79911e-06	5.42237e-05	3.34467e-05	Igfbp6/Igfbp4/Igfbp5	3
GO:0050839	MF	GO:0050839	cell adhesion molecule binding	7/55	284/22669	5.45959e-06	7.14297e-05	4.40599e-05	Col3a1/Postn/Fn1/Fbn1/Thy1/Actn1/Timp2	7
GO:0005520	MF	GO:0005520	insulin-like growth factor binding	3/55	29/22669	4.7221e-05	0.000570284	0.000351768	Igfbp6/Igfbp4/Igfbp5	3
GO:0061134	MF	GO:0061134	peptidase regulator activity	5/55	254/22669	0.000373984	0.00419397	0.00258696	Fn1/Serpinh1/Lef1/Pcolce/Timp2	5
GO:0030021	MF	GO:0030021	extracellular matrix structural constituent conferring compression resistance	2/55	14/22669	0.000516214	0.00540304	0.00333275	Dcn/Lum	2
GO:0030550	MF	GO:0030550	acetylcholine receptor inhibitor activity	2/55	15/22669	0.000594704	0.00583554	0.00359953	Ly6c1/Ly6a	2
GO:0008047	MF	GO:0008047	enzyme activator activity	6/55	460/22669	0.000844838	0.00780232	0.0048127	Fn1/Pcolce/Thy1/Atp1b3/Timp2/Dnajb1	6
GO:0033130	MF	GO:0033130	acetylcholine receptor binding	2/55	20/22669	0.00106779	0.00879628	0.0054258	Ly6c1/Ly6a	2
GO:0046332	MF	GO:0046332	SMAD binding	3/55	84/22669	0.00112054	0.00879628	0.0054258	Col1a2/Col3a1/Col5a2	3
GO:0051082	MF	GO:0051082	unfolded protein binding	3/55	84/22669	0.00112054	0.00879628	0.0054258	Serpinh1/Hspa1b/Dnajb1	3
GO:0030548	MF	GO:0030548	acetylcholine receptor regulator activity	2/55	23/22669	0.00141523	0.0100996	0.00622972	Ly6c1/Ly6a	2
GO:0099602	MF	GO:0099602	neurotransmitter receptor regulator activity	2/55	23/22669	0.00141523	0.0100996	0.00622972	Ly6c1/Ly6a	2
GO:0001671	MF	GO:0001671	ATPase activator activity	2/55	25/22669	0.00167293	0.0114196	0.00704391	Atp1b3/Dnajb1	2
GO:0044183	MF	GO:0044183	protein folding chaperone	2/55	26/22669	0.00180952	0.0118373	0.00730159	Hspa1b/Dnajb1	2
GO:0001968	MF	GO:0001968	fibronectin binding	2/55	31/22669	0.00256898	0.0161332	0.00995142	Igfbp6/Igfbp5	2
GO:0030547	MF	GO:0030547	receptor inhibitor activity	2/55	34/22669	0.00308495	0.0186284	0.0114905	Ly6c1/Ly6a	2
GO:0016504	MF	GO:0016504	peptidase activator activity	2/55	36/22669	0.00345365	0.0200823	0.0123874	Fn1/Pcolce	2
GO:0043394	MF	GO:0043394	proteoglycan binding	2/55	38/22669	0.0038419	0.0215421	0.0132878	Fn1/Col5a1	2
GO:0060590	MF	GO:0060590	ATPase regulator activity	2/55	40/22669	0.0042495	0.0230059	0.0141907	Atp1b3/Dnajb1	2
GO:0005543	MF	GO:0005543	phospholipid binding	5/55	448/22669	0.00455593	0.0238427	0.0147069	Gsn/Thy1/Dgka/Sptbn1/Tecpr1	5
GO:0030331	MF	GO:0030331	estrogen receptor binding	2/55	48/22669	0.00606973	0.0307402	0.0189615	Lef1/Fus	2
GO:0050840	MF	GO:0050840	extracellular matrix binding	2/55	61/22669	0.00965115	0.047351	0.0292074	Sparc/Dcn	2

## Sheet: I4_GO
	ONTOLOGY	ID	Description	GeneRatio	BgRatio	pvalue	p.adjust	qvalue	geneID	Count
GO:0030217	BP	GO:0030217	T cell differentiation	10/42	282/23328	5.94514e-11	5.3863e-08	4.19289e-08	Cd8a/Cd3d/Lck/Cd3e/Themis/Runx3/Cd3g/Ctla2a/Bcl2/Txk	10
GO:0030098	BP	GO:0030098	lymphocyte differentiation	10/42	409/23328	2.19444e-09	9.94083e-07	7.7383e-07	Cd8a/Cd3d/Lck/Cd3e/Themis/Runx3/Cd3g/Ctla2a/Bcl2/Txk	10
GO:0043368	BP	GO:0043368	positive T cell selection	5/42	40/23328	9.28674e-09	2.8046e-06	2.1832e-06	Cd3d/Cd3e/Themis/Cd3g/Bcl2	5
GO:0050851	BP	GO:0050851	antigen receptor-mediated signaling pathway	8/42	299/23328	5.36334e-08	1.04698e-05	8.15006e-06	Thy1/Lck/Cd3e/Themis/Trbc2/Bcl2/Txk/Trbc1	8
GO:0045058	BP	GO:0045058	T cell selection	5/42	57/23328	5.77803e-08	1.04698e-05	8.15006e-06	Cd3d/Cd3e/Themis/Cd3g/Bcl2	5
GO:0002429	BP	GO:0002429	immune response-activating cell surface receptor signaling pathway	8/42	330/23328	1.14415e-07	1.51556e-05	1.17977e-05	Thy1/Lck/Cd3e/Themis/Trbc2/Bcl2/Txk/Trbc1	8
GO:0002757	BP	GO:0002757	immune response-activating signal transduction	8/42	331/23328	1.17096e-07	1.51556e-05	1.17977e-05	Thy1/Lck/Cd3e/Themis/Trbc2/Bcl2/Txk/Trbc1	8
GO:0002768	BP	GO:0002768	immune response-regulating cell surface receptor signaling pathway	8/42	342/23328	1.50345e-07	1.61782e-05	1.25937e-05	Thy1/Lck/Cd3e/Themis/Trbc2/Bcl2/Txk/Trbc1	8
GO:0002764	BP	GO:0002764	immune response-regulating signaling pathway	8/42	345/23328	1.6071e-07	1.61782e-05	1.25937e-05	Thy1/Lck/Cd3e/Themis/Trbc2/Bcl2/Txk/Trbc1	8
GO:0002181	BP	GO:0002181	cytoplasmic translation	5/42	91/23328	6.1352e-07	5.46714e-05	4.25582e-05	Rps28/Rpl39/Rps29/Rps21/Rpl38	5
GO:0002253	BP	GO:0002253	activation of immune response	8/42	416/23328	6.63781e-07	5.46714e-05	4.25582e-05	Thy1/Lck/Cd3e/Themis/Trbc2/Bcl2/Txk/Trbc1	8
GO:0050852	BP	GO:0050852	T cell receptor signaling pathway	5/42	130/23328	3.58648e-06	0.000252687	0.000196701	Thy1/Lck/Cd3e/Themis/Txk	5
GO:0045059	BP	GO:0045059	positive thymic T cell selection	3/42	17/23328	3.62576e-06	0.000252687	0.000196701	Cd3d/Cd3e/Cd3g	3
GO:0000028	BP	GO:0000028	ribosomal small subunit assembly	3/42	21/23328	7.05607e-06	0.000456629	0.000355456	Rps28/Rps27/Rpl38	3
GO:0051251	BP	GO:0051251	positive regulation of lymphocyte activation	7/42	416/23328	8.58395e-06	0.000511106	0.000397863	Thy1/Lck/Cd3e/Runx3/Trbc2/Bcl2/Trbc1	7
GO:0042274	BP	GO:0042274	ribosomal small subunit biogenesis	4/42	73/23328	9.02615e-06	0.000511106	0.000397863	Rps28/Rps21/Rps27/Rpl38	4
GO:0045061	BP	GO:0045061	thymic T cell selection	3/42	28/23328	1.72284e-05	0.000918172	0.000714738	Cd3d/Cd3e/Cd3g	3
GO:0002696	BP	GO:0002696	positive regulation of leukocyte activation	7/42	479/23328	2.13349e-05	0.00107386	0.000835929	Thy1/Lck/Cd3e/Runx3/Trbc2/Bcl2/Trbc1	7
GO:0033077	BP	GO:0033077	T cell differentiation in thymus	4/42	93/23328	2.35904e-05	0.00112489	0.000875653	Cd3d/Cd3e/Cd3g/Bcl2	4
GO:0050867	BP	GO:0050867	positive regulation of cell activation	7/42	496/23328	2.66685e-05	0.00120808	0.000940414	Thy1/Lck/Cd3e/Runx3/Trbc2/Bcl2/Trbc1	7
GO:0031099	BP	GO:0031099	regeneration	4/42	150/23328	0.000151994	0.00655745	0.00510456	Thy1/Klk8/Bcl2/Txk	4
GO:0042254	BP	GO:0042254	ribosome biogenesis	5/42	296/23328	0.000184139	0.00750815	0.00584461	Rps28/Rpl35/Rps21/Rps27/Rpl38	5
GO:0031102	BP	GO:0031102	neuron projection regeneration	3/42	62/23328	0.000190604	0.00750815	0.00584461	Thy1/Klk8/Bcl2	3
GO:0046631	BP	GO:0046631	alpha-beta T cell activation	4/42	166/23328	0.00022416	0.00831595	0.00647344	Cd3e/Runx3/Bcl2/Txk	4
GO:0042255	BP	GO:0042255	ribosome assembly	3/42	66/23328	0.000229469	0.00831595	0.00647344	Rps28/Rps27/Rpl38	3
GO:0050863	BP	GO:0050863	regulation of T cell activation	5/42	321/23328	0.000267928	0.00933625	0.00726767	Thy1/Lck/Cd3e/Runx3/Ctla2a	5
GO:0034116	BP	GO:0034116	positive regulation of heterotypic cell-cell adhesion	2/42	14/23328	0.000284041	0.00953114	0.00741938	Thy1/Lck	2
GO:0050853	BP	GO:0050853	B cell receptor signaling pathway	4/42	181/23328	0.000311668	0.0100847	0.00785029	Lck/Trbc2/Bcl2/Trbc1	4
GO:0043383	BP	GO:0043383	negative T cell selection	2/42	15/23328	0.000327365	0.0102273	0.00796133	Cd3e/Themis	2
GO:0043374	BP	GO:0043374	CD8-positive, alpha-beta T cell differentiation	2/42	17/23328	0.000423048	0.0127761	0.00994534	Runx3/Bcl2	2
GO:0050870	BP	GO:0050870	positive regulation of T cell activation	4/42	200/23328	0.00045474	0.0132901	0.0103455	Thy1/Lck/Cd3e/Runx3	4
GO:0070571	BP	GO:0070571	negative regulation of neuron projection regeneration	2/42	18/23328	0.000475386	0.0134594	0.0104773	Thy1/Klk8	2
GO:1903039	BP	GO:1903039	positive regulation of leukocyte cell-cell adhesion	4/42	221/23328	0.000661638	0.018165	0.0141403	Thy1/Lck/Cd3e/Runx3	4
GO:0022613	BP	GO:0022613	ribonucleoprotein complex biogenesis	5/42	409/23328	0.000806411	0.0214885	0.0167274	Rps28/Rpl35/Rps21/Rps27/Rpl38	5
GO:0034114	BP	GO:0034114	regulation of heterotypic cell-cell adhesion	2/42	25/23328	0.000924711	0.0239368	0.0186333	Thy1/Lck	2
GO:0002449	BP	GO:0002449	lymphocyte mediated immunity	5/42	432/23328	0.00102976	0.0259157	0.0201737	Cd8a/Klrd1/H2-Q7/Trbc2/Trbc1	5
GO:0045589	BP	GO:0045589	regulation of regulatory T cell differentiation	2/42	29/23328	0.00124575	0.0293958	0.0228827	Lck/Ctla2a	2
GO:0046632	BP	GO:0046632	alpha-beta T cell differentiation	3/42	118/23328	0.0012543	0.0293958	0.0228827	Runx3/Bcl2/Txk	3
GO:0001952	BP	GO:0001952	regulation of cell-matrix adhesion	3/42	119/23328	0.00128514	0.0293958	0.0228827	Thy1/Cd3e/Bcl2	3
GO:0022409	BP	GO:0022409	positive regulation of cell-cell adhesion	4/42	265/23328	0.00129783	0.0293958	0.0228827	Thy1/Lck/Cd3e/Runx3	4
GO:0036037	BP	GO:0036037	CD8-positive, alpha-beta T cell activation	2/42	31/23328	0.00142353	0.0314565	0.0244869	Runx3/Bcl2	2
GO:0032609	BP	GO:0032609	interferon-gamma production	3/42	128/23328	0.00158433	0.0339794	0.0264508	Cd3e/Runx3/Txk	3
GO:0045066	BP	GO:0045066	regulatory T cell differentiation	2/42	33/23328	0.00161271	0.0339794	0.0264508	Lck/Ctla2a	2
GO:0031069	BP	GO:0031069	hair follicle morphogenesis	2/42	36/23328	0.00191769	0.0394869	0.0307381	Runx3/Bcl2	2
GO:1903037	BP	GO:1903037	regulation of leukocyte cell-cell adhesion	4/42	309/23328	0.00227359	0.0455599	0.0354655	Thy1/Lck/Cd3e/Runx3	4
GO:0032633	BP	GO:0032633	interleukin-4 production	2/42	40/23328	0.00236348	0.0455599	0.0354655	Cd3e/Txk	2
GO:0070570	BP	GO:0070570	regulation of neuron projection regeneration	2/42	40/23328	0.00236348	0.0455599	0.0354655	Thy1/Klk8	2
GO:0048730	BP	GO:0048730	epidermis morphogenesis	2/42	41/23328	0.00248186	0.0468451	0.0364659	Runx3/Bcl2	2
GO:0018108	BP	GO:0018108	peptidyl-tyrosine phosphorylation	4/42	322/23328	0.00263834	0.0484149	0.0376879	Thy1/Lck/Cd3e/Txk	4
GO:0038083	BP	GO:0038083	peptidyl-tyrosine autophosphorylation	2/42	43/23328	0.00272686	0.0484149	0.0376879	Lck/Txk	2
GO:0018212	BP	GO:0018212	peptidyl-tyrosine modification	4/42	325/23328	0.00272791	0.0484149	0.0376879	Thy1/Lck/Cd3e/Txk	4
GO:0009267	BP	GO:0009267	cellular response to starvation	3/42	156/23328	0.00278156	0.0484149	0.0376879	Dnajc15/Dapl1/Bcl2	3
GO:0060402	BP	GO:0060402	calcium ion transport into cytosol	3/42	157/23328	0.00283222	0.0484149	0.0376879	Thy1/Lck/Bcl2	3
GO:0045580	BP	GO:0045580	regulation of T cell differentiation	3/42	159/23328	0.00293524	0.0491345	0.038248	Lck/Runx3/Ctla2a	3
GO:0050856	BP	GO:0050856	regulation of T cell receptor signaling pathway	2/42	45/23328	0.00298278	0.0491345	0.038248	Thy1/Lck	2
GO:0022626	CC	GO:0022626	cytosolic ribosome	10/42	115/23271	7.50648e-15	7.20622e-13	4.66192e-13	Rps28/Uba52/Rpl39/Rps29/Rpl35/Rpl37/Rps21/Rps27/Rpl37a/Rpl38	10
GO:0044391	CC	GO:0044391	ribosomal subunit	10/42	198/23271	1.83786e-12	8.82174e-11	5.70705e-11	Rps28/Uba52/Rpl39/Rps29/Rpl35/Rpl37/Rps21/Rps27/Rpl37a/Rpl38	10
GO:0005840	CC	GO:0005840	ribosome	10/42	234/23271	9.67804e-12	3.09697e-10	2.00352e-10	Rps28/Uba52/Rpl39/Rps29/Rpl35/Rpl37/Rps21/Rps27/Rpl37a/Rpl38	10
GO:0022625	CC	GO:0022625	cytosolic large ribosomal subunit	6/42	64/23271	1.65198e-09	3.96475e-08	2.56492e-08	Uba52/Rpl39/Rpl35/Rpl37/Rpl37a/Rpl38	6
GO:0042788	CC	GO:0042788	polysomal ribosome	5/42	31/23271	2.45641e-09	4.7163e-08	3.05112e-08	Rps28/Rpl39/Rps29/Rps21/Rpl38	5
GO:0022627	CC	GO:0022627	cytosolic small ribosomal subunit	5/42	46/23271	1.94267e-08	3.10828e-07	2.01084e-07	Rps28/Uba52/Rps29/Rps21/Rps27	5
GO:0015934	CC	GO:0015934	large ribosomal subunit	6/42	125/23271	9.53088e-08	1.30709e-06	8.45597e-07	Uba52/Rpl39/Rpl35/Rpl37/Rpl37a/Rpl38	6
GO:0005844	CC	GO:0005844	polysome	5/42	74/23271	2.19977e-07	2.63973e-06	1.70772e-06	Rps28/Rpl39/Rps29/Rps21/Rpl38	5
GO:0015935	CC	GO:0015935	small ribosomal subunit	5/42	78/23271	2.86763e-07	3.0588e-06	1.97883e-06	Rps28/Uba52/Rps29/Rps21/Rps27	5
GO:0042101	CC	GO:0042101	T cell receptor complex	3/42	15/23271	2.44998e-06	2.35198e-05	1.52156e-05	Cd3d/Cd3e/Cd3g	3
GO:0001772	CC	GO:0001772	immunological synapse	2/42	41/23271	0.00249376	0.0217637	0.0140796	Lck/Cd3e	2
GO:0098802	CC	GO:0098802	plasma membrane signaling receptor complex	3/42	187/23271	0.00465626	0.0372501	0.0240982	Cd3d/Cd3e/Cd3g	3
GO:0043235	CC	GO:0043235	receptor complex	4/42	403/23271	0.00590151	0.0435804	0.0281934	Klrd1/Cd3d/Cd3e/Cd3g	4
GO:0043209	CC	GO:0043209	myelin sheath	3/42	213/23271	0.00667504	0.0457717	0.0296111	Thy1/Uba52/Bcl2	3
GO:0003735	MF	GO:0003735	structural constituent of ribosome	9/41	158/22669	8.9324e-12	8.48578e-10	6.20567e-10	Rps28/Rpl39/Rps29/Rpl35/Rpl37/Rps21/Rps27/Rpl37a/Rpl38	9
GO:0003823	MF	GO:0003823	antigen binding	5/41	208/22669	3.55029e-05	0.00168639	0.00123326	Klrd1/H2-Q7/Lck/Trbc2/Trbc1	5
GO:0042610	MF	GO:0042610	CD8 receptor binding	2/41	11/22669	0.000173731	0.0032971	0.00241118	H2-Q7/Lck	2
GO:0070513	MF	GO:0070513	death domain binding	2/41	11/22669	0.000173731	0.0032971	0.00241118	Dapl1/Bcl2	2
GO:1990405	MF	GO:1990405	protein antigen binding	2/41	11/22669	0.000173731	0.0032971	0.00241118	Klrd1/Lck	2
GO:0023023	MF	GO:0023023	MHC protein complex binding	2/41	12/22669	0.000208238	0.0032971	0.00241118	Cd8a/Klrd1	2
GO:0042608	MF	GO:0042608	T cell receptor binding	2/41	17/22669	0.000426645	0.00579018	0.00423437	H2-Q7/Lck	2
GO:0046982	MF	GO:0046982	protein heterodimerization activity	4/41	290/22669	0.00183054	0.0217377	0.0158968	Cd3d/Cd3e/Cd3g/Bcl2	4
GO:0043548	MF	GO:0043548	phosphatidylinositol 3-kinase binding	2/41	41/22669	0.00250273	0.0264177	0.0193193	Hcst/Lck	2
GO:0004715	MF	GO:0004715	non-membrane spanning protein tyrosine kinase activity	2/41	45/22669	0.00300781	0.0285742	0.0208964	Lck/Txk	2

## Sheet: I5_GO
	ONTOLOGY	ID	Description	GeneRatio	BgRatio	pvalue	p.adjust	qvalue	geneID	Count
GO:0002181	BP	GO:0002181	cytoplasmic translation	6/61	91/23328	1.39316e-07	0.000235444	0.000173925	Rps2/Rpl29/Rpl18/Rpl15/Rplp0/Rpl31	6
GO:0030217	BP	GO:0030217	T cell differentiation	8/61	282/23328	6.98233e-07	0.00042675	0.000315245	Ccr7/Itk/Ptpn22/Socs1/Satb1/Cd3d/Dusp10/Myb	8
GO:0071353	BP	GO:0071353	cellular response to interleukin-4	4/61	29/23328	9.56773e-07	0.00042675	0.000315245	Rps2/Rplp0/Hsp90ab1/Hspa5	4
GO:0031396	BP	GO:0031396	regulation of protein ubiquitination	7/61	206/23328	1.10145e-06	0.00042675	0.000315245	Dnaja1/Rps2/Rps7/Hsp90ab1/Npm1/Ptpn22/Hspa5	7
GO:0070670	BP	GO:0070670	response to interleukin-4	4/61	31/23328	1.26257e-06	0.00042675	0.000315245	Rps2/Rplp0/Hsp90ab1/Hspa5	4
GO:1903039	BP	GO:1903039	positive regulation of leukocyte cell-cell adhesion	7/61	221/23328	1.75988e-06	0.0004957	0.000366179	Ccr7/Ptpn22/Socs1/Nr4a3/Hspd1/Dusp10/Myb	7
GO:1903320	BP	GO:1903320	regulation of protein modification by small protein conjugation or removal	7/61	240/23328	3.03945e-06	0.000733811	0.000542074	Dnaja1/Rps2/Rps7/Hsp90ab1/Npm1/Ptpn22/Hspa5	7
GO:0046631	BP	GO:0046631	alpha-beta T cell activation	6/61	166/23328	4.76357e-06	0.0010063	0.000743368	Ccr7/Itk/Ptpn22/Socs1/Satb1/Myb	6
GO:0022409	BP	GO:0022409	positive regulation of cell-cell adhesion	7/61	265/23328	5.82968e-06	0.00102525	0.000757365	Ccr7/Ptpn22/Socs1/Nr4a3/Hspd1/Dusp10/Myb	7
GO:0043508	BP	GO:0043508	negative regulation of JUN kinase activity	3/61	14/23328	6.06658e-06	0.00102525	0.000757365	Dnaja1/Ptpn22/Dusp10	3
GO:0002699	BP	GO:0002699	positive regulation of immune effector process	7/61	273/23328	7.08e-06	0.00108775	0.000803529	Ccr7/Ptpn22/Nr4a3/Arid5a/Hspd1/Myb/Zc3hav1	7
GO:0030098	BP	GO:0030098	lymphocyte differentiation	8/61	409/23328	1.08999e-05	0.00153507	0.00113397	Ccr7/Itk/Ptpn22/Socs1/Satb1/Cd3d/Dusp10/Myb	8
GO:0050870	BP	GO:0050870	positive regulation of T cell activation	6/61	200/23328	1.38175e-05	0.00166948	0.00123326	Ccr7/Ptpn22/Socs1/Hspd1/Dusp10/Myb	6
GO:0046632	BP	GO:0046632	alpha-beta T cell differentiation	5/61	118/23328	1.44281e-05	0.00166948	0.00123326	Ccr7/Itk/Socs1/Satb1/Myb	5
GO:0022407	BP	GO:0022407	regulation of cell-cell adhesion	8/61	427/23328	1.48747e-05	0.00166948	0.00123326	Rgcc/Ccr7/Ptpn22/Socs1/Nr4a3/Hspd1/Dusp10/Myb	8
GO:1903037	BP	GO:1903037	regulation of leukocyte cell-cell adhesion	7/61	309/23328	1.58057e-05	0.00166948	0.00123326	Ccr7/Ptpn22/Socs1/Nr4a3/Hspd1/Dusp10/Myb	7
GO:0002697	BP	GO:0002697	regulation of immune effector process	8/61	440/23328	1.84513e-05	0.00183428	0.001355	Ccr7/Ptpn22/Nr4a3/Arid5a/Hspd1/Dusp10/Myb/Zc3hav1	8
GO:0032609	BP	GO:0032609	interferon-gamma production	5/61	128/23328	2.13856e-05	0.00200787	0.00148323	Ccr7/Itk/Ptpn22/Arid5a/Hspd1	5
GO:0032727	BP	GO:0032727	positive regulation of interferon-alpha production	3/61	23/23328	2.90252e-05	0.00256883	0.00189762	Ptpn22/Hspd1/Zc3hav1	3
GO:0046635	BP	GO:0046635	positive regulation of alpha-beta T cell activation	4/61	68/23328	3.04004e-05	0.00256883	0.00189762	Ccr7/Ptpn22/Socs1/Myb	4
GO:0007159	BP	GO:0007159	leukocyte cell-cell adhesion	7/61	345/23328	3.20049e-05	0.00257563	0.00190265	Ccr7/Ptpn22/Socs1/Nr4a3/Hspd1/Dusp10/Myb	7
GO:0032647	BP	GO:0032647	regulation of interferon-alpha production	3/61	28/23328	5.31931e-05	0.00393111	0.00290395	Ptpn22/Hspd1/Zc3hav1	3
GO:0006457	BP	GO:0006457	protein folding	5/61	155/23328	5.35003e-05	0.00393111	0.00290395	Dnaja1/Hsp90ab1/Hspe1/Hspa5/Hspd1	5
GO:0032607	BP	GO:0032607	interferon-alpha production	3/61	30/23328	6.5678e-05	0.00443983	0.00327975	Ptpn22/Hspd1/Zc3hav1	3
GO:0043372	BP	GO:0043372	positive regulation of CD4-positive, alpha-beta T cell differentiation	3/61	30/23328	6.5678e-05	0.00443983	0.00327975	Ccr7/Socs1/Myb	3
GO:0036037	BP	GO:0036037	CD8-positive, alpha-beta T cell activation	3/61	31/23328	7.25796e-05	0.00447025	0.00330222	Ptpn22/Socs1/Satb1	3
GO:0043367	BP	GO:0043367	CD4-positive, alpha-beta T cell differentiation	4/61	85/23328	7.31188e-05	0.00447025	0.00330222	Ccr7/Socs1/Satb1/Myb	4
GO:0043523	BP	GO:0043523	regulation of neuron apoptotic process	6/61	270/23328	7.40634e-05	0.00447025	0.00330222	Hsp90ab1/Npm1/Bcl2l11/Nr4a3/Hspd1/Nr4a2	6
GO:0043506	BP	GO:0043506	regulation of JUN kinase activity	4/61	93/23328	0.000103806	0.00604938	0.00446874	Dnaja1/Ccr7/Ptpn22/Dusp10	4
GO:2000516	BP	GO:2000516	positive regulation of CD4-positive, alpha-beta T cell activation	3/61	36/23328	0.00011422	0.00622896	0.0046014	Ccr7/Socs1/Myb	3
GO:0043524	BP	GO:0043524	negative regulation of neuron apoptotic process	5/61	182/23328	0.000114259	0.00622896	0.0046014	Hsp90ab1/Npm1/Nr4a3/Hspd1/Nr4a2	5
GO:0072594	BP	GO:0072594	establishment of protein localization to organelle	7/61	426/23328	0.00012023	0.00632224	0.00467031	Vps37b/Dnaja1/Hsp90ab1/Ptpn22/Hspa5/Hspd1/Dnajc15	7
GO:0046329	BP	GO:0046329	negative regulation of JNK cascade	3/61	37/23328	0.000124067	0.00632224	0.00467031	Dnaja1/Ptpn22/Dusp10	3
GO:0051402	BP	GO:0051402	neuron apoptotic process	6/61	298/23328	0.000127193	0.00632224	0.00467031	Hsp90ab1/Npm1/Bcl2l11/Nr4a3/Hspd1/Nr4a2	6
GO:0045785	BP	GO:0045785	positive regulation of cell adhesion	7/61	435/23328	0.000136799	0.00660543	0.00487951	Ccr7/Ptpn22/Socs1/Nr4a3/Hspd1/Dusp10/Myb	7
GO:0045582	BP	GO:0045582	positive regulation of T cell differentiation	4/61	102/23328	0.00014846	0.00696937	0.00514835	Ccr7/Socs1/Dusp10/Myb	4
GO:0046634	BP	GO:0046634	regulation of alpha-beta T cell activation	4/61	105/23328	0.000166026	0.00739268	0.00546105	Ccr7/Ptpn22/Socs1/Myb	4
GO:0001819	BP	GO:0001819	positive regulation of cytokine production	7/61	449/23328	0.000166226	0.00739268	0.00546105	Rgcc/Ccr7/Ptpn22/Nr4a3/Arid5a/Hspd1/Zc3hav1	7
GO:0035710	BP	GO:0035710	CD4-positive, alpha-beta T cell activation	4/61	106/23328	0.000172201	0.00746203	0.00551228	Ccr7/Socs1/Satb1/Myb	4
GO:0050863	BP	GO:0050863	regulation of T cell activation	6/61	321/23328	0.000190379	0.00804352	0.00594183	Ccr7/Ptpn22/Socs1/Hspd1/Dusp10/Myb	6
GO:0042326	BP	GO:0042326	negative regulation of phosphorylation	7/61	471/23328	0.00022268	0.00874708	0.00646156	Dnaja1/Pmepa1/Npm1/Ptpn22/Socs1/Dusp10/Dnajc15	7
GO:0032873	BP	GO:0032873	negative regulation of stress-activated MAPK cascade	3/61	45/23328	0.00022323	0.00874708	0.00646156	Dnaja1/Ptpn22/Dusp10	3
GO:0070303	BP	GO:0070303	negative regulation of stress-activated protein kinase signaling cascade	3/61	45/23328	0.00022323	0.00874708	0.00646156	Dnaja1/Ptpn22/Dusp10	3
GO:0032649	BP	GO:0032649	regulation of interferon-gamma production	4/61	114/23328	0.000227735	0.00874708	0.00646156	Ccr7/Ptpn22/Arid5a/Hspd1	4
GO:0031398	BP	GO:0031398	positive regulation of protein ubiquitination	4/61	115/23328	0.000235482	0.00884367	0.00653292	Rps2/Npm1/Ptpn22/Hspa5	4
GO:0002696	BP	GO:0002696	positive regulation of leukocyte activation	7/61	479/23328	0.000246693	0.00904491	0.00668157	Ccr7/Ptpn22/Socs1/Nr4a3/Hspd1/Dusp10/Myb	7
GO:0045621	BP	GO:0045621	positive regulation of lymphocyte differentiation	4/61	117/23328	0.000251545	0.00904491	0.00668157	Ccr7/Socs1/Dusp10/Myb	4
GO:0046638	BP	GO:0046638	positive regulation of alpha-beta T cell differentiation	3/61	49/23328	0.00028769	0.0101291	0.00748247	Ccr7/Socs1/Myb	3
GO:0050867	BP	GO:0050867	positive regulation of cell activation	7/61	496/23328	0.000304685	0.0103254	0.00762748	Ccr7/Ptpn22/Socs1/Nr4a3/Hspd1/Dusp10/Myb	7
GO:0043370	BP	GO:0043370	regulation of CD4-positive, alpha-beta T cell differentiation	3/61	50/23328	0.000305485	0.0103254	0.00762748	Ccr7/Socs1/Myb	3
GO:0032481	BP	GO:0032481	positive regulation of type I interferon production	3/61	52/23328	0.000343172	0.0111531	0.00823891	Ptpn22/Hspd1/Zc3hav1	3
GO:0065002	BP	GO:0065002	intracellular protein transmembrane transport	3/61	52/23328	0.000343172	0.0111531	0.00823891	Hspa5/Hspd1/Dnajc15	3
GO:0071806	BP	GO:0071806	protein transmembrane transport	3/61	54/23328	0.000383731	0.012236	0.00903884	Hspa5/Hspd1/Dnajc15	3
GO:1901214	BP	GO:1901214	regulation of neuron death	6/61	377/23328	0.000449385	0.0140641	0.0103893	Hsp90ab1/Npm1/Bcl2l11/Nr4a3/Hspd1/Nr4a2	6
GO:1903322	BP	GO:1903322	positive regulation of protein modification by small protein conjugation or removal	4/61	139/23328	0.000484102	0.0148751	0.0109884	Rps2/Npm1/Ptpn22/Hspa5	4
GO:1901215	BP	GO:1901215	negative regulation of neuron death	5/61	251/23328	0.000504477	0.0152244	0.0112464	Hsp90ab1/Npm1/Nr4a3/Hspd1/Nr4a2	5
GO:0006983	BP	GO:0006983	ER overload response	2/61	13/23328	0.000514973	0.0152685	0.011279	Bcl2l11/Hspa5	2
GO:0051348	BP	GO:0051348	negative regulation of transferase activity	5/61	260/23328	0.000591787	0.0172434	0.0127379	Dnaja1/Rps7/Npm1/Ptpn22/Dusp10	5
GO:2000514	BP	GO:2000514	regulation of CD4-positive, alpha-beta T cell activation	3/61	65/23328	0.00066209	0.0185721	0.0137194	Ccr7/Socs1/Myb	3
GO:0022613	BP	GO:0022613	ribonucleoprotein complex biogenesis	6/61	409/23328	0.000689055	0.0185721	0.0137194	Rpl23a/Rps2/Rplp0/Rps7/Hsp90ab1/Npm1	6
GO:0042416	BP	GO:0042416	dopamine biosynthetic process	2/61	15/23328	0.000690901	0.0185721	0.0137194	Gch1/Nr4a2	2
GO:0045591	BP	GO:0045591	positive regulation of regulatory T cell differentiation	2/61	15/23328	0.000690901	0.0185721	0.0137194	Socs1/Dusp10	2
GO:0042255	BP	GO:0042255	ribosome assembly	3/61	66/23328	0.000692331	0.0185721	0.0137194	Rpl23a/Rps2/Rplp0	3
GO:0051251	BP	GO:0051251	positive regulation of lymphocyte activation	6/61	416/23328	0.00075269	0.0193435	0.0142893	Ccr7/Ptpn22/Socs1/Hspd1/Dusp10/Myb	6
GO:0070997	BP	GO:0070997	neuron death	6/61	416/23328	0.00075269	0.0193435	0.0142893	Hsp90ab1/Npm1/Bcl2l11/Nr4a3/Hspd1/Nr4a2	6
GO:0046637	BP	GO:0046637	regulation of alpha-beta T cell differentiation	3/61	68/23328	0.000755427	0.0193435	0.0142893	Ccr7/Socs1/Myb	3
GO:0045580	BP	GO:0045580	regulation of T cell differentiation	4/61	159/23328	0.000801651	0.0202207	0.0149373	Ccr7/Socs1/Dusp10/Myb	4
GO:0001933	BP	GO:0001933	negative regulation of protein phosphorylation	6/61	425/23328	0.000841098	0.0209038	0.0154418	Dnaja1/Pmepa1/Npm1/Ptpn22/Socs1/Dusp10	6
GO:0043407	BP	GO:0043407	negative regulation of MAP kinase activity	3/61	71/23328	0.000856748	0.0209841	0.0155012	Dnaja1/Ptpn22/Dusp10	3
GO:0043374	BP	GO:0043374	CD8-positive, alpha-beta T cell differentiation	2/61	17/23328	0.000891873	0.0215324	0.0159062	Socs1/Satb1	2
GO:0042274	BP	GO:0042274	ribosomal small subunit biogenesis	3/61	73/23328	0.00092886	0.0221095	0.0163325	Rps2/Rps7/Npm1	3
GO:0042273	BP	GO:0042273	ribosomal large subunit biogenesis	3/61	74/23328	0.000966314	0.022571	0.0166734	Rpl23a/Rplp0/Npm1	3
GO:0002831	BP	GO:0002831	regulation of response to biotic stimulus	5/61	291/23328	0.000981249	0.022571	0.0166734	Ptpn22/Socs1/Hspd1/Dusp10/Zc3hav1	5
GO:0042026	BP	GO:0042026	protein refolding	2/61	18/23328	0.00100167	0.022571	0.0166734	Hspa5/Hspd1	2
GO:2001185	BP	GO:2001185	regulation of CD8-positive, alpha-beta T cell activation	2/61	18/23328	0.00100167	0.022571	0.0166734	Ptpn22/Socs1	2
GO:0071900	BP	GO:0071900	regulation of protein serine/threonine kinase activity	6/61	442/23328	0.00102983	0.0229001	0.0169165	Rgcc/Dnaja1/Ccr7/Hsp90ab1/Ptpn22/Dusp10	6
GO:0042254	BP	GO:0042254	ribosome biogenesis	5/61	296/23328	0.00105855	0.023233	0.0171625	Rpl23a/Rps2/Rplp0/Rps7/Npm1	5
GO:0022618	BP	GO:0022618	ribonucleoprotein complex assembly	4/61	172/23328	0.00107351	0.0232594	0.017182	Rpl23a/Rps2/Rplp0/Hsp90ab1	4
GO:0032729	BP	GO:0032729	positive regulation of interferon-gamma production	3/61	80/23328	0.00121119	0.0257413	0.0190154	Ptpn22/Arid5a/Hspd1	3
GO:0050821	BP	GO:0050821	protein stabilization	4/61	178/23328	0.00121853	0.0257413	0.0190154	Rps7/Hsp90ab1/Npm1/Hspd1	4
GO:0071826	BP	GO:0071826	ribonucleoprotein complex subunit organization	4/61	179/23328	0.00124396	0.0259543	0.0191727	Rpl23a/Rps2/Rplp0/Hsp90ab1	4
GO:1902107	BP	GO:1902107	positive regulation of leukocyte differentiation	4/61	180/23328	0.00126977	0.0261696	0.0193318	Ccr7/Socs1/Dusp10/Myb	4
GO:0032479	BP	GO:0032479	regulation of type I interferon production	3/61	82/23328	0.00130071	0.0264843	0.0195642	Ptpn22/Hspd1/Zc3hav1	3
GO:0046328	BP	GO:0046328	regulation of JNK cascade	4/61	186/23328	0.00143254	0.0288213	0.0212906	Dnaja1/Ccr7/Ptpn22/Dusp10	4
GO:0032606	BP	GO:0032606	type I interferon production	3/61	86/23328	0.001492	0.0288487	0.0213109	Ptpn22/Hspd1/Zc3hav1	3
GO:0071216	BP	GO:0071216	cellular response to biotic stimulus	5/61	320/23328	0.00149416	0.0288487	0.0213109	Bcl2l11/Ptpn22/Gch1/Hspa5/Arid5a	5
GO:0002115	BP	GO:0002115	store-operated calcium entry	2/61	22/23328	0.00150218	0.0288487	0.0213109	Saraf/Orai1	2
GO:0045624	BP	GO:0045624	positive regulation of T-helper cell differentiation	2/61	22/23328	0.00150218	0.0288487	0.0213109	Ccr7/Myb	2
GO:1900182	BP	GO:1900182	positive regulation of protein localization to nucleus	3/61	88/23328	0.00159391	0.0301717	0.0222882	Hsp90ab1/Npm1/Ptpn22	3
GO:0045619	BP	GO:0045619	regulation of lymphocyte differentiation	4/61	192/23328	0.00160935	0.0301717	0.0222882	Ccr7/Socs1/Dusp10/Myb	4
GO:0002827	BP	GO:0002827	positive regulation of T-helper 1 type immune response	2/61	23/23328	0.00164248	0.0301717	0.0222882	Ccr7/Arid5a	2
GO:0071359	BP	GO:0071359	cellular response to dsRNA	2/61	23/23328	0.00164248	0.0301717	0.0222882	Npm1/Zc3hav1	2
GO:0098869	BP	GO:0098869	cellular oxidant detoxification	2/61	24/23328	0.00178879	0.032506	0.0240125	Gch1/Prdx6	2
GO:0072655	BP	GO:0072655	establishment of protein localization to mitochondrion	3/61	93/23328	0.00186748	0.033231	0.0245481	Dnaja1/Hspd1/Dnajc15	3
GO:0007254	BP	GO:0007254	JNK cascade	4/61	200/23328	0.00186802	0.033231	0.0245481	Dnaja1/Ccr7/Ptpn22/Dusp10	4
GO:0000302	BP	GO:0000302	response to reactive oxygen species	4/61	202/23328	0.00193693	0.0338187	0.0249822	Ccr7/Gch1/Nr4a3/Prdx6	4
GO:0060004	BP	GO:0060004	reflex	2/61	25/23328	0.00194107	0.0338187	0.0249822	Nr4a3/Satb1	2
GO:0009713	BP	GO:0009713	catechol-containing compound biosynthetic process	2/61	26/23328	0.0020993	0.0354213	0.0261661	Gch1/Nr4a2	2
GO:0042423	BP	GO:0042423	catecholamine biosynthetic process	2/61	26/23328	0.0020993	0.0354213	0.0261661	Gch1/Nr4a2	2
GO:0006469	BP	GO:0006469	negative regulation of protein kinase activity	4/61	207/23328	0.00211689	0.0354213	0.0261661	Dnaja1/Npm1/Ptpn22/Dusp10	4
GO:0030522	BP	GO:0030522	intracellular receptor signaling pathway	4/61	207/23328	0.00211689	0.0354213	0.0261661	Dnaja1/Ptpn22/Tgif1/Zc3hav1	4
GO:0070585	BP	GO:0070585	protein localization to mitochondrion	3/61	98/23328	0.00216867	0.0359319	0.0265433	Dnaja1/Hspd1/Dnajc15	3
GO:0002819	BP	GO:0002819	regulation of adaptive immune response	4/61	213/23328	0.00234773	0.038521	0.0284559	Ccr7/Arid5a/Hspd1/Dusp10	4
GO:0045061	BP	GO:0045061	thymic T cell selection	2/61	28/23328	0.00243345	0.0392146	0.0289682	Ccr7/Cd3d	2
GO:0045787	BP	GO:0045787	positive regulation of cell cycle	5/61	358/23328	0.00243641	0.0392146	0.0289682	Rgcc/Hsp90ab1/Npm1/Bcl2l11/Nr4a3	5
GO:0017038	BP	GO:0017038	protein import	4/61	217/23328	0.00251092	0.0400327	0.0295726	Hsp90ab1/Ptpn22/Hspd1/Dnajc15	4
GO:0045589	BP	GO:0045589	regulation of regulatory T cell differentiation	2/61	29/23328	0.00260932	0.0412126	0.0304442	Socs1/Dusp10	2
GO:0032496	BP	GO:0032496	response to lipopolysaccharide	5/61	368/23328	0.00274341	0.0421008	0.0311003	Ccr7/Ptpn22/Gch1/Arid5a/Dusp10	5
GO:0002367	BP	GO:0002367	cytokine production involved in immune response	3/61	107/23328	0.00278339	0.0421008	0.0311003	Nr4a3/Arid5a/Hspd1	3
GO:0000027	BP	GO:0000027	ribosomal large subunit assembly	2/61	30/23328	0.00279101	0.0421008	0.0311003	Rpl23a/Rplp0	2
GO:0002825	BP	GO:0002825	regulation of T-helper 1 type immune response	2/61	30/23328	0.00279101	0.0421008	0.0311003	Ccr7/Arid5a	2
GO:0051085	BP	GO:0051085	chaperone cofactor-dependent protein refolding	2/61	30/23328	0.00279101	0.0421008	0.0311003	Hspe1/Hspa5	2
GO:1903708	BP	GO:1903708	positive regulation of hemopoiesis	4/61	224/23328	0.00281503	0.0421008	0.0311003	Ccr7/Socs1/Dusp10/Myb	4
GO:0002702	BP	GO:0002702	positive regulation of production of molecular mediator of immune response	3/61	109/23328	0.00293308	0.0430187	0.0317783	Ptpn22/Nr4a3/Arid5a	3
GO:0044403	BP	GO:0044403	symbiotic process	5/61	374/23328	0.00294057	0.0430187	0.0317783	Vps37b/Hsp90ab1/Bcl2l11/Hspd1/Zc3hav1	5
GO:0033673	BP	GO:0033673	negative regulation of kinase activity	4/61	227/23328	0.00295276	0.0430187	0.0317783	Dnaja1/Npm1/Ptpn22/Dusp10	4
GO:1904031	BP	GO:1904031	positive regulation of cyclin-dependent protein kinase activity	2/61	31/23328	0.00297849	0.0430226	0.0317813	Rgcc/Hsp90ab1	2
GO:0017015	BP	GO:0017015	regulation of transforming growth factor beta receptor signaling pathway	3/61	110/23328	0.00300975	0.0431058	0.0318427	Pmepa1/Hsp90ab1/Hspa5	3
GO:1903844	BP	GO:1903844	regulation of cellular response to transforming growth factor beta stimulus	3/61	112/23328	0.00316677	0.0449606	0.0332128	Pmepa1/Hsp90ab1/Hspa5	3
GO:0032872	BP	GO:0032872	regulation of stress-activated MAPK cascade	4/61	232/23328	0.00319247	0.0449606	0.0332128	Dnaja1/Ccr7/Ptpn22/Dusp10	4
GO:0006470	BP	GO:0006470	protein dephosphorylation	4/61	235/23328	0.0033425	0.0463018	0.0342036	Hsp90ab1/Ptpn22/Ssh2/Dusp10	4
GO:0070302	BP	GO:0070302	regulation of stress-activated protein kinase signaling cascade	4/61	235/23328	0.0033425	0.0463018	0.0342036	Dnaja1/Ccr7/Ptpn22/Dusp10	4
GO:0045066	BP	GO:0045066	regulatory T cell differentiation	2/61	33/23328	0.00337069	0.0463127	0.0342117	Socs1/Dusp10	2
GO:0002237	BP	GO:0002237	response to molecule of bacterial origin	5/61	389/23328	0.00347822	0.0472619	0.0349129	Ccr7/Ptpn22/Gch1/Arid5a/Dusp10	5
GO:0009636	BP	GO:0009636	response to toxic substance	3/61	116/23328	0.0034957	0.0472619	0.0349129	Gch1/Prdx6/Nr4a2	3
GO:0032728	BP	GO:0032728	positive regulation of interferon-beta production	2/61	34/23328	0.00357535	0.0472814	0.0349273	Ptpn22/Zc3hav1	2
GO:0044743	BP	GO:0044743	protein transmembrane import into intracellular organelle	2/61	34/23328	0.00357535	0.0472814	0.0349273	Hspd1/Dnajc15	2
GO:0071901	BP	GO:0071901	negative regulation of protein serine/threonine kinase activity	3/61	117/23328	0.00358108	0.0472814	0.0349273	Dnaja1/Ptpn22/Dusp10	3
GO:0006458	BP	GO:0006458	'de novo' protein folding	2/61	35/23328	0.00378568	0.0492139	0.0363548	Hspe1/Hspa5	2
GO:0051084	BP	GO:0051084	'de novo' posttranslational protein folding	2/61	35/23328	0.00378568	0.0492139	0.0363548	Hspe1/Hspa5	2
GO:0022626	CC	GO:0022626	cytosolic ribosome	9/61	115/23271	1.78846e-11	2.02096e-09	1.73198e-09	Rpl23a/Rps2/Rpl29/Rpl18/Rpl15/Rplp0/Rpl32/Rps7/Rpl31	9
GO:0044391	CC	GO:0044391	ribosomal subunit	10/61	198/23271	9.79206e-11	5.53251e-09	4.74142e-09	Rpl23a/Rps2/Rpl29/Rpl18/Rpl15/Rplp0/Rpl32/Rps7/Rpl31/Npm1	10
GO:0022625	CC	GO:0022625	cytosolic large ribosomal subunit	7/61	64/23271	3.29442e-10	1.2409e-08	1.06346e-08	Rpl23a/Rpl29/Rpl18/Rpl15/Rplp0/Rpl32/Rpl31	7
GO:0005840	CC	GO:0005840	ribosome	10/61	234/23271	5.01988e-10	1.41812e-08	1.21534e-08	Rpl23a/Rps2/Rpl29/Rpl18/Rpl15/Rplp0/Rpl32/Rps7/Rpl31/Npm1	10
GO:0015934	CC	GO:0015934	large ribosomal subunit	8/61	125/23271	1.28224e-09	2.89787e-08	2.4835e-08	Rpl23a/Rpl29/Rpl18/Rpl15/Rplp0/Rpl32/Rpl31/Npm1	8
GO:0042788	CC	GO:0042788	polysomal ribosome	3/61	31/23271	7.31049e-05	0.00137681	0.00117994	Rpl29/Rpl18/Rpl31	3
GO:0005844	CC	GO:0005844	polysome	3/61	74/23271	0.000973118	0.0157089	0.0134627	Rpl29/Rpl18/Rpl31	3
GO:0015935	CC	GO:0015935	small ribosomal subunit	3/61	78/23271	0.00113357	0.0160117	0.0137222	Rps2/Rps7/Npm1	3
GO:0008180	CC	GO:0008180	COP9 signalosome	2/61	34/23271	0.00359242	0.0451048	0.0386552	Hsp90ab1/Hspa5	2
GO:0003735	MF	GO:0003735	structural constituent of ribosome	9/61	158/22669	3.92697e-10	7.61833e-08	5.41509e-08	Rpl23a/Rps2/Rpl29/Rpl18/Rpl15/Rplp0/Rpl32/Rps7/Rpl31	9
GO:0051082	MF	GO:0051082	unfolded protein binding	5/61	84/22669	3.13021e-06	0.00030363	0.00021582	Dnaja1/Hsp90ab1/Npm1/Hspe1/Hspa5	5
GO:0061629	MF	GO:0061629	RNA polymerase II-specific DNA-binding transcription factor binding	6/61	284/22669	0.000114247	0.00738794	0.00525133	Dnaja1/Ifrd1/Npm1/Nr4a3/Arid5a/Nr4a2	6
GO:0031625	MF	GO:0031625	ubiquitin protein ligase binding	6/61	306/22669	0.000171429	0.00831429	0.00590978	Dnaja1/Hsp90ab1/Ptpn22/Hspa5/Hspd1/Prdx6	6
GO:0044389	MF	GO:0044389	ubiquitin-like protein ligase binding	6/61	324/22669	0.000233338	0.00905353	0.00643523	Dnaja1/Hsp90ab1/Ptpn22/Hspa5/Hspd1/Prdx6	6
GO:0140297	MF	GO:0140297	DNA-binding transcription factor binding	6/61	365/22669	0.000440342	0.0142377	0.0101201	Dnaja1/Ifrd1/Npm1/Nr4a3/Arid5a/Nr4a2	6
GO:0008432	MF	GO:0008432	JUN kinase binding	2/61	15/22669	0.00073119	0.0202644	0.0144039	Dusp10/Tgif1	2
GO:0019843	MF	GO:0019843	rRNA binding	3/61	72/22669	0.000968837	0.0234943	0.0166997	Rpl23a/Rplp0/Npm1	3
GO:0035259	MF	GO:0035259	glucocorticoid receptor binding	2/61	20/22669	0.0013117	0.0282744	0.0200973	Nr4a3/Nr4a2	2
GO:0046332	MF	GO:0046332	SMAD binding	3/61	84/22669	0.00151284	0.0283913	0.0201804	Rgcc/Pmepa1/Tgif1	3
GO:0035258	MF	GO:0035258	steroid hormone receptor binding	3/61	88/22669	0.00172907	0.0283913	0.0201804	Nr4a3/Arid5a/Nr4a2	3
GO:0070412	MF	GO:0070412	R-SMAD binding	2/61	24/22669	0.00189227	0.0283913	0.0201804	Rgcc/Pmepa1	2
GO:0001671	MF	GO:0001671	ATPase activator activity	2/61	25/22669	0.00205326	0.0283913	0.0201804	Dnaja1/Dnajc15	2
GO:0019207	MF	GO:0019207	kinase regulator activity	4/61	202/22669	0.00214808	0.0283913	0.0201804	Rgcc/Hsp90ab1/Npm1/Socs1	4
GO:0044183	MF	GO:0044183	protein folding chaperone	2/61	26/22669	0.00222052	0.0283913	0.0201804	Hsp90ab1/Hspa5	2
GO:0004725	MF	GO:0004725	protein tyrosine phosphatase activity	3/61	98/22669	0.00235131	0.0283913	0.0201804	Ptpn22/Ssh2/Dusp10	3
GO:0001223	MF	GO:0001223	transcription coactivator binding	2/61	28/22669	0.00257372	0.0283913	0.0201804	Nr4a3/Vgll4	2
GO:0051087	MF	GO:0051087	chaperone binding	3/61	102/22669	0.00263424	0.0283913	0.0201804	Dnaja1/Hspe1/Hspd1	3
GO:0016922	MF	GO:0016922	nuclear receptor binding	3/61	114/22669	0.003606	0.0368191	0.0261709	Nr4a3/Arid5a/Nr4a2	3
GO:0008138	MF	GO:0008138	protein tyrosine/serine/threonine phosphatase activity	2/61	38/22669	0.00470463	0.0456349	0.0324372	Ssh2/Dusp10	2
GO:0060590	MF	GO:0060590	ATPase regulator activity	2/61	40/22669	0.00520195	0.0480561	0.0341582	Dnaja1/Dnajc15	2

## Sheet: I6_GO
	ONTOLOGY	ID	Description	GeneRatio	BgRatio	pvalue	p.adjust	qvalue	geneID	Count
GO:0042113	BP	GO:0042113	B cell activation	37/170	417/23328	1.79478e-29	5.18334e-26	3.74449e-26	Ighd/Iglc2/Ighm/Ms4a1/Mef2c/Igkc/Cd79a/Cd79b/H2-Ab1/Cd74/Bank1/Iglc3/Cd22/Pou2f2/Bcl11a/Syk/Cd19/Tnfrsf13c/Iglc1/Mzb1/Pou2af1/Swap70/Siglecg/Blnk/Cd38/Cd24a/Ptpn6/Cd180/Zfp36l1/Btla/Ikzf3/Prkcb/Tnfrsf13b/Lyn/Gpr183/Malt1/Ptk2b	37
GO:0046651	BP	GO:0046651	lymphocyte proliferation	26/170	317/23328	5.80763e-20	7.08588e-17	5.1189e-17	Ighd/Cxcr4/Ighm/Mef2c/Cd79a/H2-Ab1/Cd74/H2-Aa/Cd22/Syk/Cd19/Tnfrsf13c/Mzb1/Siglecg/Cd38/Cd24a/Ptpn6/Cd180/Btla/Ikzf3/Tnfrsf13b/Sdc4/Lyn/Gpr183/Malt1/Tmem131l	26
GO:0032943	BP	GO:0032943	mononuclear cell proliferation	26/170	320/23328	7.36068e-20	7.08588e-17	5.1189e-17	Ighd/Cxcr4/Ighm/Mef2c/Cd79a/H2-Ab1/Cd74/H2-Aa/Cd22/Syk/Cd19/Tnfrsf13c/Mzb1/Siglecg/Cd38/Cd24a/Ptpn6/Cd180/Btla/Ikzf3/Tnfrsf13b/Sdc4/Lyn/Gpr183/Malt1/Tmem131l	26
GO:0050864	BP	GO:0050864	regulation of B cell activation	24/170	270/23328	2.64519e-19	1.69761e-16	1.22637e-16	Ighd/Iglc2/Ighm/Mef2c/Igkc/Cd74/Bank1/Iglc3/Cd22/Syk/Cd19/Tnfrsf13c/Iglc1/Mzb1/Siglecg/Cd38/Cd24a/Ptpn6/Zfp36l1/Btla/Ikzf3/Tnfrsf13b/Lyn/Gpr183	24
GO:0042100	BP	GO:0042100	B cell proliferation	18/170	114/23328	2.93907e-19	1.69761e-16	1.22637e-16	Ighd/Ighm/Mef2c/Cd79a/Cd74/Cd22/Cd19/Tnfrsf13c/Mzb1/Siglecg/Cd38/Cd24a/Cd180/Btla/Ikzf3/Tnfrsf13b/Lyn/Gpr183	18
GO:0070661	BP	GO:0070661	leukocyte proliferation	26/170	344/23328	4.49934e-19	2.16568e-16	1.56451e-16	Ighd/Cxcr4/Ighm/Mef2c/Cd79a/H2-Ab1/Cd74/H2-Aa/Cd22/Syk/Cd19/Tnfrsf13c/Mzb1/Siglecg/Cd38/Cd24a/Ptpn6/Cd180/Btla/Ikzf3/Tnfrsf13b/Sdc4/Lyn/Gpr183/Malt1/Tmem131l	26
GO:0030888	BP	GO:0030888	regulation of B cell proliferation	15/170	70/23328	2.36117e-18	9.74153e-16	7.03736e-16	Ighd/Ighm/Mef2c/Cd74/Cd22/Tnfrsf13c/Mzb1/Siglecg/Cd38/Cd24a/Btla/Ikzf3/Tnfrsf13b/Lyn/Gpr183	15
GO:0030098	BP	GO:0030098	lymphocyte differentiation	26/170	409/23328	3.20143e-17	1.06024e-14	7.65926e-15	Ighm/Ms4a1/Igkc/Cd79a/Cd79b/H2-Ab1/Cd74/Ly6d/H2-Aa/Pou2f2/Bcl11a/H2-DMa/Syk/Cd19/Pou2af1/H2-Oa/Cd24a/Ptpn6/Zfp36l1/Cd83/Ikzf3/Hsp90aa1/Gpr183/Malt1/Tmem131l/Ptk2b	26
GO:0050670	BP	GO:0050670	regulation of lymphocyte proliferation	21/170	231/23328	3.30407e-17	1.06024e-14	7.65926e-15	Ighd/Ighm/Mef2c/H2-Ab1/Cd74/H2-Aa/Cd22/Syk/Tnfrsf13c/Mzb1/Siglecg/Cd38/Cd24a/Ptpn6/Btla/Ikzf3/Tnfrsf13b/Sdc4/Lyn/Gpr183/Tmem131l	21
GO:0032944	BP	GO:0032944	regulation of mononuclear cell proliferation	21/170	234/23328	4.30615e-17	1.24362e-14	8.984e-15	Ighd/Ighm/Mef2c/H2-Ab1/Cd74/H2-Aa/Cd22/Syk/Tnfrsf13c/Mzb1/Siglecg/Cd38/Cd24a/Ptpn6/Btla/Ikzf3/Tnfrsf13b/Sdc4/Lyn/Gpr183/Tmem131l	21
GO:0030183	BP	GO:0030183	B cell differentiation	18/170	153/23328	6.70627e-17	1.7607e-14	1.27195e-14	Ighm/Ms4a1/Igkc/Cd79a/Cd79b/H2-Ab1/Pou2f2/Bcl11a/Syk/Cd19/Pou2af1/Cd24a/Ptpn6/Zfp36l1/Ikzf3/Gpr183/Malt1/Ptk2b	18
GO:0050853	BP	GO:0050853	B cell receptor signaling pathway	19/170	181/23328	7.74433e-17	1.8638e-14	1.34643e-14	Ighd/Iglc2/Ighm/Ms4a1/Mef2c/Igkc/Cd79a/Cd79b/Iglc3/Cd22/Syk/Cd19/Iglc1/Blnk/Cd38/Ptpn6/Stap1/Prkcb/Lyn	19
GO:0002495	BP	GO:0002495	antigen processing and presentation of peptide antigen via MHC class II	10/170	21/23328	1.06395e-16	2.36361e-14	1.70749e-14	H2-Ab1/Cd74/H2-Aa/H2-Eb1/H2-DMa/H2-Ob/H2-DMb2/H2-Oa/Unc93b1/Ctss	10
GO:0070663	BP	GO:0070663	regulation of leukocyte proliferation	21/170	251/23328	1.80395e-16	3.72129e-14	2.68829e-14	Ighd/Ighm/Mef2c/H2-Ab1/Cd74/H2-Aa/Cd22/Syk/Tnfrsf13c/Mzb1/Siglecg/Cd38/Cd24a/Ptpn6/Btla/Ikzf3/Tnfrsf13b/Sdc4/Lyn/Gpr183/Tmem131l	21
GO:0002504	BP	GO:0002504	antigen processing and presentation of peptide or polysaccharide antigen via MHC class II	10/170	22/23328	1.93842e-16	3.7321e-14	2.6961e-14	H2-Ab1/Cd74/H2-Aa/H2-Eb1/H2-DMa/H2-Ob/H2-DMb2/H2-Oa/Unc93b1/Ctss	10
GO:0019886	BP	GO:0019886	antigen processing and presentation of exogenous peptide antigen via MHC class II	9/170	16/23328	5.12567e-16	9.25184e-14	6.6836e-14	H2-Ab1/Cd74/H2-Aa/H2-Eb1/H2-DMa/H2-DMb2/H2-Oa/Unc93b1/Ctss	9
GO:0002683	BP	GO:0002683	negative regulation of immune system process	25/170	462/23328	5.69038e-15	9.66694e-13	6.98348e-13	Col3a1/H2-Ab1/Cd74/H2-Aa/Bank1/Cd22/H2-Ob/Vpreb3/Cd37/Siglecg/Fbn1/H2-Oa/Cd24a/Ptpn6/Lmo2/Zfp36l1/Stap1/Tsc22d3/Btla/Zfp36/Tnfrsf13b/Sdc4/Lyn/Tmem131l/Ptk2b	25
GO:0002764	BP	GO:0002764	immune response-regulating signaling pathway	22/170	345/23328	9.76617e-15	1.56693e-12	1.13196e-12	Ighd/Iglc2/Ighm/Ms4a1/Mef2c/Igkc/Cd79a/Cd79b/Iglc3/Cd22/Syk/Cd19/Iglc1/Blnk/Cd38/Ptpn6/Ctsh/Stap1/Btla/Prkcb/Lyn/Malt1	22
GO:0050851	BP	GO:0050851	antigen receptor-mediated signaling pathway	20/170	299/23328	7.03622e-14	1.06951e-11	7.7262e-12	Ighd/Iglc2/Ighm/Ms4a1/Mef2c/Igkc/Cd79a/Cd79b/Iglc3/Cd22/Syk/Cd19/Iglc1/Blnk/Cd38/Ptpn6/Stap1/Prkcb/Lyn/Malt1	20
GO:0002768	BP	GO:0002768	immune response-regulating cell surface receptor signaling pathway	21/170	342/23328	8.61772e-14	1.2444e-11	8.98964e-12	Ighd/Iglc2/Ighm/Ms4a1/Mef2c/Igkc/Cd79a/Cd79b/Iglc3/Cd22/Syk/Cd19/Iglc1/Blnk/Cd38/Ptpn6/Stap1/Btla/Prkcb/Lyn/Malt1	21
GO:0002478	BP	GO:0002478	antigen processing and presentation of exogenous peptide antigen	9/170	27/23328	1.96081e-13	2.69658e-11	1.94803e-11	H2-Ab1/Cd74/H2-Aa/H2-Eb1/H2-DMa/H2-DMb2/H2-Oa/Unc93b1/Ctss	9
GO:0002429	BP	GO:0002429	immune response-activating cell surface receptor signaling pathway	20/170	330/23328	4.44474e-13	5.83474e-11	4.21506e-11	Ighd/Iglc2/Ighm/Ms4a1/Mef2c/Igkc/Cd79a/Cd79b/Iglc3/Cd22/Syk/Cd19/Iglc1/Blnk/Cd38/Ptpn6/Stap1/Prkcb/Lyn/Malt1	20
GO:0002757	BP	GO:0002757	immune response-activating signal transduction	20/170	331/23328	4.70135e-13	5.90326e-11	4.26457e-11	Ighd/Iglc2/Ighm/Ms4a1/Mef2c/Igkc/Cd79a/Cd79b/Iglc3/Cd22/Syk/Cd19/Iglc1/Blnk/Cd38/Ptpn6/Stap1/Prkcb/Lyn/Malt1	20
GO:0019884	BP	GO:0019884	antigen processing and presentation of exogenous antigen	9/170	34/23328	2.10074e-12	2.52789e-10	1.82617e-10	H2-Ab1/Cd74/H2-Aa/H2-Eb1/H2-DMa/H2-DMb2/H2-Oa/Unc93b1/Ctss	9
GO:0002253	BP	GO:0002253	activation of immune response	21/170	416/23328	3.73605e-12	4.31589e-10	3.11784e-10	Ighd/Iglc2/Ighm/Ms4a1/Mef2c/Igkc/Cd79a/Cd79b/Iglc3/Cd22/Cd55/Syk/Cd19/Iglc1/Blnk/Cd38/Ptpn6/Stap1/Prkcb/Lyn/Malt1	21
GO:1903706	BP	GO:1903706	regulation of hemopoiesis	21/170	424/23328	5.35694e-12	5.95032e-10	4.29857e-10	Mef2c/Cd74/H2-Aa/H2-DMa/Syk/Fbn1/H2-Oa/Cd24a/Ptpn6/Lmo2/Zfp36l1/Cd83/Zfp36/Fos/Ikzf3/Hsp90aa1/Jun/Lyn/Malt1/Tmem131l/Ptk2b	21
GO:0002460	BP	GO:0002460	adaptive immune response based on somatic recombination of immune receptors built from immunoglobulin superfamily domains	21/170	445/23328	1.32993e-11	1.42253e-09	1.02765e-09	Ighd/Iglc2/Ighm/Fcer2a/Mef2c/Igkc/H2-Ab1/Cd74/Iglc3/Cd55/Pou2f2/H2-DMa/Cd19/Tnfrsf13c/Iglc1/Swap70/Cd24a/Ptpn6/Ctsh/Bach2/Malt1	21
GO:0051251	BP	GO:0051251	positive regulation of lymphocyte activation	20/170	416/23328	3.02927e-11	3.12448e-09	2.25715e-09	Ighd/Iglc2/Ighm/Mef2c/Igkc/H2-Ab1/Cd74/H2-Aa/Iglc3/H2-DMa/Syk/Tnfrsf13c/Iglc1/Cd38/Cd24a/Cd83/Hsp90aa1/Gpr183/Malt1/Hsph1	20
GO:0002696	BP	GO:0002696	positive regulation of leukocyte activation	21/170	479/23328	5.23426e-11	5.2126e-09	3.76563e-09	Ighd/Iglc2/Ighm/Mef2c/Igkc/H2-Ab1/Cd74/H2-Aa/Iglc3/H2-DMa/Syk/Tnfrsf13c/Iglc1/Cd38/Cd24a/Stap1/Cd83/Hsp90aa1/Gpr183/Malt1/Hsph1	21
GO:0050867	BP	GO:0050867	positive regulation of cell activation	21/170	496/23328	9.95141e-11	9.57989e-09	6.92059e-09	Ighd/Iglc2/Ighm/Mef2c/Igkc/H2-Ab1/Cd74/H2-Aa/Iglc3/H2-DMa/Syk/Tnfrsf13c/Iglc1/Cd38/Cd24a/Stap1/Cd83/Hsp90aa1/Gpr183/Malt1/Hsph1	21
GO:0048002	BP	GO:0048002	antigen processing and presentation of peptide antigen	10/170	72/23328	1.17573e-10	1.09533e-08	7.91276e-09	H2-Ab1/Cd74/H2-Aa/H2-Eb1/H2-DMa/H2-Ob/H2-DMb2/H2-Oa/Unc93b1/Ctss	10
GO:1902105	BP	GO:1902105	regulation of leukocyte differentiation	17/170	309/23328	1.25815e-10	1.13548e-08	8.20283e-09	Cd74/H2-Aa/H2-DMa/Syk/Fbn1/H2-Oa/Cd24a/Ptpn6/Zfp36l1/Cd83/Fos/Ikzf3/Hsp90aa1/Jun/Lyn/Malt1/Tmem131l	17
GO:0050863	BP	GO:0050863	regulation of T cell activation	17/170	321/23328	2.26902e-10	1.98574e-08	1.43451e-08	H2-Ab1/Cd74/Gsn/H2-Aa/H2-DMa/Syk/Tnfrsf13c/H2-Oa/Cd24a/Ptpn6/Cd83/Btla/Hsp90aa1/Sdc4/Malt1/Tmem131l/Hsph1	17
GO:0007159	BP	GO:0007159	leukocyte cell-cell adhesion	17/170	345/23328	6.85827e-10	5.8255e-08	4.20839e-08	H2-Ab1/Cd74/H2-Aa/H2-DMa/Syk/Tnfrsf13c/Cd24a/Ptpn6/Cd83/Btla/Hsp90aa1/Sdc4/Klf4/Malt1/Tmem131l/Pecam1/Hsph1	17
GO:0019882	BP	GO:0019882	antigen processing and presentation	11/170	116/23328	9.02455e-10	7.44654e-08	5.37945e-08	Ighm/H2-Ab1/Cd74/H2-Aa/H2-Eb1/H2-DMa/H2-Ob/H2-DMb2/H2-Oa/Unc93b1/Ctss	11
GO:1903037	BP	GO:1903037	regulation of leukocyte cell-cell adhesion	16/170	309/23328	1.09292e-09	8.5808e-08	6.19884e-08	H2-Ab1/Cd74/H2-Aa/H2-DMa/Syk/Tnfrsf13c/Cd24a/Ptpn6/Cd83/Btla/Hsp90aa1/Sdc4/Klf4/Malt1/Tmem131l/Hsph1	16
GO:0016064	BP	GO:0016064	immunoglobulin mediated immune response	15/170	265/23328	1.09934e-09	8.5808e-08	6.19884e-08	Ighd/Iglc2/Ighm/Fcer2a/Igkc/H2-Ab1/Cd74/Iglc3/Cd55/Pou2f2/H2-DMa/Cd19/Iglc1/Swap70/Ptpn6	15
GO:0019724	BP	GO:0019724	B cell mediated immunity	15/170	269/23328	1.35047e-09	1.02636e-07	7.4145e-08	Ighd/Iglc2/Ighm/Fcer2a/Igkc/H2-Ab1/Cd74/Iglc3/Cd55/Pou2f2/H2-DMa/Cd19/Iglc1/Swap70/Ptpn6	15
GO:0045619	BP	GO:0045619	regulation of lymphocyte differentiation	13/170	192/23328	1.70181e-09	1.26021e-07	9.10388e-08	Cd74/H2-Aa/H2-DMa/Syk/H2-Oa/Cd24a/Ptpn6/Zfp36l1/Cd83/Ikzf3/Hsp90aa1/Malt1/Tmem131l	13
GO:0022407	BP	GO:0022407	regulation of cell-cell adhesion	18/170	427/23328	2.52382e-09	1.8222e-07	1.31637e-07	H2-Ab1/Cd74/H2-Aa/H2-DMa/Syk/Tnfrsf13c/Swap70/Cd24a/Ptpn6/Cd83/Btla/Hsp90aa1/Sdc4/Lyn/Klf4/Malt1/Tmem131l/Hsph1	18
GO:0002449	BP	GO:0002449	lymphocyte mediated immunity	18/170	432/23328	3.02931e-09	2.13381e-07	1.54149e-07	Ighd/Iglc2/Ighm/Fcer2a/Igkc/H2-Ab1/Cd74/Iglc3/Cd55/Pou2f2/H2-DMa/Cd19/Iglc1/Swap70/Cd24a/Ptpn6/Ctsh/Malt1	18
GO:0030099	BP	GO:0030099	myeloid cell differentiation	17/170	414/23328	1.05704e-08	7.26844e-07	5.25078e-07	Mef2c/Cd74/Irf8/Spib/Fbn1/Ptpn6/Lmo2/Klf2/Zfp36l1/Stap1/Zfp36/Fos/Jun/Lyn/Gpr183/Ptk2b/Tmod3	17
GO:0002695	BP	GO:0002695	negative regulation of leukocyte activation	12/170	189/23328	1.51202e-08	1.01551e-06	7.33615e-07	H2-Ab1/Cd74/H2-Aa/Bank1/Cd37/Cd24a/Ptpn6/Btla/Tnfrsf13b/Sdc4/Lyn/Tmem131l	12
GO:0050672	BP	GO:0050672	negative regulation of lymphocyte proliferation	9/170	88/23328	1.63507e-08	1.0732e-06	7.75289e-07	H2-Ab1/H2-Aa/Cd24a/Ptpn6/Btla/Tnfrsf13b/Sdc4/Lyn/Tmem131l	9
GO:0032945	BP	GO:0032945	negative regulation of mononuclear cell proliferation	9/170	89/23328	1.80774e-08	1.16016e-06	8.38113e-07	H2-Ab1/H2-Aa/Cd24a/Ptpn6/Btla/Tnfrsf13b/Sdc4/Lyn/Tmem131l	9
GO:0045785	BP	GO:0045785	positive regulation of cell adhesion	17/170	435/23328	2.18445e-08	1.37145e-06	9.9075e-07	H2-Ab1/Cd74/H2-Aa/H2-DMa/Syk/Tnfrsf13c/Fn1/Cd24a/Ptpn6/Cd83/Ppp3ca/Hsp90aa1/Iqgap1/Sdc4/Malt1/Ptk2b/Hsph1	17
GO:0009611	BP	GO:0009611	response to wounding	18/170	492/23328	2.26096e-08	1.38929e-06	1.00363e-06	Cxcr4/Col1a1/Col3a1/Syk/Siglecg/Fn1/Cd24a/Ptpn6/Col5a1/Zfp36l1/Zfp36/Srsf5/Jun/Sdc4/Lyn/Klf4/Pten/Pecam1	18
GO:0051250	BP	GO:0051250	negative regulation of lymphocyte activation	11/170	158/23328	2.37207e-08	1.42719e-06	1.03102e-06	H2-Ab1/Cd74/H2-Aa/Bank1/Cd24a/Ptpn6/Btla/Tnfrsf13b/Sdc4/Lyn/Tmem131l	11
GO:0070664	BP	GO:0070664	negative regulation of leukocyte proliferation	9/170	94/23328	2.93249e-08	1.72838e-06	1.24859e-06	H2-Ab1/H2-Aa/Cd24a/Ptpn6/Btla/Tnfrsf13b/Sdc4/Lyn/Tmem131l	9
GO:0030890	BP	GO:0030890	positive regulation of B cell proliferation	7/170	45/23328	3.46563e-08	2.00175e-06	1.44608e-06	Ighd/Ighm/Mef2c/Cd74/Tnfrsf13c/Cd38/Gpr183	7
GO:0050866	BP	GO:0050866	negative regulation of cell activation	12/170	210/23328	4.86639e-08	2.75572e-06	1.99075e-06	H2-Ab1/Cd74/H2-Aa/Bank1/Cd37/Cd24a/Ptpn6/Btla/Tnfrsf13b/Sdc4/Lyn/Tmem131l	12
GO:0032956	BP	GO:0032956	regulation of actin cytoskeleton organization	15/170	361/23328	6.92856e-08	3.83674e-06	2.77169e-06	Mef2c/Gsn/Swap70/Fchsd2/Stap1/Arhgap17/Iqgap1/Sdc4/Mtss1/Arpc5l/Rhob/Grb2/Ptk2b/Tmod3/Pecam1	15
GO:0002335	BP	GO:0002335	mature B cell differentiation	6/170	30/23328	7.0411e-08	3.83674e-06	2.77169e-06	Pou2f2/Cd19/Pou2af1/Gpr183/Malt1/Ptk2b	6
GO:0050730	BP	GO:0050730	regulation of peptidyl-tyrosine phosphorylation	13/170	263/23328	7.29991e-08	3.9041e-06	2.82036e-06	Ighm/Cd74/Bank1/Syk/Cd24a/Ptpn6/Sh3bp5/Stap1/Iqgap1/Lyn/Ptk2b/Pecam1/Hsph1	13
GO:0071498	BP	GO:0071498	cellular response to fluid shear stress	5/170	16/23328	7.9309e-08	4.16444e-06	3.00843e-06	Mef2c/Klf2/Mtss1/Klf4/Ptk2b	5
GO:0050871	BP	GO:0050871	positive regulation of B cell activation	12/170	220/23328	8.10661e-08	4.18069e-06	3.02017e-06	Ighd/Iglc2/Ighm/Mef2c/Igkc/Cd74/Iglc3/Syk/Tnfrsf13c/Iglc1/Cd38/Gpr183	12
GO:0018108	BP	GO:0018108	peptidyl-tyrosine phosphorylation	14/170	322/23328	1.10831e-07	5.61544e-06	4.05664e-06	Ighm/Cd74/Bank1/Syk/Cd24a/Ptpn6/Sh3bp5/Stap1/Clk1/Iqgap1/Lyn/Ptk2b/Pecam1/Hsph1	14
GO:0002260	BP	GO:0002260	lymphocyte homeostasis	8/170	79/23328	1.13298e-07	5.64145e-06	4.07543e-06	Mef2c/Cd74/Chst3/Tnfrsf13c/Cd24a/Tsc22d3/Tnfrsf13b/Lyn	8
GO:0018212	BP	GO:0018212	peptidyl-tyrosine modification	14/170	325/23328	1.24173e-07	6.07818e-06	4.39093e-06	Ighm/Cd74/Bank1/Syk/Cd24a/Ptpn6/Sh3bp5/Stap1/Clk1/Iqgap1/Lyn/Ptk2b/Pecam1/Hsph1	14
GO:0048872	BP	GO:0048872	homeostasis of number of cells	14/170	330/23328	1.49662e-07	7.20375e-06	5.20405e-06	Mef2c/Cd74/Chst3/Tnfrsf13c/Cd24a/Lmo2/Klf2/Zfp36l1/Tsc22d3/Zfp36/Tnfrsf13b/Lyn/Gpr183/Tmod3	14
GO:0050855	BP	GO:0050855	regulation of B cell receptor signaling pathway	5/170	18/23328	1.53741e-07	7.20398e-06	5.20422e-06	Cd22/Cd19/Stap1/Prkcb/Lyn	5
GO:0002697	BP	GO:0002697	regulation of immune effector process	16/170	440/23328	1.54656e-07	7.20398e-06	5.20422e-06	Ighm/Fcer2a/Cd74/Cd22/Cd55/Syk/Vpreb3/Mzb1/Cd37/Siglecg/Cd24a/Ptpn6/Stap1/Apobec3/Lyn/Malt1	16
GO:0030199	BP	GO:0030199	collagen fibril organization	7/170	56/23328	1.65587e-07	7.59074e-06	5.48361e-06	Col1a2/Col1a1/Col3a1/Dpt/Col5a1/Serpinh1/Lum	7
GO:0001776	BP	GO:0001776	leukocyte homeostasis	9/170	115/23328	1.70143e-07	7.67771e-06	5.54644e-06	Mef2c/Cd74/Chst3/Tnfrsf13c/Cd24a/Tsc22d3/Tnfrsf13b/Lyn/Gpr183	9
GO:0070665	BP	GO:0070665	positive regulation of leukocyte proliferation	10/170	152/23328	1.78343e-07	7.92392e-06	5.72431e-06	Ighd/Ighm/Mef2c/Cd74/Syk/Tnfrsf13c/Cd38/Cd24a/Lyn/Gpr183	10
GO:0050731	BP	GO:0050731	positive regulation of peptidyl-tyrosine phosphorylation	11/170	195/23328	2.03961e-07	8.92485e-06	6.44739e-06	Ighm/Cd74/Bank1/Syk/Cd24a/Stap1/Iqgap1/Lyn/Ptk2b/Pecam1/Hsph1	11
GO:0007162	BP	GO:0007162	negative regulation of cell adhesion	13/170	290/23328	2.25845e-07	9.73493e-06	7.0326e-06	Col1a1/H2-Ab1/Cd74/H2-Aa/Postn/Swap70/Cd24a/Ptpn6/Btla/Sdc4/Klf4/Tmem131l/Pten	13
GO:0050870	BP	GO:0050870	positive regulation of T cell activation	11/170	200/23328	2.63074e-07	1.11729e-05	8.07141e-06	H2-Ab1/Cd74/H2-Aa/H2-DMa/Syk/Tnfrsf13c/Cd24a/Cd83/Hsp90aa1/Malt1/Hsph1	11
GO:0006959	BP	GO:0006959	humoral immune response	15/170	406/23328	3.14456e-07	1.31616e-05	9.50804e-06	Ighd/Iglc2/Ighm/Fcer2a/Mef2c/Igkc/H2-Ab1/Iglc3/Cd55/H2-DMa/Iglc1/Cd37/Ptpn6/Rnase6/Gpr183	15
GO:0050854	BP	GO:0050854	regulation of antigen receptor-mediated signaling pathway	7/170	62/23328	3.3849e-07	1.39651e-05	1.00885e-05	Cd22/Cd19/Ptpn6/Stap1/Prkcb/Lyn/Malt1	7
GO:0032970	BP	GO:0032970	regulation of actin filament-based process	15/170	410/23328	3.56155e-07	1.4487e-05	1.04655e-05	Mef2c/Gsn/Swap70/Fchsd2/Stap1/Arhgap17/Iqgap1/Sdc4/Mtss1/Arpc5l/Rhob/Grb2/Ptk2b/Tmod3/Pecam1	15
GO:0042098	BP	GO:0042098	T cell proliferation	11/170	213/23328	4.93321e-07	1.97877e-05	1.42948e-05	Cxcr4/H2-Ab1/H2-Aa/Syk/Tnfrsf13c/Cd24a/Ptpn6/Btla/Sdc4/Malt1/Tmem131l	11
GO:0034405	BP	GO:0034405	response to fluid shear stress	5/170	23/23328	5.86233e-07	2.31923e-05	1.67543e-05	Mef2c/Klf2/Mtss1/Klf4/Ptk2b	5
GO:1903038	BP	GO:1903038	negative regulation of leukocyte cell-cell adhesion	9/170	134/23328	6.27219e-07	2.44785e-05	1.76835e-05	H2-Ab1/Cd74/H2-Aa/Cd24a/Ptpn6/Btla/Sdc4/Klf4/Tmem131l	9
GO:1903039	BP	GO:1903039	positive regulation of leukocyte cell-cell adhesion	11/170	221/23328	7.10755e-07	2.73688e-05	1.97715e-05	H2-Ab1/Cd74/H2-Aa/H2-DMa/Syk/Tnfrsf13c/Cd24a/Cd83/Hsp90aa1/Malt1/Hsph1	11
GO:0050671	BP	GO:0050671	positive regulation of lymphocyte proliferation	9/170	138/23328	8.03764e-07	3.0543e-05	2.20646e-05	Ighd/Ighm/Mef2c/Cd74/Syk/Tnfrsf13c/Cd38/Cd24a/Gpr183	9
GO:0070371	BP	GO:0070371	ERK1 and ERK2 cascade	13/170	325/23328	8.21521e-07	3.08124e-05	2.22591e-05	Cd74/Syk/Fn1/Ptpn6/Ctsh/Zfp36l1/Camk2d/Jun/Lyn/Gpr183/Klf4/Ptk2b/Pten	13
GO:1902107	BP	GO:1902107	positive regulation of leukocyte differentiation	10/170	180/23328	8.52049e-07	3.15477e-05	2.27903e-05	Cd74/H2-Aa/H2-DMa/Syk/Zfp36l1/Cd83/Fos/Hsp90aa1/Jun/Malt1	10
GO:0002455	BP	GO:0002455	humoral immune response mediated by circulating immunoglobulin	10/170	181/23328	8.96268e-07	3.27469e-05	2.36566e-05	Ighd/Iglc2/Ighm/Fcer2a/Igkc/H2-Ab1/Iglc3/Cd55/Iglc1/Ptpn6	10
GO:0032946	BP	GO:0032946	positive regulation of mononuclear cell proliferation	9/170	140/23328	9.07117e-07	3.27469e-05	2.36566e-05	Ighd/Ighm/Mef2c/Cd74/Syk/Tnfrsf13c/Cd38/Cd24a/Gpr183	9
GO:0042130	BP	GO:0042130	negative regulation of T cell proliferation	7/170	73/23328	1.04853e-06	3.73846e-05	2.70069e-05	H2-Ab1/H2-Aa/Cd24a/Ptpn6/Btla/Sdc4/Tmem131l	7
GO:0030217	BP	GO:0030217	T cell differentiation	12/170	282/23328	1.15731e-06	4.076e-05	2.94454e-05	Cd74/H2-Aa/Bcl11a/H2-DMa/Syk/H2-Oa/Zfp36l1/Cd83/Hsp90aa1/Gpr183/Malt1/Tmem131l	12
GO:0022408	BP	GO:0022408	negative regulation of cell-cell adhesion	10/170	192/23328	1.53204e-06	5.33078e-05	3.851e-05	H2-Ab1/Cd74/H2-Aa/Swap70/Cd24a/Ptpn6/Btla/Sdc4/Klf4/Tmem131l	10
GO:0032675	BP	GO:0032675	regulation of interleukin-6 production	9/170	156/23328	2.23568e-06	7.59604e-05	5.48744e-05	Cd74/Bank1/Pou2f2/Syk/Pou2af1/Cd24a/Ptpn6/Unc93b1/Klf2	9
GO:0071248	BP	GO:0071248	cellular response to metal ion	9/170	156/23328	2.23568e-06	7.59604e-05	5.48744e-05	Mef2c/Hvcn1/Gsn/Fn1/Fosb/Fos/Jun/Fus/Iqgap1	9
GO:0045580	BP	GO:0045580	regulation of T cell differentiation	9/170	159/23328	2.61661e-06	8.78693e-05	6.34775e-05	Cd74/H2-Aa/H2-DMa/Syk/H2-Oa/Cd83/Hsp90aa1/Malt1/Tmem131l	9
GO:0001667	BP	GO:0001667	ameboidal-type cell migration	14/170	427/23328	3.20011e-06	0.000105257	7.60384e-05	Cxcr4/Mef2c/Sparc/Dcn/Ctsh/Jun/Iqgap1/Sdc4/Ptp4a3/Klf4/Rhob/Ptk2b/Pten/Pecam1	14
GO:0050868	BP	GO:0050868	negative regulation of T cell activation	8/170	122/23328	3.20727e-06	0.000105257	7.60384e-05	H2-Ab1/Cd74/H2-Aa/Cd24a/Ptpn6/Btla/Sdc4/Tmem131l	8
GO:0045577	BP	GO:0045577	regulation of B cell differentiation	5/170	32/23328	3.32708e-06	0.000107962	7.79925e-05	Syk/Cd24a/Ptpn6/Zfp36l1/Ikzf3	5
GO:0002819	BP	GO:0002819	regulation of adaptive immune response	10/170	213/23328	3.88645e-06	0.000124306	8.97997e-05	Fcer2a/Mef2c/H2-Ab1/Cd74/Cd55/H2-DMa/Tnfrsf13c/Cd24a/Ptpn6/Malt1	10
GO:0032635	BP	GO:0032635	interleukin-6 production	9/170	167/23328	3.91685e-06	0.000124306	8.97997e-05	Cd74/Bank1/Pou2f2/Syk/Pou2af1/Cd24a/Ptpn6/Unc93b1/Klf2	9
GO:0022409	BP	GO:0022409	positive regulation of cell-cell adhesion	11/170	265/23328	4.14999e-06	0.000130274	9.41107e-05	H2-Ab1/Cd74/H2-Aa/H2-DMa/Syk/Tnfrsf13c/Cd24a/Cd83/Hsp90aa1/Malt1/Hsph1	11
GO:0045765	BP	GO:0045765	regulation of angiogenesis	12/170	320/23328	4.2775e-06	0.000132832	9.59592e-05	Cxcr4/Sparc/Dcn/Btg1/Cybb/Ctsh/Klf2/Prkcb/Tcf4/Klf4/Rhob/Ptk2b	12
GO:0050869	BP	GO:0050869	negative regulation of B cell activation	5/170	35/23328	5.26953e-06	0.000161898	0.000116957	Bank1/Cd24a/Btla/Tnfrsf13b/Lyn	5
GO:0042129	BP	GO:0042129	regulation of T cell proliferation	9/170	175/23328	5.73729e-06	0.000174414	0.000125998	H2-Ab1/H2-Aa/Syk/Tnfrsf13c/Cd24a/Ptpn6/Btla/Sdc4/Tmem131l	9
GO:0045637	BP	GO:0045637	regulation of myeloid cell differentiation	10/170	224/23328	6.06881e-06	0.000180688	0.00013053	Mef2c/Cd74/Fbn1/Lmo2/Zfp36l1/Zfp36/Fos/Jun/Lyn/Ptk2b	10
GO:1903708	BP	GO:1903708	positive regulation of hemopoiesis	10/170	224/23328	6.06881e-06	0.000180688	0.00013053	Cd74/H2-Aa/H2-DMa/Syk/Zfp36l1/Cd83/Fos/Hsp90aa1/Jun/Malt1	10
GO:0001782	BP	GO:0001782	B cell homeostasis	5/170	37/23328	6.99279e-06	0.000203992	0.000147365	Mef2c/Cd74/Tnfrsf13c/Tnfrsf13b/Lyn	5
GO:0002920	BP	GO:0002920	regulation of humoral immune response	5/170	37/23328	6.99279e-06	0.000203992	0.000147365	Fcer2a/Cd55/H2-DMa/Cd37/Ptpn6	5
GO:0032868	BP	GO:0032868	response to insulin	10/170	235/23328	9.24138e-06	0.000266891	0.000192804	Mzb1/Sorl1/Zfp36l1/Srsf5/Prkcb/Parp1/Phip/Grb2/Snx5/Pten	10
GO:0045582	BP	GO:0045582	positive regulation of T cell differentiation	7/170	102/23328	9.95635e-06	0.000284693	0.000205664	Cd74/H2-Aa/H2-DMa/Syk/Cd83/Hsp90aa1/Malt1	7
GO:0046635	BP	GO:0046635	positive regulation of alpha-beta T cell activation	6/170	68/23328	1.03245e-05	0.000292325	0.000211178	H2-Ab1/Syk/Cd24a/Cd83/Malt1/Hsph1	6
GO:0033627	BP	GO:0033627	cell adhesion mediated by integrin	6/170	69/23328	1.124e-05	0.000315157	0.000227672	Syk/Swap70/Fbn1/Cd24a/Ptpn6/Lyn	6
GO:0010631	BP	GO:0010631	epithelial cell migration	11/170	295/23328	1.14374e-05	0.000317609	0.000229443	Mef2c/Sparc/Dcn/Ctsh/Jun/Ptp4a3/Klf4/Rhob/Ptk2b/Pten/Pecam1	11
GO:0002577	BP	GO:0002577	regulation of antigen processing and presentation	4/170	20/23328	1.20404e-05	0.000325209	0.000234934	H2-Ab1/Cd74/H2-Ob/H2-Oa	4
GO:0030889	BP	GO:0030889	negative regulation of B cell proliferation	4/170	20/23328	1.20404e-05	0.000325209	0.000234934	Cd24a/Btla/Tnfrsf13b/Lyn	4
GO:0046634	BP	GO:0046634	regulation of alpha-beta T cell activation	7/170	105/23328	1.20489e-05	0.000325209	0.000234934	H2-Ab1/Syk/Cd24a/Cd83/Btla/Malt1/Hsph1	7
GO:0090132	BP	GO:0090132	epithelium migration	11/170	297/23328	1.21825e-05	0.000325769	0.000235339	Mef2c/Sparc/Dcn/Ctsh/Jun/Ptp4a3/Klf4/Rhob/Ptk2b/Pten/Pecam1	11
GO:1901342	BP	GO:1901342	regulation of vasculature development	12/170	356/23328	1.25338e-05	0.000332088	0.000239903	Cxcr4/Sparc/Dcn/Btg1/Cybb/Ctsh/Klf2/Prkcb/Tcf4/Klf4/Rhob/Ptk2b	12
GO:0090130	BP	GO:0090130	tissue migration	11/170	299/23328	1.29694e-05	0.000340507	0.000245985	Mef2c/Sparc/Dcn/Ctsh/Jun/Ptp4a3/Klf4/Rhob/Ptk2b/Pten/Pecam1	11
GO:0006909	BP	GO:0006909	phagocytosis	12/170	358/23328	1.32525e-05	0.000344803	0.000249088	Ighd/Iglc2/Ighm/Igkc/Gsn/Iglc3/Syk/Iglc1/Irf8/Stap1/Pten/Pecam1	12
GO:0043405	BP	GO:0043405	regulation of MAP kinase activity	11/170	301/23328	1.38002e-05	0.000355847	0.000257067	Ighm/Cd74/Syk/Igfbp6/Cd24a/Ptpn6/Sorl1/Dusp2/Iqgap1/Lyn/Ptk2b	11
GO:0048771	BP	GO:0048771	tissue remodeling	9/170	196/23328	1.42891e-05	0.000364751	0.000263499	Mef2c/Syk/Cd38/Cd24a/Igfbp5/Ppp3ca/Ctss/Klf6/Ptk2b	9
GO:0002440	BP	GO:0002440	production of molecular mediator of immune response	12/170	361/23328	1.43981e-05	0.000364751	0.000263499	Ighd/Ighm/H2-Ab1/Cd74/Cd22/Pou2f2/Vpreb3/Mzb1/Swap70/Cd37/Siglecg/Malt1	12
GO:0002822	BP	GO:0002822	regulation of adaptive immune response based on somatic recombination of immune receptors built from immunoglobulin superfamily domains	9/170	197/23328	1.48807e-05	0.000373699	0.000269964	Fcer2a/Mef2c/H2-Ab1/Cd55/H2-DMa/Tnfrsf13c/Cd24a/Ptpn6/Malt1	9
GO:2000106	BP	GO:2000106	regulation of leukocyte apoptotic process	7/170	110/23328	1.63401e-05	0.000406812	0.000293884	Mef2c/Fcmr/Cd74/Cd24a/Tsc22d3/Lyn/Pten	7
GO:0033628	BP	GO:0033628	regulation of cell adhesion mediated by integrin	5/170	44/23328	1.6719e-05	0.000412688	0.000298129	Syk/Swap70/Cd24a/Ptpn6/Lyn	5
GO:0070372	BP	GO:0070372	regulation of ERK1 and ERK2 cascade	11/170	308/23328	1.70828e-05	0.000418094	0.000302035	Cd74/Syk/Fn1/Ptpn6/Camk2d/Jun/Lyn/Gpr183/Klf4/Ptk2b/Pten	11
GO:0032869	BP	GO:0032869	cellular response to insulin stimulus	9/170	201/23328	1.74604e-05	0.000423744	0.000306116	Mzb1/Sorl1/Zfp36l1/Prkcb/Parp1/Phip/Grb2/Snx5/Pten	9
GO:1903707	BP	GO:1903707	negative regulation of hemopoiesis	8/170	157/23328	2.05082e-05	0.000492148	0.000355532	Cd74/Fbn1/Lmo2/Zfp36l1/Zfp36/Lyn/Tmem131l/Ptk2b	8
GO:2000379	BP	GO:2000379	positive regulation of reactive oxygen species metabolic process	7/170	114/23328	2.06198e-05	0.000492148	0.000355532	Hvcn1/Syk/Klf2/Hsp90aa1/Klf4/Grb2/Ptk2b	7
GO:0071277	BP	GO:0071277	cellular response to calcium ion	6/170	77/23328	2.11874e-05	0.00050155	0.000362324	Mef2c/Fosb/Fos/Jun/Fus/Iqgap1	6
GO:0045860	BP	GO:0045860	positive regulation of protein kinase activity	13/170	440/23328	2.18476e-05	0.000512974	0.000370577	Ighm/Cd74/Syk/Igfbp6/Fbn1/Cd24a/Stap1/Hsp90aa1/Iqgap1/Sdc4/Malt1/Ptk2b/Hsph1	13
GO:0002700	BP	GO:0002700	regulation of production of molecular mediator of immune response	8/170	159/23328	2.24683e-05	0.000523294	0.000378032	Ighm/Cd74/Cd22/Vpreb3/Mzb1/Cd37/Siglecg/Malt1	8
GO:0070228	BP	GO:0070228	regulation of lymphocyte apoptotic process	6/170	78/23328	2.28156e-05	0.000524977	0.000379248	Fcmr/Cd74/Cd24a/Tsc22d3/Lyn/Pten	6
GO:0071900	BP	GO:0071900	regulation of protein serine/threonine kinase activity	13/170	442/23328	2.29041e-05	0.000524977	0.000379248	Ighm/Cd74/Syk/Igfbp6/Cd24a/Ptpn6/Pkig/Sorl1/Dusp2/Iqgap1/Lyn/Ptk2b/Pten	13
GO:0002377	BP	GO:0002377	immunoglobulin production	10/170	262/23328	2.36507e-05	0.000537822	0.000388527	Ighd/Ighm/H2-Ab1/Cd22/Pou2f2/Vpreb3/Mzb1/Swap70/Cd37/Siglecg	10
GO:0045621	BP	GO:0045621	positive regulation of lymphocyte differentiation	7/170	117/23328	2.44032e-05	0.000549459	0.000396934	Cd74/H2-Aa/H2-DMa/Syk/Cd83/Hsp90aa1/Malt1	7
GO:0002637	BP	GO:0002637	regulation of immunoglobulin production	6/170	79/23328	2.4543e-05	0.000549459	0.000396934	Ighm/Cd22/Vpreb3/Mzb1/Cd37/Siglecg	6
GO:0043542	BP	GO:0043542	endothelial cell migration	9/170	212/23328	2.65993e-05	0.000590914	0.000426881	Mef2c/Sparc/Dcn/Ptp4a3/Klf4/Rhob/Ptk2b/Pten/Pecam1	9
GO:0001819	BP	GO:0001819	positive regulation of cytokine production	13/170	449/23328	2.69631e-05	0.000594423	0.000429416	Cd74/Pou2f2/Postn/Syk/Tnfrsf13c/Irf8/Pou2af1/Unc93b1/Sorl1/Cd83/Lum/Atf4/Malt1	13
GO:0008154	BP	GO:0008154	actin polymerization or depolymerization	9/170	215/23328	2.97018e-05	0.000649839	0.000469449	Gsn/Swap70/Fchsd2/Mtss1/Arpc5l/Grb2/Ptk2b/Tmod3/Pecam1	9
GO:0046631	BP	GO:0046631	alpha-beta T cell activation	8/170	166/23328	3.06119e-05	0.000664716	0.000480197	H2-Ab1/Syk/Cd24a/Cd83/Btla/Gpr183/Malt1/Hsph1	8
GO:0110053	BP	GO:0110053	regulation of actin filament organization	10/170	273/23328	3.35586e-05	0.000723262	0.000522491	Gsn/Swap70/Fchsd2/Sdc4/Mtss1/Arpc5l/Grb2/Ptk2b/Tmod3/Pecam1	10
GO:0010038	BP	GO:0010038	response to metal ion	10/170	274/23328	3.46137e-05	0.000740476	0.000534926	Mef2c/Hvcn1/Gsn/Fn1/Fosb/Ppp3ca/Fos/Jun/Fus/Iqgap1	10
GO:0043500	BP	GO:0043500	muscle adaptation	7/170	124/23328	3.5494e-05	0.000749496	0.000541442	Mef2c/Gsn/Igfbp5/Ppp3ca/Camk2d/Parp1/Klf4	7
GO:0002573	BP	GO:0002573	myeloid leukocyte differentiation	9/170	220/23328	3.55543e-05	0.000749496	0.000541442	Mef2c/Cd74/Spib/Fbn1/Zfp36l1/Fos/Jun/Lyn/Gpr183	9
GO:0014910	BP	GO:0014910	regulation of smooth muscle cell migration	6/170	85/23328	3.72507e-05	0.000779565	0.000563164	Mef2c/Postn/Sorl1/Igfbp5/Camk2d/Iqgap1	6
GO:0048305	BP	GO:0048305	immunoglobulin secretion	4/170	27/23328	4.19115e-05	0.000870795	0.00062907	Cd22/Pou2f2/Vpreb3/Siglecg	4
GO:0051495	BP	GO:0051495	positive regulation of cytoskeleton organization	9/170	225/23328	4.23555e-05	0.000873734	0.000631193	Gsn/Swap70/Fchsd2/Stap1/Sdc4/Mtss1/Arpc5l/Grb2/Ptk2b	9
GO:0051592	BP	GO:0051592	response to calcium ion	7/170	128/23328	4.34993e-05	0.000890736	0.000643475	Mef2c/Fosb/Ppp3ca/Fos/Jun/Fus/Iqgap1	7
GO:0002634	BP	GO:0002634	regulation of germinal center formation	3/170	10/23328	4.39438e-05	0.000890736	0.000643475	Mef2c/H2-DMa/Tnfrsf13c	3
GO:0042326	BP	GO:0042326	negative regulation of phosphorylation	13/170	471/23328	4.4105e-05	0.000890736	0.000643475	Ptpn6/Pkig/Sorl1/Sh3bp5/Stap1/Dusp2/Jun/Lyn/Klf4/Pten/Pecam1/Hsph1/Birc3	13
GO:0002312	BP	GO:0002312	B cell activation involved in immune response	6/170	88/23328	4.53346e-05	0.000901911	0.000651548	Cd19/Pou2af1/Swap70/Cd180/Gpr183/Ptk2b	6
GO:0071241	BP	GO:0071241	cellular response to inorganic substance	9/170	227/23328	4.53682e-05	0.000901911	0.000651548	Mef2c/Hvcn1/Gsn/Fn1/Fosb/Fos/Jun/Fus/Iqgap1	9
GO:1904705	BP	GO:1904705	regulation of vascular associated smooth muscle cell proliferation	5/170	54/23328	4.59075e-05	0.000901911	0.000651548	Mef2c/Igfbp5/Camk2d/Jun/Pten	5
GO:1990874	BP	GO:1990874	vascular associated smooth muscle cell proliferation	5/170	54/23328	4.59075e-05	0.000901911	0.000651548	Mef2c/Igfbp5/Camk2d/Jun/Pten	5
GO:0002366	BP	GO:0002366	leukocyte activation involved in immune response	10/170	285/23328	4.82264e-05	0.000936092	0.000676241	Cd74/Syk/Cd19/Pou2af1/Swap70/Cd180/Lyn/Gpr183/Malt1/Ptk2b	10
GO:0030224	BP	GO:0030224	monocyte differentiation	4/170	28/23328	4.86197e-05	0.000936092	0.000676241	Mef2c/Cd74/Zfp36l1/Jun	4
GO:1903131	BP	GO:1903131	mononuclear cell differentiation	4/170	28/23328	4.86197e-05	0.000936092	0.000676241	Mef2c/Cd74/Zfp36l1/Jun	4
GO:0042060	BP	GO:0042060	wound healing	11/170	349/23328	5.34157e-05	0.00101657	0.000734379	Cxcr4/Col1a1/Col3a1/Syk/Fn1/Ptpn6/Col5a1/Sdc4/Lyn/Pten/Pecam1	11
GO:0032535	BP	GO:0032535	regulation of cellular component size	12/170	413/23328	5.35037e-05	0.00101657	0.000734379	Gsn/Bcl11a/Swap70/Fchsd2/Fn1/Hsp90aa1/Arpc5l/Grb2/Ptk2b/Tmod3/Pten/Pecam1	12
GO:0002263	BP	GO:0002263	cell activation involved in immune response	10/170	289/23328	5.41975e-05	0.00102302	0.00073904	Cd74/Syk/Cd19/Pou2af1/Swap70/Cd180/Lyn/Gpr183/Malt1/Ptk2b	10
GO:0014909	BP	GO:0014909	smooth muscle cell migration	6/170	92/23328	5.82369e-05	0.00109213	0.000788965	Mef2c/Postn/Sorl1/Igfbp5/Camk2d/Iqgap1	6
GO:0010632	BP	GO:0010632	regulation of epithelial cell migration	9/170	235/23328	5.92972e-05	0.00110484	0.000798146	Mef2c/Sparc/Dcn/Ctsh/Jun/Klf4/Rhob/Ptk2b/Pten	9
GO:0002923	BP	GO:0002923	regulation of humoral immune response mediated by circulating immunoglobulin	3/170	11/23328	6.00989e-05	0.00110551	0.000798633	Fcer2a/Cd55/Ptpn6	3
GO:0045647	BP	GO:0045647	negative regulation of erythrocyte differentiation	3/170	11/23328	6.00989e-05	0.00110551	0.000798633	Lmo2/Zfp36l1/Zfp36	3
GO:0051085	BP	GO:0051085	chaperone cofactor-dependent protein refolding	4/170	30/23328	6.43404e-05	0.00117605	0.000849585	Cd74/H2-DMa/H2-DMb2/Hsph1	4
GO:0071887	BP	GO:0071887	leukocyte apoptotic process	7/170	138/23328	7.01598e-05	0.00127435	0.000920601	Mef2c/Fcmr/Cd74/Cd24a/Tsc22d3/Lyn/Pten	7
GO:0030041	BP	GO:0030041	actin filament polymerization	8/170	187/23328	7.11516e-05	0.00128429	0.00092778	Gsn/Fchsd2/Mtss1/Arpc5l/Grb2/Ptk2b/Tmod3/Pecam1	8
GO:0046777	BP	GO:0046777	protein autophosphorylation	9/170	241/23328	7.19704e-05	0.001291	0.000932627	Syk/Clk1/Stk17b/Camk2d/Jun/Iqgap1/Lyn/Ptk2b/Csnk1g3	9
GO:0008064	BP	GO:0008064	regulation of actin polymerization or depolymerization	8/170	188/23328	7.3859e-05	0.00130169	0.000940355	Gsn/Swap70/Fchsd2/Arpc5l/Grb2/Ptk2b/Tmod3/Pecam1	8
GO:0045766	BP	GO:0045766	positive regulation of angiogenesis	8/170	188/23328	7.3859e-05	0.00130169	0.000940355	Cxcr4/Btg1/Cybb/Ctsh/Prkcb/Klf4/Rhob/Ptk2b	8
GO:0045638	BP	GO:0045638	negative regulation of myeloid cell differentiation	6/170	96/23328	7.3919e-05	0.00130169	0.000940355	Fbn1/Lmo2/Zfp36l1/Zfp36/Lyn/Ptk2b	6
GO:0030198	BP	GO:0030198	extracellular matrix organization	10/170	302/23328	7.81512e-05	0.00136788	0.00098817	Col1a2/Col1a1/Col3a1/Postn/Fn1/Dpt/Col5a1/Serpinh1/Lum/Ctss	10
GO:0043062	BP	GO:0043062	extracellular structure organization	10/170	303/23328	8.03175e-05	0.00139733	0.00100944	Col1a2/Col1a1/Col3a1/Postn/Fn1/Dpt/Col5a1/Serpinh1/Lum/Ctss	10
GO:0030832	BP	GO:0030832	regulation of actin filament length	8/170	191/23328	8.24994e-05	0.0014267	0.00103066	Gsn/Swap70/Fchsd2/Arpc5l/Grb2/Ptk2b/Tmod3/Pecam1	8
GO:0002902	BP	GO:0002902	regulation of B cell apoptotic process	4/170	32/23328	8.34721e-05	0.00143493	0.0010366	Cd74/Cd24a/Lyn/Pten	4
GO:0043502	BP	GO:0043502	regulation of muscle adaptation	6/170	99/23328	8.77545e-05	0.00149961	0.00108333	Mef2c/Igfbp5/Ppp3ca/Camk2d/Parp1/Klf4	6
GO:1902903	BP	GO:1902903	regulation of supramolecular fiber organization	11/170	370/23328	8.99171e-05	0.00152753	0.0011035	Mef2c/Gsn/Swap70/Fchsd2/Sdc4/Mtss1/Arpc5l/Grb2/Ptk2b/Tmod3/Pecam1	11
GO:0007015	BP	GO:0007015	actin filament organization	12/170	437/23328	9.14958e-05	0.00153628	0.00110982	Gsn/Swap70/Fchsd2/Arhgap17/Sdc4/Mtss1/Arpc5l/Rhob/Grb2/Ptk2b/Tmod3/Pecam1	12
GO:0007264	BP	GO:0007264	small GTPase mediated signal transduction	12/170	437/23328	9.14958e-05	0.00153628	0.00110982	Col1a2/Col3a1/Ralgps2/Arhgap17/Camk2d/Jun/Sipa1/Rhob/Dennd4a/Grb2/Itsn2/Pecam1	12
GO:0043254	BP	GO:0043254	regulation of protein-containing complex assembly	12/170	438/23328	9.34863e-05	0.00156063	0.00112741	Gsn/Syk/Fchsd2/Cd24a/Sorl1/Hsp90aa1/Parp1/Arpc5l/Grb2/Ptk2b/Tmod3/Pecam1	12
GO:0006911	BP	GO:0006911	phagocytosis, engulfment	8/170	197/23328	0.000102308	0.00169807	0.0012267	Ighd/Iglc2/Ighm/Igkc/Gsn/Iglc3/Iglc1/Stap1	8
GO:0070227	BP	GO:0070227	lymphocyte apoptotic process	6/170	102/23328	0.000103577	0.00170932	0.00123482	Fcmr/Cd74/Cd24a/Tsc22d3/Lyn/Pten	6
GO:0071375	BP	GO:0071375	cellular response to peptide hormone stimulus	9/170	253/23328	0.000104233	0.00171038	0.00123559	Mzb1/Sorl1/Zfp36l1/Prkcb/Parp1/Phip/Grb2/Snx5/Pten	9
GO:0034101	BP	GO:0034101	erythrocyte homeostasis	7/170	149/23328	0.000113563	0.0018431	0.00133147	Cd24a/Lmo2/Klf2/Zfp36l1/Zfp36/Lyn/Tmod3	7
GO:1902905	BP	GO:1902905	positive regulation of supramolecular fiber organization	8/170	200/23328	0.000113599	0.0018431	0.00133147	Gsn/Swap70/Fchsd2/Sdc4/Mtss1/Arpc5l/Grb2/Ptk2b	8
GO:0006458	BP	GO:0006458	'de novo' protein folding	4/170	35/23328	0.000119489	0.00191713	0.00138495	Cd74/H2-DMa/H2-DMb2/Hsph1	4
GO:0051084	BP	GO:0051084	'de novo' posttranslational protein folding	4/170	35/23328	0.000119489	0.00191713	0.00138495	Cd74/H2-DMa/H2-DMb2/Hsph1	4
GO:0002285	BP	GO:0002285	lymphocyte activation involved in immune response	8/170	203/23328	0.000125901	0.00200885	0.00145121	Cd74/Cd19/Pou2af1/Swap70/Cd180/Gpr183/Malt1/Ptk2b	8
GO:0001818	BP	GO:0001818	negative regulation of cytokine production	9/170	260/23328	0.000128113	0.00202181	0.00146057	Bank1/Cd24a/Ptpn6/Klf2/Cd83/Serpinb1a/Zfp36/Parp1/Klf4	9
GO:0014812	BP	GO:0014812	muscle cell migration	6/170	106/23328	0.000128113	0.00202181	0.00146057	Mef2c/Postn/Sorl1/Igfbp5/Camk2d/Iqgap1	6
GO:0002638	BP	GO:0002638	negative regulation of immunoglobulin production	3/170	14/23328	0.000130464	0.00204771	0.00147929	Cd22/Vpreb3/Siglecg	3
GO:0099024	BP	GO:0099024	plasma membrane invagination	8/170	206/23328	0.000139283	0.00216531	0.00156424	Ighd/Iglc2/Ighm/Igkc/Gsn/Iglc3/Iglc1/Stap1	8
GO:0002821	BP	GO:0002821	positive regulation of adaptive immune response	7/170	154/23328	0.000139455	0.00216531	0.00156424	Fcer2a/H2-Ab1/Cd74/H2-DMa/Tnfrsf13c/Cd24a/Malt1	7
GO:2000377	BP	GO:2000377	regulation of reactive oxygen species metabolic process	8/170	207/23328	0.000143997	0.00222386	0.00160654	Hvcn1/Syk/Klf2/Hsp90aa1/Klf4/Grb2/Ptk2b/Birc3	8
GO:0051271	BP	GO:0051271	negative regulation of cellular component movement	10/170	326/23328	0.00014626	0.0022468	0.00162311	Mef2c/Col3a1/Cd74/Dcn/Igfbp5/Stap1/Klf4/Rhob/Tmod3/Pten	10
GO:0071560	BP	GO:0071560	cellular response to transforming growth factor beta stimulus	8/170	208/23328	0.000148841	0.00226238	0.00163436	Col1a2/Mef2c/Col3a1/Fbn1/Zfp36l1/Fos/Parp1/Jun	8
GO:1904018	BP	GO:1904018	positive regulation of vasculature development	8/170	208/23328	0.000148841	0.00226238	0.00163436	Cxcr4/Btg1/Cybb/Ctsh/Prkcb/Klf4/Rhob/Ptk2b	8
GO:0007204	BP	GO:0007204	positive regulation of cytosolic calcium ion concentration	10/170	330/23328	0.00016145	0.0024412	0.00176354	Cxcr4/Ms4a1/Cd19/Swap70/Cd38/Cd24a/Ptpn6/Camk2d/Lyn/Ptk2b	10
GO:0032963	BP	GO:0032963	collagen metabolic process	6/170	111/23328	0.000165031	0.00248234	0.00179326	Col1a2/Col1a1/Fn1/Col5a1/Serpinh1/Ctss	6
GO:0071559	BP	GO:0071559	response to transforming growth factor beta	8/170	212/23328	0.000169581	0.00253757	0.00183316	Col1a2/Mef2c/Col3a1/Fbn1/Zfp36l1/Fos/Parp1/Jun	8
GO:0010324	BP	GO:0010324	membrane invagination	8/170	213/23328	0.000175122	0.0025936	0.00187364	Ighd/Iglc2/Ighm/Igkc/Gsn/Iglc3/Iglc1/Stap1	8
GO:0051651	BP	GO:0051651	maintenance of location in cell	8/170	213/23328	0.000175122	0.0025936	0.00187364	Gsn/Cd19/Ptpn6/Sorl1/Camk2d/Lyn/Chchd10/Ptk2b	8
GO:0007160	BP	GO:0007160	cell-matrix adhesion	8/170	214/23328	0.000180811	0.00266419	0.00192464	Col3a1/Postn/Fn1/Iqgap1/Sdc4/Ptk2b/Pten/Pecam1	8
GO:0010613	BP	GO:0010613	positive regulation of cardiac muscle hypertrophy	4/170	39/23328	0.000183492	0.00268997	0.00194326	Mef2c/Ppp3ca/Camk2d/Parp1	4
GO:0002699	BP	GO:0002699	positive regulation of immune effector process	9/170	273/23328	0.000184646	0.00269322	0.00194561	Fcer2a/Cd74/Syk/Mzb1/Cd37/Cd24a/Stap1/Lyn/Malt1	9
GO:0043434	BP	GO:0043434	response to peptide hormone	10/170	336/23328	0.000186718	0.00270976	0.00195755	Mzb1/Sorl1/Zfp36l1/Srsf5/Prkcb/Parp1/Phip/Grb2/Snx5/Pten	10
GO:0031214	BP	GO:0031214	biomineral tissue development	7/170	162/23328	0.000190683	0.00273976	0.00197923	Col1a2/Col1a1/Mef2c/Clec3b/Atf4/Mtss1/Ptk2b	7
GO:0110148	BP	GO:0110148	biomineralization	7/170	162/23328	0.000190683	0.00273976	0.00197923	Col1a2/Col1a1/Mef2c/Clec3b/Atf4/Mtss1/Ptk2b	7
GO:0002467	BP	GO:0002467	germinal center formation	3/170	16/23328	0.000198572	0.00279744	0.0020209	Mef2c/H2-DMa/Tnfrsf13c	3
GO:0045655	BP	GO:0045655	regulation of monocyte differentiation	3/170	16/23328	0.000198572	0.00279744	0.0020209	Cd74/Zfp36l1/Jun	3
GO:0072567	BP	GO:0072567	chemokine (C-X-C motif) ligand 2 production	3/170	16/23328	0.000198572	0.00279744	0.0020209	Cd74/Postn/Klf4	3
GO:2000341	BP	GO:2000341	regulation of chemokine (C-X-C motif) ligand 2 production	3/170	16/23328	0.000198572	0.00279744	0.0020209	Cd74/Postn/Klf4	3
GO:0006874	BP	GO:0006874	cellular calcium ion homeostasis	12/170	476/23328	0.000202494	0.00282839	0.00204325	Cxcr4/Ms4a1/Cd19/Swap70/Cd38/Cd24a/Ptpn6/Atf4/Prkcb/Camk2d/Lyn/Ptk2b	12
GO:0014742	BP	GO:0014742	positive regulation of muscle hypertrophy	4/170	40/23328	0.000202727	0.00282839	0.00204325	Mef2c/Ppp3ca/Camk2d/Parp1	4
GO:0030336	BP	GO:0030336	negative regulation of cell migration	9/170	278/23328	0.00021131	0.00293396	0.00211952	Mef2c/Col3a1/Cd74/Dcn/Igfbp5/Stap1/Klf4/Rhob/Pten	9
GO:0071901	BP	GO:0071901	negative regulation of protein serine/threonine kinase activity	6/170	117/23328	0.00021992	0.0030034	0.00216968	Ptpn6/Pkig/Sorl1/Dusp2/Lyn/Pten	6
GO:0006958	BP	GO:0006958	complement activation, classical pathway	7/170	166/23328	0.000221471	0.0030034	0.00216968	Ighd/Iglc2/Ighm/Igkc/Iglc3/Cd55/Iglc1	7
GO:0014743	BP	GO:0014743	regulation of muscle hypertrophy	5/170	75/23328	0.000221511	0.0030034	0.00216968	Mef2c/Igfbp5/Ppp3ca/Camk2d/Parp1	5
GO:0032642	BP	GO:0032642	regulation of chemokine production	5/170	75/23328	0.000221511	0.0030034	0.00216968	Cd74/Postn/Syk/Cd24a/Klf4	5
GO:0034109	BP	GO:0034109	homotypic cell-cell adhesion	5/170	75/23328	0.000221511	0.0030034	0.00216968	Syk/Fn1/Cd24a/Ptpn6/Lyn	5
GO:0052548	BP	GO:0052548	regulation of endopeptidase activity	10/170	346/23328	0.000236211	0.00318775	0.00230286	Fcmr/Gsn/Syk/Sorl1/Serpinh1/Serpinb1a/Lyn/Klf4/Malt1/Birc3	10
GO:0060759	BP	GO:0060759	regulation of response to cytokine stimulus	6/170	119/23328	0.000241104	0.00323864	0.00233962	Cxcr4/Cd74/Syk/Cd24a/Stap1/Klf4	6
GO:0050920	BP	GO:0050920	regulation of chemotaxis	8/170	224/23328	0.000246533	0.00329624	0.00238123	Cxcr4/Cd74/Swap70/Fn1/Stap1/Lyn/Gpr183/Ptk2b	8
GO:0030282	BP	GO:0030282	bone mineralization	6/170	120/23328	0.000252281	0.00335754	0.00242552	Col1a2/Mef2c/Clec3b/Atf4/Mtss1/Ptk2b	6
GO:0007265	BP	GO:0007265	Ras protein signal transduction	10/170	350/23328	0.000258877	0.00342953	0.00247752	Col1a2/Col3a1/Ralgps2/Arhgap17/Camk2d/Jun/Dennd4a/Grb2/Itsn2/Pecam1	10
GO:0030833	BP	GO:0030833	regulation of actin filament polymerization	7/170	171/23328	0.000265467	0.0034999	0.00252836	Gsn/Fchsd2/Arpc5l/Grb2/Ptk2b/Tmod3/Pecam1	7
GO:0001783	BP	GO:0001783	B cell apoptotic process	4/170	43/23328	0.000269143	0.0034999	0.00252836	Cd74/Cd24a/Lyn/Pten	4
GO:0038083	BP	GO:0038083	peptidyl-tyrosine autophosphorylation	4/170	43/23328	0.000269143	0.0034999	0.00252836	Syk/Iqgap1/Lyn/Ptk2b	4
GO:0032271	BP	GO:0032271	regulation of protein polymerization	8/170	227/23328	0.00026968	0.0034999	0.00252836	Gsn/Fchsd2/Hsp90aa1/Arpc5l/Grb2/Ptk2b/Tmod3/Pecam1	8
GO:0007517	BP	GO:0007517	muscle organ development	11/170	420/23328	0.000270249	0.0034999	0.00252836	Mef2c/Col3a1/Pax5/Serp1/Ly6e/Tsc22d3/Ppp3ca/Fos/Meg3/Mtss1/Pten	11
GO:0052547	BP	GO:0052547	regulation of peptidase activity	11/170	421/23328	0.000275775	0.00355553	0.00256854	Fcmr/Gsn/Syk/Sorl1/Serpinh1/Ctsh/Serpinb1a/Lyn/Klf4/Malt1/Birc3	11
GO:0055074	BP	GO:0055074	calcium ion homeostasis	12/170	493/23328	0.000278765	0.00357811	0.00258485	Cxcr4/Ms4a1/Cd19/Swap70/Cd38/Cd24a/Ptpn6/Atf4/Prkcb/Camk2d/Lyn/Ptk2b	12
GO:0032602	BP	GO:0032602	chemokine production	5/170	79/23328	0.000282559	0.00359484	0.00259695	Cd74/Postn/Syk/Cd24a/Klf4	5
GO:0051279	BP	GO:0051279	regulation of release of sequestered calcium ion into cytosol	5/170	79/23328	0.000282559	0.00359484	0.00259695	Cd19/Ptpn6/Camk2d/Lyn/Ptk2b	5
GO:0043409	BP	GO:0043409	negative regulation of MAPK cascade	7/170	173/23328	0.000284923	0.00360902	0.00260719	Ptpn6/Sorl1/Dusp2/Lyn/Klf4/Pten/Hsph1	7
GO:0008286	BP	GO:0008286	insulin receptor signaling pathway	6/170	123/23328	0.000288274	0.00363553	0.00262634	Mzb1/Sorl1/Prkcb/Phip/Grb2/Snx5	6
GO:2000146	BP	GO:2000146	negative regulation of cell motility	9/170	291/23328	0.000295981	0.0037165	0.00268483	Mef2c/Col3a1/Cd74/Dcn/Igfbp5/Stap1/Klf4/Rhob/Pten	9
GO:0001933	BP	GO:0001933	negative regulation of protein phosphorylation	11/170	425/23328	0.000298846	0.00373622	0.00269908	Ptpn6/Pkig/Sorl1/Sh3bp5/Dusp2/Jun/Lyn/Klf4/Pten/Pecam1/Hsph1	11
GO:0018209	BP	GO:0018209	peptidyl-serine modification	10/170	357/23328	0.00030293	0.00376203	0.00271772	Dcn/Syk/Clk1/Prkcb/Camk2d/Hsp90aa1/Parp1/Phip/Pten/Csnk1g3	10
GO:0072593	BP	GO:0072593	reactive oxygen species metabolic process	9/170	292/23328	0.000303515	0.00376203	0.00271772	Hvcn1/Syk/Cybb/Klf2/Hsp90aa1/Klf4/Grb2/Ptk2b/Birc3	9
GO:0051258	BP	GO:0051258	protein polymerization	9/170	293/23328	0.000311207	0.00384088	0.00277469	Gsn/Fchsd2/Hsp90aa1/Mtss1/Arpc5l/Grb2/Ptk2b/Tmod3/Pecam1	9
GO:0051604	BP	GO:0051604	protein maturation	9/170	294/23328	0.00031906	0.00392104	0.0028326	Fcmr/Gsn/Sorl1/Serpinh1/Ctsh/Clec3b/Parp1/Ctss/Birc3	9
GO:0031334	BP	GO:0031334	positive regulation of protein-containing complex assembly	8/170	235/23328	0.000340227	0.00416346	0.00300772	Gsn/Syk/Fchsd2/Cd24a/Hsp90aa1/Arpc5l/Grb2/Ptk2b	8
GO:1901653	BP	GO:1901653	cellular response to peptide	9/170	299/23328	0.000360825	0.00439689	0.00317635	Mzb1/Sorl1/Zfp36l1/Prkcb/Parp1/Phip/Grb2/Snx5/Pten	9
GO:0032273	BP	GO:0032273	positive regulation of protein polymerization	6/170	129/23328	0.000372292	0.00451757	0.00326353	Gsn/Fchsd2/Hsp90aa1/Arpc5l/Grb2/Ptk2b	6
GO:1900746	BP	GO:1900746	regulation of vascular endothelial growth factor signaling pathway	3/170	20/23328	0.000395663	0.00478107	0.00345389	Dcn/Tcf4/Ptp4a3	3
GO:0002761	BP	GO:0002761	regulation of myeloid leukocyte differentiation	6/170	131/23328	0.000404185	0.0048637	0.00351358	Cd74/Fbn1/Zfp36l1/Fos/Jun/Lyn	6
GO:0045429	BP	GO:0045429	positive regulation of nitric oxide biosynthetic process	4/170	48/23328	0.000412513	0.00492289	0.00355634	Klf2/Hsp90aa1/Klf4/Ptk2b	4
GO:0070527	BP	GO:0070527	platelet aggregation	4/170	48/23328	0.000412513	0.00492289	0.00355634	Syk/Fn1/Ptpn6/Lyn	4
GO:1903034	BP	GO:1903034	regulation of response to wounding	7/170	186/23328	0.000441122	0.00522234	0.00377266	Cxcr4/Syk/Siglecg/Cd24a/Lyn/Klf4/Pten	7
GO:0034103	BP	GO:0034103	regulation of tissue remodeling	5/170	87/23328	0.000442078	0.00522234	0.00377266	Syk/Cd38/Cd24a/Ppp3ca/Klf6	5
GO:0051480	BP	GO:0051480	regulation of cytosolic calcium ion concentration	10/170	375/23328	0.000445813	0.00522234	0.00377266	Cxcr4/Ms4a1/Cd19/Swap70/Cd38/Cd24a/Ptpn6/Camk2d/Lyn/Ptk2b	10
GO:0014888	BP	GO:0014888	striated muscle adaptation	4/170	49/23328	0.000446647	0.00522234	0.00377266	Mef2c/Gsn/Igfbp5/Ppp3ca	4
GO:1904407	BP	GO:1904407	positive regulation of nitric oxide metabolic process	4/170	49/23328	0.000446647	0.00522234	0.00377266	Klf2/Hsp90aa1/Klf4/Ptk2b	4
GO:0002262	BP	GO:0002262	myeloid cell homeostasis	7/170	187/23328	0.00045551	0.00528288	0.0038164	Cd24a/Lmo2/Klf2/Zfp36l1/Zfp36/Lyn/Tmod3	7
GO:0006956	BP	GO:0006956	complement activation	7/170	187/23328	0.00045551	0.00528288	0.0038164	Ighd/Iglc2/Ighm/Igkc/Iglc3/Cd55/Iglc1	7
GO:0033630	BP	GO:0033630	positive regulation of cell adhesion mediated by integrin	3/170	21/23328	0.000459142	0.00528288	0.0038164	Syk/Cd24a/Ptpn6	3
GO:0051023	BP	GO:0051023	regulation of immunoglobulin secretion	3/170	21/23328	0.000459142	0.00528288	0.0038164	Cd22/Vpreb3/Siglecg	3
GO:0032526	BP	GO:0032526	response to retinoic acid	5/170	88/23328	0.000465978	0.00534025	0.00385784	Mef2c/Ctsh/Lyn/Klf4/Ptk2b	5
GO:0032715	BP	GO:0032715	negative regulation of interleukin-6 production	4/170	50/23328	0.000482748	0.00548889	0.00396522	Bank1/Cd24a/Ptpn6/Klf2	4
GO:0045646	BP	GO:0045646	regulation of erythrocyte differentiation	4/170	50/23328	0.000482748	0.00548889	0.00396522	Lmo2/Zfp36l1/Zfp36/Lyn	4
GO:0034341	BP	GO:0034341	response to interferon-gamma	6/170	137/23328	0.000512818	0.00580791	0.00419569	H2-Ab1/Gsn/H2-Aa/H2-Eb1/Ciita/Irf8	6
GO:0007044	BP	GO:0007044	cell-substrate junction assembly	5/170	90/23328	0.000516684	0.00582884	0.0042108	Fn1/Iqgap1/Sdc4/Ptk2b/Pten	5
GO:0031663	BP	GO:0031663	lipopolysaccharide-mediated signaling pathway	4/170	51/23328	0.000520879	0.00585331	0.00422848	Cd180/Ly86/Lyn/Malt1	4
GO:1902547	BP	GO:1902547	regulation of cellular response to vascular endothelial growth factor stimulus	3/170	22/23328	0.000528801	0.00591929	0.00427614	Dcn/Tcf4/Ptp4a3	3
GO:0030218	BP	GO:0030218	erythrocyte differentiation	6/170	138/23328	0.000532939	0.00594258	0.00429297	Lmo2/Klf2/Zfp36l1/Zfp36/Lyn/Tmod3	6
GO:0010721	BP	GO:0010721	negative regulation of cell development	10/170	387/23328	0.000569221	0.00632273	0.0045676	Col3a1/Bcl11a/Postn/Cd38/Fbn1/Cd24a/Sorl1/Stap1/Ppp3ca/Pten	10
GO:0051235	BP	GO:0051235	maintenance of location	9/170	320/23328	0.000588665	0.0064888	0.00468756	Gsn/Cd19/Fbn1/Ptpn6/Sorl1/Camk2d/Lyn/Chchd10/Ptk2b	9
GO:0071216	BP	GO:0071216	cellular response to biotic stimulus	9/170	320/23328	0.000588665	0.0064888	0.00468756	Mef2c/Syk/Irf8/Cd180/Stap1/Zfp36/Ly86/Lyn/Malt1	9
GO:0150115	BP	GO:0150115	cell-substrate junction organization	5/170	93/23328	0.000600382	0.00656722	0.00474422	Fn1/Iqgap1/Sdc4/Ptk2b/Pten	5
GO:0048662	BP	GO:0048662	negative regulation of smooth muscle cell proliferation	4/170	53/23328	0.000603489	0.00656722	0.00474422	Mef2c/Igfbp5/Klf4/Pten	4
GO:0002313	BP	GO:0002313	mature B cell differentiation involved in immune response	3/170	23/23328	0.000604876	0.00656722	0.00474422	Pou2af1/Gpr183/Ptk2b	3
GO:0071276	BP	GO:0071276	cellular response to cadmium ion	3/170	23/23328	0.000604876	0.00656722	0.00474422	Gsn/Fos/Jun	3
GO:1990138	BP	GO:1990138	neuron projection extension	7/170	198/23328	0.000639909	0.00692156	0.0050002	Cxcr4/Bcl11a/Postn/Fn1/Hsp90aa1/Iqgap1/Itsn2	7
GO:0061077	BP	GO:0061077	chaperone-mediated protein folding	4/170	54/23328	0.000648095	0.00698395	0.00504527	Cd74/H2-DMa/H2-DMb2/Hsph1	4
GO:0051348	BP	GO:0051348	negative regulation of transferase activity	8/170	260/23328	0.000663227	0.00712045	0.00514387	Ptpn6/Pkig/Sorl1/Sh3bp5/Zfp36/Dusp2/Lyn/Pten	8
GO:0040013	BP	GO:0040013	negative regulation of locomotion	9/170	326/23328	0.00067195	0.00718737	0.00519222	Mef2c/Col3a1/Cd74/Dcn/Igfbp5/Stap1/Klf4/Rhob/Pten	9
GO:0002703	BP	GO:0002703	regulation of leukocyte mediated immunity	8/170	261/23328	0.000680029	0.00724695	0.00523526	Fcer2a/Cd55/Syk/Cd24a/Ptpn6/Stap1/Lyn/Malt1	8
GO:0060537	BP	GO:0060537	muscle tissue development	11/170	470/23328	0.000691835	0.00734016	0.0053026	Mef2c/Col3a1/Pax5/Ly6e/Igfbp5/Tsc22d3/Ppp3ca/Fos/Meg3/Camk2d/Pten	11
GO:0030838	BP	GO:0030838	positive regulation of actin filament polymerization	5/170	96/23328	0.000693859	0.00734016	0.0053026	Gsn/Fchsd2/Arpc5l/Grb2/Ptk2b	5
GO:0050792	BP	GO:0050792	regulation of viral process	7/170	201/23328	0.000699287	0.00737059	0.00532457	Cxcr4/Cd74/Gsn/Zfp36/Apobec3/Jun/Ilf3	7
GO:0045666	BP	GO:0045666	positive regulation of neuron differentiation	11/170	472/23328	0.00071631	0.00752256	0.00543436	Cxcr4/Mef2c/Bcl11a/Fn1/Cd24a/Tcf4/Iqgap1/Lyn/Itsn2/Ptk2b/Pten	11
GO:1901652	BP	GO:1901652	response to peptide	10/170	400/23328	0.000733588	0.0076761	0.00554528	Mzb1/Sorl1/Zfp36l1/Srsf5/Prkcb/Parp1/Phip/Grb2/Snx5/Pten	10
GO:0002824	BP	GO:0002824	positive regulation of adaptive immune response based on somatic recombination of immune receptors built from immunoglobulin superfamily domains	6/170	147/23328	0.000742963	0.00774613	0.00559587	Fcer2a/H2-Ab1/H2-DMa/Tnfrsf13c/Cd24a/Malt1	6
GO:0043567	BP	GO:0043567	regulation of insulin-like growth factor receptor signaling pathway	3/170	25/23328	0.000777196	0.00801622	0.00579099	Igfbp6/Igfbp5/Phip	3
GO:1904738	BP	GO:1904738	vascular associated smooth muscle cell migration	3/170	25/23328	0.000777196	0.00801622	0.00579099	Mef2c/Igfbp5/Iqgap1	3
GO:1904752	BP	GO:1904752	regulation of vascular associated smooth muscle cell migration	3/170	25/23328	0.000777196	0.00801622	0.00579099	Mef2c/Igfbp5/Iqgap1	3
GO:0048588	BP	GO:0048588	developmental cell growth	8/170	267/23328	0.000788198	0.00810077	0.00585206	Cxcr4/Bcl11a/Postn/Fn1/Camk2d/Hsp90aa1/Iqgap1/Itsn2	8
GO:0071692	BP	GO:0071692	protein localization to extracellular region	11/170	478/23328	0.000794101	0.00812207	0.00586746	Cd22/Pou2f2/Syk/Vpreb3/Serp1/Siglecg/Cd38/Fbn1/Sorl1/Ppp3ca/Lyn	11
GO:0032964	BP	GO:0032964	collagen biosynthetic process	4/170	57/23328	0.000795896	0.00812207	0.00586746	Col1a1/Fn1/Col5a1/Serpinh1	4
GO:0002791	BP	GO:0002791	regulation of peptide secretion	10/170	406/23328	0.000821684	0.00835572	0.00603624	Cd74/Cd22/Syk/Vpreb3/Serp1/Siglecg/Cd38/Sorl1/Ppp3ca/Lyn	10
GO:0006469	BP	GO:0006469	negative regulation of protein kinase activity	7/170	207/23328	0.000831117	0.00842199	0.00608411	Ptpn6/Pkig/Sorl1/Sh3bp5/Dusp2/Lyn/Pten	7
GO:0003012	BP	GO:0003012	muscle system process	10/170	408/23328	0.000852916	0.0086024	0.00621444	Cxcr4/Mef2c/Gsn/Cd38/Igfbp5/Ppp3ca/Camk2d/Parp1/Klf4/Tmod3	10
GO:0001666	BP	GO:0001666	response to hypoxia	7/170	208/23328	0.000854878	0.0086024	0.00621444	Cd38/Cd24a/Cybb/Zfp36l1/Prkcb/Camk2d/Pten	7
GO:0032755	BP	GO:0032755	positive regulation of interleukin-6 production	5/170	101/23328	0.000873302	0.00873281	0.00630866	Cd74/Pou2f2/Syk/Pou2af1/Unc93b1	5
GO:0033622	BP	GO:0033622	integrin activation	3/170	26/23328	0.000873886	0.00873281	0.00630866	Mzb1/Fn1/Cd24a	3
GO:0006910	BP	GO:0006910	phagocytosis, recognition	6/170	152/23328	0.000884468	0.00880808	0.00636303	Ighd/Iglc2/Ighm/Igkc/Iglc3/Iglc1	6
GO:0050848	BP	GO:0050848	regulation of calcium-mediated signaling	5/170	102/23328	0.000912979	0.00906076	0.00654557	Cd22/Syk/Siglecg/Cd24a/Ptk2b	5
GO:2001233	BP	GO:2001233	regulation of apoptotic signaling pathway	10/170	413/23328	0.000935291	0.00925041	0.00668258	Fcmr/Cd74/Gsn/Serinc3/Ctsh/Parp1/Phip/Chchd10/Pten/Hsph1	10
GO:0043588	BP	GO:0043588	skin development	8/170	275/23328	0.000953526	0.00934897	0.00675377	Col1a2/Col1a1/Col3a1/Scd1/Col5a1/Igfbp5/Zfp36l1/Zfp36	8
GO:0010522	BP	GO:0010522	regulation of calcium ion transport into cytosol	5/170	103/23328	0.000953981	0.00934897	0.00675377	Cd19/Ptpn6/Camk2d/Lyn/Ptk2b	5
GO:0034765	BP	GO:0034765	regulation of ion transmembrane transport	11/170	489/23328	0.000954967	0.00934897	0.00675377	Mef2c/Hvcn1/Cd19/Ptpn6/Cybb/Camk2d/Lyn/Ctss/Klhl24/Ptk2b/Pten	11
GO:0018149	BP	GO:0018149	peptide cross-linking	3/170	27/23328	0.000977883	0.00954097	0.00689247	Col3a1/Dcn/Fn1	3
GO:0048525	BP	GO:0048525	negative regulation of viral process	5/170	104/23328	0.000996337	0.00968829	0.0069989	Gsn/Zfp36/Apobec3/Jun/Ilf3	5
GO:0010810	BP	GO:0010810	regulation of cell-substrate adhesion	7/170	214/23328	0.00100894	0.00974521	0.00704002	Col1a1/Postn/Fn1/Iqgap1/Sdc4/Ptk2b/Pten	7
GO:0019722	BP	GO:0019722	calcium-mediated signaling	7/170	214/23328	0.00100894	0.00974521	0.00704002	Cxcr4/Cd22/Syk/Siglecg/Cd24a/Ppp3ca/Ptk2b	7
GO:0032103	BP	GO:0032103	positive regulation of response to external stimulus	10/170	418/23328	0.00102409	0.0098586	0.00712194	Cxcr4/Cd74/Swap70/Fn1/Cd24a/Cd180/Stap1/Ly86/Ctss/Ptk2b	10
GO:0060402	BP	GO:0060402	calcium ion transport into cytosol	6/170	157/23328	0.00104589	0.010035	0.00724937	Ms4a1/Cd19/Ptpn6/Camk2d/Lyn/Ptk2b	6
GO:0014911	BP	GO:0014911	positive regulation of smooth muscle cell migration	4/170	62/23328	0.00109272	0.0104496	0.00754885	Postn/Igfbp5/Camk2d/Iqgap1	4
GO:0043903	BP	GO:0043903	regulation of symbiotic process	7/170	218/23328	0.00112323	0.0107059	0.00773403	Cxcr4/Cd74/Gsn/Zfp36/Apobec3/Jun/Ilf3	7
GO:0031589	BP	GO:0031589	cell-substrate adhesion	9/170	351/23328	0.00112921	0.0107169	0.00774198	Col1a1/Col3a1/Postn/Fn1/Iqgap1/Sdc4/Ptk2b/Pten/Pecam1	9
GO:0014897	BP	GO:0014897	striated muscle hypertrophy	5/170	107/23328	0.00113181	0.0107169	0.00774198	Mef2c/Igfbp5/Ppp3ca/Camk2d/Parp1	5
GO:0030595	BP	GO:0030595	leukocyte chemotaxis	7/170	219/23328	0.00115333	0.0108496	0.00783783	Cd74/Syk/Swap70/Stap1/Lyn/Gpr183/Ptk2b	7
GO:0097529	BP	GO:0097529	myeloid leukocyte migration	7/170	219/23328	0.00115333	0.0108496	0.00783783	Cd74/Syk/Swap70/Stap1/Lyn/Ptk2b/Pecam1	7
GO:1903428	BP	GO:1903428	positive regulation of reactive oxygen species biosynthetic process	4/170	63/23328	0.00116024	0.0108791	0.00785916	Klf2/Hsp90aa1/Klf4/Ptk2b	4
GO:0071222	BP	GO:0071222	cellular response to lipopolysaccharide	8/170	285/23328	0.00119811	0.0111979	0.00808942	Mef2c/Irf8/Cd180/Stap1/Zfp36/Ly86/Lyn/Malt1	8
GO:0001959	BP	GO:0001959	regulation of cytokine-mediated signaling pathway	5/170	109/23328	0.0012294	0.0113798	0.00822086	Cxcr4/Cd74/Syk/Cd24a/Stap1	5
GO:0014896	BP	GO:0014896	muscle hypertrophy	5/170	109/23328	0.0012294	0.0113798	0.00822086	Mef2c/Igfbp5/Ppp3ca/Camk2d/Parp1	5
GO:0051209	BP	GO:0051209	release of sequestered calcium ion into cytosol	5/170	109/23328	0.0012294	0.0113798	0.00822086	Cd19/Ptpn6/Camk2d/Lyn/Ptk2b	5
GO:0051283	BP	GO:0051283	negative regulation of sequestering of calcium ion	5/170	110/23328	0.00128046	0.0118146	0.00853497	Cd19/Ptpn6/Camk2d/Lyn/Ptk2b	5
GO:0034249	BP	GO:0034249	negative regulation of cellular amide metabolic process	6/170	164/23328	0.00130881	0.0119995	0.00866852	Bank1/Sorl1/Igfbp5/Zfp36l1/Zfp36/Ilf3	6
GO:0048015	BP	GO:0048015	phosphatidylinositol-mediated signaling	6/170	164/23328	0.00130881	0.0119995	0.00866852	Gsn/Dcn/Ptpn6/Zfp36l1/Klf4/Pten	6
GO:0043552	BP	GO:0043552	positive regulation of phosphatidylinositol 3-kinase activity	3/170	30/23328	0.00133577	0.0122079	0.00881908	Cd19/Lyn/Ptk2b	3
GO:0050900	BP	GO:0050900	leukocyte migration	9/170	360/23328	0.00134531	0.0122563	0.00885405	Cd74/Syk/Swap70/Cd24a/Stap1/Lyn/Gpr183/Ptk2b/Pecam1	9
GO:0048660	BP	GO:0048660	regulation of smooth muscle cell proliferation	6/170	165/23328	0.00135014	0.0122617	0.00885794	Mef2c/Igfbp5/Camk2d/Jun/Klf4/Pten	6
GO:1904062	BP	GO:1904062	regulation of cation transmembrane transport	9/170	361/23328	0.00137125	0.0124143	0.00896819	Mef2c/Cd19/Ptpn6/Camk2d/Lyn/Ctss/Klhl24/Ptk2b/Pten	9
GO:0043406	BP	GO:0043406	positive regulation of MAP kinase activity	7/170	226/23328	0.00138219	0.0124423	0.00898845	Ighm/Cd74/Syk/Igfbp6/Cd24a/Iqgap1/Ptk2b	7
GO:0007009	BP	GO:0007009	plasma membrane organization	5/170	112/23328	0.00138727	0.0124423	0.00898845	Cxcr4/Gsn/Col5a1/Mtss1/Pten	5
GO:0051282	BP	GO:0051282	regulation of sequestering of calcium ion	5/170	112/23328	0.00138727	0.0124423	0.00898845	Cd19/Ptpn6/Camk2d/Lyn/Ptk2b	5
GO:0010594	BP	GO:0010594	regulation of endothelial cell migration	6/170	166/23328	0.00139247	0.0124503	0.0089942	Mef2c/Sparc/Dcn/Klf4/Rhob/Ptk2b	6
GO:0033673	BP	GO:0033673	negative regulation of kinase activity	7/170	227/23328	0.00141759	0.0126358	0.00912818	Ptpn6/Pkig/Sorl1/Sh3bp5/Dusp2/Lyn/Pten	7
GO:0034504	BP	GO:0034504	protein localization to nucleus	8/170	293/23328	0.0014278	0.0126876	0.00916564	Col1a1/Syk/Pkig/Ppp3ca/Hsp90aa1/Parp1/Phip/Chchd10	8
GO:0048017	BP	GO:0048017	inositol lipid-mediated signaling	6/170	167/23328	0.0014358	0.0127196	0.00918874	Gsn/Dcn/Ptpn6/Zfp36l1/Klf4/Pten	6
GO:0051208	BP	GO:0051208	sequestering of calcium ion	5/170	113/23328	0.00144307	0.0127357	0.0092004	Cd19/Ptpn6/Camk2d/Lyn/Ptk2b	5
GO:0050673	BP	GO:0050673	epithelial cell proliferation	10/170	438/23328	0.00145123	0.0127357	0.0092004	Mef2c/Sparc/Igfbp5/Zfp36l1/Serpinb1a/Zfp36/Pold4/Jun/Mtss1/Pten	10
GO:0071214	BP	GO:0071214	cellular response to abiotic stimulus	8/170	294/23328	0.00145881	0.0127357	0.0092004	Col1a1/Hvcn1/Zfp36l1/Parp1/Sipa1/Rhob/Grb2/Pten	8
GO:0104004	BP	GO:0104004	cellular response to environmental stimulus	8/170	294/23328	0.00145881	0.0127357	0.0092004	Col1a1/Hvcn1/Zfp36l1/Parp1/Sipa1/Rhob/Grb2/Pten	8
GO:0070613	BP	GO:0070613	regulation of protein processing	4/170	67/23328	0.00145967	0.0127357	0.0092004	Fcmr/Gsn/Clec3b/Birc3	4
GO:0050708	BP	GO:0050708	regulation of protein secretion	9/170	365/23328	0.00147907	0.0128661	0.00929458	Cd22/Syk/Vpreb3/Serp1/Siglecg/Cd38/Sorl1/Ppp3ca/Lyn	9
GO:0071219	BP	GO:0071219	cellular response to molecule of bacterial origin	8/170	295/23328	0.00149036	0.012888	0.00931037	Mef2c/Irf8/Cd180/Stap1/Zfp36/Ly86/Lyn/Malt1	8
GO:0016485	BP	GO:0016485	protein processing	7/170	229/23328	0.0014905	0.012888	0.00931037	Fcmr/Gsn/Ctsh/Clec3b/Parp1/Ctss/Birc3	7
GO:0007179	BP	GO:0007179	transforming growth factor beta receptor signaling pathway	6/170	169/23328	0.00152554	0.0130735	0.00944438	Col1a2/Col3a1/Fbn1/Fos/Parp1/Jun	6
GO:0051170	BP	GO:0051170	import into nucleus	6/170	169/23328	0.00152554	0.0130735	0.00944438	Syk/Pkig/Ppp3ca/Hsp90aa1/Bach2/Phip	6
GO:1904950	BP	GO:1904950	negative regulation of establishment of protein localization	6/170	169/23328	0.00152554	0.0130735	0.00944438	Cd22/Vpreb3/Siglecg/Pkig/Ppp3ca/Hsph1	6
GO:0002763	BP	GO:0002763	positive regulation of myeloid leukocyte differentiation	4/170	68/23328	0.00154219	0.013177	0.0095192	Cd74/Zfp36l1/Fos/Jun	4
GO:0007178	BP	GO:0007178	transmembrane receptor protein serine/threonine kinase signaling pathway	9/170	368/23328	0.00156433	0.0133268	0.00962738	Col1a2/Col3a1/Fbn1/Fstl1/Sorl1/Fos/Meg3/Parp1/Jun	9
GO:0048659	BP	GO:0048659	smooth muscle cell proliferation	6/170	170/23328	0.00157198	0.0133526	0.00964602	Mef2c/Igfbp5/Camk2d/Jun/Klf4/Pten	6
GO:1903859	BP	GO:1903859	regulation of dendrite extension	3/170	32/23328	0.00161455	0.013674	0.0098782	Cxcr4/Bcl11a/Itsn2	3
GO:0002792	BP	GO:0002792	negative regulation of peptide secretion	5/170	116/23328	0.00162041	0.0136835	0.00988505	Cd74/Cd22/Vpreb3/Siglecg/Ppp3ca	5
GO:0045428	BP	GO:0045428	regulation of nitric oxide biosynthetic process	4/170	69/23328	0.0016279	0.0137066	0.00990178	Klf2/Hsp90aa1/Klf4/Ptk2b	4
GO:0036293	BP	GO:0036293	response to decreased oxygen levels	7/170	234/23328	0.00168564	0.0141515	0.0102232	Cd38/Cd24a/Cybb/Zfp36l1/Prkcb/Camk2d/Pten	7
GO:0002381	BP	GO:0002381	immunoglobulin production involved in immunoglobulin mediated immune response	4/170	70/23328	0.00171686	0.0143304	0.0103524	Ighm/H2-Ab1/Pou2f2/Swap70	4
GO:1903317	BP	GO:1903317	regulation of protein maturation	4/170	70/23328	0.00171686	0.0143304	0.0103524	Fcmr/Gsn/Clec3b/Birc3	4
GO:0060326	BP	GO:0060326	cell chemotaxis	8/170	303/23328	0.0017627	0.0146706	0.0105981	Cxcr4/Cd74/Syk/Swap70/Stap1/Lyn/Gpr183/Ptk2b	8
GO:0042391	BP	GO:0042391	regulation of membrane potential	10/170	450/23328	0.00177051	0.0146932	0.0106145	Mef2c/Dcn/Pxk/Ppp3ca/Camk2d/Parp1/Jun/Chchd10/Ptk2b/Pten	10
GO:0007492	BP	GO:0007492	endoderm development	4/170	71/23328	0.00180915	0.0149194	0.0107779	Fn1/Col5a1/Zfp36l1/Dusp2	4
GO:0043407	BP	GO:0043407	negative regulation of MAP kinase activity	4/170	71/23328	0.00180915	0.0149194	0.0107779	Ptpn6/Sorl1/Dusp2/Lyn	4
GO:0001952	BP	GO:0001952	regulation of cell-matrix adhesion	5/170	119/23328	0.00181326	0.0149194	0.0107779	Postn/Iqgap1/Sdc4/Ptk2b/Pten	5
GO:0010611	BP	GO:0010611	regulation of cardiac muscle hypertrophy	4/170	72/23328	0.00190482	0.0155839	0.011258	Mef2c/Ppp3ca/Camk2d/Parp1	4
GO:0010633	BP	GO:0010633	negative regulation of epithelial cell migration	4/170	72/23328	0.00190482	0.0155839	0.011258	Mef2c/Dcn/Klf4/Pten	4
GO:0090218	BP	GO:0090218	positive regulation of lipid kinase activity	3/170	34/23328	0.00192722	0.0156397	0.0112982	Cd19/Lyn/Ptk2b	3
GO:2000108	BP	GO:2000108	positive regulation of leukocyte apoptotic process	3/170	34/23328	0.00192722	0.0156397	0.0112982	Mef2c/Cd24a/Lyn	3
GO:0060401	BP	GO:0060401	cytosolic calcium ion transport	6/170	177/23328	0.00192788	0.0156397	0.0112982	Ms4a1/Cd19/Ptpn6/Camk2d/Lyn/Ptk2b	6
GO:0002688	BP	GO:0002688	regulation of leukocyte chemotaxis	5/170	121/23328	0.00195084	0.0157816	0.0114008	Cd74/Swap70/Stap1/Lyn/Ptk2b	5
GO:0016525	BP	GO:0016525	negative regulation of angiogenesis	5/170	122/23328	0.00202242	0.016315	0.0117861	Sparc/Dcn/Klf2/Tcf4/Klf4	5
GO:0032147	BP	GO:0032147	activation of protein kinase activity	7/170	242/23328	0.00203859	0.0163995	0.0118472	Ighm/Cd74/Syk/Igfbp6/Fbn1/Malt1/Ptk2b	7
GO:0034110	BP	GO:0034110	regulation of homotypic cell-cell adhesion	3/170	35/23328	0.00209669	0.0167272	0.0120839	Syk/Cd24a/Lyn	3
GO:0046686	BP	GO:0046686	response to cadmium ion	3/170	35/23328	0.00209669	0.0167272	0.0120839	Gsn/Fos/Jun	3
GO:0060292	BP	GO:0060292	long-term synaptic depression	3/170	35/23328	0.00209669	0.0167272	0.0120839	Cd38/Ptk2b/Pten	3
GO:0045927	BP	GO:0045927	positive regulation of growth	8/170	312/23328	0.00211464	0.0168239	0.0121537	Cxcr4/Mef2c/Bcl11a/Serp1/Fn1/Cd38/Itsn2/Ptk2b	8
GO:0042742	BP	GO:0042742	defense response to bacterium	10/170	464/23328	0.00221262	0.0174955	0.0126389	Ighd/Iglc2/Ighm/Igkc/Iglc3/Scd1/Syk/Iglc1/Irf8/Rnase6	10
GO:0046626	BP	GO:0046626	regulation of insulin receptor signaling pathway	4/170	75/23328	0.00221277	0.0174955	0.0126389	Mzb1/Sorl1/Prkcb/Snx5	4
GO:0010951	BP	GO:0010951	negative regulation of endopeptidase activity	6/170	182/23328	0.00221723	0.0174955	0.0126389	Fcmr/Sorl1/Serpinh1/Serpinb1a/Klf4/Birc3	6
GO:1903409	BP	GO:1903409	reactive oxygen species biosynthetic process	5/170	125/23328	0.00224869	0.0176542	0.0127536	Cybb/Klf2/Hsp90aa1/Klf4/Ptk2b	5
GO:0002701	BP	GO:0002701	negative regulation of production of molecular mediator of immune response	3/170	36/23328	0.00227515	0.0176542	0.0127536	Cd22/Vpreb3/Siglecg	3
GO:0048009	BP	GO:0048009	insulin-like growth factor receptor signaling pathway	3/170	36/23328	0.00227515	0.0176542	0.0127536	Igfbp6/Igfbp5/Phip	3
GO:1904707	BP	GO:1904707	positive regulation of vascular associated smooth muscle cell proliferation	3/170	36/23328	0.00227515	0.0176542	0.0127536	Igfbp5/Camk2d/Jun	3
GO:2000171	BP	GO:2000171	negative regulation of dendrite development	3/170	36/23328	0.00227515	0.0176542	0.0127536	Bcl11a/Ppp3ca/Pten	3
GO:0002237	BP	GO:0002237	response to molecule of bacterial origin	9/170	389/23328	0.00227797	0.0176542	0.0127536	Mef2c/Irf8/Cd24a/Cd180/Stap1/Zfp36/Ly86/Lyn/Malt1	9
GO:0097341	BP	GO:0097341	zymogen inhibition	2/170	10/23328	0.00228625	0.0176542	0.0127536	Fcmr/Birc3	2
GO:1902959	BP	GO:1902959	regulation of aspartic-type endopeptidase activity involved in amyloid precursor protein catabolic process	2/170	10/23328	0.00228625	0.0176542	0.0127536	Sorl1/Lyn	2
GO:2000181	BP	GO:2000181	negative regulation of blood vessel morphogenesis	5/170	126/23328	0.00232805	0.0179291	0.0129521	Sparc/Dcn/Klf2/Tcf4/Klf4	5
GO:0071229	BP	GO:0071229	cellular response to acid chemical	6/170	185/23328	0.00240588	0.0184792	0.0133495	Col1a2/Col1a1/Col3a1/Klf2/Col6a1/Sipa1	6
GO:0009306	BP	GO:0009306	protein secretion	10/170	470/23328	0.00242747	0.0185146	0.0133751	Cd22/Pou2f2/Syk/Vpreb3/Serp1/Siglecg/Cd38/Sorl1/Ppp3ca/Lyn	10
GO:0006809	BP	GO:0006809	nitric oxide biosynthetic process	4/170	77/23328	0.00243614	0.0185146	0.0133751	Klf2/Hsp90aa1/Klf4/Ptk2b	4
GO:0045453	BP	GO:0045453	bone resorption	4/170	77/23328	0.00243614	0.0185146	0.0133751	Syk/Cd38/Ctss/Ptk2b	4
GO:2000573	BP	GO:2000573	positive regulation of DNA biosynthetic process	4/170	77/23328	0.00243614	0.0185146	0.0133751	Camk2d/Hsp90aa1/Klf4/Ptk2b	4
GO:0035592	BP	GO:0035592	establishment of protein localization to extracellular region	10/170	471/23328	0.00246486	0.0186837	0.0134973	Cd22/Pou2f2/Syk/Vpreb3/Serp1/Siglecg/Cd38/Sorl1/Ppp3ca/Lyn	10
GO:0001503	BP	GO:0001503	ossification	9/170	394/23328	0.00248116	0.0187581	0.013551	Col1a2/Col1a1/Mef2c/H3f3a/Igfbp5/Clec3b/Atf4/Mtss1/Ptk2b	9
GO:0014065	BP	GO:0014065	phosphatidylinositol 3-kinase signaling	5/170	129/23328	0.00257836	0.019442	0.0140451	Dcn/Ptpn6/Zfp36l1/Klf4/Pten	5
GO:0001706	BP	GO:0001706	endoderm formation	3/170	38/23328	0.00265965	0.0197966	0.0143012	Fn1/Col5a1/Dusp2	3
GO:0010661	BP	GO:0010661	positive regulation of muscle cell apoptotic process	3/170	38/23328	0.00265965	0.0197966	0.0143012	Atf4/Camk2d/Pten	3
GO:0038084	BP	GO:0038084	vascular endothelial growth factor signaling pathway	3/170	38/23328	0.00265965	0.0197966	0.0143012	Dcn/Tcf4/Ptp4a3	3
GO:0043267	BP	GO:0043267	negative regulation of potassium ion transport	3/170	38/23328	0.00265965	0.0197966	0.0143012	Atf4/Ptk2b/Pten	3
GO:0046640	BP	GO:0046640	regulation of alpha-beta T cell proliferation	3/170	38/23328	0.00265965	0.0197966	0.0143012	Syk/Cd24a/Btla	3
GO:0002579	BP	GO:0002579	positive regulation of antigen processing and presentation	2/170	11/23328	0.00278095	0.0204361	0.0147632	H2-Ab1/Cd74	2
GO:0043568	BP	GO:0043568	positive regulation of insulin-like growth factor receptor signaling pathway	2/170	11/23328	0.00278095	0.0204361	0.0147632	Igfbp5/Phip	2
GO:0051901	BP	GO:0051901	positive regulation of mitochondrial depolarization	2/170	11/23328	0.00278095	0.0204361	0.0147632	Dcn/Parp1	2
GO:0072102	BP	GO:0072102	glomerulus morphogenesis	2/170	11/23328	0.00278095	0.0204361	0.0147632	Mef2c/Mtss1	2
GO:1905245	BP	GO:1905245	regulation of aspartic-type peptidase activity	2/170	11/23328	0.00278095	0.0204361	0.0147632	Sorl1/Lyn	2
GO:0048041	BP	GO:0048041	focal adhesion assembly	4/170	80/23328	0.00279954	0.0205205	0.0148242	Iqgap1/Sdc4/Ptk2b/Pten	4
GO:0032735	BP	GO:0032735	positive regulation of interleukin-12 production	3/170	39/23328	0.002866	0.0209015	0.0150994	Syk/Irf8/Unc93b1	3
GO:0042554	BP	GO:0042554	superoxide anion generation	3/170	39/23328	0.002866	0.0209015	0.0150994	Hvcn1/Syk/Cybb	3
GO:0046209	BP	GO:0046209	nitric oxide metabolic process	4/170	81/23328	0.00292847	0.0213034	0.0153897	Klf2/Hsp90aa1/Klf4/Ptk2b	4
GO:0018105	BP	GO:0018105	peptidyl-serine phosphorylation	8/170	331/23328	0.00303858	0.0220113	0.0159012	Syk/Clk1/Prkcb/Camk2d/Hsp90aa1/Phip/Pten/Csnk1g3	8
GO:0042493	BP	GO:0042493	response to drug	7/170	260/23328	0.00304104	0.0220113	0.0159012	Mef2c/Cd38/Cybb/Ppp3ca/Fos/Prkcb/Jun	7
GO:0034105	BP	GO:0034105	positive regulation of tissue remodeling	3/170	40/23328	0.00308194	0.0221961	0.0160347	Syk/Ppp3ca/Klf6	3
GO:0043551	BP	GO:0043551	regulation of phosphatidylinositol 3-kinase activity	3/170	40/23328	0.00308194	0.0221961	0.0160347	Cd19/Lyn/Ptk2b	3
GO:0030168	BP	GO:0030168	platelet activation	4/170	83/23328	0.00319842	0.0228358	0.0164968	Syk/Fn1/Ptpn6/Lyn	4
GO:0051899	BP	GO:0051899	membrane depolarization	4/170	83/23328	0.00319842	0.0228358	0.0164968	Dcn/Camk2d/Parp1/Jun	4
GO:0007519	BP	GO:0007519	skeletal muscle tissue development	6/170	196/23328	0.00320239	0.0228358	0.0164968	Mef2c/Pax5/Tsc22d3/Ppp3ca/Fos/Meg3	6
GO:0043491	BP	GO:0043491	protein kinase B signaling	6/170	196/23328	0.00320239	0.0228358	0.0164968	Bank1/Igfbp5/Zfp36l1/Hsp90aa1/Klf4/Pten	6
GO:0034248	BP	GO:0034248	regulation of cellular amide metabolic process	9/170	410/23328	0.0032299	0.0229736	0.0165963	Bank1/Serp1/Sorl1/Igfbp5/Zfp36l1/Zfp36/Ptk2b/Mif4gd/Ilf3	9
GO:0097553	BP	GO:0097553	calcium ion transmembrane import into cytosol	5/170	136/23328	0.00323762	0.0229736	0.0165963	Cd19/Ptpn6/Camk2d/Lyn/Ptk2b	5
GO:0071364	BP	GO:0071364	cellular response to epidermal growth factor stimulus	3/170	41/23328	0.00330761	0.0231681	0.0167369	Zfp36l1/Zfp36/Iqgap1	3
GO:0014745	BP	GO:0014745	negative regulation of muscle adaptation	2/170	12/23328	0.00332119	0.0231681	0.0167369	Igfbp5/Klf4	2
GO:0033632	BP	GO:0033632	regulation of cell-cell adhesion mediated by integrin	2/170	12/23328	0.00332119	0.0231681	0.0167369	Swap70/Cd24a	2
GO:0038063	BP	GO:0038063	collagen-activated tyrosine kinase receptor signaling pathway	2/170	12/23328	0.00332119	0.0231681	0.0167369	Col1a1/Syk	2
GO:0097709	BP	GO:0097709	connective tissue replacement	2/170	12/23328	0.00332119	0.0231681	0.0167369	Ppp3ca/Klf6	2
GO:1902947	BP	GO:1902947	regulation of tau-protein kinase activity	2/170	12/23328	0.00332119	0.0231681	0.0167369	Sorl1/Hsp90aa1	2
GO:2000343	BP	GO:2000343	positive regulation of chemokine (C-X-C motif) ligand 2 production	2/170	12/23328	0.00332119	0.0231681	0.0167369	Cd74/Postn	2
GO:0061515	BP	GO:0061515	myeloid cell development	4/170	84/23328	0.00333954	0.02324	0.0167888	Fbn1/Ptpn6/Klf2/Tmod3	4
GO:0030307	BP	GO:0030307	positive regulation of cell growth	6/170	198/23328	0.00336609	0.0233684	0.0168815	Cxcr4/Bcl11a/Fn1/Cd38/Itsn2/Ptk2b	6
GO:0050768	BP	GO:0050768	negative regulation of neurogenesis	8/170	337/23328	0.0033877	0.0234621	0.0169492	Col3a1/Bcl11a/Cd38/Cd24a/Sorl1/Stap1/Ppp3ca/Pten	8
GO:0001906	BP	GO:0001906	cell killing	6/170	200/23328	0.00353595	0.0244216	0.0176424	Fcer2a/Cd55/Syk/Ptpn6/Ctsh/Stap1	6
GO:0046633	BP	GO:0046633	alpha-beta T cell proliferation	3/170	42/23328	0.00354316	0.0244216	0.0176424	Syk/Cd24a/Btla	3
GO:1901343	BP	GO:1901343	negative regulation of vasculature development	5/170	139/23328	0.00355433	0.0244402	0.0176558	Sparc/Dcn/Klf2/Tcf4/Klf4	5
GO:2001057	BP	GO:2001057	reactive nitrogen species metabolic process	4/170	86/23328	0.0036344	0.0249315	0.0180107	Klf2/Hsp90aa1/Klf4/Ptk2b	4
GO:0000302	BP	GO:0000302	response to reactive oxygen species	6/170	202/23328	0.0037121	0.0254042	0.0183522	Fos/Parp1/Jun/Rhob/Ptk2b/Hsph1	6
GO:0006816	BP	GO:0006816	calcium ion transport	9/170	420/23328	0.00378162	0.0258061	0.0186426	Cxcr4/Ms4a1/Cd19/Ptpn6/Ppp3ca/Prkcb/Camk2d/Lyn/Ptk2b	9
GO:0097484	BP	GO:0097484	dendrite extension	3/170	43/23328	0.00378871	0.0258061	0.0186426	Cxcr4/Bcl11a/Itsn2	3
GO:0051056	BP	GO:0051056	regulation of small GTPase mediated signal transduction	7/170	271/23328	0.00381697	0.0259374	0.0187374	Col3a1/Ralgps2/Arhgap17/Camk2d/Sipa1/Dennd4a/Itsn2	7
GO:0045862	BP	GO:0045862	positive regulation of proteolysis	8/170	344/23328	0.00383355	0.025989	0.0187747	Gsn/Syk/Ctsh/Clec3b/Lyn/Malt1/Ptk2b/Pten	8
GO:0042541	BP	GO:0042541	hemoglobin biosynthetic process	2/170	13/23328	0.00390631	0.0262359	0.018953	Lyn/Klf4	2
GO:0043589	BP	GO:0043589	skin morphogenesis	2/170	13/23328	0.00390631	0.0262359	0.018953	Col1a2/Col1a1	2
GO:0072160	BP	GO:0072160	nephron tubule epithelial cell differentiation	2/170	13/23328	0.00390631	0.0262359	0.018953	Mef2c/Mtss1	2
GO:1904181	BP	GO:1904181	positive regulation of membrane depolarization	2/170	13/23328	0.00390631	0.0262359	0.018953	Dcn/Parp1	2
GO:0060079	BP	GO:0060079	excitatory postsynaptic potential	4/170	88/23328	0.00394645	0.026444	0.0191033	Mef2c/Ppp3ca/Ptk2b/Pten	4
GO:0051898	BP	GO:0051898	negative regulation of protein kinase B signaling	3/170	44/23328	0.0040444	0.0268511	0.0193974	Bank1/Klf4/Pten	3
GO:0070849	BP	GO:0070849	response to epidermal growth factor	3/170	44/23328	0.0040444	0.0268511	0.0193974	Zfp36l1/Zfp36/Iqgap1	3
GO:1902895	BP	GO:1902895	positive regulation of pri-miRNA transcription by RNA polymerase II	3/170	44/23328	0.0040444	0.0268511	0.0193974	Fos/Jun/Klf4	3
GO:2000144	BP	GO:2000144	positive regulation of DNA-templated transcription, initiation	3/170	44/23328	0.0040444	0.0268511	0.0193974	Irf8/Jun/Med13	3
GO:0060538	BP	GO:0060538	skeletal muscle organ development	6/170	206/23328	0.00408387	0.0270509	0.0195418	Mef2c/Pax5/Tsc22d3/Ppp3ca/Fos/Meg3	6
GO:0060560	BP	GO:0060560	developmental growth involved in morphogenesis	7/170	275/23328	0.00413354	0.0273173	0.0197343	Cxcr4/Bcl11a/Postn/Fn1/Hsp90aa1/Iqgap1/Itsn2	7
GO:0001101	BP	GO:0001101	response to acid chemical	6/170	207/23328	0.00418097	0.0275676	0.0199151	Col1a2/Col1a1/Col3a1/Klf2/Col6a1/Sipa1	6
GO:0010959	BP	GO:0010959	regulation of metal ion transport	9/170	427/23328	0.00420997	0.0276956	0.0200076	Cxcr4/Cd19/Ptpn6/Atf4/Camk2d/Lyn/Klhl24/Ptk2b/Pten	9
GO:0017148	BP	GO:0017148	negative regulation of translation	5/170	145/23328	0.00425355	0.0279187	0.0201687	Bank1/Igfbp5/Zfp36l1/Zfp36/Ilf3	5
GO:1900076	BP	GO:1900076	regulation of cellular response to insulin stimulus	4/170	90/23328	0.00427615	0.0280035	0.02023	Mzb1/Sorl1/Prkcb/Snx5	4
GO:0071300	BP	GO:0071300	cellular response to retinoic acid	3/170	45/23328	0.00431033	0.0281634	0.0203455	Mef2c/Lyn/Ptk2b	3
GO:0043281	BP	GO:0043281	regulation of cysteine-type endopeptidase activity involved in apoptotic process	6/170	209/23328	0.00438027	0.0285558	0.020629	Fcmr/Gsn/Syk/Klf4/Malt1/Birc3	6
GO:0044344	BP	GO:0044344	cellular response to fibroblast growth factor stimulus	4/170	91/23328	0.00444777	0.0289305	0.0208997	Zfp36l1/Zfp36/Iqgap1/Grb2	4
GO:0008298	BP	GO:0008298	intracellular mRNA localization	2/170	14/23328	0.00453562	0.0293696	0.0212169	Zfp36l1/Zfp36	2
GO:0038065	BP	GO:0038065	collagen-activated signaling pathway	2/170	14/23328	0.00453562	0.0293696	0.0212169	Col1a1/Syk	2
GO:0003254	BP	GO:0003254	regulation of membrane depolarization	3/170	46/23328	0.00458664	0.029436	0.0212649	Dcn/Camk2d/Parp1	3
GO:0030835	BP	GO:0030835	negative regulation of actin filament depolymerization	3/170	46/23328	0.00458664	0.029436	0.0212649	Gsn/Swap70/Tmod3	3
GO:0031952	BP	GO:0031952	regulation of protein autophosphorylation	3/170	46/23328	0.00458664	0.029436	0.0212649	Syk/Jun/Iqgap1	3
GO:0043618	BP	GO:0043618	regulation of transcription from RNA polymerase II promoter in response to stress	3/170	46/23328	0.00458664	0.029436	0.0212649	Klf2/Atf4/Jun	3
GO:0006417	BP	GO:0006417	regulation of translation	8/170	355/23328	0.00462442	0.0296127	0.0213925	Bank1/Serp1/Igfbp5/Zfp36l1/Zfp36/Ptk2b/Mif4gd/Ilf3	8
GO:0090287	BP	GO:0090287	regulation of cellular response to growth factor stimulus	7/170	281/23328	0.00464525	0.0296803	0.0214413	Dcn/Fbn1/Fstl1/Sorl1/Prkcb/Tcf4/Ptp4a3	7
GO:0050921	BP	GO:0050921	positive regulation of chemotaxis	5/170	149/23328	0.00477101	0.0304165	0.0219731	Cxcr4/Cd74/Swap70/Fn1/Ptk2b	5
GO:0033077	BP	GO:0033077	T cell differentiation in thymus	4/170	93/23328	0.0048048	0.0304973	0.0220315	Cd74/H2-DMa/Zfp36l1/Tmem131l	4
GO:0071774	BP	GO:0071774	response to fibroblast growth factor	4/170	93/23328	0.0048048	0.0304973	0.0220315	Zfp36l1/Zfp36/Iqgap1/Grb2	4
GO:0043029	BP	GO:0043029	T cell homeostasis	3/170	47/23328	0.00487344	0.0308651	0.0222972	Chst3/Cd24a/Tsc22d3	3
GO:0010634	BP	GO:0010634	positive regulation of epithelial cell migration	5/170	150/23328	0.00490706	0.0309423	0.022353	Sparc/Ctsh/Jun/Rhob/Ptk2b	5
GO:0034614	BP	GO:0034614	cellular response to reactive oxygen species	5/170	150/23328	0.00490706	0.0309423	0.022353	Fos/Parp1/Jun/Rhob/Hsph1	5
GO:0009615	BP	GO:0009615	response to virus	7/170	286/23328	0.00510706	0.0321333	0.0232134	Pou2f2/Pou2af1/Cd37/Serinc3/Unc93b1/Apobec3/Ilf3	7
GO:0070374	BP	GO:0070374	positive regulation of ERK1 and ERK2 cascade	6/170	216/23328	0.00513336	0.0322099	0.0232687	Cd74/Camk2d/Jun/Gpr183/Ptk2b/Pten	6
GO:0038066	BP	GO:0038066	p38MAPK cascade	3/170	48/23328	0.00517083	0.0322099	0.0232687	Zfp36l1/Zfp36/Hsph1	3
GO:1903727	BP	GO:1903727	positive regulation of phospholipid metabolic process	3/170	48/23328	0.00517083	0.0322099	0.0232687	Cd19/Lyn/Ptk2b	3
GO:0007229	BP	GO:0007229	integrin-mediated signaling pathway	4/170	95/23328	0.0051806	0.0322099	0.0232687	Col3a1/Syk/Fn1/Ptk2b	4
GO:0070482	BP	GO:0070482	response to oxygen levels	7/170	287/23328	0.00520342	0.0322099	0.0232687	Cd38/Cd24a/Cybb/Zfp36l1/Prkcb/Camk2d/Pten	7
GO:0043129	BP	GO:0043129	surfactant homeostasis	2/170	15/23328	0.00520845	0.0322099	0.0232687	Napsa/Ctsh	2
GO:0051712	BP	GO:0051712	positive regulation of killing of cells of other organism	2/170	15/23328	0.00520845	0.0322099	0.0232687	Fcer2a/Syk	2
GO:0090594	BP	GO:0090594	inflammatory response to wounding	2/170	15/23328	0.00520845	0.0322099	0.0232687	Siglecg/Cd24a	2
GO:0002685	BP	GO:0002685	regulation of leukocyte migration	6/170	217/23328	0.00524823	0.0323174	0.0233464	Cd74/Swap70/Stap1/Lyn/Ptk2b/Pecam1	6
GO:0048639	BP	GO:0048639	positive regulation of developmental growth	6/170	217/23328	0.00524823	0.0323174	0.0233464	Cxcr4/Mef2c/Bcl11a/Serp1/Fn1/Itsn2	6
GO:0051961	BP	GO:0051961	negative regulation of nervous system development	8/170	365/23328	0.00544716	0.033471	0.0241798	Col3a1/Bcl11a/Cd38/Cd24a/Sorl1/Stap1/Ppp3ca/Pten	8
GO:0043550	BP	GO:0043550	regulation of lipid kinase activity	3/170	49/23328	0.00547893	0.0335236	0.0242178	Cd19/Lyn/Ptk2b	3
GO:0046638	BP	GO:0046638	positive regulation of alpha-beta T cell differentiation	3/170	49/23328	0.00547893	0.0335236	0.0242178	Syk/Cd83/Malt1	3
GO:0010660	BP	GO:0010660	regulation of muscle cell apoptotic process	4/170	97/23328	0.00557561	0.034043	0.024593	Atf4/Camk2d/Ptk2b/Pten	4
GO:0002831	BP	GO:0002831	regulation of response to biotic stimulus	7/170	291/23328	0.00560261	0.0340639	0.024608	Cd74/Cd37/Cd24a/Cd180/Serpinb1a/Ly86/Apobec3	7
GO:0071902	BP	GO:0071902	positive regulation of protein serine/threonine kinase activity	7/170	291/23328	0.00560261	0.0340639	0.024608	Ighm/Cd74/Syk/Igfbp6/Cd24a/Iqgap1/Ptk2b	7
GO:0006457	BP	GO:0006457	protein folding	5/170	155/23328	0.00562887	0.0341516	0.0246714	Cd74/H2-DMa/H2-DMb2/Hsp90aa1/Hsph1	5
GO:0014706	BP	GO:0014706	striated muscle tissue development	9/170	447/23328	0.00564532	0.0341796	0.0246917	Mef2c/Pax5/Ly6e/Tsc22d3/Ppp3ca/Fos/Meg3/Camk2d/Pten	9
GO:0032496	BP	GO:0032496	response to lipopolysaccharide	8/170	368/23328	0.00571456	0.0345264	0.0249422	Mef2c/Irf8/Cd180/Stap1/Zfp36/Ly86/Lyn/Malt1	8
GO:0060395	BP	GO:0060395	SMAD protein signal transduction	4/170	98/23328	0.00578045	0.034779	0.0251247	Fos/Meg3/Parp1/Jun	4
GO:0099565	BP	GO:0099565	chemical synaptic transmission, postsynaptic	4/170	98/23328	0.00578045	0.034779	0.0251247	Mef2c/Ppp3ca/Ptk2b/Pten	4
GO:0070229	BP	GO:0070229	negative regulation of lymphocyte apoptotic process	3/170	50/23328	0.00579784	0.0347871	0.0251305	Fcmr/Cd74/Tsc22d3	3
GO:0019221	BP	GO:0019221	cytokine-mediated signaling pathway	8/170	369/23328	0.00580588	0.0347871	0.0251305	Cxcr4/Cd74/Syk/Cd24a/Ptpn6/Stap1/Klf6/Ptk2b	8
GO:0060348	BP	GO:0060348	bone development	6/170	222/23328	0.00585106	0.0349852	0.0252736	Col1a1/Mef2c/Sparc/Fbn1/Ptpn6/Serpinh1	6
GO:0014733	BP	GO:0014733	regulation of skeletal muscle adaptation	2/170	16/23328	0.00592415	0.0352036	0.0254314	Igfbp5/Ppp3ca	2
GO:0043217	BP	GO:0043217	myelin maintenance	2/170	16/23328	0.00592415	0.0352036	0.0254314	Cxcr4/Pten	2
GO:0051709	BP	GO:0051709	regulation of killing of cells of other organism	2/170	16/23328	0.00592415	0.0352036	0.0254314	Fcer2a/Syk	2
GO:0045185	BP	GO:0045185	maintenance of protein location	4/170	99/23328	0.00599024	0.0355232	0.0256623	Gsn/Fbn1/Sorl1/Chchd10	4
GO:0010976	BP	GO:0010976	positive regulation of neuron projection development	8/170	372/23328	0.00608654	0.0358958	0.0259315	Cxcr4/Bcl11a/Fn1/Cd24a/Iqgap1/Lyn/Itsn2/Ptk2b	8
GO:0050678	BP	GO:0050678	regulation of epithelial cell proliferation	8/170	372/23328	0.00608654	0.0358958	0.0259315	Mef2c/Sparc/Zfp36l1/Zfp36/Pold4/Jun/Mtss1/Pten	8
GO:0032722	BP	GO:0032722	positive regulation of chemokine production	3/170	51/23328	0.00612765	0.0358958	0.0259315	Cd74/Postn/Syk	3
GO:0043620	BP	GO:0043620	regulation of DNA-templated transcription in response to stress	3/170	51/23328	0.00612765	0.0358958	0.0259315	Klf2/Atf4/Jun	3
GO:0045010	BP	GO:0045010	actin nucleation	3/170	51/23328	0.00612765	0.0358958	0.0259315	Gsn/Fchsd2/Arpc5l	3
GO:2000142	BP	GO:2000142	regulation of DNA-templated transcription, initiation	3/170	51/23328	0.00612765	0.0358958	0.0259315	Irf8/Jun/Med13	3
GO:0010771	BP	GO:0010771	negative regulation of cell morphogenesis involved in differentiation	4/170	100/23328	0.00620505	0.0362757	0.0262058	Bcl11a/Postn/Ppp3ca/Pten	4
GO:1990845	BP	GO:1990845	adaptive thermogenesis	5/170	159/23328	0.00625794	0.0364882	0.0263594	Cxcr4/Scd1/Syk/Sorl1/Atf4	5
GO:0016311	BP	GO:0016311	dephosphorylation	8/170	374/23328	0.0062793	0.0364882	0.0263594	Mef2c/Swap70/Ptpn6/Ppp3ca/Dusp2/Iqgap1/Ptp4a3/Pten	8
GO:0044403	BP	GO:0044403	symbiotic process	8/170	374/23328	0.0062793	0.0364882	0.0263594	Cxcr4/Cd74/Gsn/Fn1/Zfp36/Apobec3/Jun/Ilf3	8
GO:1901214	BP	GO:1901214	regulation of neuron death	8/170	377/23328	0.00657711	0.0379131	0.0273888	Mef2c/Sorl1/Fos/Atf4/Parp1/Jun/Ptk2b/Hsph1	8
GO:0010657	BP	GO:0010657	muscle cell apoptotic process	4/170	102/23328	0.00664989	0.0379131	0.0273888	Atf4/Camk2d/Ptk2b/Pten	4
GO:0009991	BP	GO:0009991	response to extracellular stimulus	8/170	378/23328	0.00667872	0.0379131	0.0273888	Postn/Fstl1/Sorl1/Zfp36/Fos/Atf4/Jun/Sipa1	8
GO:0003159	BP	GO:0003159	morphogenesis of an endothelium	2/170	17/23328	0.00668205	0.0379131	0.0273888	Cxcr4/Rhob	2
GO:0032682	BP	GO:0032682	negative regulation of chemokine production	2/170	17/23328	0.00668205	0.0379131	0.0273888	Cd24a/Klf4	2
GO:0035313	BP	GO:0035313	wound healing, spreading of epidermal cells	2/170	17/23328	0.00668205	0.0379131	0.0273888	Col5a1/Pten	2
GO:0045059	BP	GO:0045059	positive thymic T cell selection	2/170	17/23328	0.00668205	0.0379131	0.0273888	Cd74/H2-DMa	2
GO:0048875	BP	GO:0048875	chemical homeostasis within a tissue	2/170	17/23328	0.00668205	0.0379131	0.0273888	Napsa/Ctsh	2
GO:0051127	BP	GO:0051127	positive regulation of actin nucleation	2/170	17/23328	0.00668205	0.0379131	0.0273888	Gsn/Fchsd2	2
GO:0061154	BP	GO:0061154	endothelial tube morphogenesis	2/170	17/23328	0.00668205	0.0379131	0.0273888	Cxcr4/Rhob	2
GO:0070206	BP	GO:0070206	protein trimerization	2/170	17/23328	0.00668205	0.0379131	0.0273888	Col1a2/Cd74	2
GO:0070262	BP	GO:0070262	peptidyl-serine dephosphorylation	2/170	17/23328	0.00668205	0.0379131	0.0273888	Swap70/Ppp3ca	2
GO:0010596	BP	GO:0010596	negative regulation of endothelial cell migration	3/170	53/23328	0.00682036	0.0385464	0.0278462	Mef2c/Dcn/Klf4	3
GO:0031103	BP	GO:0031103	axon regeneration	3/170	53/23328	0.00682036	0.0385464	0.0278462	Jun/Klf4/Pten	3
GO:0003300	BP	GO:0003300	cardiac muscle hypertrophy	4/170	103/23328	0.00688003	0.0388076	0.028035	Mef2c/Ppp3ca/Camk2d/Parp1	4
GO:1903169	BP	GO:1903169	regulation of calcium ion transmembrane transport	5/170	163/23328	0.00693486	0.0390407	0.0282033	Cd19/Ptpn6/Camk2d/Lyn/Ptk2b	5
GO:0051224	BP	GO:0051224	negative regulation of protein transport	5/170	164/23328	0.00711178	0.039824	0.0287692	Cd22/Vpreb3/Siglecg/Pkig/Ppp3ca	5
GO:0046849	BP	GO:0046849	bone remodeling	4/170	104/23328	0.00711537	0.039824	0.0287692	Syk/Cd38/Ctss/Ptk2b	4
GO:1902106	BP	GO:1902106	negative regulation of leukocyte differentiation	4/170	104/23328	0.00711537	0.039824	0.0287692	Cd74/Fbn1/Lyn/Tmem131l	4
GO:0006606	BP	GO:0006606	protein import into nucleus	5/170	165/23328	0.00729183	0.0407327	0.0294256	Syk/Pkig/Ppp3ca/Hsp90aa1/Phip	5
GO:0070838	BP	GO:0070838	divalent metal ion transport	9/170	467/23328	0.00743348	0.0412341	0.0297878	Cxcr4/Ms4a1/Cd19/Ptpn6/Ppp3ca/Prkcb/Camk2d/Lyn/Ptk2b	9
GO:0051896	BP	GO:0051896	regulation of protein kinase B signaling	5/170	166/23328	0.00747504	0.0412341	0.0297878	Bank1/Igfbp5/Hsp90aa1/Klf4/Pten	5
GO:0033631	BP	GO:0033631	cell-cell adhesion mediated by integrin	2/170	18/23328	0.00748153	0.0412341	0.0297878	Swap70/Cd24a	2
GO:0051000	BP	GO:0051000	positive regulation of nitric-oxide synthase activity	2/170	18/23328	0.00748153	0.0412341	0.0297878	Fcer2a/Ptk2b	2
GO:0061158	BP	GO:0061158	3'-UTR-mediated mRNA destabilization	2/170	18/23328	0.00748153	0.0412341	0.0297878	Zfp36l1/Zfp36	2
GO:1900153	BP	GO:1900153	positive regulation of nuclear-transcribed mRNA catabolic process, deadenylation-dependent decay	2/170	18/23328	0.00748153	0.0412341	0.0297878	Zfp36l1/Zfp36	2
GO:1904706	BP	GO:1904706	negative regulation of vascular associated smooth muscle cell proliferation	2/170	18/23328	0.00748153	0.0412341	0.0297878	Mef2c/Pten	2
GO:2000116	BP	GO:2000116	regulation of cysteine-type endopeptidase activity	6/170	234/23328	0.00750231	0.0412698	0.0298137	Fcmr/Gsn/Syk/Klf4/Malt1/Birc3	6
GO:0030834	BP	GO:0030834	regulation of actin filament depolymerization	3/170	55/23328	0.00755776	0.04135	0.0298716	Gsn/Swap70/Tmod3	3
GO:0006913	BP	GO:0006913	nucleocytoplasmic transport	7/170	308/23328	0.00755983	0.04135	0.0298716	Syk/Pkig/Ppp3ca/Hsp90aa1/Bach2/Phip/Malt1	7
GO:0051169	BP	GO:0051169	nuclear transport	7/170	308/23328	0.00755983	0.04135	0.0298716	Syk/Pkig/Ppp3ca/Hsp90aa1/Bach2/Phip/Malt1	7
GO:0031532	BP	GO:0031532	actin cytoskeleton reorganization	4/170	106/23328	0.00760189	0.0415014	0.029981	Gsn/Stap1/Grb2/Ptk2b	4
GO:0006470	BP	GO:0006470	protein dephosphorylation	6/170	235/23328	0.00765362	0.041669	0.030102	Swap70/Ptpn6/Ppp3ca/Dusp2/Ptp4a3/Pten	6
GO:0045834	BP	GO:0045834	positive regulation of lipid metabolic process	5/170	167/23328	0.00766144	0.041669	0.030102	Cd74/Scd1/Cd19/Lyn/Ptk2b	5
GO:0016032	BP	GO:0016032	viral process	7/170	309/23328	0.0076889	0.0417397	0.0301531	Cxcr4/Cd74/Gsn/Zfp36/Apobec3/Jun/Ilf3	7
GO:0072511	BP	GO:0072511	divalent inorganic cation transport	9/170	470/23328	0.00773533	0.041913	0.0302783	Cxcr4/Ms4a1/Cd19/Ptpn6/Ppp3ca/Prkcb/Camk2d/Lyn/Ptk2b	9
GO:0033002	BP	GO:0033002	muscle cell proliferation	6/170	236/23328	0.00780714	0.0422229	0.0305022	Mef2c/Igfbp5/Camk2d/Jun/Klf4/Pten	6
GO:0050709	BP	GO:0050709	negative regulation of protein secretion	4/170	107/23328	0.00785316	0.0423133	0.0305675	Cd22/Vpreb3/Siglecg/Ppp3ca	4
GO:1903426	BP	GO:1903426	regulation of reactive oxygen species biosynthetic process	4/170	107/23328	0.00785316	0.0423133	0.0305675	Klf2/Hsp90aa1/Klf4/Ptk2b	4
GO:0001954	BP	GO:0001954	positive regulation of cell-matrix adhesion	3/170	56/23328	0.00794343	0.0424041	0.0306331	Iqgap1/Sdc4/Ptk2b	3
GO:0035924	BP	GO:0035924	cellular response to vascular endothelial growth factor stimulus	3/170	56/23328	0.00794343	0.0424041	0.0306331	Dcn/Tcf4/Ptp4a3	3
GO:0050732	BP	GO:0050732	negative regulation of peptidyl-tyrosine phosphorylation	3/170	56/23328	0.00794343	0.0424041	0.0306331	Ptpn6/Sh3bp5/Pecam1	3
GO:1900449	BP	GO:1900449	regulation of glutamate receptor signaling pathway	3/170	56/23328	0.00794343	0.0424041	0.0306331	Mef2c/Klhl24/Ptk2b	3
GO:1902893	BP	GO:1902893	regulation of pri-miRNA transcription by RNA polymerase II	3/170	56/23328	0.00794343	0.0424041	0.0306331	Fos/Jun/Klf4	3
GO:0071356	BP	GO:0071356	cellular response to tumor necrosis factor	5/170	169/23328	0.0080439	0.0427823	0.0309063	Syk/Zfp36l1/Zfp36/Ptk2b/Birc3	5
GO:0071897	BP	GO:0071897	DNA biosynthetic process	5/170	169/23328	0.0080439	0.0427823	0.0309063	Pold4/Camk2d/Hsp90aa1/Klf4/Ptk2b	5
GO:0043266	BP	GO:0043266	regulation of potassium ion transport	4/170	108/23328	0.00810982	0.0429746	0.0310452	Atf4/Klhl24/Ptk2b/Pten	4
GO:0045639	BP	GO:0045639	positive regulation of myeloid cell differentiation	4/170	108/23328	0.00810982	0.0429746	0.0310452	Cd74/Zfp36l1/Fos/Jun	4
GO:0002922	BP	GO:0002922	positive regulation of humoral immune response	2/170	19/23328	0.00832193	0.0433822	0.0313397	Fcer2a/H2-DMa	2
GO:0020027	BP	GO:0020027	hemoglobin metabolic process	2/170	19/23328	0.00832193	0.0433822	0.0313397	Lyn/Klf4	2
GO:0035020	BP	GO:0035020	regulation of Rac protein signal transduction	2/170	19/23328	0.00832193	0.0433822	0.0313397	Arhgap17/Camk2d	2
GO:0035994	BP	GO:0035994	response to muscle stretch	2/170	19/23328	0.00832193	0.0433822	0.0313397	Fos/Jun	2
GO:0050774	BP	GO:0050774	negative regulation of dendrite morphogenesis	2/170	19/23328	0.00832193	0.0433822	0.0313397	Ppp3ca/Pten	2
GO:0071605	BP	GO:0071605	monocyte chemotactic protein-1 production	2/170	19/23328	0.00832193	0.0433822	0.0313397	Syk/Cd24a	2
GO:0071637	BP	GO:0071637	regulation of monocyte chemotactic protein-1 production	2/170	19/23328	0.00832193	0.0433822	0.0313397	Syk/Cd24a	2
GO:1904754	BP	GO:1904754	positive regulation of vascular associated smooth muscle cell migration	2/170	19/23328	0.00832193	0.0433822	0.0313397	Igfbp5/Iqgap1	2
GO:2000269	BP	GO:2000269	regulation of fibroblast apoptotic process	2/170	19/23328	0.00832193	0.0433822	0.0313397	Btg1/Stk17b	2
GO:0045058	BP	GO:0045058	T cell selection	3/170	57/23328	0.00834052	0.0434008	0.0313531	Cd74/H2-DMa/Syk	3
GO:0002702	BP	GO:0002702	positive regulation of production of molecular mediator of immune response	4/170	109/23328	0.00837193	0.0434859	0.0314146	Cd74/Mzb1/Cd37/Malt1	4
GO:0010952	BP	GO:0010952	positive regulation of peptidase activity	5/170	171/23328	0.00843943	0.0437001	0.0315693	Gsn/Syk/Ctsh/Lyn/Malt1	5
GO:0046578	BP	GO:0046578	regulation of Ras protein signal transduction	6/170	240/23328	0.00844344	0.0437001	0.0315693	Col3a1/Ralgps2/Arhgap17/Camk2d/Dennd4a/Itsn2	6
GO:0031346	BP	GO:0031346	positive regulation of cell projection organization	9/170	478/23328	0.00858615	0.0443592	0.0320455	Cxcr4/Bcl11a/Fn1/Cd24a/Hsp90aa1/Iqgap1/Lyn/Itsn2/Ptk2b	9
GO:0032655	BP	GO:0032655	regulation of interleukin-12 production	3/170	58/23328	0.00874909	0.0449597	0.0324793	Syk/Irf8/Unc93b1	3
GO:0032663	BP	GO:0032663	regulation of interleukin-2 production	3/170	58/23328	0.00874909	0.0449597	0.0324793	Cd83/Zfp36/Malt1	3
GO:0061614	BP	GO:0061614	pri-miRNA transcription by RNA polymerase II	3/170	58/23328	0.00874909	0.0449597	0.0324793	Fos/Jun/Klf4	3
GO:0043271	BP	GO:0043271	negative regulation of ion transport	5/170	174/23328	0.0090577	0.046463	0.0335652	Pxk/Atf4/Camk2d/Ptk2b/Pten	5
GO:0090257	BP	GO:0090257	regulation of muscle system process	6/170	244/23328	0.00911619	0.0466801	0.0337221	Mef2c/Igfbp5/Ppp3ca/Camk2d/Parp1/Klf4	6
GO:0030042	BP	GO:0030042	actin filament depolymerization	3/170	59/23328	0.00916922	0.0467086	0.0337427	Gsn/Swap70/Tmod3	3
GO:0030220	BP	GO:0030220	platelet formation	2/170	20/23328	0.00920263	0.0467086	0.0337427	Mef2c/Ptpn6	2
GO:0031664	BP	GO:0031664	regulation of lipopolysaccharide-mediated signaling pathway	2/170	20/23328	0.00920263	0.0467086	0.0337427	Cd180/Ly86	2
GO:1900151	BP	GO:1900151	regulation of nuclear-transcribed mRNA catabolic process, deadenylation-dependent decay	2/170	20/23328	0.00920263	0.0467086	0.0337427	Zfp36l1/Zfp36	2
GO:2000114	BP	GO:2000114	regulation of establishment of cell polarity	2/170	20/23328	0.00920263	0.0467086	0.0337427	Gsn/Ptk2b	2
GO:0010466	BP	GO:0010466	negative regulation of peptidase activity	6/170	246/23328	0.00946658	0.047964	0.0346496	Fcmr/Sorl1/Serpinh1/Serpinb1a/Klf4/Birc3	6
GO:0009612	BP	GO:0009612	response to mechanical stimulus	5/170	176/23328	0.00948685	0.0479825	0.034663	Cxcr4/Col1a1/Fos/Jun/Strbp	5
GO:0051893	BP	GO:0051893	regulation of focal adhesion assembly	3/170	60/23328	0.00960096	0.0483902	0.0349575	Iqgap1/Sdc4/Pten	3
GO:0090109	BP	GO:0090109	regulation of cell-substrate junction assembly	3/170	60/23328	0.00960096	0.0483902	0.0349575	Iqgap1/Sdc4/Pten	3
GO:0060078	BP	GO:0060078	regulation of postsynaptic membrane potential	4/170	114/23328	0.00976575	0.049135	0.0354955	Mef2c/Ppp3ca/Ptk2b/Pten	4
GO:0051346	BP	GO:0051346	negative regulation of hydrolase activity	8/170	405/23328	0.00989918	0.0497197	0.035918	Fcmr/Pxk/Sorl1/Serpinh1/Serpinb1a/Klf4/Pecam1/Birc3	8
GO:0042611	CC	GO:0042611	MHC protein complex	8/171	23/23271	3.21796e-12	8.43106e-10	7.14726e-10	H2-Ab1/Cd74/H2-Aa/H2-Eb1/H2-DMa/H2-Ob/H2-DMb2/H2-Oa	8
GO:0062023	CC	GO:0062023	collagen-containing extracellular matrix	18/171	385/23271	5.59218e-10	7.32575e-08	6.21026e-08	Col1a2/Col1a1/Col3a1/Sparc/Dcn/Postn/Fn1/Igfbp6/Dpt/Fbn1/Col6a3/Col5a1/Serpinh1/Col6a1/Serpinb1a/Lum/Mfap5/Hsp90aa1	18
GO:0005583	CC	GO:0005583	fibrillar collagen trimer	5/171	11/23271	9.00693e-09	5.89954e-07	5.00122e-07	Col1a2/Col1a1/Col3a1/Col5a1/Lum	5
GO:0098643	CC	GO:0098643	banded collagen fibril	5/171	11/23271	9.00693e-09	5.89954e-07	5.00122e-07	Col1a2/Col1a1/Col3a1/Col5a1/Lum	5
GO:0005581	CC	GO:0005581	collagen trimer	8/171	81/23271	1.47025e-07	6.99612e-06	5.93082e-06	Col1a2/Col1a1/Col3a1/Dcn/Col6a3/Col5a1/Col6a1/Lum	8
GO:0098644	CC	GO:0098644	complex of collagen trimers	5/171	18/23271	1.60216e-07	6.99612e-06	5.93082e-06	Col1a2/Col1a1/Col3a1/Col5a1/Lum	5
GO:0019814	CC	GO:0019814	immunoglobulin complex	9/171	141/23271	1.03172e-06	3.8616e-05	3.27359e-05	Ighd/Iglc2/Ighm/Igkc/Cd79a/Cd79b/Iglc3/Syk/Iglc1	9
GO:0005771	CC	GO:0005771	multivesicular body	6/171	51/23271	1.97439e-06	6.46611e-05	5.48152e-05	Cd79a/H2-Ab1/Cd74/H2-DMa/H2-DMb2/Sorl1	6
GO:0005770	CC	GO:0005770	late endosome	10/171	219/23271	5.35072e-06	0.000155765	0.000132047	Cxcr4/Cd79a/H2-Ab1/Cd74/H2-Eb1/H2-DMa/H2-DMb2/Sorl1/Rhob/Ctss	10
GO:0098802	CC	GO:0098802	plasma membrane signaling receptor complex	9/171	187/23271	1.04816e-05	0.000274619	0.000232803	Ighd/Ighm/Cd79a/Cd79b/Syk/Iglc1/Ptpn6/Lyn/Ptk2b	9
GO:0000323	CC	GO:0000323	lytic vacuole	13/171	460/23271	3.77325e-05	0.000823825	0.000698381	Cxcr4/Cd74/H2-Aa/H2-Eb1/H2-DMa/H2-Ob/H2-DMb2/Napsa/Unc93b1/Rnase6/Ctsh/Snx2/Ctss	13
GO:0005764	CC	GO:0005764	lysosome	13/171	460/23271	3.77325e-05	0.000823825	0.000698381	Cxcr4/Cd74/H2-Aa/H2-Eb1/H2-DMa/H2-Ob/H2-DMb2/Napsa/Unc93b1/Rnase6/Ctsh/Snx2/Ctss	13
GO:0045121	CC	GO:0045121	membrane raft	11/171	379/23271	0.000119586	0.00229023	0.0019415	Ms4a1/Cd79a/Cd55/Cd24a/Serpinh1/Iqgap1/Sdc4/Lyn/Ptk2b/Pecam1/Birc3	11
GO:0098857	CC	GO:0098857	membrane microdomain	11/171	380/23271	0.000122379	0.00229023	0.0019415	Ms4a1/Cd79a/Cd55/Cd24a/Serpinh1/Iqgap1/Sdc4/Lyn/Ptk2b/Pecam1/Birc3	11
GO:0098589	CC	GO:0098589	membrane region	11/171	393/23271	0.000164059	0.00286557	0.00242923	Ms4a1/Cd79a/Cd55/Cd24a/Serpinh1/Iqgap1/Sdc4/Lyn/Ptk2b/Pecam1/Birc3	11
GO:0009898	CC	GO:0009898	cytoplasmic side of plasma membrane	7/171	169/23271	0.000259886	0.00425563	0.00360763	Syk/Ppp3ca/Iqgap1/Lyn/Snx5/Ptk2b/Pten	7
GO:0098562	CC	GO:0098562	cytoplasmic side of membrane	7/171	186/23271	0.000463551	0.00714414	0.00605631	Syk/Ppp3ca/Iqgap1/Lyn/Snx5/Ptk2b/Pten	7
GO:0042571	CC	GO:0042571	immunoglobulin complex, circulating	6/171	137/23271	0.000535723	0.00779775	0.00661039	Ighd/Iglc2/Ighm/Igkc/Iglc3/Iglc1	6
GO:0043235	CC	GO:0043235	receptor complex	10/171	403/23271	0.000827572	0.0114118	0.00967412	Ighd/Ighm/Cd79a/Cd79b/Cd74/Syk/Iglc1/Ptpn6/Lyn/Ptk2b	10
GO:0031234	CC	GO:0031234	extrinsic component of cytoplasmic side of plasma membrane	5/171	104/23271	0.00103387	0.0135437	0.0114814	Syk/Iqgap1/Lyn/Snx5/Ptk2b	5
GO:0036464	CC	GO:0036464	cytoplasmic ribonucleoprotein granule	7/171	218/23271	0.00117842	0.0147021	0.0124635	Blnk/Ctsh/Zfp36l1/Serpinb1a/Zfp36/Apobec3/Iqgap1	7
GO:0045335	CC	GO:0045335	phagocytic vesicle	5/171	111/23271	0.00138282	0.0164682	0.0139606	Gsn/Syk/Unc93b1/Cybb/Ctss	5
GO:0035770	CC	GO:0035770	ribonucleoprotein granule	7/171	229/23271	0.00156286	0.0178031	0.0150922	Blnk/Ctsh/Zfp36l1/Serpinb1a/Zfp36/Apobec3/Iqgap1	7
GO:0005667	CC	GO:0005667	transcription regulator complex	10/171	460/23271	0.00220787	0.0241026	0.0204325	Pax5/Pou2af1/Spib/Lmo2/Fos/Atf4/Tcf4/Parp1/Jun/Klf4	10
GO:0001527	CC	GO:0001527	microfibril	2/171	11/23271	0.00282663	0.0296231	0.0251124	Fbn1/Mfap5	2
GO:0032009	CC	GO:0032009	early phagosome	2/171	13/23271	0.00397016	0.040007	0.0339151	Syk/Unc93b1	2
GO:0001726	CC	GO:0001726	ruffle	5/171	149/23271	0.00493996	0.047821	0.0405393	Gsn/Hsp90aa1/Iqgap1/Tmod3/Pecam1	5
GO:0005769	CC	GO:0005769	early endosome	7/171	284/23271	0.0051429	0.047821	0.0405393	Cxcr4/H2-Ab1/Cd22/Sorl1/Rhob/Ctss/Snx5	7
GO:0042101	CC	GO:0042101	T cell receptor complex	2/171	15/23271	0.00529316	0.047821	0.0405393	Syk/Ptpn6	2
GO:0005201	MF	GO:0005201	extracellular matrix structural constituent	15/162	148/22669	1.94469e-13	7.31203e-11	5.52701e-11	Col1a2/Col1a1/Col3a1/Sparc/Dcn/Postn/Fn1/Igfbp6/Dpt/Fbn1/Col6a3/Col5a1/Col6a1/Lum/Mfap5	15
GO:0023023	MF	GO:0023023	MHC protein complex binding	5/162	12/22669	1.33253e-08	1.6701e-06	1.2624e-06	Cd74/H2-DMa/H2-Ob/H2-DMb2/H2-Oa	5
GO:0048407	MF	GO:0048407	platelet-derived growth factor binding	5/162	12/22669	1.33253e-08	1.6701e-06	1.2624e-06	Col1a2/Col1a1/Col3a1/Col5a1/Col6a1	5
GO:0030020	MF	GO:0030020	extracellular matrix structural constituent conferring tensile strength	6/162	38/22669	2.77329e-07	2.6069e-05	1.9705e-05	Col1a2/Col1a1/Col3a1/Col6a3/Col5a1/Col6a1	6
GO:0005518	MF	GO:0005518	collagen binding	7/162	71/22669	7.57178e-07	5.69398e-05	4.30396e-05	Sparc/Dcn/Serpinh1/Col6a1/Lum/Pcolce/Ctss	7
GO:0140297	MF	GO:0140297	DNA-binding transcription factor binding	13/162	365/22669	2.36619e-06	0.000148281	0.000112082	Mef2c/Ciita/Lmo2/Tsc22d3/Fos/Atf4/Prkcb/Tcf4/Parp1/Jun/Fus/Klf4/Med13	13
GO:0001968	MF	GO:0001968	fibronectin binding	4/162	31/22669	6.80244e-05	0.00365388	0.00276189	Igfbp6/Igfbp5/Sdc4/Ctss	4
GO:0019838	MF	GO:0019838	growth factor binding	7/162	147/22669	9.2116e-05	0.00432945	0.00327254	Col1a2/Col1a1/Col3a1/Igfbp6/Col5a1/Igfbp5/Col6a1	7
GO:0002020	MF	GO:0002020	protease binding	7/162	152/22669	0.000113555	0.00456273	0.00344887	Col1a2/Col1a1/Col3a1/Fn1/Ubc/Malt1/Pten	7
GO:0003823	MF	GO:0003823	antigen binding	8/162	208/22669	0.000129629	0.00456273	0.00344887	Ighd/Iglc2/Ighm/Igkc/H2-Ab1/H2-Aa/Iglc3/Iglc1	8
GO:0008201	MF	GO:0008201	heparin binding	7/162	156/22669	0.000133484	0.00456273	0.00344887	Postn/Fn1/Fbn1/Fstl1/Col5a1/Clec3b/Pcolce	7
GO:0005539	MF	GO:0005539	glycosaminoglycan binding	8/162	213/22669	0.000152617	0.00478199	0.0036146	Dcn/Postn/Fn1/Fbn1/Fstl1/Col5a1/Clec3b/Pcolce	8
GO:0042169	MF	GO:0042169	SH2 domain binding	4/162	44/22669	0.000273034	0.00747022	0.00564658	Syk/Siglecg/Blnk/Ptpn6	4
GO:0008022	MF	GO:0008022	protein C-terminus binding	8/162	233/22669	0.000280752	0.00747022	0.00564658	Ciita/Pxk/Fn1/Atf4/Tcf4/Sipa1/Ptk2b/Mif4gd	8
GO:0001784	MF	GO:0001784	phosphotyrosine residue binding	4/162	45/22669	0.000298014	0.00747022	0.00564658	Syk/Ptpn6/Stap1/Grb2	4
GO:0046332	MF	GO:0046332	SMAD binding	5/162	84/22669	0.000343177	0.00801861	0.0060611	Col1a2/Col3a1/Fos/Parp1/Jun	5
GO:0033613	MF	GO:0033613	activating transcription factor binding	5/162	85/22669	0.000362544	0.00801861	0.0060611	Mef2c/Ciita/Lmo2/Fos/Jun	5
GO:0034987	MF	GO:0034987	immunoglobulin receptor binding	6/162	142/22669	0.00055808	0.0116577	0.00881178	Ighd/Iglc2/Ighm/Igkc/Iglc3/Iglc1	6
GO:0000979	MF	GO:0000979	RNA polymerase II core promoter sequence-specific DNA binding	3/162	24/22669	0.000649347	0.0122077	0.00922756	H3f3a/Pou2af1/Fos	3
GO:0070412	MF	GO:0070412	R-SMAD binding	3/162	24/22669	0.000649347	0.0122077	0.00922756	Fos/Parp1/Jun	3
GO:0045309	MF	GO:0045309	protein phosphorylated amino acid binding	4/162	57/22669	0.000739274	0.0132365	0.0100052	Syk/Ptpn6/Stap1/Grb2	4
GO:0051219	MF	GO:0051219	phosphoprotein binding	5/162	104/22669	0.000911789	0.0154973	0.0117141	Syk/Ptpn6/Stap1/Lyn/Grb2	5
GO:1990782	MF	GO:1990782	protein tyrosine kinase binding	5/162	105/22669	0.000951928	0.0154973	0.0117141	Bank1/Blnk/Stap1/Hsp90aa1/Pten	5
GO:0035925	MF	GO:0035925	mRNA 3'-UTR AU-rich region binding	3/162	28/22669	0.00102923	0.0154973	0.0117141	Zfp36l1/Zfp36/Ilf3	3
GO:0061629	MF	GO:0061629	RNA polymerase II-specific DNA-binding transcription factor binding	8/162	284/22669	0.0010304	0.0154973	0.0117141	Lmo2/Fos/Prkcb/Parp1/Jun/Fus/Klf4/Med13	8
GO:0019902	MF	GO:0019902	phosphatase binding	7/162	223/22669	0.00114073	0.0159034	0.012021	Cd22/Syk/Siglecg/Hsp90aa1/Iqgap1/Grb2/Pecam1	7
GO:0017091	MF	GO:0017091	AU-rich element binding	3/162	29/22669	0.001142	0.0159034	0.012021	Zfp36l1/Zfp36/Ilf3	3
GO:0043425	MF	GO:0043425	bHLH transcription factor binding	3/162	32/22669	0.00152604	0.0204925	0.0154899	Lmo2/Tsc22d3/Tcf4	3
GO:0031625	MF	GO:0031625	ubiquitin protein ligase binding	8/162	306/22669	0.00165314	0.0214338	0.0162014	Cxcr4/H2-Ab1/Syk/Ubc/Hsp90aa1/Jun/Lyn/Ptk2b	8
GO:0042826	MF	GO:0042826	histone deacetylase binding	5/162	123/22669	0.00192236	0.0240936	0.0182119	Mef2c/Ikzf3/Hsp90aa1/Parp1/Klf4	5
GO:0005154	MF	GO:0005154	epidermal growth factor receptor binding	3/162	36/22669	0.00215134	0.0252783	0.0191073	Ms4a1/Snx2/Grb2	3
GO:0016504	MF	GO:0016504	peptidase activator activity	3/162	36/22669	0.00215134	0.0252783	0.0191073	Fn1/Ctsh/Pcolce	3
GO:0044389	MF	GO:0044389	ubiquitin-like protein ligase binding	8/162	324/22669	0.0023579	0.0261712	0.0197822	Cxcr4/H2-Ab1/Syk/Ubc/Hsp90aa1/Jun/Lyn/Ptk2b	8
GO:0017124	MF	GO:0017124	SH3 domain binding	5/162	129/22669	0.00236654	0.0261712	0.0197822	Ptpn6/Sh3bp5/Arhgap17/Lyn/Grb2	5
GO:0043394	MF	GO:0043394	proteoglycan binding	3/162	38/22669	0.00251545	0.0270231	0.0204262	Fn1/Col5a1/Ctss	3
GO:1901681	MF	GO:1901681	sulfur compound binding	7/162	260/22669	0.00272237	0.0284336	0.0214924	Postn/Fn1/Fbn1/Fstl1/Col5a1/Clec3b/Pcolce	7
GO:0005178	MF	GO:0005178	integrin binding	5/162	136/22669	0.00297408	0.0302231	0.022845	Col3a1/Syk/Fn1/Fbn1/Lyn	5
GO:0033691	MF	GO:0033691	sialic acid binding	2/162	12/22669	0.00319599	0.0316235	0.0239035	Cd22/Siglecg	2
GO:0019207	MF	GO:0019207	kinase regulator activity	6/162	202/22669	0.00336781	0.0324692	0.0245428	Cd24a/Pkig/Sh3bp5/Iqgap1/Klf4/Malt1	6
GO:0002161	MF	GO:0002161	aminoacyl-tRNA editing activity	2/162	13/22669	0.00375941	0.0344765	0.0260601	Lars2/Vars	2
GO:0031994	MF	GO:0031994	insulin-like growth factor I binding	2/162	13/22669	0.00375941	0.0344765	0.0260601	Igfbp6/Igfbp5	2
GO:0004715	MF	GO:0004715	non-membrane spanning protein tyrosine kinase activity	3/162	45/22669	0.00407967	0.0353278	0.0267036	Syk/Lyn/Ptk2b	3
GO:0005161	MF	GO:0005161	platelet-derived growth factor receptor binding	2/162	14/22669	0.00436546	0.0353278	0.0267036	Lyn/Pten	2
GO:0030021	MF	GO:0030021	extracellular matrix structural constituent conferring compression resistance	2/162	14/22669	0.00436546	0.0353278	0.0267036	Dcn/Lum	2
GO:0035325	MF	GO:0035325	Toll-like receptor binding	2/162	14/22669	0.00436546	0.0353278	0.0267036	Syk/Unc93b1	2
GO:0070851	MF	GO:0070851	growth factor receptor binding	5/162	149/22669	0.00438931	0.0353278	0.0267036	Ms4a1/Snx2/Lyn/Grb2/Pten	5
GO:0050839	MF	GO:0050839	cell adhesion molecule binding	7/162	284/22669	0.00441598	0.0353278	0.0267036	Col3a1/Postn/Syk/Fn1/Fbn1/Ptpn6/Lyn	7
GO:0046982	MF	GO:0046982	protein heterodimerization activity	7/162	290/22669	0.00494247	0.0384712	0.0290795	Mef2c/Bcl11a/Cybb/Zfp318/Snx2/Atf4/Tcf4	7
GO:0030550	MF	GO:0030550	acetylcholine receptor inhibitor activity	2/162	15/22669	0.00501353	0.0384712	0.0290795	Ly6e/Ly6a	2
GO:0001102	MF	GO:0001102	RNA polymerase II activating transcription factor binding	3/162	49/22669	0.00518792	0.0389512	0.0294424	Lmo2/Fos/Jun	3
GO:0003730	MF	GO:0003730	mRNA 3'-UTR binding	4/162	98/22669	0.00539415	0.0389512	0.0294424	Zfp36l1/Zfp36/Fus/Ilf3	4
GO:0004725	MF	GO:0004725	protein tyrosine phosphatase activity	4/162	98/22669	0.00539415	0.0389512	0.0294424	Ptpn6/Dusp2/Ptp4a3/Pten	4
GO:0001046	MF	GO:0001046	core promoter sequence-specific DNA binding	3/162	50/22669	0.00549046	0.0389512	0.0294424	H3f3a/Pou2af1/Fos	3
GO:0008047	MF	GO:0008047	enzyme activator activity	9/162	460/22669	0.00595813	0.0414863	0.0313586	Fn1/Cd24a/Ctsh/Pcolce/Arhgap17/Jun/Iqgap1/Sipa1/Malt1	9
GO:0035591	MF	GO:0035591	signaling adaptor activity	3/162	55/22669	0.00716085	0.0489542	0.0370034	Blnk/Stap1/Iqgap1	3

## Sheet: I7_GO
	ONTOLOGY	ID	Description	GeneRatio	BgRatio	pvalue	p.adjust	qvalue	geneID	Count
GO:0019882	BP	GO:0019882	antigen processing and presentation	26/463	116/23328	2.9921e-20	1.23604e-16	9.24403e-17	H2-M2/Relb/Psme2/B2m/Psme1/Psmb8/Ccr7/Psmb9/H2-Q6/H2-T23/Icam1/H2-D1/Flt3/Rab8b/H2-K1/Tapbpl/Ctss/H2-Q7/Rftn1/Tapbp/H2-Aa/H2-T22/Cd74/H2-Eb1/Tap1/H2-Q4	26
GO:0043087	BP	GO:0043087	regulation of GTPase activity	31/463	303/23328	9.19125e-14	1.89845e-10	1.41981e-10	Ccl5/Ccl22/Tbc1d4/Net1/Rgs1/Plxnc1/Ccr7/Cd40/Icam1/Arhgap22/Tbc1d8/Rhog/Ccl17/Itgb1/Gpr137b/Sh3bp1/Sbf2/Rasa4/F11r/Sh3bp4/Adap1/Tax1bp3/Asap1/Cblb/Rasa2/Prex1/Rabgap1l/Sod1/Map4k4/Wnk1/Dock10	31
GO:0034341	BP	GO:0034341	response to interferon-gamma	21/463	137/23328	3.94953e-13	5.4385e-10	4.06732e-10	Ccl5/Ccl22/Cxcl16/Vim/Cd40/Vamp8/Ccl17/Stxbp3/Ifitm2/Gbp5/Stx11/Gbp2/Jak2/H2-Q7/H2-Aa/Cd47/Actg1/Irf8/H2-Eb1/Irf1/Cdc37	21
GO:0048002	BP	GO:0048002	antigen processing and presentation of peptide antigen	16/463	72/23328	6.66134e-13	6.8795e-10	5.14501e-10	H2-M2/B2m/H2-Q6/H2-T23/H2-D1/H2-K1/Tapbpl/Ctss/H2-Q7/Tapbp/H2-Aa/H2-T22/Cd74/H2-Eb1/Tap1/H2-Q4	16
GO:0022407	BP	GO:0022407	regulation of cell-cell adhesion	35/463	427/23328	1.594e-12	1.31696e-09	9.84922e-10	Ccl5/Ccr7/Cd83/Aif1/Spint2/H2-T23/Casp3/Il15/Icam1/Prnp/Adora2a/Swap70/Icosl/Lgals3/Adam8/F11r/Cd9/Jak2/Cblb/H2-Aa/Cd274/Cd47/Tmem131l/Sox4/Nfat5/Cd74/Cd44/Irf1/Prdx2/Gtpbp4/Pik3r1/Wnk1/Selenok/Itga4/Nr4a3	35
GO:0007159	BP	GO:0007159	leukocyte cell-cell adhesion	31/463	345/23328	2.91789e-12	2.00897e-09	1.50246e-09	Ccl5/Ccr7/Cd83/Aif1/H2-T23/Casp3/Il15/Icam1/Prnp/Adora2a/Icosl/Itgb1/Lgals3/Adam8/F11r/Cblb/H2-Aa/Cd274/Cd47/Tmem131l/Sox4/Nfat5/Cd74/Cd44/Selplg/Irf1/Prdx2/Wnk1/Selenok/Itga4/Nr4a3	31
GO:0001909	BP	GO:0001909	leukocyte mediated cytotoxicity	20/463	141/23328	6.32641e-12	3.73349e-09	2.79218e-09	H2-M2/Serpinb9/B2m/Lamp1/Ctsh/Rnf19b/H2-Q6/Tyrobp/H2-T23/H2-D1/Dnase1l3/H2-K1/Gfer/Ncf1/Stx11/H2-Q7/H2-T22/Clec2d/Tap1/H2-Q4	20
GO:0001906	BP	GO:0001906	cell killing	23/463	200/23328	1.40047e-11	7.23167e-09	5.40839e-09	Ccl22/H2-M2/Serpinb9/B2m/Lamp1/Ctsh/Rnf19b/H2-Q6/Tyrobp/H2-T23/H2-D1/Dnase1l3/Ccl17/H2-K1/Gfer/Lgals3/Ncf1/Stx11/H2-Q7/H2-T22/Clec2d/Tap1/H2-Q4	23
GO:1903037	BP	GO:1903037	regulation of leukocyte cell-cell adhesion	28/463	309/23328	2.77166e-11	1.27219e-08	9.51441e-09	Ccl5/Ccr7/Cd83/Aif1/H2-T23/Casp3/Il15/Icam1/Prnp/Adora2a/Icosl/Lgals3/Adam8/Cblb/H2-Aa/Cd274/Cd47/Tmem131l/Sox4/Nfat5/Cd74/Cd44/Irf1/Prdx2/Wnk1/Selenok/Itga4/Nr4a3	28
GO:0019884	BP	GO:0019884	antigen processing and presentation of exogenous antigen	11/463	34/23328	3.17232e-11	1.31049e-08	9.80081e-09	Psme2/B2m/Psme1/H2-T23/H2-K1/Ctss/Tapbp/H2-Aa/Cd74/H2-Eb1/Tap1	11
GO:0002683	BP	GO:0002683	negative regulation of immune system process	34/463	462/23328	6.4107e-11	2.40751e-08	1.80052e-08	Tmem176a/Tmem176b/Id2/Samsn1/Serpinb9/Tnfrsf4/Tyrobp/H2-T23/Casp3/Trafd1/Flt3/Prnp/Adora2a/Gfer/Gpr137b/Lgals3/Tapbpl/Ptger4/Fas/Nfkbia/Cblb/H2-Aa/Cd274/Cd47/Tmem131l/Cd74/Ddt/Cd44/Clec2d/Tap1/Irf1/Prdx2/Pcbp2/Pik3r1	34
GO:0002456	BP	GO:0002456	T cell mediated immunity	18/463	132/23328	1.41262e-10	4.86296e-08	3.63689e-08	H2-M2/Serpinb9/B2m/Ctsh/Myo1g/H2-Q6/H2-T23/Icam1/H2-D1/H2-K1/Tnfrsf1b/Stard7/Stx11/H2-Q7/Rftn1/Kdelr1/H2-T22/H2-Q4	18
GO:0002474	BP	GO:0002474	antigen processing and presentation of peptide antigen via MHC class I	12/463	51/23328	2.55408e-10	6.62156e-08	4.9521e-08	H2-M2/B2m/H2-Q6/H2-T23/H2-D1/H2-K1/Tapbpl/H2-Q7/Tapbp/H2-T22/Tap1/H2-Q4	12
GO:0046651	BP	GO:0046651	lymphocyte proliferation	27/463	317/23328	2.55543e-10	6.62156e-08	4.9521e-08	Ccl5/Cdkn1a/Ccr7/Aif1/Tnfrsf4/Cd40/Tyrobp/H2-T23/Casp3/Il15/Flt3/Tnfrsf1b/Prnp/Icosl/Lgals3/Ebi3/Cblb/Psmb10/H2-Aa/Cd274/Tmem131l/Cd74/Cd44/Irf1/Prdx2/Bax/Selenok	27
GO:0001910	BP	GO:0001910	regulation of leukocyte mediated cytotoxicity	16/463	105/23328	2.78137e-10	6.62156e-08	4.9521e-08	H2-M2/Serpinb9/B2m/Lamp1/H2-Q6/Tyrobp/H2-T23/H2-D1/Dnase1l3/H2-K1/Gfer/H2-Q7/H2-T22/Clec2d/Tap1/H2-Q4	16
GO:0002483	BP	GO:0002483	antigen processing and presentation of endogenous peptide antigen	11/463	41/23328	3.09101e-10	6.62156e-08	4.9521e-08	H2-M2/B2m/H2-Q6/H2-T23/H2-D1/H2-K1/H2-Q7/Tapbp/H2-T22/Tap1/H2-Q4	11
GO:0019885	BP	GO:0019885	antigen processing and presentation of endogenous peptide antigen via MHC class I	11/463	41/23328	3.09101e-10	6.62156e-08	4.9521e-08	H2-M2/B2m/H2-Q6/H2-T23/H2-D1/H2-K1/H2-Q7/Tapbp/H2-T22/Tap1/H2-Q4	11
GO:0032943	BP	GO:0032943	mononuclear cell proliferation	27/463	320/23328	3.15411e-10	6.62156e-08	4.9521e-08	Ccl5/Cdkn1a/Ccr7/Aif1/Tnfrsf4/Cd40/Tyrobp/H2-T23/Casp3/Il15/Flt3/Tnfrsf1b/Prnp/Icosl/Lgals3/Ebi3/Cblb/Psmb10/H2-Aa/Cd274/Tmem131l/Cd74/Cd44/Irf1/Prdx2/Bax/Selenok	27
GO:0042098	BP	GO:0042098	T cell proliferation	22/463	213/23328	3.1923e-10	6.62156e-08	4.9521e-08	Ccl5/Ccr7/Aif1/Tnfrsf4/H2-T23/Casp3/Il15/Tnfrsf1b/Prnp/Icosl/Lgals3/Ebi3/Cblb/Psmb10/H2-Aa/Cd274/Tmem131l/Cd44/Irf1/Prdx2/Bax/Selenok	22
GO:0002697	BP	GO:0002697	regulation of immune effector process	32/463	440/23328	3.20625e-10	6.62156e-08	4.9521e-08	Ccl5/H2-M2/Serpinb9/B2m/Lamp1/Ccr7/Tnfrsf4/Cd40/H2-Q6/Tyrobp/H2-T23/Il15/H2-D1/Vamp8/Dnase1l3/H2-K1/Tnfrsf1b/Gfer/Lgals3/Apobec3/H2-Q7/Cd47/H2-T22/Rtn4/Cd74/Clec2d/Tap1/H2-Q4/Irf1/Pcbp2/Selenok/Nr4a3	32
GO:0070661	BP	GO:0070661	leukocyte proliferation	28/463	344/23328	3.36608e-10	6.62156e-08	4.9521e-08	Ccl5/Clu/Cdkn1a/Ccr7/Aif1/Tnfrsf4/Cd40/Tyrobp/H2-T23/Casp3/Il15/Flt3/Tnfrsf1b/Prnp/Icosl/Lgals3/Ebi3/Cblb/Psmb10/H2-Aa/Cd274/Tmem131l/Cd74/Cd44/Irf1/Prdx2/Bax/Selenok	28
GO:0001819	BP	GO:0001819	positive regulation of cytokine production	32/463	449/23328	5.32533e-10	9.99953e-08	7.4784e-08	Ccl5/Clu/B2m/Ccr7/Cd83/Aif1/Cd40/Tyrobp/Cyba/H2-T23/Il15/Flt3/Icosl/Adam8/Ptger4/Polr3c/Gbp5/Gsdmd/Ly96/1810058I24Rik/Jak2/Cd274/Rtn4/Cd74/Irf8/Ddt/Sod1/Irf1/Rel/Pik3r1/Selenok/Nr4a3	32
GO:0019883	BP	GO:0019883	antigen processing and presentation of endogenous antigen	11/463	44/23328	7.11135e-10	1.27726e-07	9.55232e-08	H2-M2/B2m/H2-Q6/H2-T23/H2-D1/H2-K1/H2-Q7/Tapbp/H2-T22/Tap1/H2-Q4	11
GO:0071346	BP	GO:0071346	cellular response to interferon-gamma	16/463	114/23328	9.72873e-10	1.67456e-07	1.25236e-07	Ccl5/Ccl22/Vim/Vamp8/Ccl17/Stxbp3/Gbp5/Stx11/Gbp2/Jak2/H2-Q7/Cd47/Actg1/Irf8/Irf1/Cdc37	16
GO:0050670	BP	GO:0050670	regulation of lymphocyte proliferation	22/463	231/23328	1.49863e-09	2.39864e-07	1.79389e-07	Ccl5/Cdkn1a/Ccr7/Aif1/Tnfrsf4/Cd40/Tyrobp/H2-T23/Casp3/Il15/Tnfrsf1b/Prnp/Icosl/Lgals3/Cblb/H2-Aa/Cd274/Tmem131l/Cd74/Cd44/Irf1/Selenok	22
GO:0002478	BP	GO:0002478	antigen processing and presentation of exogenous peptide antigen	9/463	27/23328	1.50968e-09	2.39864e-07	1.79389e-07	B2m/H2-T23/H2-K1/Ctss/Tapbp/H2-Aa/Cd74/H2-Eb1/Tap1	9
GO:0022408	BP	GO:0022408	negative regulation of cell-cell adhesion	20/463	192/23328	1.76901e-09	2.70659e-07	2.02419e-07	Spint2/Casp3/Prnp/Adora2a/Swap70/Lgals3/Adam8/Cd9/Jak2/Cblb/H2-Aa/Cd274/Tmem131l/Cd74/Cd44/Irf1/Prdx2/Gtpbp4/Pik3r1/Wnk1	20
GO:0032944	BP	GO:0032944	regulation of mononuclear cell proliferation	22/463	234/23328	1.91039e-09	2.8185e-07	2.10789e-07	Ccl5/Cdkn1a/Ccr7/Aif1/Tnfrsf4/Cd40/Tyrobp/H2-T23/Casp3/Il15/Tnfrsf1b/Prnp/Icosl/Lgals3/Cblb/H2-Aa/Cd274/Tmem131l/Cd74/Cd44/Irf1/Selenok	22
GO:0043547	BP	GO:0043547	positive regulation of GTPase activity	21/463	222/23328	4.00237e-09	5.535e-07	4.13949e-07	Ccl5/Ccl22/Tbc1d4/Net1/Rgs1/Ccr7/Cd40/Icam1/Arhgap22/Tbc1d8/Rhog/Ccl17/Itgb1/Sh3bp1/F11r/Tax1bp3/Asap1/Prex1/Rabgap1l/Map4k4/Dock10	21
GO:0045785	BP	GO:0045785	positive regulation of cell adhesion	30/463	435/23328	4.01961e-09	5.535e-07	4.13949e-07	Ccl5/Net1/Cd63/Ccr7/Cd83/Aif1/H2-T23/Il15/Icam1/Icosl/Itgb1/Adam8/Ptger4/Tpm1/Triobp/F11r/Jak2/H2-Aa/Cd274/Cd47/Sox4/Nfat5/Prex1/Cd74/Cd44/Map4k4/Irf1/Selenok/Itga4/Nr4a3	30
GO:0031341	BP	GO:0031341	regulation of cell killing	16/463	126/23328	4.33115e-09	5.77161e-07	4.31644e-07	H2-M2/Serpinb9/B2m/Lamp1/H2-Q6/Tyrobp/H2-T23/H2-D1/Dnase1l3/H2-K1/Gfer/H2-Q7/H2-T22/Clec2d/Tap1/H2-Q4	16
GO:0030099	BP	GO:0030099	myeloid cell differentiation	29/463	414/23328	5.17736e-09	6.68365e-07	4.99854e-07	Ccl5/Id2/Relb/B2m/Lrrk1/Ccr7/Batf3/Cbfa2t3/Anxa2/Atpif1/Tyrobp/Casp3/Il15/Spi1/Gpr137b/Adam8/Tnfrsf11a/Nfe2l1/Snx10/Jak2/Fas/Nfkbia/Rassf2/Cd74/Irf8/Sbno2/Rabgap1l/Clec2d/Pik3r1	29
GO:0070663	BP	GO:0070663	regulation of leukocyte proliferation	22/463	251/23328	7.0347e-09	8.80617e-07	6.58592e-07	Ccl5/Cdkn1a/Ccr7/Aif1/Tnfrsf4/Cd40/Tyrobp/H2-T23/Casp3/Il15/Tnfrsf1b/Prnp/Icosl/Lgals3/Cblb/H2-Aa/Cd274/Tmem131l/Cd74/Cd44/Irf1/Selenok	22
GO:0050866	BP	GO:0050866	negative regulation of cell activation	20/463	210/23328	8.37378e-09	1.01741e-06	7.60899e-07	Id2/Samsn1/Tyrobp/Casp3/Flt3/Prnp/Adora2a/Lgals3/Pdgfa/Cd9/Fas/Cblb/H2-Aa/Cd274/Tmem131l/Cd74/Cd44/Gclc/Irf1/Prdx2	20
GO:0001913	BP	GO:0001913	T cell mediated cytotoxicity	12/463	69/23328	1.02661e-08	1.21169e-06	9.06194e-07	H2-M2/Serpinb9/B2m/Ctsh/H2-Q6/H2-T23/H2-D1/H2-K1/Stx11/H2-Q7/H2-T22/H2-Q4	12
GO:0007015	BP	GO:0007015	actin filament organization	29/463	437/23328	1.72168e-08	1.97563e-06	1.47752e-06	Fscn1/Marcks/Marcksl1/Brk1/Tmsb4x/Synpo2/Aif1/Ccdc88a/Myo1g/Dstn/Icam1/Rhog/Swap70/Ptger4/Rhoc/Cdc42ep3/Mical3/Lima1/Tpm1/Sh3bp1/Arhgap28/Ssh1/Arpin/Triobp/F11r/Cd47/Actg1/Prex1/Pik3r1	29
GO:0051250	BP	GO:0051250	negative regulation of lymphocyte activation	17/463	158/23328	1.81143e-08	2.0095e-06	1.50285e-06	Id2/Samsn1/Tyrobp/Casp3/Flt3/Prnp/Adora2a/Lgals3/Fas/Cblb/H2-Aa/Cd274/Tmem131l/Cd74/Cd44/Irf1/Prdx2	17
GO:0002573	BP	GO:0002573	myeloid leukocyte differentiation	20/463	220/23328	1.84848e-08	2.0095e-06	1.50285e-06	Ccl5/Id2/Relb/Lrrk1/Ccr7/Batf3/Cbfa2t3/Anxa2/Tyrobp/Il15/Spi1/Gpr137b/Adam8/Tnfrsf11a/Snx10/Rassf2/Cd74/Sbno2/Clec2d/Pik3r1	20
GO:0002428	BP	GO:0002428	antigen processing and presentation of peptide antigen via MHC class Ib	9/463	35/23328	1.9753e-08	2.06105e-06	1.54141e-06	H2-M2/B2m/H2-Q6/H2-T23/H2-D1/H2-K1/H2-Q7/H2-T22/H2-Q4	9
GO:1903039	BP	GO:1903039	positive regulation of leukocyte cell-cell adhesion	20/463	221/23328	1.99569e-08	2.06105e-06	1.54141e-06	Ccl5/Ccr7/Cd83/Aif1/H2-T23/Il15/Icam1/Icosl/Adam8/H2-Aa/Cd274/Cd47/Sox4/Nfat5/Cd74/Cd44/Irf1/Selenok/Itga4/Nr4a3	20
GO:1903555	BP	GO:1903555	regulation of tumor necrosis factor superfamily cytokine production	15/463	122/23328	2.06161e-08	2.0772e-06	1.55349e-06	Clu/Ccr7/Cyba/H2-T23/Flt3/Adam8/Ptger4/Ly96/Jak2/Cd274/Cd47/Tspo/Ddt/Pik3r1/Selenok	15
GO:0072678	BP	GO:0072678	T cell migration	11/463	60/23328	2.38781e-08	2.34858e-06	1.75645e-06	Ccl5/Cxcl16/Ccr7/Aif1/Myo1g/Icam1/Adam8/F11r/Wnk1/Selenok/Itga4	11
GO:0050863	BP	GO:0050863	regulation of T cell activation	24/463	321/23328	3.24194e-08	3.11452e-06	2.32928e-06	Ccl5/Ccr7/Cd83/Aif1/H2-T23/Casp3/Il15/Tnfrsf1b/Prnp/Adora2a/Icosl/Lgals3/Adam8/Cblb/H2-Aa/Cd274/Cd47/Tmem131l/Sox4/Cd74/Cd44/Irf1/Prdx2/Selenok	24
GO:0071706	BP	GO:0071706	tumor necrosis factor superfamily cytokine production	15/463	128/23328	3.97014e-08	3.72742e-06	2.78765e-06	Clu/Ccr7/Cyba/H2-T23/Flt3/Adam8/Ptger4/Ly96/Jak2/Cd274/Cd47/Tspo/Ddt/Pik3r1/Selenok	15
GO:0008630	BP	GO:0008630	intrinsic apoptotic signaling pathway in response to DNA damage	14/463	111/23328	4.40237e-08	4.04137e-06	3.02244e-06	Crip1/Bcl2a1b/Clu/Bcl2a1d/Bcl2a1a/Rps27l/Cdkn1a/Htra2/Pmaip1/Tnfrsf1b/Cd74/Cd44/Pik3r1/Bax	14
GO:0097191	BP	GO:0097191	extrinsic apoptotic signaling pathway	20/463	233/23328	4.83909e-08	4.34571e-06	3.25005e-06	Bcl2a1b/Traf1/Bcl2a1d/Bcl2a1a/Itm2c/Tnfrsf4/Htra2/Gabarap/Icam1/Ctnna1/Tnfrsf1b/Lgals3/Jak2/Fas/Cflar/Gclc/Itm2b/Prdx2/Pik3r1/Bax	20
GO:0002449	BP	GO:0002449	lymphocyte mediated immunity	28/463	432/23328	5.0188e-08	4.4112e-06	3.29903e-06	H2-M2/Serpinb9/B2m/Lamp1/Ctsh/Rnf19b/Myo1g/Cd40/H2-Q6/H2-T23/Icam1/H2-D1/H2-K1/Tnfrsf1b/Swap70/Icosl/Gfer/Stard7/Stx11/H2-Q7/Rftn1/Fas/Kdelr1/H2-T22/Cd74/Clec2d/Tap1/H2-Q4	28
GO:0002475	BP	GO:0002475	antigen processing and presentation via MHC class Ib	9/463	39/23328	5.52538e-08	4.75528e-06	3.55635e-06	H2-M2/B2m/H2-Q6/H2-T23/H2-D1/H2-K1/H2-Q7/H2-T22/H2-Q4	9
GO:1902105	BP	GO:1902105	regulation of leukocyte differentiation	23/463	309/23328	6.81509e-08	5.74553e-06	4.29694e-06	Ccl5/Tmem176a/Tmem176b/Id2/Ccr7/Cd83/Il15ra/Tyrobp/Il15/Flt3/Gpr137b/Adam8/Fas/Rassf2/H2-Aa/Tmem131l/Sox4/Cd74/Cd44/Clec2d/Irf1/Prdx2/Pik3r1	23
GO:0050900	BP	GO:0050900	leukocyte migration	25/463	360/23328	7.09064e-08	5.85829e-06	4.38127e-06	Ccl5/Ccl22/Cxcl16/Ccr7/Aif1/Myo1g/Icam1/Rhog/Ccl17/Swap70/Itgb1/Lgals3/Adam8/Ptger4/F11r/Cd9/Cd47/Prex1/Rtn4/Cd74/Ddt/Selplg/Wnk1/Selenok/Itga4	25
GO:0042129	BP	GO:0042129	regulation of T cell proliferation	17/463	175/23328	8.26612e-08	6.69556e-06	5.00744e-06	Ccl5/Ccr7/Aif1/H2-T23/Casp3/Il15/Tnfrsf1b/Prnp/Icosl/Lgals3/Cblb/H2-Aa/Cd274/Tmem131l/Cd44/Irf1/Selenok	17
GO:0022409	BP	GO:0022409	positive regulation of cell-cell adhesion	21/463	265/23328	8.85142e-08	7.03177e-06	5.25889e-06	Ccl5/Ccr7/Cd83/Aif1/H2-T23/Il15/Icam1/Icosl/Adam8/F11r/H2-Aa/Cd274/Cd47/Sox4/Nfat5/Cd74/Cd44/Irf1/Selenok/Itga4/Nr4a3	21
GO:0002460	BP	GO:0002460	adaptive immune response based on somatic recombination of immune receptors built from immunoglobulin superfamily domains	28/463	445/23328	9.32188e-08	7.21808e-06	5.39822e-06	H2-M2/Relb/Serpinb9/B2m/Ctsh/Ccr7/Myo1g/Cd40/H2-Q6/H2-T23/Icam1/H2-D1/H2-K1/Tnfrsf1b/Swap70/Icosl/Nfkb2/Stard7/Stx11/H2-Q7/Rftn1/Fas/Cd274/Kdelr1/H2-T22/Cd74/H2-Q4/Irf1	28
GO:0007162	BP	GO:0007162	negative regulation of cell adhesion	22/463	290/23328	9.4354e-08	7.21808e-06	5.39822e-06	Plxnc1/Spint2/Casp3/Prnp/Adora2a/Swap70/Dscaml1/Lgals3/Adam8/Cd9/Jak2/Cblb/H2-Aa/Cd274/Tmem131l/Cd74/Cd44/Irf1/Prdx2/Gtpbp4/Pik3r1/Wnk1	22
GO:0002831	BP	GO:0002831	regulation of response to biotic stimulus	22/463	291/23328	1.00225e-07	7.52778e-06	5.62984e-06	Ccl5/Serpinb9/Lamp1/Cyba/H2-T23/Il15/Trafd1/Gfer/Adam8/Polr3c/Gbp5/Ly96/Apobec3/Cd274/Cd74/Clec2d/Tap1/Irf1/Prdx2/Pcbp2/Cdc37/Selenok	22
GO:0071887	BP	GO:0071887	leukocyte apoptotic process	15/463	138/23328	1.09179e-07	8.05389e-06	6.02331e-06	Ccl5/Bcl2a1a/Serpinb9/Ccr7/Tnfrsf4/Vhl/Lgals3/Adam8/Fas/Cd274/Kdelr1/Cd74/Cd44/Bax/Nr4a3	15
GO:0070227	BP	GO:0070227	lymphocyte apoptotic process	13/463	102/23328	1.17915e-07	8.54576e-06	6.39116e-06	Ccl5/Bcl2a1a/Serpinb9/Tnfrsf4/Vhl/Lgals3/Adam8/Fas/Cd274/Kdelr1/Cd74/Cd44/Bax	13
GO:0072676	BP	GO:0072676	lymphocyte migration	13/463	103/23328	1.32543e-07	9.44024e-06	7.06013e-06	Ccl5/Ccl22/Cxcl16/Ccr7/Aif1/Myo1g/Icam1/Ccl17/Adam8/F11r/Wnk1/Selenok/Itga4	13
GO:0070265	BP	GO:0070265	necrotic cell death	10/463	56/23328	1.3548e-07	9.48588e-06	7.09426e-06	Tmem123/Birc2/Pygl/Slc6a6/Birc3/Fas/Tspo/Cflar/Slc25a4/Bax	10
GO:0110053	BP	GO:0110053	regulation of actin filament organization	21/463	273/23328	1.46395e-07	1.00793e-05	7.53805e-06	Brk1/Tmsb4x/Synpo2/Ccdc88a/Dstn/Icam1/Swap70/Ptger4/Rhoc/Cdc42ep3/Lima1/Tpm1/Sh3bp1/Arhgap28/Ssh1/Arpin/F11r/Cd47/Actg1/Prex1/Pik3r1	21
GO:0002486	BP	GO:0002486	antigen processing and presentation of endogenous peptide antigen via MHC class I via ER pathway, TAP-independent	8/463	33/23328	2.03582e-07	1.37868e-05	1.03108e-05	H2-M2/H2-Q6/H2-T23/H2-D1/H2-K1/H2-Q7/H2-T22/H2-Q4	8
GO:0048872	BP	GO:0048872	homeostasis of number of cells	23/463	330/23328	2.22566e-07	1.48293e-05	1.10905e-05	Id2/Bcl2a1a/B2m/Ccr7/Tnfrsf4/Atpif1/Vhl/Casp3/Pmaip1/Flt3/Spi1/Cdh2/Nfe2l1/Jak2/Fas/Rassf2/Cd74/Ikbkb/Cd44/Sod1/Prdx2/Bax/Dock10	23
GO:0002695	BP	GO:0002695	negative regulation of leukocyte activation	17/463	189/23328	2.52203e-07	1.65373e-05	1.23678e-05	Id2/Samsn1/Tyrobp/Casp3/Flt3/Prnp/Adora2a/Lgals3/Fas/Cblb/H2-Aa/Cd274/Tmem131l/Cd74/Cd44/Irf1/Prdx2	17
GO:0002476	BP	GO:0002476	antigen processing and presentation of endogenous peptide antigen via MHC class Ib	8/463	34/23328	2.61627e-07	1.66274e-05	1.24352e-05	H2-M2/H2-Q6/H2-T23/H2-D1/H2-K1/H2-Q7/H2-T22/H2-Q4	8
GO:0002484	BP	GO:0002484	antigen processing and presentation of endogenous peptide antigen via MHC class I via ER pathway	8/463	34/23328	2.61627e-07	1.66274e-05	1.24352e-05	H2-M2/H2-Q6/H2-T23/H2-D1/H2-K1/H2-Q7/H2-T22/H2-Q4	8
GO:0070231	BP	GO:0070231	T cell apoptotic process	10/463	60/23328	2.67239e-07	1.67267e-05	1.25095e-05	Ccl5/Serpinb9/Tnfrsf4/Vhl/Lgals3/Adam8/Fas/Cd274/Kdelr1/Bax	10
GO:0051017	BP	GO:0051017	actin filament bundle assembly	16/463	169/23328	2.8293e-07	1.74445e-05	1.30463e-05	Fscn1/Marcks/Synpo2/Aif1/Ccdc88a/Swap70/Ptger4/Rhoc/Lima1/Tpm1/Arhgap28/Triobp/F11r/Cd47/Actg1/Pik3r1	16
GO:2000106	BP	GO:2000106	regulation of leukocyte apoptotic process	13/463	110/23328	2.89506e-07	1.75875e-05	1.31533e-05	Ccl5/Bcl2a1a/Serpinb9/Ccr7/Tnfrsf4/Vhl/Lgals3/Adam8/Cd274/Cd74/Cd44/Bax/Nr4a3	13
GO:0050730	BP	GO:0050730	regulation of peptidyl-tyrosine phosphorylation	20/463	263/23328	3.48333e-07	2.08546e-05	1.55966e-05	Ccl5/Samsn1/Lrrk1/Cd40/Rap2b/Il15/Icam1/Prnp/Mvp/Itgb1/Ptger4/Yes1/Ncf1/Pdgfa/Jak2/Aplp2/Cblb/Cd74/Cd44/Irf1	20
GO:0061572	BP	GO:0061572	actin filament bundle organization	16/463	172/23328	3.59811e-07	2.1234e-05	1.58804e-05	Fscn1/Marcks/Synpo2/Aif1/Ccdc88a/Swap70/Ptger4/Rhoc/Lima1/Tpm1/Arhgap28/Triobp/F11r/Cd47/Actg1/Pik3r1	16
GO:0052547	BP	GO:0052547	regulation of peptidase activity	26/463	421/23328	3.85732e-07	2.24431e-05	1.67846e-05	Serpinb6b/Cst3/Psme2/Bcl2a1d/Rps27l/Serpinb9/Birc2/Psme1/Ctsh/Psmb8/Dap/Psmb9/Htra2/Spint2/Cstb/Pmaip1/Tank/Adora2a/Jak2/Birc3/Fas/Cflar/Cd44/Vcp/Ubxn1/Bax	26
GO:0070228	BP	GO:0070228	regulation of lymphocyte apoptotic process	11/463	78/23328	3.93205e-07	2.25601e-05	1.68722e-05	Ccl5/Bcl2a1a/Serpinb9/Tnfrsf4/Vhl/Lgals3/Adam8/Cd274/Cd74/Cd44/Bax	11
GO:1903706	BP	GO:1903706	regulation of hemopoiesis	26/463	424/23328	4.41696e-07	2.49951e-05	1.86933e-05	Ccl5/Tmem176a/Tmem176b/Id2/B2m/Ccr7/Cd83/Il15ra/Tyrobp/Il15/Flt3/Spi1/Gpr137b/Adam8/Fas/Nfkbia/Rassf2/H2-Aa/Tmem131l/Sox4/Cd74/Cd44/Clec2d/Irf1/Prdx2/Pik3r1	26
GO:0072593	BP	GO:0072593	reactive oxygen species metabolic process	21/463	292/23328	4.48269e-07	2.50243e-05	1.87151e-05	Clu/Birc2/Cdkn1a/Aif1/Atpif1/Tyrobp/Cyba/Icam1/Prcp/Ptger4/Ncf1/Spr/Jak2/Birc3/Cat/Cd47/Tspo/Prex1/Cflar/Sod1/Prdx2	21
GO:0002821	BP	GO:0002821	positive regulation of adaptive immune response	15/463	154/23328	4.61255e-07	2.54059e-05	1.90005e-05	H2-M2/B2m/Ccr7/Cd40/H2-Q6/H2-T23/H2-D1/H2-K1/H2-Q7/Cd274/H2-T22/Cd74/Cd44/H2-Q4/Irf1	15
GO:1903038	BP	GO:1903038	negative regulation of leukocyte cell-cell adhesion	14/463	134/23328	4.72649e-07	2.5691e-05	1.92136e-05	Casp3/Prnp/Adora2a/Lgals3/Adam8/Cblb/H2-Aa/Cd274/Tmem131l/Cd74/Cd44/Irf1/Prdx2/Wnk1	14
GO:1903557	BP	GO:1903557	positive regulation of tumor necrosis factor superfamily cytokine production	10/463	64/23328	5.00195e-07	2.68351e-05	2.00693e-05	Clu/Ccr7/Cyba/H2-T23/Adam8/Ly96/Jak2/Ddt/Pik3r1/Selenok	10
GO:1901214	BP	GO:1901214	regulation of neuron death	24/463	377/23328	6.31986e-07	3.3471e-05	2.50321e-05	Ccl5/Clu/Mt1/Ctsz/Tyrobp/Casp3/Pmaip1/Tnfrsf1b/Prnp/Adora2a/Gfer/Adam8/Ssh1/Jak2/Fas/Ncoa7/Ikbkb/Gclc/Sod1/Prdx2/Rel/Bax/Ubb/Nr4a3	24
GO:0001916	BP	GO:0001916	positive regulation of T cell mediated cytotoxicity	9/463	51/23328	6.42352e-07	3.35893e-05	2.51206e-05	H2-M2/B2m/H2-Q6/H2-T23/H2-D1/H2-K1/H2-Q7/H2-T22/H2-Q4	9
GO:0001912	BP	GO:0001912	positive regulation of leukocyte mediated cytotoxicity	11/463	82/23328	6.59153e-07	3.4037e-05	2.54554e-05	H2-M2/B2m/Lamp1/H2-Q6/Tyrobp/H2-T23/H2-D1/H2-K1/H2-Q7/H2-T22/H2-Q4	11
GO:0030098	BP	GO:0030098	lymphocyte differentiation	25/463	409/23328	7.81007e-07	3.94001e-05	2.94664e-05	Id2/Relb/Bcl2a1d/B2m/Ccr7/Cd83/Il15ra/Il15/Flt3/Spi1/Adam8/Ptger4/Fas/H2-Aa/Tmem131l/Kdelr1/Sox4/Prex1/Cd74/Cd44/Irf1/Prdx2/Pik3r1/Bax/Dock10	25
GO:0007264	BP	GO:0007264	small GTPase mediated signal transduction	26/463	437/23328	7.82089e-07	3.94001e-05	2.94664e-05	Net1/Brk1/Arhgap31/Aif1/Ccdc88a/Rap2b/Dok1/Rhog/Rala/Itgb1/Cdh2/Rhoc/Cdc42ep3/Arhgef40/Sh3bp1/Arhgap28/Rasa4/F11r/Tax1bp3/Trio/Rasa2/Prex1/Rtn4/Arpp19/Map4k4/Dock10	26
GO:0032680	BP	GO:0032680	regulation of tumor necrosis factor production	13/463	120/23328	7.99075e-07	3.97708e-05	2.97436e-05	Clu/Ccr7/Cyba/H2-T23/Flt3/Ptger4/Ly96/Jak2/Cd47/Tspo/Ddt/Pik3r1/Selenok	13
GO:0032970	BP	GO:0032970	regulation of actin filament-based process	25/463	410/23328	8.16664e-07	4.01624e-05	3.00365e-05	Fscn1/Brk1/Tmsb4x/Synpo2/Ccdc88a/Dstn/Icam1/Rhog/Swap70/Ptger4/Rhoc/Cdc42ep3/Lima1/Tpm1/Sh3bp1/Arhgap28/Ssh1/Arpin/F11r/Cd47/Actg1/Prex1/Sri/Abracl/Pik3r1	25
GO:0002274	BP	GO:0002274	myeloid leukocyte activation	18/463	231/23328	9.43063e-07	4.58329e-05	3.42773e-05	Ccl5/Anxa3/Relb/Clu/Batf3/Aif1/Tyrobp/Il15/Vamp8/Dnase1l3/Spi1/Gpr137b/Stard7/Ndrg1/Stx11/Jak2/Sbno2/Nr4a3	18
GO:0032956	BP	GO:0032956	regulation of actin cytoskeleton organization	23/463	361/23328	1.06767e-06	5.10702e-05	3.81942e-05	Fscn1/Brk1/Tmsb4x/Synpo2/Ccdc88a/Dstn/Icam1/Rhog/Swap70/Ptger4/Rhoc/Cdc42ep3/Lima1/Tpm1/Sh3bp1/Arhgap28/Ssh1/Arpin/F11r/Cd47/Actg1/Prex1/Pik3r1	23
GO:1902106	BP	GO:1902106	negative regulation of leukocyte differentiation	12/463	104/23328	1.07555e-06	5.10702e-05	3.81942e-05	Tmem176a/Tmem176b/Id2/Flt3/Gpr137b/Tmem131l/Cd74/Cd44/Clec2d/Irf1/Prdx2/Pik3r1	12
GO:0034612	BP	GO:0034612	response to tumor necrosis factor	16/463	188/23328	1.19044e-06	5.58832e-05	4.17937e-05	Ccl5/Ccl22/Cxcl16/Txndc17/Traf1/Birc2/Cd40/Ccl17/Tank/Zfand6/Tnfrsf11a/Jak2/Birc3/Nfkbia/Ikbkb/Irf1	16
GO:0002703	BP	GO:0002703	regulation of leukocyte mediated immunity	19/463	261/23328	1.31901e-06	6.12228e-05	4.5787e-05	H2-M2/Serpinb9/B2m/Lamp1/Cd40/H2-Q6/Tyrobp/H2-T23/H2-D1/Vamp8/Dnase1l3/H2-K1/Tnfrsf1b/Gfer/H2-Q7/H2-T22/Clec2d/Tap1/H2-Q4	19
GO:0002819	BP	GO:0002819	regulation of adaptive immune response	17/463	213/23328	1.3569e-06	6.22819e-05	4.65791e-05	H2-M2/Samsn1/B2m/Ccr7/Cd40/H2-Q6/H2-T23/H2-D1/H2-K1/Tnfrsf1b/H2-Q7/Cd274/H2-T22/Cd74/Cd44/H2-Q4/Irf1	17
GO:0032640	BP	GO:0032640	tumor necrosis factor production	13/463	126/23328	1.39862e-06	6.34912e-05	4.74835e-05	Clu/Ccr7/Cyba/H2-T23/Flt3/Ptger4/Ly96/Jak2/Cd47/Tspo/Ddt/Pik3r1/Selenok	13
GO:0001914	BP	GO:0001914	regulation of T cell mediated cytotoxicity	9/463	56/23328	1.46515e-06	6.57883e-05	4.92015e-05	H2-M2/B2m/H2-Q6/H2-T23/H2-D1/H2-K1/H2-Q7/H2-T22/H2-Q4	9
GO:0071356	BP	GO:0071356	cellular response to tumor necrosis factor	15/463	169/23328	1.51266e-06	6.71913e-05	5.02507e-05	Ccl5/Ccl22/Txndc17/Traf1/Birc2/Cd40/Ccl17/Tank/Zfand6/Tnfrsf11a/Jak2/Birc3/Nfkbia/Ikbkb/Irf1	15
GO:0019221	BP	GO:0019221	cytokine-mediated signaling pathway	23/463	369/23328	1.55186e-06	6.81994e-05	5.10047e-05	Ccl5/Ccl22/Txndc17/Traf1/Il15ra/Csf2rb/Il15/Dok1/Flt3/Spi1/Ccl17/Ebi3/Tnfrsf11a/Ifitm2/Csf2rb2/Vrk2/Jak2/Nfkbia/Cd74/Ikbkb/Irf1/Cdc37/Wnk1	23
GO:0002706	BP	GO:0002706	regulation of lymphocyte mediated immunity	16/463	196/23328	2.06242e-06	8.96828e-05	6.70715e-05	H2-M2/Serpinb9/B2m/Lamp1/Cd40/H2-Q6/H2-T23/H2-D1/H2-K1/Tnfrsf1b/Gfer/H2-Q7/H2-T22/Clec2d/Tap1/H2-Q4	16
GO:0097193	BP	GO:0097193	intrinsic apoptotic signaling pathway	20/463	295/23328	2.09882e-06	9.03149e-05	6.75443e-05	Crip1/Bcl2a1b/Clu/Bcl2a1d/Bcl2a1a/Rps27l/Cdkn1a/Htra2/Casp3/Pmaip1/Tnfrsf1b/Jak2/Sh3glb1/Cd74/Cd44/Sod1/Pik3r1/Bax/Ubb/Selenok	20
GO:0030316	BP	GO:0030316	osteoclast differentiation	12/463	111/23328	2.1652e-06	9.22106e-05	6.8962e-05	Ccl5/Lrrk1/Anxa2/Tyrobp/Gpr137b/Adam8/Tnfrsf11a/Snx10/Rassf2/Sbno2/Clec2d/Pik3r1	12
GO:0002699	BP	GO:0002699	positive regulation of immune effector process	19/463	273/23328	2.56763e-06	0.000108234	8.09453e-05	H2-M2/B2m/Lamp1/Ccr7/Tnfrsf4/Cd40/H2-Q6/Tyrobp/H2-T23/H2-D1/Vamp8/H2-K1/H2-Q7/H2-T22/Rtn4/Cd74/H2-Q4/Irf1/Nr4a3	19
GO:0006979	BP	GO:0006979	response to oxidative stress	24/463	409/23328	2.64259e-06	0.000110268	8.24667e-05	Cst3/Net1/Atox1/Ccr7/Aif1/Htra2/Casp3/Prnp/Gfer/Idh1/Nfe2l1/Ncf1/Txn1/Vrk2/Jak2/Cat/Ncoa7/Cflar/Gclc/Sod1/Gpx4/Prdx2/Selenok/Nr4a3	24
GO:0031343	BP	GO:0031343	positive regulation of cell killing	11/463	95/23328	2.91676e-06	0.000120491	9.01125e-05	H2-M2/B2m/Lamp1/H2-Q6/Tyrobp/H2-T23/H2-D1/H2-K1/H2-Q7/H2-T22/H2-Q4	11
GO:2001233	BP	GO:2001233	regulation of apoptotic signaling pathway	24/463	413/23328	3.12399e-06	0.000127774	9.55593e-05	Traf1/Clu/Ctsh/Itm2c/Tnfrsf4/Htra2/Atpif1/Vhl/Icam1/Pmaip1/Ctnna1/Adora2a/Lgals3/Jak2/Sh3glb1/Fas/Cflar/Cd74/Cd44/Gclc/Sod1/Prdx2/Bax/Ubb	24
GO:0010499	BP	GO:0010499	proteasomal ubiquitin-independent protein catabolic process	6/463	22/23328	3.37113e-06	0.000136531	0.000102108	Psmb8/Psmb9/Psmb10/Psmb7/Psma7/Psma5	6
GO:0070997	BP	GO:0070997	neuron death	24/463	416/23328	3.53623e-06	0.000141827	0.000106069	Ccl5/Clu/Mt1/Ctsz/Tyrobp/Casp3/Pmaip1/Tnfrsf1b/Prnp/Adora2a/Gfer/Adam8/Ssh1/Jak2/Fas/Ncoa7/Ikbkb/Gclc/Sod1/Prdx2/Rel/Bax/Ubb/Nr4a3	24
GO:0002260	BP	GO:0002260	lymphocyte homeostasis	10/463	79/23328	3.64901e-06	0.000144943	0.000108399	Bcl2a1a/Tnfrsf4/Casp3/Pmaip1/Fas/Cd74/Ikbkb/Cd44/Bax/Dock10	10
GO:2000406	BP	GO:2000406	positive regulation of T cell migration	7/463	34/23328	3.92258e-06	0.000154326	0.000115416	Ccl5/Ccr7/Aif1/Adam8/Wnk1/Selenok/Itga4	7
GO:0032760	BP	GO:0032760	positive regulation of tumor necrosis factor production	9/463	63/23328	4.04834e-06	0.000157771	0.000117993	Clu/Ccr7/Cyba/H2-T23/Ly96/Jak2/Ddt/Pik3r1/Selenok	9
GO:0030217	BP	GO:0030217	T cell differentiation	19/463	282/23328	4.12311e-06	0.000159183	0.000119049	Relb/Bcl2a1d/B2m/Ccr7/Cd83/Il15/Flt3/Adam8/Ptger4/Fas/H2-Aa/Tmem131l/Kdelr1/Sox4/Prex1/Cd74/Cd44/Irf1/Prdx2	19
GO:2000377	BP	GO:2000377	regulation of reactive oxygen species metabolic process	16/463	207/23328	4.1909e-06	0.000160302	0.000119886	Clu/Birc2/Cdkn1a/Aif1/Tyrobp/Cyba/Icam1/Prcp/Ptger4/Jak2/Birc3/Cd47/Tspo/Cflar/Sod1/Prdx2	16
GO:0002366	BP	GO:0002366	leukocyte activation involved in immune response	19/463	285/23328	4.80583e-06	0.000182137	0.000136215	Anxa3/Relb/Lamp1/Ccr7/Cd40/Tyrobp/Icam1/Vamp8/Dnase1l3/Swap70/Icosl/Lgals3/Ptger4/Stx11/Cd74/Sbno2/Irf1/Nr4a3/Dock10	19
GO:1902903	BP	GO:1902903	regulation of supramolecular fiber organization	22/463	370/23328	5.58459e-06	0.000209727	0.00015685	Clu/Brk1/Tmsb4x/Synpo2/Ccdc88a/Dstn/Icam1/Swap70/Ptger4/Rhoc/Cdc42ep3/Lima1/Tpm1/Sh3bp1/Arhgap28/Ssh1/Arpin/F11r/Cd47/Actg1/Prex1/Pik3r1	22
GO:0050868	BP	GO:0050868	negative regulation of T cell activation	12/463	122/23328	5.85553e-06	0.00021668	0.00016205	Casp3/Prnp/Adora2a/Lgals3/Cblb/H2-Aa/Cd274/Tmem131l/Cd74/Cd44/Irf1/Prdx2	12
GO:0002263	BP	GO:0002263	cell activation involved in immune response	19/463	289/23328	5.87465e-06	0.00021668	0.00016205	Anxa3/Relb/Lamp1/Ccr7/Cd40/Tyrobp/Icam1/Vamp8/Dnase1l3/Swap70/Icosl/Lgals3/Ptger4/Stx11/Cd74/Sbno2/Irf1/Nr4a3/Dock10	19
GO:0045862	BP	GO:0045862	positive regulation of proteolysis	21/463	344/23328	6.08295e-06	0.000222378	0.000166311	Clu/Psme2/Rps27l/Psme1/Ctsh/Cbfa2t3/Dap/Rnf19b/Htra2/Atpif1/Pmaip1/Tank/Tnfrsf1b/Adam8/Jak2/Fas/Cflar/Gclc/Vcp/Sumo2/Bax	21
GO:0001782	BP	GO:0001782	B cell homeostasis	7/463	37/23328	7.13086e-06	0.0002584	0.000193251	Bcl2a1a/Casp3/Cd74/Ikbkb/Cd44/Bax/Dock10	7
GO:0045619	BP	GO:0045619	regulation of lymphocyte differentiation	15/463	192/23328	7.32702e-06	0.000263199	0.00019684	Id2/Ccr7/Cd83/Il15ra/Il15/Flt3/Adam8/Fas/H2-Aa/Tmem131l/Sox4/Cd74/Cd44/Irf1/Prdx2	15
GO:0002685	BP	GO:0002685	regulation of leukocyte migration	16/463	217/23328	7.65317e-06	0.000272545	0.00020383	Ccl5/Ccr7/Aif1/Icam1/Rhog/Swap70/Lgals3/Adam8/Ptger4/Cd9/Rtn4/Cd74/Ddt/Wnk1/Selenok/Itga4	16
GO:0002824	BP	GO:0002824	positive regulation of adaptive immune response based on somatic recombination of immune receptors built from immunoglobulin superfamily domains	13/463	147/23328	7.82373e-06	0.000272884	0.000204084	H2-M2/B2m/Ccr7/Cd40/H2-Q6/H2-T23/H2-D1/H2-K1/H2-Q7/Cd274/H2-T22/H2-Q4/Irf1	13
GO:0018108	BP	GO:0018108	peptidyl-tyrosine phosphorylation	20/463	322/23328	7.83081e-06	0.000272884	0.000204084	Ccl5/Samsn1/Lrrk1/Cd40/Rap2b/Il15/Icam1/Prnp/Mvp/Itgb1/Ptger4/Yes1/Ncf1/Pdgfa/Jak2/Aplp2/Cblb/Cd74/Cd44/Irf1	20
GO:0072659	BP	GO:0072659	protein localization to plasma membrane	19/463	295/23328	7.88252e-06	0.000272884	0.000204084	Cacnb3/Pgap2/Ccdc88a/Anxa2/Vamp8/Rhog/Adcy6/Rab8b/Prnp/Grasp/Itgb1/Cdh2/Lgals3/Tspan33/F11r/Sqstm1/Ikbkb/Actb/Pik3r1	19
GO:0007265	BP	GO:0007265	Ras protein signal transduction	21/463	350/23328	7.92692e-06	0.000272884	0.000204084	Net1/Brk1/Aif1/Rap2b/Dok1/Rhog/Rala/Itgb1/Cdh2/Cdc42ep3/Arhgef40/Sh3bp1/Rasa4/F11r/Tax1bp3/Trio/Rasa2/Prex1/Rtn4/Arpp19/Map4k4	21
GO:0043254	BP	GO:0043254	regulation of protein-containing complex assembly	24/463	438/23328	8.4397e-06	0.000288136	0.00021549	Fscn1/Clu/Brk1/Tmsb4x/Birc2/Icam1/Insm1/Lgals3/Ptger4/Rhoc/Cdc42ep3/Tpm1/Arhgap28/Gbp5/Ssh1/Arpin/1810058I24Rik/Sh3glb1/Fas/Asap1/Prex1/Vcp/Dnajc15/Bax	24
GO:0097028	BP	GO:0097028	dendritic cell differentiation	7/463	38/23328	8.59263e-06	0.000288636	0.000215864	Tmem176a/Tmem176b/Relb/Ccr7/Batf3/Flt3/Spi1	7
GO:0097529	BP	GO:0097529	myeloid leukocyte migration	16/463	219/23328	8.5941e-06	0.000288636	0.000215864	Ccl5/Ccl22/Ccr7/Aif1/Rhog/Ccl17/Swap70/Lgals3/Adam8/Ptger4/Cd9/Cd47/Prex1/Rtn4/Cd74/Ddt	16
GO:0018212	BP	GO:0018212	peptidyl-tyrosine modification	20/463	325/23328	8.97693e-06	0.000299062	0.000223661	Ccl5/Samsn1/Lrrk1/Cd40/Rap2b/Il15/Icam1/Prnp/Mvp/Itgb1/Ptger4/Yes1/Ncf1/Pdgfa/Jak2/Aplp2/Cblb/Cd74/Cd44/Irf1	20
GO:2000403	BP	GO:2000403	positive regulation of lymphocyte migration	7/463	39/23328	1.02945e-05	0.000340213	0.000254437	Ccl5/Ccr7/Aif1/Adam8/Wnk1/Selenok/Itga4	7
GO:0050729	BP	GO:0050729	positive regulation of inflammatory response	13/463	152/23328	1.12563e-05	0.000369044	0.000275999	Ccl5/Ccr7/H2-T23/Vamp8/Adam8/Ptger4/Tnfrsf11a/Gbp5/Ctss/Jak2/Nfkbia/Cd47/Ddt	13
GO:0050870	BP	GO:0050870	positive regulation of T cell activation	15/463	200/23328	1.1974e-05	0.000389485	0.000291286	Ccl5/Ccr7/Cd83/Aif1/H2-T23/Il15/Icosl/Adam8/H2-Aa/Cd274/Cd47/Sox4/Cd74/Irf1/Selenok	15
GO:0032103	BP	GO:0032103	positive regulation of response to external stimulus	23/463	418/23328	1.21459e-05	0.000390723	0.000292212	Ccl5/Lamp1/Ccr7/Aif1/Cyba/H2-T23/Vamp8/Tubb2b/Swap70/Adam8/Ptger4/Tnfrsf11a/Polr3c/Gbp5/Ly96/Ctss/Jak2/Nfkbia/Cd47/Rtn4/Cd74/Ddt/Wnk1	23
GO:0032231	BP	GO:0032231	regulation of actin filament bundle assembly	11/463	110/23328	1.22012e-05	0.000390723	0.000292212	Synpo2/Ccdc88a/Swap70/Ptger4/Rhoc/Tpm1/Arhgap28/F11r/Cd47/Actg1/Pik3r1	11
GO:0045123	BP	GO:0045123	cellular extravasation	9/463	72/23328	1.24353e-05	0.000395155	0.000295527	Ccl5/Icam1/Itgb1/Adam8/Ptger4/F11r/Cd47/Selplg/Itga4	9
GO:0002711	BP	GO:0002711	positive regulation of T cell mediated immunity	9/463	73/23328	1.39379e-05	0.000439524	0.000328709	H2-M2/B2m/H2-Q6/H2-T23/H2-D1/H2-K1/H2-Q7/H2-T22/H2-Q4	9
GO:0097300	BP	GO:0097300	programmed necrotic cell death	7/463	41/23328	1.45409e-05	0.000455064	0.000340331	Birc2/Pygl/Birc3/Fas/Cflar/Slc25a4/Bax	7
GO:0002687	BP	GO:0002687	positive regulation of leukocyte migration	13/463	156/23328	1.48933e-05	0.000459135	0.000343376	Ccl5/Ccr7/Aif1/Icam1/Swap70/Lgals3/Adam8/Ptger4/Rtn4/Cd74/Wnk1/Selenok/Itga4	13
GO:0071248	BP	GO:0071248	cellular response to metal ion	13/463	156/23328	1.48933e-05	0.000459135	0.000343376	Id2/Mt1/Clic4/B2m/Cpne2/Prnp/Mt2/Nfe2l1/Ncf1/Rasa4/Fas/Mef2a/Wnk1	13
GO:0006968	BP	GO:0006968	cellular defense response	5/463	17/23328	1.53132e-05	0.000468584	0.000350443	B2m/Tnfrsf4/Ccl17/Ncf1/Clec2d	5
GO:1903707	BP	GO:1903707	negative regulation of hemopoiesis	13/463	157/23328	1.59497e-05	0.000484473	0.000362325	Tmem176a/Tmem176b/Id2/Flt3/Gpr137b/Nfkbia/Tmem131l/Cd74/Cd44/Clec2d/Irf1/Prdx2/Pik3r1	13
GO:0031345	BP	GO:0031345	negative regulation of cell projection organization	15/463	207/23328	1.80169e-05	0.000543269	0.000406298	Vim/B2m/Itm2c/Ctsz/Sema6d/Il15ra/H2-D1/Adcy6/H2-K1/Prnp/Itgb1/Dennd5a/Asap1/Rtn4/Map4k4	15
GO:0042267	BP	GO:0042267	natural killer cell mediated cytotoxicity	8/463	58/23328	1.82064e-05	0.000545004	0.000407595	Serpinb9/Lamp1/Rnf19b/H2-T23/Gfer/Stx11/Clec2d/Tap1	8
GO:0001776	BP	GO:0001776	leukocyte homeostasis	11/463	115/23328	1.86344e-05	0.000553804	0.000414177	Bcl2a1a/Tnfrsf4/Casp3/Pmaip1/Flt3/Fas/Cd74/Ikbkb/Cd44/Bax/Dock10	11
GO:2001235	BP	GO:2001235	positive regulation of apoptotic signaling pathway	14/463	184/23328	1.98161e-05	0.000580824	0.000434384	Clu/Ctsh/Itm2c/Htra2/Atpif1/Pmaip1/Ctnna1/Adora2a/Jak2/Sh3glb1/Fas/Sod1/Bax/Ubb	14
GO:0050727	BP	GO:0050727	regulation of inflammatory response	21/463	372/23328	1.98248e-05	0.000580824	0.000434384	Ccl5/Ccr7/H2-T23/Vamp8/Dnase1l3/Tnfrsf1b/Adora2a/Adam8/Ptger4/Tnfrsf11a/Nfe2l1/Gbp5/Ctss/Jak2/Nfkbia/Cd47/Ddt/Sbno2/Cd44/Sod1/Gpx4	21
GO:0070232	BP	GO:0070232	regulation of T cell apoptotic process	7/463	43/23328	2.0141e-05	0.000585933	0.000438205	Ccl5/Serpinb9/Tnfrsf4/Vhl/Lgals3/Adam8/Cd274	7
GO:0050671	BP	GO:0050671	positive regulation of lymphocyte proliferation	12/463	138/23328	2.06465e-05	0.000596437	0.000446061	Ccl5/Cdkn1a/Ccr7/Aif1/Tnfrsf4/Cd40/H2-T23/Il15/Icosl/Cd274/Cd74/Selenok	12
GO:0070555	BP	GO:0070555	response to interleukin-1	10/463	96/23328	2.11669e-05	0.000607225	0.000454129	Ccl5/Ccl22/Cd40/Ccl17/Tank/Tnfrsf11a/Vrk2/Cd47/Ikbkb/Irf1	10
GO:0010822	BP	GO:0010822	positive regulation of mitochondrion organization	9/463	77/23328	2.15957e-05	0.000615255	0.000460134	Htra2/Atpif1/Pmaip1/Ddhd1/Sh3glb1/Fas/Cdc37/Tomm7/Bax	9
GO:0052548	BP	GO:0052548	regulation of endopeptidase activity	20/463	346/23328	2.22449e-05	0.000629409	0.00047072	Serpinb6b/Psme2/Bcl2a1d/Rps27l/Serpinb9/Birc2/Psme1/Psmb8/Dap/Psmb9/Htra2/Pmaip1/Adora2a/Jak2/Birc3/Fas/Cflar/Cd44/Vcp/Bax	20
GO:0050867	BP	GO:0050867	positive regulation of cell activation	25/463	496/23328	2.26279e-05	0.000635889	0.000475566	Ccl5/Lamp1/Cdkn1a/Ccr7/Cd83/Aif1/Tnfrsf4/Cd40/Il15ra/Tyrobp/H2-T23/Il15/Vamp8/Icosl/Adam8/F11r/Jak2/H2-Aa/Cd274/Cd47/Sox4/Cd74/Irf1/Selenok/Nr4a3	25
GO:0002709	BP	GO:0002709	regulation of T cell mediated immunity	10/463	97/23328	2.31877e-05	0.000647219	0.000484039	H2-M2/B2m/H2-Q6/H2-T23/H2-D1/H2-K1/Tnfrsf1b/H2-Q7/H2-T22/H2-Q4	10
GO:0032816	BP	GO:0032816	positive regulation of natural killer cell activation	6/463	30/23328	2.34485e-05	0.000650105	0.000486198	Lamp1/Il15ra/Tyrobp/H2-T23/Il15/Irf1	6
GO:0032946	BP	GO:0032946	positive regulation of mononuclear cell proliferation	12/463	140/23328	2.38506e-05	0.000656847	0.000491239	Ccl5/Cdkn1a/Ccr7/Aif1/Tnfrsf4/Cd40/H2-T23/Il15/Icosl/Cd274/Cd74/Selenok	12
GO:0002228	BP	GO:0002228	natural killer cell mediated immunity	8/463	61/23328	2.6555e-05	0.000726483	0.000543319	Serpinb9/Lamp1/Rnf19b/H2-T23/Gfer/Stx11/Clec2d/Tap1	8
GO:0045185	BP	GO:0045185	maintenance of protein location	10/463	99/23328	2.77298e-05	0.000751855	0.000562294	Tmsb4x/Ccdc88a/Adcy6/Nfkbib/Txn1/Nfkbia/Tspo/Kdelr1/Sri/Srgn	10
GO:0045953	BP	GO:0045953	negative regulation of natural killer cell mediated cytotoxicity	5/463	19/23328	2.78465e-05	0.000751855	0.000562294	Serpinb9/H2-T23/Gfer/Clec2d/Tap1	5
GO:0008154	BP	GO:0008154	actin polymerization or depolymerization	15/463	215/23328	2.81024e-05	0.000753838	0.000563777	Brk1/Tmsb4x/Aif1/Dstn/Icam1/Swap70/Cdc42ep3/Mical3/Lima1/Tpm1/Sh3bp1/Arhgap28/Ssh1/Arpin/Prex1	15
GO:0048535	BP	GO:0048535	lymph node development	6/463	31/23328	2.85916e-05	0.000762013	0.000569891	Id2/Ccr7/Il15/Flt3/Tnfrsf11a/Nfkb2	6
GO:2001269	BP	GO:2001269	positive regulation of cysteine-type endopeptidase activity involved in apoptotic signaling pathway	4/463	10/23328	2.92563e-05	0.000770189	0.000576005	Htra2/Jak2/Fas/Bax	4
GO:0038034	BP	GO:0038034	signal transduction in absence of ligand	9/463	80/23328	2.94577e-05	0.000770189	0.000576005	Bcl2a1b/Bcl2a1d/Bcl2a1a/Htra2/Ctnna1/Fas/Itm2b/Prdx2/Bax	9
GO:0097192	BP	GO:0097192	extrinsic apoptotic signaling pathway in absence of ligand	9/463	80/23328	2.94577e-05	0.000770189	0.000576005	Bcl2a1b/Bcl2a1d/Bcl2a1a/Htra2/Ctnna1/Fas/Itm2b/Prdx2/Bax	9
GO:0022411	BP	GO:0022411	cellular component disassembly	21/463	383/23328	3.04359e-05	0.00079076	0.00059139	Fscn1/Htra2/Atpif1/Gabarap/Dstn/Vamp8/Dnase1l3/Swap70/Tmem39a/Mical3/Lima1/Tpm1/Sh3bp1/Ctss/Tspo/Sqstm1/Vcp/Map4k4/Cdc37/Tomm7/Bax	21
GO:0032102	BP	GO:0032102	negative regulation of response to external stimulus	21/463	384/23328	3.16164e-05	0.00081548	0.000609877	Cacnb3/Serpinb9/Aif1/Anxa2/Sema6d/H2-T23/Trafd1/Tnfrsf1b/Adora2a/Gfer/Ptger4/Pdgfa/Cd9/Rtn4/Ddt/Cd44/Sod1/Clec2d/Tap1/Prdx2/Pcbp2	21
GO:2000404	BP	GO:2000404	regulation of T cell migration	7/463	46/23328	3.17822e-05	0.00081548	0.000609877	Ccl5/Ccr7/Aif1/Adam8/Wnk1/Selenok/Itga4	7
GO:0051881	BP	GO:0051881	regulation of mitochondrial membrane potential	9/463	81/23328	3.25659e-05	0.000825335	0.000617248	Atpif1/Pmaip1/Adora2a/Tspo/Gclc/Sod1/Vcp/Bax/Ubb	9
GO:0071347	BP	GO:0071347	cellular response to interleukin-1	9/463	81/23328	3.25659e-05	0.000825335	0.000617248	Ccl5/Ccl22/Cd40/Ccl17/Tank/Vrk2/Cd47/Ikbkb/Irf1	9
GO:0051090	BP	GO:0051090	regulation of DNA-binding transcription factor activity	22/463	415/23328	3.29718e-05	0.000830528	0.000621131	Anxa3/Id2/Traf1/Clu/Dap/Tnfrsf4/Cd40/Hmgn3/Icam1/Prnp/Adam8/Anxa4/Tnfrsf11a/Nfkbib/Jak2/Nfkbia/Cat/Cflar/Ikbkb/Sri/Bhlhe40/Prdx2	22
GO:0010939	BP	GO:0010939	regulation of necrotic cell death	6/463	32/23328	3.46036e-05	0.000866348	0.00064792	Birc2/Slc6a6/Birc3/Tspo/Cflar/Slc25a4	6
GO:0002716	BP	GO:0002716	negative regulation of natural killer cell mediated immunity	5/463	20/23328	3.65249e-05	0.000908116	0.000679158	Serpinb9/H2-T23/Gfer/Clec2d/Tap1	5
GO:0032814	BP	GO:0032814	regulation of natural killer cell activation	7/463	47/23328	3.67115e-05	0.000908116	0.000679158	Lamp1/Il15ra/Tyrobp/H2-T23/Il15/Slamf7/Irf1	7
GO:1990266	BP	GO:1990266	neutrophil migration	11/463	124/23328	3.776e-05	0.00092302	0.000690304	Ccl5/Ccl22/Ccr7/Rhog/Ccl17/Lgals3/Adam8/Ptger4/Prex1/Rtn4/Cd74	11
GO:1905475	BP	GO:1905475	regulation of protein localization to membrane	14/463	195/23328	3.77609e-05	0.00092302	0.000690304	Cacnb3/Pmaip1/Vamp8/Rhog/Prnp/Grasp/Itgb1/Cdh2/Lgals3/Ssh1/Sh3glb1/Sqstm1/Actb/Pik3r1	14
GO:0010952	BP	GO:0010952	positive regulation of peptidase activity	13/463	171/23328	3.93436e-05	0.000956051	0.000715007	Psme2/Rps27l/Psme1/Ctsh/Dap/Htra2/Pmaip1/Tank/Jak2/Fas/Cflar/Vcp/Bax	13
GO:1903409	BP	GO:1903409	reactive oxygen species biosynthetic process	11/463	125/23328	4.06767e-05	0.000982664	0.000734911	Clu/Aif1/Cyba/Icam1/Ncf1/Spr/Jak2/Cd47/Tspo/Cflar/Sod1	11
GO:0042119	BP	GO:0042119	neutrophil activation	6/463	33/23328	4.15891e-05	0.00099309	0.000742707	Ccl5/Anxa3/Tyrobp/Il15/Dnase1l3/Stx11	6
GO:0070266	BP	GO:0070266	necroptotic process	6/463	33/23328	4.15891e-05	0.00099309	0.000742707	Birc2/Pygl/Birc3/Fas/Cflar/Slc25a4	6
GO:0002822	BP	GO:0002822	regulation of adaptive immune response based on somatic recombination of immune receptors built from immunoglobulin superfamily domains	14/463	197/23328	4.22341e-05	0.0010027	0.000749891	H2-M2/B2m/Ccr7/Cd40/H2-Q6/H2-T23/H2-D1/H2-K1/Tnfrsf1b/H2-Q7/Cd274/H2-T22/H2-Q4/Irf1	14
GO:0031349	BP	GO:0031349	positive regulation of defense response	17/463	278/23328	4.52687e-05	0.0010686	0.00079918	Ccl5/Lamp1/Ccr7/Cyba/H2-T23/Vamp8/Adam8/Ptger4/Tnfrsf11a/Polr3c/Gbp5/Ctss/Jak2/Nfkbia/Cd47/Cd74/Ddt	17
GO:0090559	BP	GO:0090559	regulation of membrane permeability	8/463	66/23328	4.75009e-05	0.00111062	0.000830606	Atpif1/Pmaip1/Laptm4b/F11r/Sh3glb1/Gclc/Slc25a4/Bax	8
GO:0042176	BP	GO:0042176	regulation of protein catabolic process	21/463	395/23328	4.75865e-05	0.00111062	0.000830606	Cst3/Clu/Psme2/Psme1/Cbfa2t3/Rnf19b/Anxa2/Atpif1/Vhl/Tnfrsf1b/Adam8/Wdr91/Laptm4b/Nfe2l1/Cyp51/Cblb/Gclc/Vcp/Sumo2/Ubxn1/Ubb	21
GO:2000108	BP	GO:2000108	positive regulation of leukocyte apoptotic process	6/463	34/23328	4.96605e-05	0.00115251	0.000861937	Ccl5/Adam8/Cd274/Cd44/Bax/Nr4a3	6
GO:0071241	BP	GO:0071241	cellular response to inorganic substance	15/463	227/23328	5.25442e-05	0.00121263	0.000906893	Id2/Mt1/Clic4/B2m/Cpne2/Prnp/Mt2/Nsmce3/Nfe2l1/Ncf1/Rasa4/Fas/Cflar/Mef2a/Wnk1	15
GO:0010977	BP	GO:0010977	negative regulation of neuron projection development	13/463	176/23328	5.30517e-05	0.00121754	0.000910566	Vim/B2m/Itm2c/Ctsz/Sema6d/Il15ra/H2-D1/Adcy6/H2-K1/Dennd5a/Asap1/Rtn4/Map4k4	13
GO:0070665	BP	GO:0070665	positive regulation of leukocyte proliferation	12/463	152/23328	5.37499e-05	0.00122674	0.000917452	Ccl5/Cdkn1a/Ccr7/Aif1/Tnfrsf4/Cd40/H2-T23/Il15/Icosl/Cd274/Cd74/Selenok	12
GO:0009611	BP	GO:0009611	response to wounding	24/463	492/23328	5.51407e-05	0.00125045	0.000935182	Cdkn1a/Rap2b/Anxa2/Tyrobp/Casp3/Flrt3/Prcp/Itgb1/Ptger4/Stxbp3/Tpm1/Pdgfa/Papss2/F11r/Cd9/Jak2/Actg1/Cflar/Rtn4/Cd44/Sod1/Prdx2/Bax/Neat1	24
GO:0070229	BP	GO:0070229	negative regulation of lymphocyte apoptotic process	7/463	50/23328	5.5394e-05	0.00125045	0.000935182	Ccl5/Bcl2a1a/Serpinb9/Tnfrsf4/Vhl/Cd74/Cd44	7
GO:0050869	BP	GO:0050869	negative regulation of B cell activation	6/463	35/23328	5.89378e-05	0.00132322	0.000989603	Id2/Samsn1/Tyrobp/Casp3/Flt3/Fas	6
GO:0098780	BP	GO:0098780	response to mitochondrial depolarisation	5/463	22/23328	6.00387e-05	0.00134065	0.00100264	Htra2/Atpif1/Sqstm1/Cdc37/Tomm7	5
GO:0006123	BP	GO:0006123	mitochondrial electron transport, cytochrome c to oxygen	4/463	12/23328	6.68157e-05	0.00147602	0.00110388	Cox5a/Cox7c/Cox4i1/Cox5b	4
GO:0019646	BP	GO:0019646	aerobic electron transport chain	4/463	12/23328	6.68157e-05	0.00147602	0.00110388	Cox5a/Cox7c/Cox4i1/Cox5b	4
GO:0045088	BP	GO:0045088	regulation of innate immune response	13/463	181/23328	7.07377e-05	0.00155435	0.00116246	Serpinb9/Lamp1/H2-T23/Trafd1/Gfer/Adam8/Polr3c/Gbp5/Cd74/Clec2d/Tap1/Irf1/Cdc37	13
GO:2000107	BP	GO:2000107	negative regulation of leukocyte apoptotic process	8/463	70/23328	7.28594e-05	0.0015925	0.00119099	Ccl5/Bcl2a1a/Serpinb9/Ccr7/Tnfrsf4/Vhl/Cd74/Cd44	8
GO:0045333	BP	GO:0045333	cellular respiration	12/463	157/23328	7.35787e-05	0.00159976	0.00119642	Iscu/Cbfa2t3/Idh1/Cat/Cox5a/Cox7c/Cox4i1/Vcp/Dnajc15/Bax/Cox5b/Nr4a3	12
GO:2000116	BP	GO:2000116	regulation of cysteine-type endopeptidase activity	15/463	234/23328	7.41302e-05	0.00160331	0.00119907	Bcl2a1d/Rps27l/Birc2/Dap/Psmb9/Htra2/Pmaip1/Adora2a/Jak2/Birc3/Fas/Cflar/Cd44/Vcp/Bax	15
GO:0010498	BP	GO:0010498	proteasomal protein catabolic process	23/463	470/23328	7.48579e-05	0.00161061	0.00120454	Clu/Psme2/Birc2/Psme1/Psmb8/Cbfa2t3/Psmb9/Rnf19b/Vhl/Spsb1/Nfe2l1/Sel1l/Psmb10/Aup1/Psmb7/Gclc/Vcp/Psma7/Psma5/Pcbp2/Sumo2/Ubxn1/Ubb	23
GO:0001911	BP	GO:0001911	negative regulation of leukocyte mediated cytotoxicity	5/463	23/23328	7.54704e-05	0.00161538	0.0012081	Serpinb9/H2-T23/Gfer/Clec2d/Tap1	5
GO:0031334	BP	GO:0031334	positive regulation of protein-containing complex assembly	15/463	235/23328	7.77741e-05	0.00165611	0.00123856	Fscn1/Clu/Brk1/Icam1/Lgals3/Rhoc/Cdc42ep3/Gbp5/Arpin/1810058I24Rik/Sh3glb1/Fas/Asap1/Vcp/Bax	15
GO:0043281	BP	GO:0043281	regulation of cysteine-type endopeptidase activity involved in apoptotic process	14/463	209/23328	8.01345e-05	0.00169762	0.00126961	Bcl2a1d/Rps27l/Birc2/Dap/Htra2/Pmaip1/Adora2a/Jak2/Birc3/Fas/Cflar/Cd44/Vcp/Bax	14
GO:0048247	BP	GO:0048247	lymphocyte chemotaxis	7/463	53/23328	8.12199e-05	0.00171183	0.00128024	Ccl5/Ccl22/Cxcl16/Ccr7/Ccl17/Adam8/Wnk1	7
GO:0002705	BP	GO:0002705	positive regulation of leukocyte mediated immunity	13/463	185/23328	8.83668e-05	0.00185301	0.00138582	H2-M2/B2m/Lamp1/Cd40/H2-Q6/Tyrobp/H2-T23/H2-D1/Vamp8/H2-K1/H2-Q7/H2-T22/H2-Q4	13
GO:0006898	BP	GO:0006898	receptor-mediated endocytosis	15/463	240/23328	9.84428e-05	0.00204143	0.00152674	Cxcl16/Cd63/Clu/Bmp2k/B2m/Ccr7/Anxa2/Grk3/Rab21/Itgb1/Arc/Cd9/Eps15/Itga4/Clta	15
GO:1903320	BP	GO:1903320	regulation of protein modification by small protein conjugation or removal	15/463	240/23328	9.84428e-05	0.00204143	0.00152674	Birc2/Tank/Nsmce3/Hmg20b/Birc3/Cblb/Tspo/Sox4/Sqstm1/Gclc/Vcp/Ube2l3/Sumo2/Gtpbp4/Ubxn1	15
GO:0051251	BP	GO:0051251	positive regulation of lymphocyte activation	21/463	416/23328	9.9134e-05	0.00204143	0.00152674	Ccl5/Lamp1/Cdkn1a/Ccr7/Cd83/Aif1/Tnfrsf4/Cd40/Il15ra/Tyrobp/H2-T23/Il15/Icosl/Adam8/H2-Aa/Cd274/Cd47/Sox4/Cd74/Irf1/Selenok	21
GO:0002696	BP	GO:0002696	positive regulation of leukocyte activation	23/463	479/23328	9.9329e-05	0.00204143	0.00152674	Ccl5/Lamp1/Cdkn1a/Ccr7/Cd83/Aif1/Tnfrsf4/Cd40/Il15ra/Tyrobp/H2-T23/Il15/Vamp8/Icosl/Adam8/H2-Aa/Cd274/Cd47/Sox4/Cd74/Irf1/Selenok/Nr4a3	23
GO:0031529	BP	GO:0031529	ruffle organization	7/463	55/23328	0.000103341	0.00211338	0.00158054	Aif1/Icam1/Rhog/Lima1/Tpm1/Sh3bp1/Snx10	7
GO:0008064	BP	GO:0008064	regulation of actin polymerization or depolymerization	13/463	188/23328	0.000103972	0.0021158	0.00158236	Brk1/Tmsb4x/Dstn/Icam1/Swap70/Cdc42ep3/Lima1/Tpm1/Sh3bp1/Arhgap28/Ssh1/Arpin/Prex1	13
GO:0009060	BP	GO:0009060	aerobic respiration	8/463	74/23328	0.000108557	0.00219828	0.00164404	Cbfa2t3/Idh1/Cat/Cox5a/Cox7c/Cox4i1/Vcp/Cox5b	8
GO:0032735	BP	GO:0032735	positive regulation of interleukin-12 production	6/463	39/23328	0.000110785	0.00221087	0.00165346	Ccr7/Cd40/Flt3/Irf8/Irf1/Rel	6
GO:0036230	BP	GO:0036230	granulocyte activation	6/463	39/23328	0.000110785	0.00221087	0.00165346	Ccl5/Anxa3/Tyrobp/Il15/Dnase1l3/Stx11	6
GO:1902108	BP	GO:1902108	regulation of mitochondrial membrane permeability involved in apoptotic process	6/463	39/23328	0.000110785	0.00221087	0.00165346	Atpif1/Pmaip1/Sh3glb1/Gclc/Slc25a4/Bax	6
GO:0051492	BP	GO:0051492	regulation of stress fiber assembly	9/463	95/23328	0.000114881	0.00227952	0.00170479	Ccdc88a/Ptger4/Rhoc/Tpm1/Arhgap28/F11r/Cd47/Actg1/Pik3r1	9
GO:0046688	BP	GO:0046688	response to copper ion	5/463	25/23328	0.000115328	0.00227952	0.00170479	Mt1/Prnp/Mt2/Nfe2l1/Sod1	5
GO:0045620	BP	GO:0045620	negative regulation of lymphocyte differentiation	7/463	56/23328	0.000116109	0.00228402	0.00170816	Id2/Flt3/Tmem131l/Cd74/Cd44/Irf1/Prdx2	7
GO:0030832	BP	GO:0030832	regulation of actin filament length	13/463	191/23328	0.000121903	0.00238664	0.00178491	Brk1/Tmsb4x/Dstn/Icam1/Swap70/Cdc42ep3/Lima1/Tpm1/Sh3bp1/Arhgap28/Ssh1/Arpin/Prex1	13
GO:0062197	BP	GO:0062197	cellular response to chemical stress	18/463	332/23328	0.000127772	0.00248975	0.00186202	Net1/Relb/Aif1/Htra2/Casp3/Gfer/Nfe2l1/Ncf1/Txn1/Vrk2/Jak2/Fas/Ncoa7/Cflar/Rcsd1/Sod1/Prdx2/Nr4a3	18
GO:0010821	BP	GO:0010821	regulation of mitochondrion organization	11/463	142/23328	0.000129441	0.00251042	0.00187748	Htra2/Atpif1/Pmaip1/Ddhd1/Sh3glb1/Fas/Tspo/Gclc/Cdc37/Tomm7/Bax	11
GO:1990778	BP	GO:1990778	protein localization to cell periphery	19/463	363/23328	0.000132328	0.00255442	0.00191039	Cacnb3/Pgap2/Ccdc88a/Anxa2/Vamp8/Rhog/Adcy6/Rab8b/Prnp/Grasp/Itgb1/Cdh2/Lgals3/Tspan33/F11r/Sqstm1/Ikbkb/Actb/Pik3r1	19
GO:0043270	BP	GO:0043270	positive regulation of ion transport	18/463	334/23328	0.000137698	0.00264572	0.00197867	Ccl5/Cacnb3/Vamp8/Adora2a/Itgb1/Lgals3/Gsto1/Tnfrsf11a/Arc/Ctss/Tspo/Rtn4/Atp2b1/Ikbkb/Sri/Slc25a4/Wnk1/Bax	18
GO:0015980	BP	GO:0015980	energy derivation by oxidation of organic compounds	15/463	248/23328	0.000141507	0.00270633	0.002024	Iscu/Gyg/Cbfa2t3/Gfpt1/Pygl/Idh1/Cat/Cox5a/Cox7c/Cox4i1/Vcp/Dnajc15/Bax/Cox5b/Nr4a3	15
GO:0032655	BP	GO:0032655	regulation of interleukin-12 production	7/463	58/23328	0.00014549	0.00276967	0.00207137	Ccr7/Cd40/Flt3/Cd47/Irf8/Irf1/Rel	7
GO:0002708	BP	GO:0002708	positive regulation of lymphocyte mediated immunity	11/463	144/23328	0.000146555	0.00277714	0.00207696	H2-M2/B2m/Lamp1/Cd40/H2-Q6/H2-T23/H2-D1/H2-K1/H2-Q7/H2-T22/H2-Q4	11
GO:0050731	BP	GO:0050731	positive regulation of peptidyl-tyrosine phosphorylation	13/463	195/23328	0.000149918	0.0028279	0.00211492	Ccl5/Lrrk1/Cd40/Il15/Icam1/Prnp/Itgb1/Ptger4/Yes1/Ncf1/Jak2/Cd74/Cd44	13
GO:0050768	BP	GO:0050768	negative regulation of neurogenesis	18/463	337/23328	0.000153855	0.00288898	0.0021606	Vim/Id2/B2m/Itm2c/Ctsz/Sema6d/Il15ra/H2-D1/Ctnna1/Adcy6/H2-K1/Itgb1/Dennd5a/Fas/Asap1/Tspo/Rtn4/Map4k4	18
GO:0072332	BP	GO:0072332	intrinsic apoptotic signaling pathway by p53 class mediator	8/463	78/23328	0.000157623	0.00293738	0.00219679	Rps27l/Cdkn1a/Pmaip1/Sh3glb1/Cd74/Cd44/Bax/Ubb	8
GO:0030101	BP	GO:0030101	natural killer cell activation	9/463	99/23328	0.000157855	0.00293738	0.00219679	Id2/Lamp1/Il15ra/Tyrobp/H2-T23/Il15/Slamf7/Stx11/Irf1	9
GO:0046633	BP	GO:0046633	alpha-beta T cell proliferation	6/463	42/23328	0.000169399	0.0031278	0.00233921	H2-T23/Il15/Cblb/Cd274/Cd44/Irf1	6
GO:0031342	BP	GO:0031342	negative regulation of cell killing	5/463	27/23328	0.000169603	0.0031278	0.00233921	Serpinb9/H2-T23/Gfer/Clec2d/Tap1	5
GO:0060546	BP	GO:0060546	negative regulation of necroptotic process	4/463	15/23328	0.000175732	0.00318399	0.00238123	Birc2/Birc3/Cflar/Slc25a4	4
GO:0062099	BP	GO:0062099	negative regulation of programmed necrotic cell death	4/463	15/23328	0.000175732	0.00318399	0.00238123	Birc2/Birc3/Cflar/Slc25a4	4
GO:0071280	BP	GO:0071280	cellular response to copper ion	4/463	15/23328	0.000175732	0.00318399	0.00238123	Mt1/Prnp/Mt2/Nfe2l1	4
GO:1904923	BP	GO:1904923	regulation of autophagy of mitochondrion in response to mitochondrial depolarization	4/463	15/23328	0.000175732	0.00318399	0.00238123	Htra2/Atpif1/Cdc37/Tomm7	4
GO:2000401	BP	GO:2000401	regulation of lymphocyte migration	7/463	60/23328	0.000180622	0.0032583	0.0024368	Ccl5/Ccr7/Aif1/Adam8/Wnk1/Selenok/Itga4	7
GO:1903362	BP	GO:1903362	regulation of cellular protein catabolic process	15/463	254/23328	0.000183763	0.00330055	0.0024684	Clu/Psme2/Psme1/Cbfa2t3/Rnf19b/Anxa2/Atpif1/Wdr91/Laptm4b/Nfe2l1/Gclc/Vcp/Sumo2/Ubxn1/Ubb	15
GO:0032615	BP	GO:0032615	interleukin-12 production	7/463	61/23328	0.000200594	0.00358725	0.00268281	Ccr7/Cd40/Flt3/Cd47/Irf8/Irf1/Rel	7
GO:1901216	BP	GO:1901216	positive regulation of neuron death	10/463	126/23328	0.000213358	0.00379906	0.00284123	Clu/Ctsz/Tyrobp/Casp3/Pmaip1/Prnp/Ssh1/Fas/Ikbkb/Bax	10
GO:0042269	BP	GO:0042269	regulation of natural killer cell mediated cytotoxicity	6/463	44/23328	0.000220454	0.00390139	0.00291775	Serpinb9/Lamp1/H2-T23/Gfer/Clec2d/Tap1	6
GO:0014911	BP	GO:0014911	positive regulation of smooth muscle cell migration	7/463	62/23328	0.00022231	0.00390139	0.00291775	Ccl5/Tmsb4x/Aif1/Sema6d/Ptger4/Ssh1/Nr4a3	7
GO:0030330	BP	GO:0030330	DNA damage response, signal transduction by p53 class mediator	7/463	62/23328	0.00022231	0.00390139	0.00291775	Rps27l/Cdkn1a/Pmaip1/Spred1/Sox4/Cd74/Cd44	7
GO:0002285	BP	GO:0002285	lymphocyte activation involved in immune response	13/463	203/23328	0.000222883	0.00390139	0.00291775	Relb/Lamp1/Ccr7/Cd40/Icam1/Swap70/Icosl/Lgals3/Ptger4/Stx11/Cd74/Irf1/Dock10	13
GO:0045665	BP	GO:0045665	negative regulation of neuron differentiation	15/463	259/23328	0.000226932	0.00395551	0.00295823	Vim/Id2/B2m/Itm2c/Ctsz/Sema6d/Il15ra/H2-D1/Adcy6/H2-K1/Itgb1/Dennd5a/Asap1/Rtn4/Map4k4	15
GO:0019886	BP	GO:0019886	antigen processing and presentation of exogenous peptide antigen via MHC class II	4/463	16/23328	0.000230647	0.00398662	0.0029815	Ctss/H2-Aa/Cd74/H2-Eb1	4
GO:2001267	BP	GO:2001267	regulation of cysteine-type endopeptidase activity involved in apoptotic signaling pathway	4/463	16/23328	0.000230647	0.00398662	0.0029815	Htra2/Jak2/Fas/Bax	4
GO:0001818	BP	GO:0001818	negative regulation of cytokine production	15/463	260/23328	0.000236545	0.00407153	0.003045	Relb/Ccr7/Cd83/Tnfrsf4/Tyrobp/Flt3/Prnp/Ptger4/Anxa4/Laptm4b/Cd274/Tspo/Atp2b1/Rel/Srgn	15
GO:0097345	BP	GO:0097345	mitochondrial outer membrane permeabilization	5/463	29/23328	0.000241472	0.00413909	0.00309552	Atpif1/Pmaip1/Sh3glb1/Gclc/Bax	5
GO:0044088	BP	GO:0044088	regulation of vacuole organization	6/463	45/23328	0.000250153	0.00427017	0.00319356	Eno3/Anxa2/Tmem39a/Laptm4b/Eno2/Sh3glb1	6
GO:0014812	BP	GO:0014812	muscle cell migration	9/463	106/23328	0.000265119	0.00450702	0.00337069	Ccl5/Net1/Tmsb4x/Aif1/Sema6d/Ptger4/Pdgfa/Ssh1/Nr4a3	9
GO:1902107	BP	GO:1902107	positive regulation of leukocyte differentiation	12/463	180/23328	0.000266889	0.00451851	0.00337928	Ccl5/Id2/Ccr7/Cd83/Il15ra/Tyrobp/Il15/Adam8/H2-Aa/Sox4/Cd74/Irf1	12
GO:0097530	BP	GO:0097530	granulocyte migration	11/463	155/23328	0.000279064	0.00470536	0.00351902	Ccl5/Ccl22/Ccr7/Rhog/Ccl17/Lgals3/Adam8/Ptger4/Prex1/Rtn4/Cd74	11
GO:0002715	BP	GO:0002715	regulation of natural killer cell mediated immunity	6/463	46/23328	0.000282908	0.00475079	0.003553	Serpinb9/Lamp1/H2-T23/Gfer/Clec2d/Tap1	6
GO:0110020	BP	GO:0110020	regulation of actomyosin structure organization	9/463	107/23328	0.000284477	0.00475779	0.00355824	Ccdc88a/Ptger4/Rhoc/Tpm1/Arhgap28/F11r/Cd47/Actg1/Pik3r1	9
GO:0014910	BP	GO:0014910	regulation of smooth muscle cell migration	8/463	85/23328	0.000286767	0.00477675	0.00357241	Ccl5/Tmsb4x/Aif1/Sema6d/Ptger4/Pdgfa/Ssh1/Nr4a3	8
GO:1905477	BP	GO:1905477	positive regulation of protein localization to membrane	9/463	109/23328	0.000326712	0.00542028	0.00405369	Cacnb3/Pmaip1/Rhog/Prnp/Itgb1/Lgals3/Ssh1/Sh3glb1/Sqstm1	9
GO:0045580	BP	GO:0045580	regulation of T cell differentiation	11/463	159/23328	0.000347422	0.00574079	0.0042934	Ccr7/Cd83/Il15/Adam8/H2-Aa/Tmem131l/Sox4/Cd74/Cd44/Irf1/Prdx2	11
GO:0002526	BP	GO:0002526	acute inflammatory response	9/463	110/23328	0.000349696	0.00575536	0.00430429	Ccl5/Serpinb9/Ccr7/H2-T23/Icam1/Prcp/Dnase1l3/Adam8/Tnfrsf11a	9
GO:0043523	BP	GO:0043523	regulation of neuron apoptotic process	15/463	270/23328	0.000353718	0.00579844	0.00433651	Mt1/Ctsz/Tyrobp/Casp3/Pmaip1/Prnp/Adora2a/Adam8/Jak2/Fas/Gclc/Sod1/Prdx2/Bax/Nr4a3	15
GO:1902622	BP	GO:1902622	regulation of neutrophil migration	6/463	48/23328	0.000358464	0.00584049	0.00436796	Ccr7/Rhog/Adam8/Ptger4/Rtn4/Cd74	6
GO:0006914	BP	GO:0006914	autophagy	20/463	425/23328	0.000360524	0.00584049	0.00436796	Synpo2/Dap/Htra2/Atpif1/Gabarap/Fnbp1l/Vamp8/Tmem150c/Tmem39a/Gpr137b/Sbf2/Sh3bp4/Sh3glb1/Tspo/Aup1/Irf8/Sqstm1/Vcp/Cdc37/Tomm7	20
GO:0061919	BP	GO:0061919	process utilizing autophagic mechanism	20/463	425/23328	0.000360524	0.00584049	0.00436796	Synpo2/Dap/Htra2/Atpif1/Gabarap/Fnbp1l/Vamp8/Tmem150c/Tmem39a/Gpr137b/Sbf2/Sh3bp4/Sh3glb1/Tspo/Aup1/Irf8/Sqstm1/Vcp/Cdc37/Tomm7	20
GO:0050672	BP	GO:0050672	negative regulation of lymphocyte proliferation	8/463	88/23328	0.000363747	0.00586968	0.00438979	Tyrobp/Casp3/Prnp/Cblb/H2-Aa/Cd274/Tmem131l/Cd44	8
GO:0010950	BP	GO:0010950	positive regulation of endopeptidase activity	11/463	160/23328	0.000366553	0.00589195	0.00440645	Psme2/Rps27l/Psme1/Dap/Htra2/Pmaip1/Jak2/Fas/Cflar/Vcp/Bax	11
GO:0072331	BP	GO:0072331	signal transduction by p53 class mediator	10/463	135/23328	0.000372501	0.00592489	0.00443108	Rps27l/Cdkn1a/Pmaip1/Spred1/Sh3glb1/Sox4/Cd74/Cd44/Bax/Ubb	10
GO:0002283	BP	GO:0002283	neutrophil activation involved in immune response	4/463	18/23328	0.000375774	0.00592489	0.00443108	Anxa3/Tyrobp/Dnase1l3/Stx11	4
GO:0031571	BP	GO:0031571	mitotic G1 DNA damage checkpoint	4/463	18/23328	0.000375774	0.00592489	0.00443108	Rps27l/Cdkn1a/Ccnd1/Sox4	4
GO:0033631	BP	GO:0033631	cell-cell adhesion mediated by integrin	4/463	18/23328	0.000375774	0.00592489	0.00443108	Ccl5/Swap70/Wnk1/Itga4	4
GO:0060416	BP	GO:0060416	response to growth hormone	4/463	18/23328	0.000375774	0.00592489	0.00443108	Socs2/Jak2/Irf1/Pik3r1	4
GO:0010959	BP	GO:0010959	regulation of metal ion transport	20/463	427/23328	0.000382756	0.00601203	0.00449625	Ccl5/Cacnb3/Cd63/Iscu/B2m/Fxyd2/Cyba/Icam1/Prnp/Adora2a/Itgb1/Lgals3/Gsto1/Stoml1/Tspo/Atp2b1/Ikbkb/Sri/Wnk1/Bax	20
GO:0007249	BP	GO:0007249	I-kappaB kinase/NF-kappaB signaling	13/463	215/23328	0.000388374	0.00607716	0.00454496	S100a4/Traf1/Relb/Cd40/Tank/Zfand6/Nfkbia/Cd74/Sqstm1/Ikbkb/Map3k14/Irf1/Rel	13
GO:1902110	BP	GO:1902110	positive regulation of mitochondrial membrane permeability involved in apoptotic process	5/463	32/23328	0.000389918	0.00607746	0.00454518	Atpif1/Pmaip1/Sh3glb1/Gclc/Bax	5
GO:0032945	BP	GO:0032945	negative regulation of mononuclear cell proliferation	8/463	89/23328	0.000392858	0.00607746	0.00454518	Tyrobp/Casp3/Prnp/Cblb/H2-Aa/Cd274/Tmem131l/Cd44	8
GO:0000422	BP	GO:0000422	autophagy of mitochondrion	7/463	68/23328	0.000395748	0.00607746	0.00454518	Htra2/Atpif1/Gabarap/Tspo/Sqstm1/Cdc37/Tomm7	7
GO:0032507	BP	GO:0032507	maintenance of protein location in cell	7/463	68/23328	0.000395748	0.00607746	0.00454518	Tmsb4x/Ccdc88a/Adcy6/Txn1/Tspo/Kdelr1/Srgn	7
GO:0061726	BP	GO:0061726	mitochondrion disassembly	7/463	68/23328	0.000395748	0.00607746	0.00454518	Htra2/Atpif1/Gabarap/Tspo/Sqstm1/Cdc37/Tomm7	7
GO:0030038	BP	GO:0030038	contractile actin filament bundle assembly	9/463	112/23328	0.000399675	0.00609246	0.00455641	Ccdc88a/Ptger4/Rhoc/Tpm1/Arhgap28/F11r/Cd47/Actg1/Pik3r1	9
GO:0043149	BP	GO:0043149	stress fiber assembly	9/463	112/23328	0.000399675	0.00609246	0.00455641	Ccdc88a/Ptger4/Rhoc/Tpm1/Arhgap28/F11r/Cd47/Actg1/Pik3r1	9
GO:0051961	BP	GO:0051961	negative regulation of nervous system development	18/463	365/23328	0.000404652	0.00614565	0.00459618	Vim/Id2/B2m/Itm2c/Ctsz/Sema6d/Il15ra/H2-D1/Ctnna1/Adcy6/H2-K1/Itgb1/Dennd5a/Fas/Asap1/Tspo/Rtn4/Map4k4	18
GO:0010038	BP	GO:0010038	response to metal ion	15/463	274/23328	0.000412945	0.00624863	0.0046732	Crip1/Id2/Mt1/Clic4/B2m/Cpne2/Prnp/Mt2/Nfe2l1/Ncf1/Rasa4/Fas/Sod1/Mef2a/Wnk1	15
GO:0032496	BP	GO:0032496	response to lipopolysaccharide	18/463	368/23328	0.000445755	0.00672049	0.00502609	Ccl5/Cxcl16/Vim/B2m/Ccr7/Tnfrsf1b/Ptger4/Tnfrsf11a/Nfkbib/Litaf/Ly96/Gbp2/Jak2/Nfkbia/Cd274/Irf8/Sbno2/Prdx2	18
GO:0006091	BP	GO:0006091	generation of precursor metabolites and energy	19/463	400/23328	0.000448125	0.00673165	0.00503444	Iscu/Eno3/Gyg/Cbfa2t3/Gfpt1/Pygl/Idh1/Eno2/Cat/Cox5a/Cox7c/Cox4i1/Atp5l/Vcp/Pgls/Dnajc15/Bax/Cox5b/Nr4a3	19
GO:0043433	BP	GO:0043433	negative regulation of DNA-binding transcription factor activity	11/463	164/23328	0.000452172	0.00676701	0.00506088	Id2/Dap/Tnfrsf4/Prnp/Anxa4/Nfkbib/Nfkbia/Cat/Sri/Bhlhe40/Prdx2	11
GO:1903076	BP	GO:1903076	regulation of protein localization to plasma membrane	9/463	114/23328	0.000455393	0.00676701	0.00506088	Vamp8/Rhog/Prnp/Grasp/Itgb1/Lgals3/Sqstm1/Actb/Pik3r1	9
GO:2000379	BP	GO:2000379	positive regulation of reactive oxygen species metabolic process	9/463	114/23328	0.000455393	0.00676701	0.00506088	Clu/Cdkn1a/Aif1/Tyrobp/Cyba/Icam1/Jak2/Tspo/Sod1	9
GO:0030595	BP	GO:0030595	leukocyte chemotaxis	13/463	219/23328	0.000462826	0.00685281	0.00512505	Ccl5/Ccl22/Cxcl16/Ccr7/Aif1/Ccl17/Swap70/Lgals3/Adam8/Prex1/Cd74/Ddt/Wnk1	13
GO:0044783	BP	GO:0044783	G1 DNA damage checkpoint	4/463	19/23328	0.000468554	0.00686382	0.00513328	Rps27l/Cdkn1a/Ccnd1/Sox4	4
GO:0060544	BP	GO:0060544	regulation of necroptotic process	4/463	19/23328	0.000468554	0.00686382	0.00513328	Birc2/Birc3/Cflar/Slc25a4	4
GO:0062098	BP	GO:0062098	regulation of programmed necrotic cell death	4/463	19/23328	0.000468554	0.00686382	0.00513328	Birc2/Birc3/Cflar/Slc25a4	4
GO:2001236	BP	GO:2001236	regulation of extrinsic apoptotic signaling pathway	11/463	165/23328	0.000476014	0.00694846	0.00519658	Traf1/Itm2c/Tnfrsf4/Htra2/Icam1/Ctnna1/Lgals3/Cflar/Gclc/Prdx2/Bax	11
GO:0002832	BP	GO:0002832	negative regulation of response to biotic stimulus	8/463	92/23328	0.000491745	0.00712772	0.00533064	Serpinb9/H2-T23/Trafd1/Gfer/Clec2d/Tap1/Prdx2/Pcbp2	8
GO:0014909	BP	GO:0014909	smooth muscle cell migration	8/463	92/23328	0.000491745	0.00712772	0.00533064	Ccl5/Tmsb4x/Aif1/Sema6d/Ptger4/Pdgfa/Ssh1/Nr4a3	8
GO:0046631	BP	GO:0046631	alpha-beta T cell activation	11/463	166/23328	0.000500898	0.00723501	0.00541088	Relb/Ccr7/Cd83/H2-T23/Il15/Adora2a/Ptger4/Cblb/Cd274/Cd44/Irf1	11
GO:2000045	BP	GO:2000045	regulation of G1/S transition of mitotic cell cycle	9/463	116/23328	0.000517342	0.00742821	0.00555537	Id2/Psme2/Rps27l/Psme1/Tm4sf5/Cdkn1a/Aif1/Ccnd1/Sox4	9
GO:0051346	BP	GO:0051346	negative regulation of hydrolase activity	19/463	405/23328	0.000521228	0.00742821	0.00555537	Serpinb6b/Cst3/Bcl2a1d/Serpinb9/Birc2/Atpif1/Spint2/Cstb/Spred1/Adora2a/Rasa4/F11r/Sh3bp4/Birc3/Cflar/Ikbkb/Cd44/Ubxn1/Wnk1	19
GO:1902686	BP	GO:1902686	mitochondrial outer membrane permeabilization involved in programmed cell death	5/463	34/23328	0.000521509	0.00742821	0.00555537	Atpif1/Pmaip1/Sh3glb1/Gclc/Bax	5
GO:1903146	BP	GO:1903146	regulation of autophagy of mitochondrion	5/463	34/23328	0.000521509	0.00742821	0.00555537	Htra2/Atpif1/Tspo/Cdc37/Tomm7	5
GO:1902652	BP	GO:1902652	secondary alcohol metabolic process	10/463	141/23328	0.000525826	0.00742821	0.00555537	Abcg1/Idh1/Lima1/Nfe2l1/Pmvk/Npc2/Cyp51/Aplp2/Cat/Sod1	10
GO:0042326	BP	GO:0042326	negative regulation of phosphorylation	21/463	471/23328	0.000526834	0.00742821	0.00555537	Gadd45b/Samsn1/Lrrk1/Cdkn1a/Cbfa2t3/Casp3/Insm1/Dok1/Spred1/Prnp/Adora2a/Mvp/Birc3/Rtraf/Cblb/Rassf2/Actb/Irf1/Dnajc15/Wnk1/Bax	21
GO:0051100	BP	GO:0051100	negative regulation of binding	11/463	167/23328	0.000526861	0.00742821	0.00555537	Id2/B2m/Cdkn1a/Ctsz/Arhgap28/Jak2/Sri/Actb/Gtpbp4/Bax/Itga4	11
GO:1901215	BP	GO:1901215	negative regulation of neuron death	14/463	251/23328	0.00052966	0.00744226	0.00556589	Ccl5/Mt1/Tnfrsf1b/Adora2a/Gfer/Adam8/Jak2/Ncoa7/Gclc/Sod1/Prdx2/Rel/Bax/Nr4a3	14
GO:0044403	BP	GO:0044403	symbiotic process	18/463	374/23328	0.000538907	0.00754652	0.00564386	Ccl5/Serpinb9/Rab9/Anxa2/Icam1/Vamp8/Tmem39a/Ifitm2/Ncf1/Gbp2/Apobec3/Eps15/Trim35/Cd74/Sugt1/Vcp/Pcbp2/Bax	18
GO:0045621	BP	GO:0045621	positive regulation of lymphocyte differentiation	9/463	117/23328	0.000550814	0.00768721	0.00574907	Ccr7/Cd83/Il15ra/Il15/Adam8/H2-Aa/Sox4/Cd74/Irf1	9
GO:0070664	BP	GO:0070664	negative regulation of leukocyte proliferation	8/463	94/23328	0.000568214	0.00786064	0.00587878	Tyrobp/Casp3/Prnp/Cblb/H2-Aa/Cd274/Tmem131l/Cd44	8
GO:0045637	BP	GO:0045637	regulation of myeloid cell differentiation	13/463	224/23328	0.000572603	0.00786064	0.00587878	Ccl5/Id2/B2m/Tyrobp/Spi1/Gpr137b/Adam8/Fas/Nfkbia/Rassf2/Cd74/Clec2d/Pik3r1	13
GO:0046034	BP	GO:0046034	ATP metabolic process	14/463	253/23328	0.000572857	0.00786064	0.00587878	Iscu/Eno3/Cbfa2t3/Atpif1/Eno2/Atp6v1b2/Tspo/Cox5a/Cox7c/Cox4i1/Atp5l/Vcp/Dnajc15/Cox5b	14
GO:0010818	BP	GO:0010818	T cell chemotaxis	4/463	20/23328	0.000576561	0.00786064	0.00587878	Ccl5/Cxcl16/Ccr7/Wnk1	4
GO:0044819	BP	GO:0044819	mitotic G1/S transition checkpoint	4/463	20/23328	0.000576561	0.00786064	0.00587878	Rps27l/Cdkn1a/Ccnd1/Sox4	4
GO:0060547	BP	GO:0060547	negative regulation of necrotic cell death	4/463	20/23328	0.000576561	0.00786064	0.00587878	Birc2/Birc3/Cflar/Slc25a4	4
GO:1901028	BP	GO:1901028	regulation of mitochondrial outer membrane permeabilization involved in apoptotic signaling pathway	4/463	20/23328	0.000576561	0.00786064	0.00587878	Atpif1/Pmaip1/Sh3glb1/Gclc	4
GO:0042130	BP	GO:0042130	negative regulation of T cell proliferation	7/463	73/23328	0.000611046	0.00830339	0.0062099	Casp3/Prnp/Cblb/H2-Aa/Cd274/Tmem131l/Cd44	7
GO:0046902	BP	GO:0046902	regulation of mitochondrial membrane permeability	6/463	53/23328	0.000616955	0.0083562	0.0062494	Atpif1/Pmaip1/Sh3glb1/Gclc/Slc25a4/Bax	6
GO:0071222	BP	GO:0071222	cellular response to lipopolysaccharide	15/463	285/23328	0.000621484	0.00839004	0.0062747	Ccl5/Cxcl16/Vim/B2m/Tnfrsf1b/Nfkbib/Litaf/Ly96/Gbp2/Jak2/Nfkbia/Cd274/Irf8/Sbno2/Prdx2	15
GO:1903829	BP	GO:1903829	positive regulation of cellular protein localization	16/463	317/23328	0.000651934	0.00877244	0.00656069	Cacnb3/Ccdc88a/Tyrobp/Pmaip1/Rhog/Prnp/Itgb1/Gpr137b/Lgals3/Ssh1/Jak2/Sh3glb1/Rtn4/Sqstm1/Pik3r1/Tomm7	16
GO:1901184	BP	GO:1901184	regulation of ERBB signaling pathway	7/463	74/23328	0.000663545	0.00889968	0.00665586	Rnf115/Ccdc88a/Mvp/Ncf1/Aplp2/Cblb/Rtn4	7
GO:0031647	BP	GO:0031647	regulation of protein stability	15/463	287/23328	0.000667726	0.00892678	0.00667612	Clu/Lamp1/Ctsh/Tyrobp/Casp3/Prnp/Rassf2/Sox4/Rtn4/Cd74/Sugt1/Gtpbp4/Pik3r1/Cdc37/Tomm7	15
GO:0042743	BP	GO:0042743	hydrogen peroxide metabolic process	6/463	54/23328	0.000682607	0.0090847	0.00679422	Cyba/Ptger4/Ncf1/Cat/Sod1/Prdx2	6
GO:1902624	BP	GO:1902624	positive regulation of neutrophil migration	5/463	36/23328	0.000683936	0.0090847	0.00679422	Ccr7/Adam8/Ptger4/Rtn4/Cd74	5
GO:0002495	BP	GO:0002495	antigen processing and presentation of peptide antigen via MHC class II	4/463	21/23328	0.000701126	0.00925352	0.00692048	Ctss/H2-Aa/Cd74/H2-Eb1	4
GO:0070230	BP	GO:0070230	positive regulation of lymphocyte apoptotic process	4/463	21/23328	0.000701126	0.00925352	0.00692048	Ccl5/Adam8/Cd274/Bax	4
GO:0051235	BP	GO:0051235	maintenance of location	16/463	320/23328	0.000720896	0.00948415	0.00709296	Tmsb4x/Ccdc88a/Ftl1/Cyba/Adcy6/Abcg1/Gsto1/Nfkbib/Txn1/Nfkbia/Tspo/Kdelr1/Aup1/Sri/Bax/Srgn	16
GO:1903008	BP	GO:1903008	organelle disassembly	8/463	98/23328	0.000749982	0.00983547	0.00735571	Htra2/Atpif1/Gabarap/Tspo/Sqstm1/Vcp/Cdc37/Tomm7	8
GO:0002673	BP	GO:0002673	regulation of acute inflammatory response	6/463	55/23328	0.000753537	0.00985083	0.0073672	Ccl5/Ccr7/H2-T23/Dnase1l3/Adam8/Tnfrsf11a	6
GO:0002675	BP	GO:0002675	positive regulation of acute inflammatory response	5/463	37/23328	0.000778047	0.0100439	0.00751162	Ccl5/Ccr7/H2-T23/Adam8/Tnfrsf11a	5
GO:0035794	BP	GO:0035794	positive regulation of mitochondrial membrane permeability	5/463	37/23328	0.000778047	0.0100439	0.00751162	Atpif1/Pmaip1/Sh3glb1/Gclc/Bax	5
GO:0006919	BP	GO:0006919	activation of cysteine-type endopeptidase activity involved in apoptotic process	7/463	76/23328	0.000779243	0.0100439	0.00751162	Rps27l/Dap/Pmaip1/Jak2/Cflar/Vcp/Bax	7
GO:0045670	BP	GO:0045670	regulation of osteoclast differentiation	7/463	76/23328	0.000779243	0.0100439	0.00751162	Ccl5/Tyrobp/Gpr137b/Adam8/Rassf2/Clec2d/Pik3r1	7
GO:0050878	BP	GO:0050878	regulation of body fluid levels	17/463	354/23328	0.000780466	0.0100439	0.00751162	Socs2/Rap2b/Anxa2/Cyba/Vamp8/Adcy6/Adora2a/Ptger4/Stxbp3/Stard7/Pdgfa/Ccnd1/Papss2/F11r/Cd9/Prdx2/Wnk1	17
GO:0010721	BP	GO:0010721	negative regulation of cell development	18/463	387/23328	0.000799847	0.0102614	0.00767424	Vim/Id2/B2m/Itm2c/Ctsz/Sema6d/Il15ra/H2-D1/Ctnna1/Adcy6/H2-K1/Itgb1/Dennd5a/Fas/Asap1/Tspo/Rtn4/Map4k4	18
GO:0072674	BP	GO:0072674	multinuclear osteoclast differentiation	3/463	10/23328	0.000840157	0.0105923	0.00792173	Adam8/Tnfrsf11a/Sbno2	3
GO:1903749	BP	GO:1903749	positive regulation of establishment of protein localization to mitochondrion	3/463	10/23328	0.000840157	0.0105923	0.00792173	Pmaip1/Sh3glb1/Tomm7	3
GO:0006809	BP	GO:0006809	nitric oxide biosynthetic process	7/463	77/23328	0.000842775	0.0105923	0.00792173	Clu/Aif1/Icam1/Spr/Jak2/Cd47/Tspo	7
GO:0045453	BP	GO:0045453	bone resorption	7/463	77/23328	0.000842775	0.0105923	0.00792173	Lrrk1/Gpr137b/Adam8/Ptger4/Tnfrsf11a/Snx10/Ctss	7
GO:0002504	BP	GO:0002504	antigen processing and presentation of peptide or polysaccharide antigen via MHC class II	4/463	22/23328	0.00084359	0.0105923	0.00792173	Ctss/H2-Aa/Cd74/H2-Eb1	4
GO:0060749	BP	GO:0060749	mammary gland alveolus development	4/463	22/23328	0.00084359	0.0105923	0.00792173	Id2/Socs2/Tnfrsf11a/Ccnd1	4
GO:0061377	BP	GO:0061377	mammary gland lobule development	4/463	22/23328	0.00084359	0.0105923	0.00792173	Id2/Socs2/Tnfrsf11a/Ccnd1	4
GO:0002237	BP	GO:0002237	response to molecule of bacterial origin	18/463	389/23328	0.000848327	0.0106195	0.00794207	Ccl5/Cxcl16/Vim/B2m/Ccr7/Tnfrsf1b/Ptger4/Tnfrsf11a/Nfkbib/Litaf/Ly96/Gbp2/Jak2/Nfkbia/Cd274/Irf8/Sbno2/Prdx2	18
GO:0042102	BP	GO:0042102	positive regulation of T cell proliferation	8/463	100/23328	0.000856955	0.0106951	0.00799861	Ccl5/Ccr7/Aif1/H2-T23/Il15/Icosl/Cd274/Selenok	8
GO:0046640	BP	GO:0046640	regulation of alpha-beta T cell proliferation	5/463	38/23328	0.000881489	0.0109555	0.00819332	H2-T23/Cblb/Cd274/Cd44/Irf1	5
GO:0071219	BP	GO:0071219	cellular response to molecule of bacterial origin	15/463	295/23328	0.00088312	0.0109555	0.00819332	Ccl5/Cxcl16/Vim/B2m/Tnfrsf1b/Nfkbib/Litaf/Ly96/Gbp2/Jak2/Nfkbia/Cd274/Irf8/Sbno2/Prdx2	15
GO:0043280	BP	GO:0043280	positive regulation of cysteine-type endopeptidase activity involved in apoptotic process	9/463	125/23328	0.000887719	0.0109795	0.00821133	Rps27l/Dap/Htra2/Pmaip1/Jak2/Fas/Cflar/Vcp/Bax	9
GO:0050821	BP	GO:0050821	protein stabilization	11/463	178/23328	0.000894606	0.0110317	0.00825033	Clu/Lamp1/Tyrobp/Rassf2/Sox4/Rtn4/Cd74/Sugt1/Gtpbp4/Pik3r1/Cdc37	11
GO:0008625	BP	GO:0008625	extrinsic apoptotic signaling pathway via death domain receptors	7/463	78/23328	0.000910325	0.011184	0.00836422	Gabarap/Icam1/Lgals3/Fas/Cflar/Pik3r1/Bax	7
GO:0042775	BP	GO:0042775	mitochondrial ATP synthesis coupled electron transport	6/463	57/23328	0.00091237	0.011184	0.00836422	Iscu/Cox5a/Cox7c/Cox4i1/Dnajc15/Cox5b	6
GO:0031032	BP	GO:0031032	actomyosin structure organization	12/463	207/23328	0.000930714	0.0113751	0.00850715	Ccdc88a/Itgb1/Ptger4/Rhoc/Tpm1/Arhgap28/F11r/Cd47/Actg1/Cflar/Mef2a/Pik3r1	12
GO:0051402	BP	GO:0051402	neuron apoptotic process	15/463	298/23328	0.000977807	0.0119154	0.00891124	Mt1/Ctsz/Tyrobp/Casp3/Pmaip1/Prnp/Adora2a/Adam8/Jak2/Fas/Gclc/Sod1/Prdx2/Bax/Nr4a3	15
GO:1905710	BP	GO:1905710	positive regulation of membrane permeability	5/463	39/23328	0.000994828	0.0120872	0.00903969	Atpif1/Pmaip1/Sh3glb1/Gclc/Bax	5
GO:0046578	BP	GO:0046578	regulation of Ras protein signal transduction	13/463	240/23328	0.00108258	0.0131148	0.00980823	Net1/Itgb1/Cdh2/Arhgef40/Sh3bp1/Rasa4/F11r/Trio/Rasa2/Prex1/Rtn4/Arpp19/Map4k4	13
GO:0030042	BP	GO:0030042	actin filament depolymerization	6/463	59/23328	0.00109579	0.013236	0.00989886	Dstn/Swap70/Mical3/Lima1/Tpm1/Sh3bp1	6
GO:0046849	BP	GO:0046849	bone remodeling	8/463	104/23328	0.00110757	0.0133005	0.00994712	Lrrk1/Gpr137b/Adam8/Ptger4/Tnfrsf11a/Snx10/Ctss/Rassf2	8
GO:0046916	BP	GO:0046916	cellular transition metal ion homeostasis	8/463	104/23328	0.00110757	0.0133005	0.00994712	Iscu/Mt1/Atox1/Ftl1/Prnp/Mt2/Aplp2/Sod1	8
GO:0051056	BP	GO:0051056	regulation of small GTPase mediated signal transduction	14/463	271/23328	0.00111519	0.0133531	0.00998649	Net1/Itgb1/Cdh2/Arhgef40/Sh3bp1/Arhgap28/Rasa4/F11r/Trio/Rasa2/Prex1/Rtn4/Arpp19/Map4k4	14
GO:0002679	BP	GO:0002679	respiratory burst involved in defense response	3/463	11/23328	0.00113825	0.0134804	0.0100816	Ncf1/Prdx2/Selenok	3
GO:1901030	BP	GO:1901030	positive regulation of mitochondrial outer membrane permeabilization involved in apoptotic signaling pathway	3/463	11/23328	0.00113825	0.0134804	0.0100816	Atpif1/Pmaip1/Sh3glb1	3
GO:0043525	BP	GO:0043525	positive regulation of neuron apoptotic process	7/463	81/23328	0.00113886	0.0134804	0.0100816	Ctsz/Tyrobp/Casp3/Pmaip1/Prnp/Fas/Bax	7
GO:0046209	BP	GO:0046209	nitric oxide metabolic process	7/463	81/23328	0.00113886	0.0134804	0.0100816	Clu/Aif1/Icam1/Spr/Jak2/Cd47/Tspo	7
GO:0060326	BP	GO:0060326	cell chemotaxis	15/463	303/23328	0.00115467	0.0136284	0.0101923	Ccl5/Ccl22/Cxcl16/Ccr7/Aif1/Rhog/Ccl17/Swap70/Lgals3/Adam8/Ccrl2/Prex1/Cd74/Ddt/Wnk1	15
GO:0008203	BP	GO:0008203	cholesterol metabolic process	9/463	130/23328	0.00117226	0.0137531	0.0102856	Abcg1/Lima1/Nfe2l1/Pmvk/Npc2/Cyp51/Aplp2/Cat/Sod1	9
GO:0050852	BP	GO:0050852	T cell receptor signaling pathway	9/463	130/23328	0.00117226	0.0137531	0.0102856	Cacnb3/Bcl2a1d/Ccr7/Prnp/Icosl/Lgals3/Rftn1/Cblb/Wnk1	9
GO:0002444	BP	GO:0002444	myeloid leukocyte mediated immunity	8/463	105/23328	0.00117856	0.0137531	0.0102856	Anxa3/Tyrobp/H2-T23/Vamp8/Dnase1l3/Ncf1/Stx11/Nr4a3	8
GO:0046634	BP	GO:0046634	regulation of alpha-beta T cell activation	8/463	105/23328	0.00117856	0.0137531	0.0102856	Ccr7/Cd83/H2-T23/Adora2a/Cblb/Cd274/Cd44/Irf1	8
GO:0072677	BP	GO:0072677	eosinophil migration	4/463	24/23328	0.0011876	0.0138156	0.0103323	Ccl5/Lgals3/Adam8/Ptger4	4
GO:0051651	BP	GO:0051651	maintenance of location in cell	12/463	213/23328	0.0011906	0.0138156	0.0103323	Tmsb4x/Ccdc88a/Ftl1/Cyba/Adcy6/Gsto1/Txn1/Tspo/Kdelr1/Sri/Bax/Srgn	12
GO:0048260	BP	GO:0048260	positive regulation of receptor-mediated endocytosis	6/463	60/23328	0.00119747	0.0138178	0.010334	Cd63/Clu/B2m/Ccr7/Anxa2/Rab21	6
GO:1905517	BP	GO:1905517	macrophage migration	6/463	60/23328	0.00119747	0.0138178	0.010334	Ccl5/Ccr7/Lgals3/Cd9/Rtn4/Ddt	6
GO:0002761	BP	GO:0002761	regulation of myeloid leukocyte differentiation	9/463	131/23328	0.00123716	0.0142359	0.0106467	Ccl5/Id2/Tyrobp/Gpr137b/Adam8/Rassf2/Cd74/Clec2d/Pik3r1	9
GO:0042773	BP	GO:0042773	ATP synthesis coupled electron transport	6/463	61/23328	0.00130622	0.0149474	0.0111788	Iscu/Cox5a/Cox7c/Cox4i1/Dnajc15/Cox5b	6
GO:0045824	BP	GO:0045824	negative regulation of innate immune response	6/463	61/23328	0.00130622	0.0149474	0.0111788	Serpinb9/H2-T23/Trafd1/Gfer/Clec2d/Tap1	6
GO:0034599	BP	GO:0034599	cellular response to oxidative stress	14/463	276/23328	0.00132612	0.0151098	0.0113003	Net1/Aif1/Htra2/Gfer/Nfe2l1/Ncf1/Txn1/Vrk2/Jak2/Ncoa7/Cflar/Sod1/Prdx2/Nr4a3	14
GO:0002367	BP	GO:0002367	cytokine production involved in immune response	8/463	107/23328	0.0013314	0.0151098	0.0113003	B2m/H2-T23/Tnfrsf1b/Stard7/Kdelr1/Rtn4/Cd74/Nr4a3	8
GO:1903426	BP	GO:1903426	regulation of reactive oxygen species biosynthetic process	8/463	107/23328	0.0013314	0.0151098	0.0113003	Clu/Aif1/Cyba/Icam1/Jak2/Cd47/Tspo/Cflar	8
GO:0043161	BP	GO:0043161	proteasome-mediated ubiquitin-dependent protein catabolic process	18/463	405/23328	0.00133505	0.0151098	0.0113003	Clu/Birc2/Psmb8/Cbfa2t3/Psmb9/Rnf19b/Spsb1/Sel1l/Psmb10/Aup1/Psmb7/Gclc/Vcp/Psma7/Psma5/Pcbp2/Sumo2/Ubxn1	18
GO:0002791	BP	GO:0002791	regulation of peptide secretion	18/463	406/23328	0.00137207	0.0154443	0.0115504	Ccl5/Tnfrsf4/Cd40/Hmgn3/H2-T23/Vamp8/Frmd4a/Rab8b/Adora2a/Abcg1/Ptger4/Jak2/Cyp51/Sox4/Cd74/Sri/Map4k4/Srgn	18
GO:0050807	BP	GO:0050807	regulation of synapse organization	14/463	277/23328	0.00137208	0.0154443	0.0115504	Malat1/Tuba1a/Vhl/Flrt3/Arhgap22/Prnp/Nrp2/Cdh2/Arc/Ssh1/Tubb5/Vcp/Pik3r1/Srgn	14
GO:0045860	BP	GO:0045860	positive regulation of protein kinase activity	19/463	440/23328	0.00138563	0.0155398	0.0116218	Gadd45b/Clu/Cdkn1a/Ccr7/Avpi1/Ccdc88a/Cd40/Prnp/Adam8/Tnfrsf11a/Ncf1/Pdgfa/Ccnd1/Jak2/Rassf2/Cd74/Sod1/Map4k4/Prdx2	19
GO:0000423	BP	GO:0000423	mitophagy	4/463	25/23328	0.00139185	0.0155398	0.0116218	Htra2/Sqstm1/Cdc37/Tomm7	4
GO:1901798	BP	GO:1901798	positive regulation of signal transduction by p53 class mediator	4/463	25/23328	0.00139185	0.0155398	0.0116218	Pmaip1/Spred1/Sh3glb1/Ubb	4
GO:0016601	BP	GO:0016601	Rac protein signal transduction	5/463	42/23328	0.0014	0.0155886	0.0116584	Brk1/Aif1/Rhog/Sh3bp1/Rtn4	5
GO:0050766	BP	GO:0050766	positive regulation of phagocytosis	7/463	84/23328	0.00141013	0.0156547	0.0117078	Mfge8/Ccr7/Il15ra/Cyba/Il15/Cd47/Sod1	7
GO:0006119	BP	GO:0006119	oxidative phosphorylation	8/463	108/23328	0.00141351	0.0156547	0.0117078	Iscu/Cox5a/Cox7c/Cox4i1/Atp5l/Vcp/Dnajc15/Cox5b	8
GO:0002698	BP	GO:0002698	negative regulation of immune effector process	9/463	134/23328	0.00144941	0.0159242	0.0119093	Serpinb9/H2-T23/Gfer/Lgals3/Cd47/Clec2d/Tap1/Irf1/Pcbp2	9
GO:0055076	BP	GO:0055076	transition metal ion homeostasis	9/463	134/23328	0.00144941	0.0159242	0.0119093	Iscu/Mt1/B2m/Atox1/Ftl1/Prnp/Mt2/Aplp2/Sod1	9
GO:1902806	BP	GO:1902806	regulation of cell cycle G1/S phase transition	9/463	134/23328	0.00144941	0.0159242	0.0119093	Id2/Psme2/Rps27l/Psme1/Tm4sf5/Cdkn1a/Aif1/Ccnd1/Sox4	9
GO:0061136	BP	GO:0061136	regulation of proteasomal protein catabolic process	11/463	189/23328	0.00145326	0.0159242	0.0119093	Clu/Psme2/Psme1/Cbfa2t3/Rnf19b/Nfe2l1/Gclc/Vcp/Sumo2/Ubxn1/Ubb	11
GO:0071900	BP	GO:0071900	regulation of protein serine/threonine kinase activity	19/463	442/23328	0.00145948	0.01595	0.0119286	Gadd45b/Synpo2/Cdkn1a/Ccr7/Avpi1/Cd40/Casp3/Ccni/Spred1/Adam8/Tnfrsf11a/Pdgfa/Ccnd1/Jak2/Cd74/Sod1/Actb/Prdx2/Gtpbp4	19
GO:0032825	BP	GO:0032825	positive regulation of natural killer cell differentiation	3/463	12/23328	0.00149539	0.0162564	0.0121578	Il15ra/Il15/Irf1	3
GO:0033632	BP	GO:0033632	regulation of cell-cell adhesion mediated by integrin	3/463	12/23328	0.00149539	0.0162564	0.0121578	Ccl5/Swap70/Wnk1	3
GO:0032409	BP	GO:0032409	regulation of transporter activity	14/463	280/23328	0.00151802	0.0164591	0.0123094	Cacnb3/Fxyd2/Prnp/Itgb1/Gsto1/Arc/Stoml1/Cttnbp2nl/Ctss/Ikbkb/Sri/Slc25a4/Actb/Wnk1	14
GO:0042771	BP	GO:0042771	intrinsic apoptotic signaling pathway in response to DNA damage by p53 class mediator	5/463	43/23328	0.00155873	0.0168123	0.0125735	Rps27l/Cdkn1a/Pmaip1/Cd74/Cd44	5
GO:0046636	BP	GO:0046636	negative regulation of alpha-beta T cell activation	5/463	43/23328	0.00155873	0.0168123	0.0125735	Adora2a/Cblb/Cd274/Cd44/Irf1	5
GO:0038061	BP	GO:0038061	NIK/NF-kappaB signaling	8/463	110/23328	0.00158978	0.0171026	0.0127906	Relb/Birc2/Nfkb2/Litaf/Birc3/Rassf2/Nfat5/Rel	8
GO:2001057	BP	GO:2001057	reactive nitrogen species metabolic process	7/463	86/23328	0.00161728	0.0172858	0.0129276	Clu/Aif1/Icam1/Spr/Jak2/Cd47/Tspo	7
GO:0070233	BP	GO:0070233	negative regulation of T cell apoptotic process	4/463	26/23328	0.00161937	0.0172858	0.0129276	Ccl5/Serpinb9/Tnfrsf4/Vhl	4
GO:1903747	BP	GO:1903747	regulation of establishment of protein localization to mitochondrion	4/463	26/23328	0.00161937	0.0172858	0.0129276	Atpif1/Pmaip1/Sh3glb1/Tomm7	4
GO:1903050	BP	GO:1903050	regulation of proteolysis involved in cellular protein catabolic process	12/463	221/23328	0.00162809	0.0173342	0.0129638	Clu/Psme2/Psme1/Cbfa2t3/Rnf19b/Atpif1/Nfe2l1/Gclc/Vcp/Sumo2/Ubxn1/Ubb	12
GO:0007005	BP	GO:0007005	mitochondrion organization	20/463	481/23328	0.00164264	0.0174441	0.013046	Htra2/Atpif1/Gabarap/Pmaip1/Sdhaf1/Trafd1/Slirp/Ddhd1/Sh3glb1/Fas/Tspo/Chchd2/Sqstm1/Gclc/Slc25a4/Mef2a/Dnajc15/Cdc37/Tomm7/Bax	20
GO:0051222	BP	GO:0051222	positive regulation of protein transport	16/463	348/23328	0.00172342	0.018255	0.0136524	Cacnb3/Tnfrsf4/H2-T23/Pmaip1/Vamp8/Frmd4a/Prnp/Adora2a/Abcg1/Ptger4/Jak2/Sh3glb1/Sox4/Sri/Pik3r1/Tomm7	16
GO:0042060	BP	GO:0042060	wound healing	16/463	349/23328	0.00177419	0.0187261	0.0140048	Cdkn1a/Rap2b/Anxa2/Prcp/Itgb1/Ptger4/Stxbp3/Tpm1/Pdgfa/Papss2/F11r/Cd9/Actg1/Cflar/Cd44/Prdx2	16
GO:0009411	BP	GO:0009411	response to UV	9/463	138/23328	0.00177696	0.0187261	0.0140048	Crip1/Cdkn1a/Casp3/Pmaip1/Nsmce3/Ccnd1/Cat/Pik3r1/Bax	9
GO:0038127	BP	GO:0038127	ERBB signaling pathway	8/463	112/23328	0.00178302	0.0187421	0.0140168	Rnf115/Ccdc88a/Mvp/Ncf1/Aplp2/Cblb/Rassf2/Rtn4	8
GO:0032233	BP	GO:0032233	positive regulation of actin filament bundle assembly	6/463	65/23328	0.00181831	0.0190646	0.0142579	Synpo2/Ccdc88a/Swap70/Rhoc/Tpm1/Cd47	6
GO:1903708	BP	GO:1903708	positive regulation of hemopoiesis	12/463	224/23328	0.00182299	0.0190652	0.0142584	Ccl5/Id2/Ccr7/Cd83/Il15ra/Tyrobp/Il15/Adam8/H2-Aa/Sox4/Cd74/Irf1	12
GO:1903321	BP	GO:1903321	negative regulation of protein modification by small protein conjugation or removal	7/463	88/23328	0.00184738	0.0192715	0.0144127	Hmg20b/Tspo/Sox4/Sqstm1/Gclc/Gtpbp4/Ubxn1	7
GO:0016125	BP	GO:0016125	sterol metabolic process	9/463	139/23328	0.00186746	0.0194251	0.0145275	Abcg1/Lima1/Nfe2l1/Pmvk/Npc2/Cyp51/Aplp2/Cat/Sod1	9
GO:0045730	BP	GO:0045730	respiratory burst	4/463	27/23328	0.0018715	0.0194251	0.0145275	Cyba/Ncf1/Prdx2/Selenok	4
GO:0061756	BP	GO:0061756	leukocyte adhesion to vascular endothelial cell	5/463	45/23328	0.00191532	0.0196351	0.0146846	Icam1/Itgb1/Nfat5/Selplg/Itga4	5
GO:0097178	BP	GO:0097178	ruffle assembly	5/463	45/23328	0.00191532	0.0196351	0.0146846	Aif1/Icam1/Rhog/Sh3bp1/Snx10	5
GO:0042994	BP	GO:0042994	cytoplasmic sequestering of transcription factor	3/463	13/23328	0.00191551	0.0196351	0.0146846	Nfkbib/Nfkbia/Sri	3
GO:0046007	BP	GO:0046007	negative regulation of activated T cell proliferation	3/463	13/23328	0.00191551	0.0196351	0.0146846	Casp3/Prnp/Cd274	3
GO:0090085	BP	GO:0090085	regulation of protein deubiquitination	3/463	13/23328	0.00191551	0.0196351	0.0146846	Tank/Vcp/Ubxn1	3
GO:1904375	BP	GO:1904375	regulation of protein localization to cell periphery	9/463	140/23328	0.0019616	0.0199619	0.014929	Vamp8/Rhog/Prnp/Grasp/Itgb1/Lgals3/Sqstm1/Actb/Pik3r1	9
GO:0042982	BP	GO:0042982	amyloid precursor protein metabolic process	6/463	66/23328	0.00196725	0.0199619	0.014929	Clu/Itm2c/Casp3/Prnp/Abcg1/Itm2b	6
GO:0071216	BP	GO:0071216	cellular response to biotic stimulus	15/463	320/23328	0.00197036	0.0199619	0.014929	Ccl5/Cxcl16/Vim/B2m/Tnfrsf1b/Nfkbib/Litaf/Ly96/Gbp2/Jak2/Nfkbia/Cd274/Irf8/Sbno2/Prdx2	15
GO:0042770	BP	GO:0042770	signal transduction in response to DNA damage	7/463	89/23328	0.00197154	0.0199619	0.014929	Rps27l/Cdkn1a/Pmaip1/Spred1/Sox4/Cd74/Cd44	7
GO:0071674	BP	GO:0071674	mononuclear cell migration	7/463	89/23328	0.00197154	0.0199619	0.014929	Ccl5/Ccl22/Ccr7/Aif1/Ccl17/Lgals3/Cd47	7
GO:0050803	BP	GO:0050803	regulation of synapse structure or activity	14/463	289/23328	0.00203556	0.0205597	0.0153761	Malat1/Tuba1a/Vhl/Flrt3/Arhgap22/Prnp/Nrp2/Cdh2/Arc/Ssh1/Tubb5/Vcp/Pik3r1/Srgn	14
GO:1903532	BP	GO:1903532	positive regulation of secretion by cell	17/463	388/23328	0.00208627	0.0210205	0.0157207	Lamp1/Rab9/Tnfrsf4/Slc4a8/H2-T23/Vamp8/Frmd4a/Rab8b/Adora2a/Abcg1/Lgals3/Ptger4/Tnfrsf11a/Jak2/Sox4/Rtn4/Sri	17
GO:0048259	BP	GO:0048259	regulation of receptor-mediated endocytosis	8/463	115/23328	0.00210716	0.0210536	0.0157454	Cd63/Clu/Bmp2k/B2m/Ccr7/Anxa2/Rab21/Arc	8
GO:0031348	BP	GO:0031348	negative regulation of defense response	12/463	228/23328	0.00211226	0.0210536	0.0157454	Serpinb9/H2-T23/Trafd1/Tnfrsf1b/Adora2a/Gfer/Ptger4/Cd44/Sod1/Clec2d/Tap1/Pcbp2	12
GO:0002707	BP	GO:0002707	negative regulation of lymphocyte mediated immunity	5/463	46/23328	0.0021144	0.0210536	0.0157454	Serpinb9/H2-T23/Gfer/Clec2d/Tap1	5
GO:1905521	BP	GO:1905521	regulation of macrophage migration	5/463	46/23328	0.0021144	0.0210536	0.0157454	Ccl5/Ccr7/Cd9/Rtn4/Ddt	5
GO:0000768	BP	GO:0000768	syncytium formation by plasma membrane fusion	6/463	67/23328	0.00212523	0.0210536	0.0157454	Tyrobp/Adam8/Cd9/Cflar/Sbno2/Cd44	6
GO:0033209	BP	GO:0033209	tumor necrosis factor-mediated signaling pathway	6/463	67/23328	0.00212523	0.0210536	0.0157454	Txndc17/Traf1/Tnfrsf11a/Jak2/Nfkbia/Ikbkb	6
GO:0140253	BP	GO:0140253	cell-cell fusion	6/463	67/23328	0.00212523	0.0210536	0.0157454	Tyrobp/Adam8/Cd9/Cflar/Sbno2/Cd44	6
GO:0006887	BP	GO:0006887	exocytosis	17/463	389/23328	0.00214285	0.0211773	0.015838	Ccl5/Anxa3/Lamp1/Rab9/Syngr2/Slc4a8/Myo1g/Vamp8/Rab21/Rab8b/Rala/Tnfaip2/Adora2a/Stxbp3/Mical3/Stx11/Nr4a3	17
GO:0002693	BP	GO:0002693	positive regulation of cellular extravasation	4/463	28/23328	0.00214956	0.021193	0.0158497	Icam1/Adam8/Ptger4/Itga4	4
GO:2001056	BP	GO:2001056	positive regulation of cysteine-type endopeptidase activity	9/463	142/23328	0.00216125	0.0212574	0.0158979	Rps27l/Dap/Htra2/Pmaip1/Jak2/Fas/Cflar/Vcp/Bax	9
GO:2000146	BP	GO:2000146	negative regulation of cell motility	14/463	291/23328	0.00216848	0.0212779	0.0159132	Cd63/Clic4/Aif1/Rap2b/Sema6d/Spint2/Ctnna1/Spred1/Ptger4/Tpm1/Fas/Cd74/Ddt/Gtpbp4	14
GO:0051098	BP	GO:0051098	regulation of binding	17/463	390/23328	0.0022007	0.0215429	0.0161114	Id2/B2m/Calm1/Cdkn1a/Anxa2/Ctsz/Arhgap28/Txn1/Jak2/Aplp2/Cblb/Edf1/Sri/Actb/Gtpbp4/Bax/Itga4	17
GO:0009636	BP	GO:0009636	response to toxic substance	8/463	116/23328	0.00222492	0.0217285	0.0162502	Ccl5/Mt1/Mt2/Fas/Sod1/Akr1a1/Prdx2/Bax	8
GO:0006839	BP	GO:0006839	mitochondrial transport	11/463	200/23328	0.00227033	0.0220158	0.0164651	Atpif1/Pmaip1/Slc25a29/Sh3glb1/Atp5l/Gclc/Slc25a4/Dnajc15/Tomm7/Bax/Cox5b	11
GO:0099173	BP	GO:0099173	postsynapse organization	11/463	200/23328	0.00227033	0.0220158	0.0164651	Vhl/Arhgap22/Prnp/Nrp2/Cdh2/Arc/Ndrg1/Ssh1/Actb/Srgn/Dock10	11
GO:1902905	BP	GO:1902905	positive regulation of supramolecular fiber organization	11/463	200/23328	0.00227033	0.0220158	0.0164651	Brk1/Synpo2/Ccdc88a/Dstn/Icam1/Swap70/Rhoc/Cdc42ep3/Tpm1/Arpin/Cd47	11
GO:0001894	BP	GO:0001894	tissue homeostasis	13/463	261/23328	0.0022816	0.0220732	0.016508	Lrrk1/Ctsh/Vhl/Flt3/Itgb1/Gpr137b/Adam8/Ptger4/Tnfrsf11a/Snx10/Ctss/Sod1/Bax	13
GO:0072594	BP	GO:0072594	establishment of protein localization to organelle	18/463	426/23328	0.00231745	0.0223664	0.0167273	Lamp1/Cdkn1a/Atpif1/Pmaip1/Rab8b/Zfand6/Kpna3/Arc/Jak2/Sh3glb1/Nfkbia/Eps15/Tspo/Pik3r1/Dnajc15/Fam53b/Tomm7/Bax	18
GO:0043029	BP	GO:0043029	T cell homeostasis	5/463	47/23328	0.00232815	0.0223664	0.0167273	Tnfrsf4/Casp3/Pmaip1/Fas/Bax	5
GO:0045581	BP	GO:0045581	negative regulation of T cell differentiation	5/463	47/23328	0.00232815	0.0223664	0.0167273	Tmem131l/Cd74/Cd44/Irf1/Prdx2	5
GO:0002286	BP	GO:0002286	T cell activation involved in immune response	8/463	117/23328	0.00234779	0.0224066	0.0167574	Relb/Ccr7/Icam1/Lgals3/Ptger4/Stx11/Cd74/Irf1	8
GO:2001234	BP	GO:2001234	negative regulation of apoptotic signaling pathway	12/463	231/23328	0.002353	0.0224066	0.0167574	Clu/Tnfrsf4/Icam1/Ctnna1/Lgals3/Sh3glb1/Cflar/Cd74/Cd44/Gclc/Prdx2/Bax	12
GO:0040013	BP	GO:0040013	negative regulation of locomotion	15/463	326/23328	0.00235402	0.0224066	0.0167574	Cd63/Clic4/Aif1/Rap2b/Sema6d/Spint2/Ctnna1/Spred1/Adora2a/Ptger4/Tpm1/Fas/Cd74/Ddt/Gtpbp4	15
GO:0051271	BP	GO:0051271	negative regulation of cellular component movement	15/463	326/23328	0.00235402	0.0224066	0.0167574	Cd63/Clic4/Aif1/Rap2b/Sema6d/Spint2/Ctnna1/Spred1/Ptger4/Tpm1/Cd9/Fas/Cd74/Ddt/Gtpbp4	15
GO:0071214	BP	GO:0071214	cellular response to abiotic stimulus	14/463	294/23328	0.00238125	0.0224514	0.0167909	Crip1/Net1/Relb/Cdkn1a/Casp3/Tank/Tmem150c/Nsmce3/Ptger4/F11r/Rcsd1/Actb/Pik3r1/Bax	14
GO:0104004	BP	GO:0104004	cellular response to environmental stimulus	14/463	294/23328	0.00238125	0.0224514	0.0167909	Crip1/Net1/Relb/Cdkn1a/Casp3/Tank/Tmem150c/Nsmce3/Ptger4/F11r/Rcsd1/Actb/Pik3r1/Bax	14
GO:0002275	BP	GO:0002275	myeloid cell activation involved in immune response	7/463	92/23328	0.00238309	0.0224514	0.0167909	Anxa3/Tyrobp/Vamp8/Dnase1l3/Stx11/Sbno2/Nr4a3	7
GO:0010820	BP	GO:0010820	positive regulation of T cell chemotaxis	3/463	14/23328	0.00240221	0.0224514	0.0167909	Ccl5/Ccr7/Wnk1	3
GO:0045060	BP	GO:0045060	negative thymic T cell selection	3/463	14/23328	0.00240221	0.0224514	0.0167909	Ccr7/Fas/Cd74	3
GO:0046642	BP	GO:0046642	negative regulation of alpha-beta T cell proliferation	3/463	14/23328	0.00240221	0.0224514	0.0167909	Cblb/Cd274/Cd44	3
GO:0072683	BP	GO:0072683	T cell extravasation	3/463	14/23328	0.00240221	0.0224514	0.0167909	Ccl5/Icam1/F11r	3
GO:1904925	BP	GO:1904925	positive regulation of autophagy of mitochondrion in response to mitochondrial depolarization	3/463	14/23328	0.00240221	0.0224514	0.0167909	Atpif1/Cdc37/Tomm7	3
GO:0002507	BP	GO:0002507	tolerance induction	4/463	29/23328	0.00245486	0.0227731	0.0170314	Ccr7/H2-T23/Cblb/Cd274	4
GO:0006949	BP	GO:0006949	syncytium formation	6/463	69/23328	0.00246971	0.0227731	0.0170314	Tyrobp/Adam8/Cd9/Cflar/Sbno2/Cd44	6
GO:0033627	BP	GO:0033627	cell adhesion mediated by integrin	6/463	69/23328	0.00246971	0.0227731	0.0170314	Ccl5/Icam1/Swap70/Itgb1/Wnk1/Itga4	6
GO:0042058	BP	GO:0042058	regulation of epidermal growth factor receptor signaling pathway	6/463	69/23328	0.00246971	0.0227731	0.0170314	Rnf115/Ccdc88a/Mvp/Ncf1/Aplp2/Cblb	6
GO:0045428	BP	GO:0045428	regulation of nitric oxide biosynthetic process	6/463	69/23328	0.00246971	0.0227731	0.0170314	Clu/Aif1/Icam1/Jak2/Cd47/Tspo	6
GO:0048678	BP	GO:0048678	response to axon injury	6/463	69/23328	0.00246971	0.0227731	0.0170314	Tyrobp/Flrt3/Jak2/Rtn4/Sod1/Bax	6
GO:1904062	BP	GO:1904062	regulation of cation transmembrane transport	16/463	361/23328	0.00248786	0.0228894	0.0171184	Cacnb3/Cd63/Iscu/Fxyd2/Cyba/Prnp/Itgb1/Gsto1/Arc/Stoml1/Ctss/Ikbkb/Sri/Slc25a4/Wnk1/Bax	16
GO:0072655	BP	GO:0072655	establishment of protein localization to mitochondrion	7/463	93/23328	0.00253401	0.0232622	0.0173973	Atpif1/Pmaip1/Sh3glb1/Tspo/Dnajc15/Tomm7/Bax	7
GO:0031331	BP	GO:0031331	positive regulation of cellular catabolic process	17/463	396/23328	0.00257596	0.0235949	0.017646	Clu/Cbfa2t3/Rnf19b/Atpif1/Tnfrsf1b/Adam8/Gtpbp1/Plekhn1/Sh3bp4/Sh3glb1/Polr2g/Gclc/Vcp/Sumo2/Cdc37/Tomm7/Bax	17
GO:0030888	BP	GO:0030888	regulation of B cell proliferation	6/463	70/23328	0.00265689	0.0242288	0.0181201	Cdkn1a/Tnfrsf4/Cd40/Tyrobp/Casp3/Cd74	6
GO:0150076	BP	GO:0150076	neuroinflammatory response	6/463	70/23328	0.00265689	0.0242288	0.0181201	Clu/Aif1/Tyrobp/Tnfrsf1b/Adora2a/Jak2	6
GO:1904951	BP	GO:1904951	positive regulation of establishment of protein localization	16/463	364/23328	0.00269945	0.0245626	0.0183698	Cacnb3/Tnfrsf4/H2-T23/Pmaip1/Vamp8/Frmd4a/Prnp/Adora2a/Abcg1/Ptger4/Jak2/Sh3glb1/Sox4/Sri/Pik3r1/Tomm7	16
GO:0007043	BP	GO:0007043	cell-cell junction assembly	9/463	147/23328	0.00273164	0.0247465	0.0185073	Fscn1/Ctnna1/Itgb1/Rhoc/F11r/Cd9/Actg1/Ikbkb/Actb	9
GO:0051092	BP	GO:0051092	positive regulation of NF-kappaB transcription factor activity	9/463	147/23328	0.00273164	0.0247465	0.0185073	Traf1/Clu/Cd40/Icam1/Adam8/Tnfrsf11a/Cat/Cflar/Ikbkb	9
GO:0016236	BP	GO:0016236	macroautophagy	11/463	205/23328	0.00274833	0.0248432	0.0185796	Synpo2/Htra2/Gabarap/Vamp8/Tmem39a/Sh3glb1/Aup1/Sqstm1/Vcp/Cdc37/Tomm7	11
GO:0050708	BP	GO:0050708	regulation of protein secretion	16/463	365/23328	0.00277322	0.0250135	0.0187069	Ccl5/Tnfrsf4/Cd40/Hmgn3/H2-T23/Vamp8/Frmd4a/Adora2a/Abcg1/Ptger4/Jak2/Cyp51/Sox4/Sri/Map4k4/Srgn	16
GO:0043457	BP	GO:0043457	regulation of cellular respiration	4/463	30/23328	0.00278867	0.025098	0.0187702	Iscu/Cbfa2t3/Vcp/Dnajc15	4
GO:1903018	BP	GO:1903018	regulation of glycoprotein metabolic process	5/463	49/23328	0.00280212	0.0251642	0.0188197	Cst3/Itm2c/Ccr7/Il15/Itm2b	5
GO:0031396	BP	GO:0031396	regulation of protein ubiquitination	11/463	206/23328	0.00285303	0.0254687	0.0190474	Birc2/Nsmce3/Birc3/Cblb/Tspo/Sox4/Sqstm1/Gclc/Ube2l3/Gtpbp4/Ubxn1	11
GO:0042509	BP	GO:0042509	regulation of tyrosine phosphorylation of STAT protein	6/463	71/23328	0.00285452	0.0254687	0.0190474	Ccl5/Cd40/Il15/Ptger4/Jak2/Irf1	6
GO:1901796	BP	GO:1901796	regulation of signal transduction by p53 class mediator	6/463	71/23328	0.00285452	0.0254687	0.0190474	Pmaip1/Spred1/Sh3glb1/Cd74/Cd44/Ubb	6
GO:0009306	BP	GO:0009306	protein secretion	19/463	470/23328	0.00289946	0.025814	0.0193056	Ccl5/Tnfrsf4/Cd40/Hmgn3/H2-T23/Vamp8/Frmd4a/Rab8b/Adora2a/Abcg1/Ptger4/Stxbp3/Jak2/Cyp51/Sel1l/Sox4/Sri/Map4k4/Srgn	19
GO:0010819	BP	GO:0010819	regulation of T cell chemotaxis	3/463	15/23328	0.00295883	0.025896	0.019367	Ccl5/Ccr7/Wnk1	3
GO:0043383	BP	GO:0043383	negative T cell selection	3/463	15/23328	0.00295883	0.025896	0.019367	Ccr7/Fas/Cd74	3
GO:0060396	BP	GO:0060396	growth hormone receptor signaling pathway	3/463	15/23328	0.00295883	0.025896	0.019367	Socs2/Jak2/Pik3r1	3
GO:0070234	BP	GO:0070234	positive regulation of T cell apoptotic process	3/463	15/23328	0.00295883	0.025896	0.019367	Ccl5/Adam8/Cd274	3
GO:0070254	BP	GO:0070254	mucus secretion	3/463	15/23328	0.00295883	0.025896	0.019367	Cyba/Vamp8/Ptger4	3
GO:0071378	BP	GO:0071378	cellular response to growth hormone stimulus	3/463	15/23328	0.00295883	0.025896	0.019367	Socs2/Jak2/Pik3r1	3
GO:0150105	BP	GO:0150105	protein localization to cell-cell junction	3/463	15/23328	0.00295883	0.025896	0.019367	F11r/Actg1/Actb	3
GO:2001241	BP	GO:2001241	positive regulation of extrinsic apoptotic signaling pathway in absence of ligand	3/463	15/23328	0.00295883	0.025896	0.019367	Htra2/Ctnna1/Bax	3
GO:0035592	BP	GO:0035592	establishment of protein localization to extracellular region	19/463	471/23328	0.00296747	0.0259167	0.0193825	Ccl5/Tnfrsf4/Cd40/Hmgn3/H2-T23/Vamp8/Frmd4a/Rab8b/Adora2a/Abcg1/Ptger4/Stxbp3/Jak2/Cyp51/Sel1l/Sox4/Sri/Map4k4/Srgn	19
GO:0022898	BP	GO:0022898	regulation of transmembrane transporter activity	13/463	270/23328	0.00305499	0.0266248	0.019912	Cacnb3/Fxyd2/Prnp/Itgb1/Gsto1/Arc/Stoml1/Ctss/Ikbkb/Sri/Slc25a4/Actb/Wnk1	13
GO:0031099	BP	GO:0031099	regeneration	9/463	150/23328	0.00312721	0.0271969	0.0203399	Cdkn1a/Gfer/Ccnd1/Cd9/Jak2/Fas/Cflar/Rtn4/Map4k4	9
GO:0045932	BP	GO:0045932	negative regulation of muscle contraction	4/463	31/23328	0.00315227	0.0272998	0.0204169	Ptger4/Ncf1/Sri/Sod1	4
GO:1902253	BP	GO:1902253	regulation of intrinsic apoptotic signaling pathway by p53 class mediator	4/463	31/23328	0.00315227	0.0272998	0.0204169	Sh3glb1/Cd74/Cd44/Ubb	4
GO:0051047	BP	GO:0051047	positive regulation of secretion	18/463	440/23328	0.00326367	0.0282055	0.0210942	Lamp1/Rab9/Tnfrsf4/Slc4a8/Cyba/H2-T23/Vamp8/Frmd4a/Rab8b/Adora2a/Abcg1/Lgals3/Ptger4/Tnfrsf11a/Jak2/Sox4/Rtn4/Sri	18
GO:0098754	BP	GO:0098754	detoxification	5/463	51/23328	0.00334219	0.0288238	0.0215566	Mt1/Mt2/Sod1/Akr1a1/Prdx2	5
GO:0070585	BP	GO:0070585	protein localization to mitochondrion	7/463	98/23328	0.00340182	0.029277	0.0218955	Atpif1/Pmaip1/Sh3glb1/Tspo/Dnajc15/Tomm7/Bax	7
GO:0007266	BP	GO:0007266	Rho protein signal transduction	10/463	181/23328	0.00342511	0.029416	0.0219995	Net1/Rhog/Itgb1/Cdh2/Cdc42ep3/Arhgef40/F11r/Tax1bp3/Trio/Prex1	10
GO:0071692	BP	GO:0071692	protein localization to extracellular region	19/463	478/23328	0.00348186	0.0298414	0.0223177	Ccl5/Tnfrsf4/Cd40/Hmgn3/H2-T23/Vamp8/Frmd4a/Rab8b/Adora2a/Abcg1/Ptger4/Stxbp3/Jak2/Cyp51/Sel1l/Sox4/Sri/Map4k4/Srgn	19
GO:0002438	BP	GO:0002438	acute inflammatory response to antigenic stimulus	4/463	32/23328	0.00354689	0.0301753	0.0225673	Serpinb9/Ccr7/H2-T23/Icam1	4
GO:0002902	BP	GO:0002902	regulation of B cell apoptotic process	4/463	32/23328	0.00354689	0.0301753	0.0225673	Bcl2a1a/Cd74/Cd44/Bax	4
GO:0051590	BP	GO:0051590	positive regulation of neurotransmitter transport	4/463	32/23328	0.00354689	0.0301753	0.0225673	Slc4a8/Adora2a/Itgb1/Ptger4	4
GO:0034764	BP	GO:0034764	positive regulation of transmembrane transport	12/463	243/23328	0.00355003	0.0301753	0.0225673	Cacnb3/Itgb1/Gsto1/Arc/Ctss/Ikbkb/Sri/Slc25a4/Mef2a/Wnk1/Bax/Nr4a3	12
GO:0006878	BP	GO:0006878	cellular copper ion homeostasis	3/463	16/23328	0.00358841	0.0302525	0.0226251	Atox1/Prnp/Aplp2	3
GO:0043217	BP	GO:0043217	myelin maintenance	3/463	16/23328	0.00358841	0.0302525	0.0226251	Clu/Ndrg1/Sod1	3
GO:0070486	BP	GO:0070486	leukocyte aggregation	3/463	16/23328	0.00358841	0.0302525	0.0226251	Adam8/Cd44/Nr4a3	3
GO:0071731	BP	GO:0071731	response to nitric oxide	3/463	16/23328	0.00358841	0.0302525	0.0226251	Ccr7/Txn1/Cflar	3
GO:0030593	BP	GO:0030593	neutrophil chemotaxis	7/463	99/23328	0.00359963	0.0302853	0.0226496	Ccl5/Ccl22/Ccr7/Ccl17/Lgals3/Prex1/Cd74	7
GO:0032731	BP	GO:0032731	positive regulation of interleukin-1 beta production	5/463	52/23328	0.00363856	0.0305506	0.022848	Ccr7/Tyrobp/Gsdmd/1810058I24Rik/Jak2	5
GO:0000082	BP	GO:0000082	G1/S transition of mitotic cell cycle	10/463	183/23328	0.00370298	0.0310284	0.0232054	Id2/Psme2/Rps27l/Psme1/Tm4sf5/Cdkn1a/Aif1/Itgb1/Ccnd1/Sox4	10
GO:0002833	BP	GO:0002833	positive regulation of response to biotic stimulus	9/463	154/23328	0.00372337	0.0311361	0.0232859	Lamp1/Cyba/H2-T23/Adam8/Polr3c/Gbp5/Ly96/Cd274/Cd74	9
GO:0007260	BP	GO:0007260	tyrosine phosphorylation of STAT protein	6/463	75/23328	0.00375656	0.0313502	0.023446	Ccl5/Cd40/Il15/Ptger4/Jak2/Irf1	6
GO:0010466	BP	GO:0010466	negative regulation of peptidase activity	12/463	246/23328	0.00391541	0.03261	0.0243882	Serpinb6b/Cst3/Bcl2a1d/Serpinb9/Birc2/Spint2/Cstb/Adora2a/Birc3/Cflar/Cd44/Ubxn1	12
GO:0032535	BP	GO:0032535	regulation of cellular component size	17/463	413/23328	0.00393907	0.0327411	0.0244862	Tmem123/Brk1/Tmsb4x/Sema6d/Dstn/Icam1/Rab21/Swap70/Cdc42ep3/Lima1/Tpm1/Sh3bp1/Arhgap28/Ssh1/Arpin/Prex1/Rtn4	17
GO:0001779	BP	GO:0001779	natural killer cell differentiation	4/463	33/23328	0.00397375	0.0328312	0.0245536	Id2/Il15ra/Il15/Irf1	4
GO:0033598	BP	GO:0033598	mammary gland epithelial cell proliferation	4/463	33/23328	0.00397375	0.0328312	0.0245536	Id2/Ccnd1/Rtn4/Bax	4
GO:0034260	BP	GO:0034260	negative regulation of GTPase activity	4/463	33/23328	0.00397375	0.0328312	0.0245536	Rasa4/F11r/Sh3bp4/Wnk1	4
GO:0002764	BP	GO:0002764	immune response-regulating signaling pathway	15/463	345/23328	0.00399821	0.0329673	0.0246554	Cacnb3/Bcl2a1d/Ctsh/Ccr7/Myo1g/Cd40/Prnp/Icosl/Lgals3/Rftn1/Cblb/Cd47/Wnk1/Bax/Nr4a3	15
GO:0000079	BP	GO:0000079	regulation of cyclin-dependent protein serine/threonine kinase activity	6/463	76/23328	0.00401176	0.0330131	0.0246897	Cdkn1a/Casp3/Ccni/Ccnd1/Actb/Gtpbp4	6
GO:2001237	BP	GO:2001237	negative regulation of extrinsic apoptotic signaling pathway	7/463	101/23328	0.00402138	0.0330265	0.0246997	Tnfrsf4/Icam1/Ctnna1/Lgals3/Cflar/Gclc/Prdx2	7
GO:0070374	BP	GO:0070374	positive regulation of ERK1 and ERK2 cascade	11/463	216/23328	0.0040872	0.0335004	0.0250541	Ccl5/Ccl22/Icam1/Ccl17/Tnfrsf11a/Pdgfa/Glipr2/Cflar/Cd74/Ddt/Cd44	11
GO:0045582	BP	GO:0045582	positive regulation of T cell differentiation	7/463	102/23328	0.00424578	0.0341914	0.0255709	Ccr7/Cd83/Adam8/H2-Aa/Sox4/Cd74/Irf1	7
GO:0031397	BP	GO:0031397	negative regulation of protein ubiquitination	6/463	77/23328	0.00427956	0.0341914	0.0255709	Tspo/Sox4/Sqstm1/Gclc/Gtpbp4/Ubxn1	6
GO:0061097	BP	GO:0061097	regulation of protein tyrosine kinase activity	6/463	77/23328	0.00427956	0.0341914	0.0255709	Rap2b/Prnp/Mvp/Ncf1/Aplp2/Cblb	6
GO:0014009	BP	GO:0014009	glial cell proliferation	5/463	54/23328	0.00428705	0.0341914	0.0255709	Vim/Clu/Fas/Tspo/Sox4	5
GO:0048066	BP	GO:0048066	developmental pigmentation	5/463	54/23328	0.00428705	0.0341914	0.0255709	Cd63/Mreg/Grk3/Vhl/Bax	5
GO:1900271	BP	GO:1900271	regulation of long-term synaptic potentiation	5/463	54/23328	0.00428705	0.0341914	0.0255709	Tyrobp/Prnp/Adora2a/Arc/Sqstm1	5
GO:0002431	BP	GO:0002431	Fc receptor mediated stimulatory signaling pathway	3/463	17/23328	0.00429373	0.0341914	0.0255709	Myo1g/Cd47/Nr4a3	3
GO:0021854	BP	GO:0021854	hypothalamus development	3/463	17/23328	0.00429373	0.0341914	0.0255709	Nrp2/Bax/Ubb	3
GO:0036035	BP	GO:0036035	osteoclast development	3/463	17/23328	0.00429373	0.0341914	0.0255709	Lrrk1/Anxa2/Tyrobp	3
GO:0050665	BP	GO:0050665	hydrogen peroxide biosynthetic process	3/463	17/23328	0.00429373	0.0341914	0.0255709	Cyba/Ncf1/Sod1	3
GO:0055070	BP	GO:0055070	copper ion homeostasis	3/463	17/23328	0.00429373	0.0341914	0.0255709	Atox1/Prnp/Aplp2	3
GO:0140131	BP	GO:0140131	positive regulation of lymphocyte chemotaxis	3/463	17/23328	0.00429373	0.0341914	0.0255709	Ccl5/Ccr7/Wnk1	3
GO:1901524	BP	GO:1901524	regulation of mitophagy	3/463	17/23328	0.00429373	0.0341914	0.0255709	Htra2/Cdc37/Tomm7	3
GO:0034976	BP	GO:0034976	response to endoplasmic reticulum stress	12/463	249/23328	0.00431044	0.0341914	0.0255709	Clu/Casp3/Pmaip1/Nfe2l1/Ccnd1/Sel1l/Aup1/Vcp/Pik3r1/Ubxn1/Bax/Selenok	12
GO:0002262	BP	GO:0002262	myeloid cell homeostasis	10/463	187/23328	0.0043122	0.0341914	0.0255709	Id2/B2m/Atpif1/Casp3/Spi1/Nfe2l1/Jak2/Cd44/Sod1/Bax	10
GO:0030041	BP	GO:0030041	actin filament polymerization	10/463	187/23328	0.0043122	0.0341914	0.0255709	Brk1/Tmsb4x/Aif1/Icam1/Cdc42ep3/Tpm1/Arhgap28/Ssh1/Arpin/Prex1	10
GO:0034767	BP	GO:0034767	positive regulation of ion transmembrane transport	10/463	187/23328	0.0043122	0.0341914	0.0255709	Cacnb3/Itgb1/Gsto1/Arc/Ctss/Ikbkb/Sri/Slc25a4/Wnk1/Bax	10
GO:0050777	BP	GO:0050777	negative regulation of immune response	9/463	158/23328	0.00440515	0.0348614	0.026072	Samsn1/Serpinb9/H2-T23/Trafd1/Gfer/Lgals3/Clec2d/Tap1/Irf1	9
GO:0007173	BP	GO:0007173	epidermal growth factor receptor signaling pathway	7/463	103/23328	0.00447954	0.0353823	0.0264616	Rnf115/Ccdc88a/Mvp/Ncf1/Aplp2/Cblb/Rassf2	7
GO:0032088	BP	GO:0032088	negative regulation of NF-kappaB transcription factor activity	6/463	78/23328	0.00456033	0.035815	0.0267852	Dap/Anxa4/Nfkbib/Nfkbia/Cat/Prdx2	6
GO:0060563	BP	GO:0060563	neuroepithelial cell differentiation	6/463	78/23328	0.00456033	0.035815	0.0267852	Insm1/Cdh2/Nfe2l1/Triobp/Sox4/Sod1	6
GO:1903036	BP	GO:1903036	positive regulation of response to wounding	6/463	78/23328	0.00456033	0.035815	0.0267852	Itgb1/Ptger4/F11r/Actg1/Rtn4/Prdx2	6
GO:0002720	BP	GO:0002720	positive regulation of cytokine production involved in immune response	5/463	55/23328	0.00464041	0.0362373	0.027101	B2m/H2-T23/Rtn4/Cd74/Nr4a3	5
GO:0030834	BP	GO:0030834	regulation of actin filament depolymerization	5/463	55/23328	0.00464041	0.0362373	0.027101	Dstn/Swap70/Lima1/Tpm1/Sh3bp1	5
GO:0042531	BP	GO:0042531	positive regulation of tyrosine phosphorylation of STAT protein	5/463	55/23328	0.00464041	0.0362373	0.027101	Ccl5/Cd40/Il15/Ptger4/Jak2	5
GO:0019058	BP	GO:0019058	viral life cycle	11/463	221/23328	0.00484667	0.0377766	0.0282522	Ccl5/Icam1/Vamp8/Tmem39a/Ifitm2/Apobec3/Eps15/Trim35/Cd74/Vcp/Pcbp2	11
GO:0034763	BP	GO:0034763	negative regulation of transmembrane transport	8/463	132/23328	0.00491027	0.0379171	0.0283573	Fabp5/Cacnb3/Iscu/Gsto1/Stxbp3/Stoml1/Cttnbp2nl/Sri	8
GO:0099175	BP	GO:0099175	regulation of postsynapse organization	8/463	132/23328	0.00491027	0.0379171	0.0283573	Vhl/Arhgap22/Prnp/Nrp2/Cdh2/Arc/Ssh1/Srgn	8
GO:0001773	BP	GO:0001773	myeloid dendritic cell activation	4/463	35/23328	0.00492895	0.0379171	0.0283573	Relb/Batf3/Spi1/Stard7	4
GO:0002446	BP	GO:0002446	neutrophil mediated immunity	4/463	35/23328	0.00492895	0.0379171	0.0283573	Anxa3/Dnase1l3/Ncf1/Stx11	4
GO:0043516	BP	GO:0043516	regulation of DNA damage response, signal transduction by p53 class mediator	4/463	35/23328	0.00492895	0.0379171	0.0283573	Pmaip1/Spred1/Cd74/Cd44	4
GO:0046686	BP	GO:0046686	response to cadmium ion	4/463	35/23328	0.00492895	0.0379171	0.0283573	Mt1/Prnp/Mt2/Ncf1	4
GO:1902003	BP	GO:1902003	regulation of amyloid-beta formation	4/463	35/23328	0.00492895	0.0379171	0.0283573	Clu/Casp3/Prnp/Abcg1	4
GO:0009615	BP	GO:0009615	response to virus	13/463	286/23328	0.0049505	0.0380121	0.0284283	Ccl5/Batf3/Cd40/Il15/Flt3/Ifitm2/Polr3c/Apobec3/Aup1/Map3k14/Irf1/Pcbp2/Selenok	13
GO:0030100	BP	GO:0030100	regulation of endocytosis	11/463	222/23328	0.00501118	0.038145	0.0285277	Cd63/Clu/Bmp2k/B2m/Ccr7/Anxa2/Vamp8/Rab21/Itgb1/Lgals3/Arc	11
GO:0002704	BP	GO:0002704	negative regulation of leukocyte mediated immunity	5/463	56/23328	0.00501397	0.038145	0.0285277	Serpinb9/H2-T23/Gfer/Clec2d/Tap1	5
GO:0045777	BP	GO:0045777	positive regulation of blood pressure	5/463	56/23328	0.00501397	0.038145	0.0285277	Id2/Cyba/Tpm1/F11r/Wnk1	5
GO:0050732	BP	GO:0050732	negative regulation of peptidyl-tyrosine phosphorylation	5/463	56/23328	0.00501397	0.038145	0.0285277	Samsn1/Lrrk1/Mvp/Cblb/Irf1	5
GO:0061900	BP	GO:0061900	glial cell activation	5/463	56/23328	0.00501397	0.038145	0.0285277	Clu/Aif1/Tyrobp/Adora2a/Jak2	5
GO:0034695	BP	GO:0034695	response to prostaglandin E	3/463	18/23328	0.00507733	0.0382745	0.0286246	Ccr7/Adcy6/Ptger4	3
GO:0038093	BP	GO:0038093	Fc receptor signaling pathway	3/463	18/23328	0.00507733	0.0382745	0.0286246	Myo1g/Cd47/Nr4a3	3
GO:0050710	BP	GO:0050710	negative regulation of cytokine secretion	3/463	18/23328	0.00507733	0.0382745	0.0286246	Tnfrsf4/Ptger4/Srgn	3
GO:1903019	BP	GO:1903019	negative regulation of glycoprotein metabolic process	3/463	18/23328	0.00507733	0.0382745	0.0286246	Cst3/Itm2c/Itm2b	3
GO:2001185	BP	GO:2001185	regulation of CD8-positive, alpha-beta T cell activation	3/463	18/23328	0.00507733	0.0382745	0.0286246	H2-T23/Cd274/Irf1	3
GO:1904029	BP	GO:1904029	regulation of cyclin-dependent protein kinase activity	6/463	80/23328	0.00516223	0.0388437	0.0290502	Cdkn1a/Casp3/Ccni/Ccnd1/Actb/Gtpbp4	6
GO:0051048	BP	GO:0051048	negative regulation of secretion	11/463	223/23328	0.00518008	0.0389071	0.0290977	Tnfrsf4/Vamp8/Frmd4a/Tnfrsf1b/Ptger4/Stxbp3/Cyp51/Cd74/Map4k4/Wnk1/Srgn	11
GO:0001933	BP	GO:0001933	negative regulation of protein phosphorylation	17/463	425/23328	0.00522177	0.0391491	0.0292786	Gadd45b/Samsn1/Lrrk1/Cdkn1a/Casp3/Insm1/Dok1/Spred1/Prnp/Adora2a/Mvp/Rtraf/Cblb/Rassf2/Actb/Irf1/Bax	17
GO:0035710	BP	GO:0035710	CD4-positive, alpha-beta T cell activation	7/463	106/23328	0.00523928	0.0392092	0.0293236	Relb/Ccr7/Cd83/Ptger4/Cd274/Cd44/Irf1	7
GO:1902904	BP	GO:1902904	negative regulation of supramolecular fiber organization	9/463	163/23328	0.00538996	0.0402557	0.0301063	Clu/Tmsb4x/Swap70/Lima1/Tpm1/Arhgap28/Ssh1/Arpin/F11r	9
GO:0002548	BP	GO:0002548	monocyte chemotaxis	5/463	57/23328	0.00540836	0.0402557	0.0301063	Ccl5/Ccl22/Aif1/Ccl17/Lgals3	5
GO:0006749	BP	GO:0006749	glutathione metabolic process	5/463	57/23328	0.00540836	0.0402557	0.0301063	Idh1/Nfe2l1/Gclc/Sod1/Gpx4	5
GO:0071158	BP	GO:0071158	positive regulation of cell cycle arrest	4/463	36/23328	0.00545958	0.0405639	0.0303367	Id2/Cdkn1a/Insm1/Sox4	4
GO:0022904	BP	GO:0022904	respiratory electron transport chain	6/463	81/23328	0.0054841	0.0406729	0.0304183	Iscu/Cox5a/Cox7c/Cox4i1/Dnajc15/Cox5b	6
GO:0009896	BP	GO:0009896	positive regulation of catabolic process	18/463	463/23328	0.00550337	0.0407427	0.0304704	Clu/Cbfa2t3/Rnf19b/Atpif1/Tnfrsf1b/Adam8/Gtpbp1/Plekhn1/Sh3bp4/Sh3glb1/Cblb/Polr2g/Gclc/Vcp/Sumo2/Cdc37/Tomm7/Bax	18
GO:0051495	BP	GO:0051495	positive regulation of cytoskeleton organization	11/463	225/23328	0.00553138	0.0408768	0.0305707	Brk1/Synpo2/Ccdc88a/Dstn/Icam1/Swap70/Rhoc/Cdc42ep3/Tpm1/Arpin/Cd47	11
GO:0006909	BP	GO:0006909	phagocytosis	15/463	358/23328	0.00559027	0.0412382	0.0308411	Anxa3/Mfge8/Ccr7/Aif1/Myo1g/Il15ra/Tyrobp/Cyba/Il15/Rhog/Itgb1/Sh3bp1/Cd47/Irf8/Sod1	15
GO:0043406	BP	GO:0043406	positive regulation of MAP kinase activity	11/463	226/23328	0.00571393	0.0420753	0.0314671	Gadd45b/Ccr7/Avpi1/Cd40/Adam8/Tnfrsf11a/Pdgfa/Jak2/Cd74/Sod1/Prdx2	11
GO:0070371	BP	GO:0070371	ERK1 and ERK2 cascade	14/463	325/23328	0.00576633	0.0423856	0.0316992	Ccl5/Ccl22/Ctsh/Icam1/Spred1/Ccl17/Ptger4/Tnfrsf11a/Pdgfa/Glipr2/Cflar/Cd74/Ddt/Cd44	14
GO:0002224	BP	GO:0002224	toll-like receptor signaling pathway	7/463	108/23328	0.00579694	0.0425349	0.0318108	Cd40/Cyba/Ly96/Rftn1/Nfkbia/Rtn4/Irf1	7
GO:0032653	BP	GO:0032653	regulation of interleukin-10 production	5/463	58/23328	0.00582416	0.0426146	0.0318704	Cd83/Tyrobp/Ptger4/Cd274/Cd47	5
GO:0048660	BP	GO:0048660	regulation of smooth muscle cell proliferation	9/463	165/23328	0.00582843	0.0426146	0.0318704	Ccl5/Id2/Cdkn1a/Aif1/Cyba/Il15/Jak2/Pik3r1/Nr4a3	9
GO:0051928	BP	GO:0051928	positive regulation of calcium ion transport	8/463	136/23328	0.00586313	0.0427926	0.0320035	Ccl5/Cacnb3/Lgals3/Gsto1/Tspo/Atp2b1/Sri/Bax	8
GO:0002643	BP	GO:0002643	regulation of tolerance induction	3/463	19/23328	0.00594147	0.04306	0.0322035	Ccr7/Cblb/Cd274	3
GO:0032823	BP	GO:0032823	regulation of natural killer cell differentiation	3/463	19/23328	0.00594147	0.04306	0.0322035	Il15ra/Il15/Irf1	3
GO:0061081	BP	GO:0061081	positive regulation of myeloid leukocyte cytokine production involved in immune response	3/463	19/23328	0.00594147	0.04306	0.0322035	Rtn4/Cd74/Nr4a3	3
GO:1903599	BP	GO:1903599	positive regulation of autophagy of mitochondrion	3/463	19/23328	0.00594147	0.04306	0.0322035	Atpif1/Cdc37/Tomm7	3
GO:0048771	BP	GO:0048771	tissue remodeling	10/463	196/23328	0.00597208	0.0432061	0.0323128	Lrrk1/Gpr137b/Adam8/Ptger4/Tnfrsf11a/Snx10/Ctss/Rassf2/Bax/Itga4	10
GO:0002691	BP	GO:0002691	regulation of cellular extravasation	4/463	37/23328	0.00602703	0.0434514	0.0324963	Icam1/Adam8/Ptger4/Itga4	4
GO:0098751	BP	GO:0098751	bone cell development	4/463	37/23328	0.00602703	0.0434514	0.0324963	Lrrk1/Anxa2/Tyrobp/Rabgap1l	4
GO:0051091	BP	GO:0051091	positive regulation of DNA-binding transcription factor activity	12/463	260/23328	0.00604021	0.0434706	0.0325106	Anxa3/Traf1/Clu/Cd40/Hmgn3/Icam1/Adam8/Tnfrsf11a/Jak2/Cat/Cflar/Ikbkb	12
GO:0002702	BP	GO:0002702	positive regulation of production of molecular mediator of immune response	7/463	109/23328	0.00609186	0.043766	0.0327315	B2m/Tnfrsf4/Cd40/H2-T23/Rtn4/Cd74/Nr4a3	7
GO:0071156	BP	GO:0071156	regulation of cell cycle arrest	5/463	59/23328	0.00626197	0.0449101	0.0335871	Id2/Cdkn1a/Insm1/Ccnd1/Sox4	5
GO:0019216	BP	GO:0019216	regulation of lipid metabolic process	15/463	363/23328	0.00632476	0.0452817	0.0338651	Fabp5/Id2/Abcg1/Idh1/Wdr91/Nfe2l1/Pdgfa/Sh3glb1/Lactb/Tspo/Cd74/Sod1/Pik3r1/Dnajc15/Nr4a3	15
GO:0010631	BP	GO:0010631	epithelial cell migration	13/463	295/23328	0.0063745	0.0455589	0.0340724	Anxa3/Cd63/Ctsh/Cd40/Vhl/Prcp/Spred1/Itgb1/Adam8/Sh3bp1/Glipr2/Rtn4/Map4k4	13
GO:0048284	BP	GO:0048284	organelle fusion	8/463	138/23328	0.00638932	0.0455679	0.0340791	Tbc1d4/Eno3/Anxa2/Vamp8/Rab8b/Eno2/Stx11/Bax	8
GO:0032612	BP	GO:0032612	interleukin-1 production	7/463	110/23328	0.00639782	0.0455679	0.0340791	Ccr7/Tyrobp/Ptger4/Gbp5/Gsdmd/1810058I24Rik/Jak2	7
GO:0002793	BP	GO:0002793	positive regulation of peptide secretion	11/463	230/23328	0.00649212	0.04616	0.0345219	Tnfrsf4/H2-T23/Vamp8/Frmd4a/Rab8b/Adora2a/Abcg1/Ptger4/Jak2/Sox4/Sri	11
GO:0022900	BP	GO:0022900	electron transport chain	6/463	84/23328	0.00653776	0.046325	0.0346454	Iscu/Cox5a/Cox7c/Cox4i1/Dnajc15/Cox5b	6
GO:0043154	BP	GO:0043154	negative regulation of cysteine-type endopeptidase activity involved in apoptotic process	6/463	84/23328	0.00653776	0.046325	0.0346454	Bcl2a1d/Birc2/Adora2a/Birc3/Cflar/Cd44	6
GO:1901652	BP	GO:1901652	response to peptide	16/463	400/23328	0.00662262	0.0467753	0.0349821	Tbc1d4/Vim/Socs2/Icam1/Adcy6/Rab8b/Prnp/Stxbp3/Jak2/Nfkbia/Atp2b1/Ikbkb/Irf1/Pik3r1/Itga4/Nr4a3	16
GO:0050714	BP	GO:0050714	positive regulation of protein secretion	10/463	199/23328	0.00662396	0.0467753	0.0349821	Tnfrsf4/H2-T23/Vamp8/Frmd4a/Adora2a/Abcg1/Ptger4/Jak2/Sox4/Sri	10
GO:1903322	BP	GO:1903322	positive regulation of protein modification by small protein conjugation or removal	8/463	139/23328	0.00666546	0.0469881	0.0351412	Birc2/Tank/Nsmce3/Birc3/Cblb/Vcp/Ube2l3/Sumo2	8
GO:0008637	BP	GO:0008637	apoptotic mitochondrial changes	7/463	111/23328	0.00671508	0.0472108	0.0353078	Atpif1/Pmaip1/Sh3glb1/Fas/Gclc/Slc25a4/Bax	7
GO:0090303	BP	GO:0090303	positive regulation of wound healing	5/463	60/23328	0.00672238	0.0472108	0.0353078	Itgb1/Ptger4/F11r/Actg1/Prdx2	5
GO:0090132	BP	GO:0090132	epithelium migration	13/463	297/23328	0.00673134	0.0472108	0.0353078	Anxa3/Cd63/Ctsh/Cd40/Vhl/Prcp/Spred1/Itgb1/Adam8/Sh3bp1/Glipr2/Rtn4/Map4k4	13
GO:0002577	BP	GO:0002577	regulation of antigen processing and presentation	3/463	20/23328	0.00688822	0.0479044	0.0358266	Ccr7/Tapbpl/Cd74	3
GO:0033599	BP	GO:0033599	regulation of mammary gland epithelial cell proliferation	3/463	20/23328	0.00688822	0.0479044	0.0358266	Ccnd1/Rtn4/Bax	3
GO:0043011	BP	GO:0043011	myeloid dendritic cell differentiation	3/463	20/23328	0.00688822	0.0479044	0.0358266	Relb/Batf3/Spi1	3
GO:0044321	BP	GO:0044321	response to leptin	3/463	20/23328	0.00688822	0.0479044	0.0358266	Ebi3/Ccnd1/Nr4a3	3
GO:0045986	BP	GO:0045986	negative regulation of smooth muscle contraction	3/463	20/23328	0.00688822	0.0479044	0.0358266	Ptger4/Ncf1/Sod1	3
GO:0002718	BP	GO:0002718	regulation of cytokine production involved in immune response	6/463	85/23328	0.00691955	0.0480414	0.035929	B2m/H2-T23/Tnfrsf1b/Rtn4/Cd74/Nr4a3	6
GO:0007589	BP	GO:0007589	body fluid secretion	7/463	112/23328	0.00704389	0.0486681	0.0363977	Socs2/Anxa2/Cyba/Vamp8/Ptger4/Ccnd1/Wnk1	7
GO:0048659	BP	GO:0048659	smooth muscle cell proliferation	9/463	170/23328	0.00704515	0.0486681	0.0363977	Ccl5/Id2/Cdkn1a/Aif1/Cyba/Il15/Jak2/Pik3r1/Nr4a3	9
GO:1904064	BP	GO:1904064	positive regulation of cation transmembrane transport	9/463	170/23328	0.00704515	0.0486681	0.0363977	Cacnb3/Gsto1/Arc/Ctss/Ikbkb/Sri/Slc25a4/Wnk1/Bax	9
GO:0044843	BP	GO:0044843	cell cycle G1/S phase transition	10/463	201/23328	0.00708833	0.0488288	0.0365178	Id2/Psme2/Rps27l/Psme1/Tm4sf5/Cdkn1a/Aif1/Itgb1/Ccnd1/Sox4	10
GO:0090130	BP	GO:0090130	tissue migration	13/463	299/23328	0.00710387	0.0488288	0.0365178	Anxa3/Cd63/Ctsh/Cd40/Vhl/Prcp/Spred1/Itgb1/Adam8/Sh3bp1/Glipr2/Rtn4/Map4k4	13
GO:1901653	BP	GO:1901653	cellular response to peptide	13/463	299/23328	0.00710387	0.0488288	0.0365178	Tbc1d4/Vim/Socs2/Icam1/Adcy6/Rab8b/Prnp/Jak2/Atp2b1/Irf1/Pik3r1/Itga4/Nr4a3	13
GO:0032732	BP	GO:0032732	positive regulation of interleukin-1 production	5/463	61/23328	0.00720596	0.0493662	0.0369198	Ccr7/Tyrobp/Gsdmd/1810058I24Rik/Jak2	5
GO:0061912	BP	GO:0061912	selective autophagy	5/463	61/23328	0.00720596	0.0493662	0.0369198	Htra2/Aup1/Sqstm1/Cdc37/Tomm7	5
GO:0006739	BP	GO:0006739	NADP metabolic process	4/463	39/23328	0.00727669	0.0496859	0.0371589	Nudt17/Idh1/Ncf1/Pgls	4
GO:0042554	BP	GO:0042554	superoxide anion generation	4/463	39/23328	0.00727669	0.0496859	0.0371589	Tyrobp/Cyba/Ncf1/Sod1	4
GO:0030833	BP	GO:0030833	regulation of actin filament polymerization	9/463	171/23328	0.00731023	0.0498326	0.0372686	Brk1/Tmsb4x/Icam1/Cdc42ep3/Tpm1/Arhgap28/Ssh1/Arpin/Prex1	9
GO:0000302	BP	GO:0000302	response to reactive oxygen species	10/463	202/23328	0.00732977	0.0498835	0.0373066	Net1/Ccr7/Casp3/Ncf1/Txn1/Cat/Cflar/Sod1/Prdx2/Nr4a3	10
GO:0042611	CC	GO:0042611	MHC protein complex	10/469	23/23271	9.09467e-12	2.08486e-09	1.56201e-09	B2m/H2-Q6/H2-T23/H2-D1/H2-K1/H2-Q7/H2-Aa/Cd74/H2-Eb1/H2-Q4	10
GO:0045335	CC	GO:0045335	phagocytic vesicle	18/469	111/23271	9.24552e-12	2.08486e-09	1.56201e-09	Vim/Anxa3/B2m/Lamp1/Rab9/H2-T23/H2-D1/Vamp8/Rab8b/H2-K1/Adam8/Stxbp3/Stx11/Ctss/H2-Q7/Tapbp/Actg1/Tap1	18
GO:0000323	CC	GO:0000323	lytic vacuole	34/469	460/23271	8.58962e-11	9.6848e-09	7.25597e-09	Cst3/Il4i1/Cd63/Mt1/Lamp1/Ctsh/Tm4sf5/Rab9/Itm2c/Ftl1/Rnf19b/Anxa2/Ctsz/Mreg/Gabarap/Prcp/Vamp8/Tmem150c/Gpr137b/Adam8/Laptm4b/Litaf/Ctss/Npc2/Bri3/Fuca1/Cat/H2-Aa/Cd74/Kxd1/Sqstm1/H2-Eb1/Sod1/Srgn	34
GO:0005764	CC	GO:0005764	lysosome	34/469	460/23271	8.58962e-11	9.6848e-09	7.25597e-09	Cst3/Il4i1/Cd63/Mt1/Lamp1/Ctsh/Tm4sf5/Rab9/Itm2c/Ftl1/Rnf19b/Anxa2/Ctsz/Mreg/Gabarap/Prcp/Vamp8/Tmem150c/Gpr137b/Adam8/Laptm4b/Litaf/Ctss/Npc2/Bri3/Fuca1/Cat/H2-Aa/Cd74/Kxd1/Sqstm1/H2-Eb1/Sod1/Srgn	34
GO:0042824	CC	GO:0042824	MHC class I peptide loading complex	8/469	15/23271	1.45837e-10	1.31545e-08	9.85553e-09	B2m/H2-Q6/H2-D1/H2-K1/H2-Q7/Tapbp/Tap1/H2-Q4	8
GO:0030139	CC	GO:0030139	endocytic vesicle	21/469	200/23271	7.87054e-10	5.91602e-08	4.43236e-08	Vim/Anxa3/B2m/Lamp1/Rab9/Ftl1/H2-T23/H2-D1/Vamp8/Rab8b/H2-K1/Rala/Adam8/Stxbp3/Stx11/Ctss/H2-Q7/Tapbp/Eps15/Actg1/Tap1	21
GO:0042612	CC	GO:0042612	MHC class I protein complex	7/469	12/23271	9.37647e-10	6.04113e-08	4.52609e-08	B2m/H2-Q6/H2-T23/H2-D1/H2-K1/H2-Q7/H2-Q4	7
GO:0030670	CC	GO:0030670	phagocytic vesicle membrane	9/469	26/23271	1.17143e-09	6.60394e-08	4.94775e-08	Anxa3/B2m/Lamp1/H2-T23/H2-D1/H2-K1/H2-Q7/Tapbp/Tap1	9
GO:0043209	CC	GO:0043209	myelin sheath	21/469	213/23271	2.48569e-09	1.24561e-07	9.33225e-08	Fscn1/Calm1/Tuba1a/Gnb4/Anxa2/Rala/Itgb1/Gsto1/Ndrg1/Eno2/Atp6v1b2/Actg1/Cox5a/Rtn4/Sod1/Slc25a4/Vcp/Actb/Prdx2/Ubb/Cox5b	21
GO:0030666	CC	GO:0030666	endocytic vesicle membrane	10/469	44/23271	1.35011e-08	6.089e-07	4.56196e-07	Anxa3/B2m/Lamp1/H2-T23/H2-D1/H2-K1/H2-Q7/Tapbp/Eps15/Tap1	10
GO:0045121	CC	GO:0045121	membrane raft	27/469	379/23271	1.7038e-08	6.76636e-07	5.06944e-07	Birc2/Tuba1a/Rap2b/Anxa2/Grk3/Casp3/Icam1/H2-D1/Ctnna1/Adcy6/Tnfrsf1b/Prnp/Itgb1/Cdh2/Arc/Eno2/Jak2/Birc3/Rftn1/Fas/Cblb/Cflar/Tubb5/Atp2b1/Slc25a4/Selplg/Actb	27
GO:0098857	CC	GO:0098857	membrane microdomain	27/469	380/23271	1.80036e-08	6.76636e-07	5.06944e-07	Birc2/Tuba1a/Rap2b/Anxa2/Grk3/Casp3/Icam1/H2-D1/Ctnna1/Adcy6/Tnfrsf1b/Prnp/Itgb1/Cdh2/Arc/Eno2/Jak2/Birc3/Rftn1/Fas/Cblb/Cflar/Tubb5/Atp2b1/Slc25a4/Selplg/Actb	27
GO:0098589	CC	GO:0098589	membrane region	27/469	393/23271	3.621e-08	1.25621e-06	9.41167e-07	Birc2/Tuba1a/Rap2b/Anxa2/Grk3/Casp3/Icam1/H2-D1/Ctnna1/Adcy6/Tnfrsf1b/Prnp/Itgb1/Cdh2/Arc/Eno2/Jak2/Birc3/Rftn1/Fas/Cblb/Cflar/Tubb5/Atp2b1/Slc25a4/Selplg/Actb	27
GO:0015629	CC	GO:0015629	actin cytoskeleton	29/469	497/23271	3.69941e-07	1.19174e-05	8.92866e-06	Fscn1/Marcks/Synpo2/Aif1/Myo1g/Anxa2/Gabarap/Dstn/Cyba/Ctnna1/Swap70/Lad1/Cdh2/Adam8/Yes1/Cdc42ep3/Dynll2/Tnni2/Lima1/Tpm1/Arc/Cttnbp2nl/Gbp2/Triobp/Tax1bp3/Asap1/Dctn2/Actg1/Actb	29
GO:0012506	CC	GO:0012506	vesicle membrane	24/469	363/23271	4.20808e-07	1.26523e-05	9.47926e-06	Tbc1d4/Anxa3/B2m/Calm1/Lamp1/Rab9/Syngr2/Mreg/H2-T23/H2-D1/Vamp8/Rab21/H2-K1/Rala/Adam8/Anxa4/H2-Q7/Tapbp/Eps15/Necap2/Kdelr1/Sri/Tap1/Clta	24
GO:0005839	CC	GO:0005839	proteasome core complex	6/469	19/23271	1.40935e-06	3.97261e-05	2.97633e-05	Psmb8/Psmb9/Psmb10/Psmb7/Psma7/Psma5	6
GO:0030659	CC	GO:0030659	cytoplasmic vesicle membrane	22/469	337/23271	1.57399e-06	4.1757e-05	3.12849e-05	Tbc1d4/Anxa3/B2m/Calm1/Lamp1/Rab9/Syngr2/Mreg/H2-T23/H2-D1/Vamp8/H2-K1/Rala/Adam8/H2-Q7/Tapbp/Eps15/Necap2/Kdelr1/Sri/Tap1/Clta	22
GO:0031902	CC	GO:0031902	late endosome membrane	9/469	58/23271	2.25385e-06	5.46458e-05	4.09413e-05	Cd63/Lamp1/Anxa2/Mreg/Vamp8/Wdr91/Laptm4b/Litaf/H2-Eb1	9
GO:0043230	CC	GO:0043230	extracellular organelle	12/469	110/23271	2.30215e-06	5.46458e-05	4.09413e-05	Cd63/Rap2b/Anxa2/Icam1/Arc/Gbp2/Cd9/Cd274/Cd47/Actg1/Sri/Itga4	12
GO:1903561	CC	GO:1903561	extracellular vesicle	11/469	100/23271	5.59596e-06	0.000126189	9.45423e-05	Cd63/Rap2b/Anxa2/Icam1/Arc/Cd9/Cd274/Cd47/Actg1/Sri/Itga4	11
GO:1905369	CC	GO:1905369	endopeptidase complex	9/469	70/23271	1.11171e-05	0.000220785	0.000165415	Psme1/Psmb8/Psmb9/Htra2/Psmb10/Psmb7/Vcp/Psma7/Psma5	9
GO:0019867	CC	GO:0019867	outer membrane	15/469	196/23271	1.12595e-05	0.000220785	0.000165415	Bcl2a1b/Bcl2a1d/Bcl2a1a/Ltc4s/Prnp/Asl/Snn/Slc44a1/1810058I24Rik/Sh3glb1/Tspo/Slc25a4/Vdac3/Tomm7/Bax	15
GO:0031968	CC	GO:0031968	organelle outer membrane	15/469	196/23271	1.12595e-05	0.000220785	0.000165415	Bcl2a1b/Bcl2a1d/Bcl2a1a/Ltc4s/Prnp/Asl/Snn/Slc44a1/1810058I24Rik/Sh3glb1/Tspo/Slc25a4/Vdac3/Tomm7/Bax	15
GO:0005741	CC	GO:0005741	mitochondrial outer membrane	14/469	175/23271	1.33326e-05	0.000250542	0.000187709	Bcl2a1b/Bcl2a1d/Bcl2a1a/Prnp/Asl/Snn/Slc44a1/1810058I24Rik/Sh3glb1/Tspo/Slc25a4/Vdac3/Tomm7/Bax	14
GO:0070062	CC	GO:0070062	extracellular exosome	10/469	92/23271	1.6561e-05	0.000298761	0.000223835	Cd63/Rap2b/Anxa2/Icam1/Cd9/Cd274/Cd47/Actg1/Sri/Itga4	10
GO:0031252	CC	GO:0031252	cell leading edge	22/469	395/23271	1.96502e-05	0.000340855	0.000255373	Fscn1/Vim/Brk1/Arhgap31/Aif1/Ccdc88a/Myo1g/Anxa2/Ctnna1/Adora2a/Itgb1/Cdh2/S100a6/Lima1/Sh3bp1/Ssh1/Arpin/Atp6v1b2/Atp2b1/Cd44/Actb/Cdc37	22
GO:1905368	CC	GO:1905368	peptidase complex	10/469	95/23271	2.19948e-05	0.000367395	0.000275257	Psme1/Psmb8/Psmb9/Htra2/Psmb10/Psmb7/Sec11c/Vcp/Psma7/Psma5	10
GO:0000502	CC	GO:0000502	proteasome complex	8/469	64/23271	4.22183e-05	0.000680016	0.000509476	Psme1/Psmb8/Psmb9/Psmb10/Psmb7/Vcp/Psma7/Psma5	8
GO:0035631	CC	GO:0035631	CD40 receptor complex	4/469	11/23271	4.8038e-05	0.000747073	0.000559716	Birc2/Htra2/Cd40/Ikbkb	4
GO:0010008	CC	GO:0010008	endosome membrane	15/469	227/23271	6.24027e-05	0.00093812	0.000702851	Cd63/Lamp1/Rap2b/Anxa2/Mreg/Vamp8/Rab21/Wdr91/Laptm4b/Ndrg1/Litaf/Snx10/Scamp2/Cd274/H2-Eb1	15
GO:0030176	CC	GO:0030176	integral component of endoplasmic reticulum membrane	12/469	153/23271	6.62941e-05	0.000964472	0.000722594	B2m/H2-Q6/H2-T23/H2-D1/H2-K1/Nfe2l1/H2-Q7/Tapbp/Aup1/Rtn4/Tap1/H2-Q4	12
GO:0005797	CC	GO:0005797	Golgi medial cisterna	5/469	23/23271	8.11258e-05	0.00114337	0.000856624	H2-Q6/H2-D1/H2-K1/H2-Q7/H2-Q4	5
GO:0031227	CC	GO:0031227	intrinsic component of endoplasmic reticulum membrane	12/469	161/23271	0.000108179	0.00147845	0.00110767	B2m/H2-Q6/H2-T23/H2-D1/H2-K1/Nfe2l1/H2-Q7/Tapbp/Aup1/Rtn4/Tap1/H2-Q4	12
GO:0009898	CC	GO:0009898	cytoplasmic side of plasma membrane	12/469	169/23271	0.000171018	0.0022685	0.00169959	Traf1/Rgs1/Birc2/Htra2/Gnb4/Rab21/S100a6/Yes1/Litaf/Gngt2/Atp2b1/Ikbkb	12
GO:0030027	CC	GO:0030027	lamellipodium	12/469	171/23271	0.000190886	0.00245971	0.00184284	Fscn1/Brk1/Arhgap31/Aif1/Ccdc88a/Myo1g/Ctnna1/Cdh2/Sh3bp1/Arpin/Cd44/Actb	12
GO:0005767	CC	GO:0005767	secondary lysosome	4/469	16/23271	0.00024454	0.00290231	0.00217444	Lamp1/Ftl1/Adam8/Sqstm1	4
GO:0071556	CC	GO:0071556	integral component of lumenal side of endoplasmic reticulum membrane	4/469	16/23271	0.00024454	0.00290231	0.00217444	H2-T23/H2-D1/H2-K1/H2-Q7	4
GO:0098553	CC	GO:0098553	lumenal side of endoplasmic reticulum membrane	4/469	16/23271	0.00024454	0.00290231	0.00217444	H2-T23/H2-D1/H2-K1/H2-Q7	4
GO:0005774	CC	GO:0005774	vacuolar membrane	12/469	183/23271	0.000356338	0.00412072	0.0030873	Cd63/Lamp1/Tm4sf5/Anxa2/Gabarap/Vamp8/Gpr137b/Laptm4b/Litaf/Sbf2/Sh3glb1/H2-Eb1	12
GO:0098562	CC	GO:0098562	cytoplasmic side of membrane	12/469	186/23271	0.000412855	0.0046	0.00344637	Traf1/Rgs1/Birc2/Htra2/Gnb4/Rab21/S100a6/Yes1/Litaf/Gngt2/Atp2b1/Ikbkb	12
GO:0070971	CC	GO:0070971	endoplasmic reticulum exit site	5/469	32/23271	0.000418181	0.0046	0.00344637	H2-Q6/H2-D1/H2-K1/H2-Q7/H2-Q4	5
GO:0005770	CC	GO:0005770	late endosome	13/469	219/23271	0.00053405	0.00573468	0.00429649	Cst3/Cd63/Lamp1/Rab9/Anxa2/Mreg/Vamp8/Wdr91/Laptm4b/Litaf/Ctss/Cd74/H2-Eb1	13
GO:0045277	CC	GO:0045277	respiratory chain complex IV	4/469	20/23271	0.000610695	0.00625962	0.00468978	Cox5a/Cox7c/Cox4i1/Cox6b1	4
GO:0098576	CC	GO:0098576	lumenal side of membrane	4/469	20/23271	0.000610695	0.00625962	0.00468978	H2-T23/H2-D1/H2-K1/H2-Q7	4
GO:0005902	CC	GO:0005902	microvillus	8/469	101/23271	0.00100925	0.0101149	0.00757822	Fscn1/Clic4/Myo1g/Adcy6/Pdgfa/Slc6a6/Atp6v1b2/Cd44	8
GO:0005765	CC	GO:0005765	lysosomal membrane	9/469	130/23271	0.00130313	0.0125045	0.0093685	Cd63/Lamp1/Tm4sf5/Anxa2/Vamp8/Gpr137b/Laptm4b/Litaf/H2-Eb1	9
GO:0098852	CC	GO:0098852	lytic vacuole membrane	9/469	130/23271	0.00130313	0.0125045	0.0093685	Cd63/Lamp1/Tm4sf5/Anxa2/Vamp8/Gpr137b/Laptm4b/Litaf/H2-Eb1	9
GO:0031985	CC	GO:0031985	Golgi cisterna	6/469	62/23271	0.00153732	0.0140947	0.0105599	H2-Q6/H2-D1/Rab21/H2-K1/H2-Q7/H2-Q4	6
GO:0005751	CC	GO:0005751	mitochondrial respiratory chain complex IV	3/469	12/23271	0.00156261	0.0140947	0.0105599	Cox5a/Cox7c/Cox4i1	3
GO:0044754	CC	GO:0044754	autolysosome	3/469	12/23271	0.00156261	0.0140947	0.0105599	Lamp1/Ftl1/Sqstm1	3
GO:0005795	CC	GO:0005795	Golgi stack	7/469	87/23271	0.00188575	0.0166759	0.0124938	H2-Q6/H2-D1/Rab21/H2-K1/Tmbim4/H2-Q7/H2-Q4	7
GO:0002102	CC	GO:0002102	podosome	4/469	27/23271	0.00197894	0.0170286	0.0127581	Fscn1/Adam8/Asap1/Actb	4
GO:0042581	CC	GO:0042581	specific granule	3/469	13/23271	0.00200115	0.0170286	0.0127581	Anxa3/Adam8/Stxbp3	3
GO:0005635	CC	GO:0005635	nuclear envelope	18/469	421/23271	0.00240533	0.020089	0.0150509	Cst3/Rogdi/Ltc4s/Prnp/Grasp/S100a6/Gsto1/Ptger4/Anxa4/Nudt9/Vrk2/Ndufb4/Phf11b/Tubb5/Rtn4/Gpx4/Gtpbp4/Bax	18
GO:0005777	CC	GO:0005777	peroxisome	9/469	145/23271	0.00275781	0.0222102	0.0166402	Vim/Nudt17/Idi1/Rab8b/Idh1/Pmvk/Phyh/Cat/Sod1	9
GO:0042579	CC	GO:0042579	microbody	9/469	145/23271	0.00275781	0.0222102	0.0166402	Vim/Nudt17/Idi1/Rab8b/Idh1/Pmvk/Phyh/Cat/Sod1	9
GO:0000153	CC	GO:0000153	cytoplasmic ubiquitin ligase complex	3/469	15/23271	0.00308971	0.0241817	0.0181172	Vhl/Sel1l/Aup1	3
GO:0032432	CC	GO:0032432	actin filament bundle	7/469	95/23271	0.00310984	0.0241817	0.0181172	Fscn1/Marcks/Synpo2/Anxa2/Cyba/Lima1/Actb	7
GO:0031970	CC	GO:0031970	organelle envelope lumen	7/469	96/23271	0.00329761	0.0250307	0.0187533	Htra2/Grasp/1810058I24Rik/Cat/Chchd2/Tubb5/Sod1	7
GO:0070069	CC	GO:0070069	cytochrome complex	4/469	31/23271	0.00333003	0.0250307	0.0187533	Cox5a/Cox7c/Cox4i1/Cox6b1	4
GO:0005776	CC	GO:0005776	autophagosome	6/469	73/23271	0.00353794	0.0255984	0.0191786	Lamp1/Ftl1/Gabarap/Sh3glb1/Aup1/Sqstm1	6
GO:0005771	CC	GO:0005771	multivesicular body	5/469	51/23271	0.00356748	0.0255984	0.0191786	Cst3/Cd63/Lamp1/Laptm4b/Cd74	5
GO:0030426	CC	GO:0030426	growth cone	11/469	209/23271	0.00357583	0.0255984	0.0191786	Fscn1/Clu/Calm1/Ctsz/Flrt3/Eno2/Ssh1/Dctn2/Prex1/Rtn4/Itga4	11
GO:0030427	CC	GO:0030427	site of polarized growth	11/469	216/23271	0.00457801	0.0322607	0.0241701	Fscn1/Clu/Calm1/Ctsz/Flrt3/Eno2/Ssh1/Dctn2/Prex1/Rtn4/Itga4	11
GO:0097225	CC	GO:0097225	sperm midpiece	4/469	34/23271	0.00468074	0.0324771	0.0243323	Gabarap/Grk3/Ift172/Sqstm1	4
GO:0036464	CC	GO:0036464	cytoplasmic ribonucleoprotein granule	11/469	218/23271	0.0049019	0.0334963	0.0250959	Ctsh/Tuba1a/Zc3h12c/Icosl/Apobec3/Eid1/Tubb5/Sqstm1/Polr2g/Vcp/Actb	11
GO:0150034	CC	GO:0150034	distal axon	16/469	384/23271	0.0052251	0.035172	0.0263513	Fscn1/Clu/Calm1/Slc4a8/Ctsz/Flrt3/Prnp/Eno2/Ssh1/Dctn2/Actg1/Prex1/Rtn4/Sri/Actb/Itga4	16
GO:0062023	CC	GO:0062023	collagen-containing extracellular matrix	16/469	385/23271	0.00535387	0.0354363	0.0265493	Cst3/Anxa3/Serpinb9/S100a11/Mfge8/Anxa2/Ctsz/Sema6d/Cstb/Lad1/Itgb1/S100a6/Lgals3/Vwa5a/Gsto1/Anxa4	16
GO:0098858	CC	GO:0098858	actin-based cell projection	11/469	221/23271	0.00542151	0.0354363	0.0265493	Fscn1/Clic4/Myo1g/Adcy6/Itgb1/Rhoc/Pdgfa/Triobp/Slc6a6/Atp6v1b2/Cd44	11
GO:0019898	CC	GO:0019898	extrinsic component of membrane	14/469	320/23271	0.00575404	0.0370724	0.0277751	Rgs1/Socs2/Mfge8/Gnb4/Anxa2/Ctnna1/Cdh2/S100a6/Wdr91/Yes1/Ncf1/Snx10/Gngt2/Pik3r1	14
GO:0005912	CC	GO:0005912	adherens junction	8/469	138/23271	0.0069811	0.0439815	0.0329515	Frmd4a/Ctnna1/Itgb1/Cdh2/Sh3bp1/Ndrg1/Pvr/Actb	8
GO:0035770	CC	GO:0035770	ribonucleoprotein granule	11/469	229/23271	0.00702144	0.0439815	0.0329515	Ctsh/Tuba1a/Zc3h12c/Icosl/Apobec3/Eid1/Tubb5/Sqstm1/Polr2g/Vcp/Actb	11
GO:0001725	CC	GO:0001725	stress fiber	6/469	86/23271	0.00786096	0.0479093	0.0358943	Fscn1/Synpo2/Anxa2/Cyba/Lima1/Actb	6
GO:0097517	CC	GO:0097517	contractile actin filament bundle	6/469	86/23271	0.00786096	0.0479093	0.0358943	Fscn1/Synpo2/Anxa2/Cyba/Lima1/Actb	6
GO:0046977	MF	GO:0046977	TAP binding	7/456	12/22669	9.24276e-10	5.8784e-07	4.61165e-07	H2-Q6/H2-D1/H2-K1/H2-Q7/Tapbp/Tap1/H2-Q4	7
GO:0031625	MF	GO:0031625	ubiquitin protein ligase binding	25/456	306/22669	3.6331e-09	1.15533e-06	9.06364e-07	Traf1/Clu/Cdkn1a/Cd40/Gabarap/Ube2l6/Flt3/Tank/Tnfrsf1b/Rala/Laptm4b/Triobp/Nfkbia/Aup1/Actg1/Tubb5/Rtn4/Sqstm1/Vcp/Pcbp2/Ube2l3/Sumo2/Pik3r1/Ubxn1/Ubb	25
GO:0042277	MF	GO:0042277	peptide binding	25/456	318/22669	7.91395e-09	1.67776e-06	1.31622e-06	H2-M2/Cst3/Crip1/Clu/Itm2c/Ltc4s/H2-Q6/H2-T23/H2-D1/H2-K1/Prnp/Ebi3/Kpna3/H2-Q7/Nfkbia/Cat/H2-Aa/Kdelr1/H2-T22/Cd74/Itm2b/Tap1/H2-Q4/Pik3r1/Clta	25
GO:0044389	MF	GO:0044389	ubiquitin-like protein ligase binding	25/456	324/22669	1.15105e-08	1.83017e-06	1.43578e-06	Traf1/Clu/Cdkn1a/Cd40/Gabarap/Ube2l6/Flt3/Tank/Tnfrsf1b/Rala/Laptm4b/Triobp/Nfkbia/Aup1/Actg1/Tubb5/Rtn4/Sqstm1/Vcp/Pcbp2/Ube2l3/Sumo2/Pik3r1/Ubxn1/Ubb	25
GO:0042605	MF	GO:0042605	peptide antigen binding	10/456	46/22669	2.09693e-08	2.6673e-06	2.09252e-06	H2-M2/H2-Q6/H2-T23/H2-D1/H2-K1/H2-Q7/H2-Aa/H2-T22/Tap1/H2-Q4	10
GO:0033218	MF	GO:0033218	amide binding	27/456	391/22669	3.0998e-08	3.28578e-06	2.57772e-06	H2-M2/Cst3/Crip1/Clu/Itm2c/Ltc4s/H2-Q6/H2-T23/H2-D1/H2-K1/Prnp/Ebi3/Laptm4b/Kpna3/Mthfsl/H2-Q7/Nfkbia/Cat/H2-Aa/Kdelr1/H2-T22/Cd74/Itm2b/Tap1/H2-Q4/Pik3r1/Clta	27
GO:0030881	MF	GO:0030881	beta-2-microglobulin binding	6/456	12/22669	5.34707e-08	4.8582e-06	3.8113e-06	H2-Q6/H2-T23/H2-D1/H2-K1/H2-Q7/H2-Q4	6
GO:0042608	MF	GO:0042608	T cell receptor binding	6/456	17/22669	6.57427e-07	5.22654e-05	4.10027e-05	H2-Q6/H2-T23/H2-D1/H2-K1/H2-Q7/H2-Q4	6
GO:0042610	MF	GO:0042610	CD8 receptor binding	5/456	11/22669	1.34715e-06	9.51987e-05	7.46842e-05	H2-Q6/H2-D1/H2-K1/H2-Q7/H2-Q4	5
GO:0008047	MF	GO:0008047	enzyme activator activity	26/456	460/22669	2.5656e-06	0.000155649	0.000122108	Ccl5/Tbc1d4/Psme2/Rps27l/Rgs1/Arhgap31/Psme1/Ctsh/Cdkn1a/Ltc4s/Casp3/Arhgap22/Tbc1d8/Tank/Sh3bp1/Ncf1/Arhgap28/Rasa4/Adap1/Asap1/Rasa2/Cflar/Rabgap1l/Vcp/Dnajc15/Wnk1	26
GO:0004298	MF	GO:0004298	threonine-type endopeptidase activity	6/456	21/22669	2.69204e-06	0.000155649	0.000122108	Psmb8/Psmb9/Psmb10/Psmb7/Psma7/Psma5	6
GO:0016504	MF	GO:0016504	peptidase activator activity	7/456	36/22669	6.41383e-06	0.000339933	0.00026668	Psme2/Rps27l/Psme1/Ctsh/Tank/Cflar/Vcp	7
GO:0070003	MF	GO:0070003	threonine-type peptidase activity	6/456	26/22669	1.04874e-05	0.000513077	0.000402513	Psmb8/Psmb9/Psmb10/Psmb7/Psma7/Psma5	6
GO:0061134	MF	GO:0061134	peptidase regulator activity	17/456	254/22669	1.69605e-05	0.000770493	0.000604458	Serpinb6b/Cst3/Psme2/Bcl2a1d/Rps27l/Serpinb9/Birc2/Psme1/Ctsh/Anxa2/Spint2/Cstb/Tank/Prnp/Birc3/Cflar/Vcp	17
GO:0042288	MF	GO:0042288	MHC class I protein binding	5/456	19/22669	2.96779e-05	0.00125834	0.00098718	H2-T23/H2-K1/Tubb5/Vcp/Tap1	5
GO:0005200	MF	GO:0005200	structural constituent of cytoskeleton	8/456	64/22669	4.16082e-05	0.00165393	0.00129752	Vim/Tuba1a/Tubb2b/Tpm1/Tubb2a/Actg1/Tubb5/Actb	8
GO:0002020	MF	GO:0002020	protease binding	12/456	152/22669	6.09586e-05	0.00228057	0.00178913	Cst3/Serpinb9/Anxa2/Casp3/Cstb/Prnp/Itgb1/Fas/Cflar/Ddt/Sri/Vcp	12
GO:0005126	MF	GO:0005126	cytokine receptor binding	18/456	314/22669	7.45427e-05	0.00246383	0.0019329	Ccl5/Ccl22/Cxcl16/Traf1/Socs2/Ccdc88a/Casp3/Il15/Spred1/Ccl17/Ebi3/Ccrl2/Jak2/Cnih4/Cflar/Ddt/Cd44/Pik3r1	18
GO:0042287	MF	GO:0042287	MHC protein binding	6/456	36/22669	7.48375e-05	0.00246383	0.0019329	H2-T23/H2-K1/Tubb5/Cd74/Vcp/Tap1	6
GO:0003779	MF	GO:0003779	actin binding	22/456	434/22669	7.7479e-05	0.00246383	0.0019329	Fscn1/Marcks/S100a4/Marcksl1/Lsp1/Tmsb4x/Synpo2/Aif1/Ccdc88a/Myo1g/Dstn/Ctnna1/Itgb1/Fmnl2/Mical3/Tnni2/Lima1/Tpm1/Arc/Ssh1/Triobp/Rcsd1	22
GO:0046982	MF	GO:0046982	protein heterodimerization activity	17/456	290/22669	8.94986e-05	0.00271053	0.00212643	Bcl2a1b/Bcl2a1d/Bcl2a1a/Cyba/Tubb2b/Itgb1/Abcg1/Gtf2a1/Tpm1/Nfe2l1/Pdgfa/Ikbkb/Sri/Bhlhe40/Mef2a/Pik3r1/Bax	17
GO:0003924	MF	GO:0003924	GTPase activity	17/456	296/22669	0.00011472	0.0032459	0.00254644	Rab9/Tuba1a/Rap2b/Gnb4/Rab21/Rhog/Rab8b/Tubb2b/Rala/Rhoc/Gtpbp1/Gbp5/Gbp2/Tubb2a/Gngt2/Tubb5/Gtpbp4	17
GO:0005525	MF	GO:0005525	GTP binding	19/456	355/22669	0.000117383	0.0032459	0.00254644	Lrrk1/Rab9/Tuba1a/Rap2b/Arl5c/Rab21/Rhog/Rab8b/Gnl2/Tubb2b/Rala/Arl5a/Rhoc/Gtpbp1/Gbp5/Gbp2/Tubb2a/Tubb5/Gtpbp4	19
GO:0032550	MF	GO:0032550	purine ribonucleoside binding	19/456	362/22669	0.000151056	0.00394343	0.00309365	Lrrk1/Rab9/Tuba1a/Rap2b/Arl5c/Rab21/Rhog/Rab8b/Gnl2/Tubb2b/Rala/Arl5a/Rhoc/Gtpbp1/Gbp5/Gbp2/Tubb2a/Tubb5/Gtpbp4	19
GO:0043028	MF	GO:0043028	cysteine-type endopeptidase regulator activity involved in apoptotic process	6/456	41/22669	0.0001587	0.00394343	0.00309365	Bcl2a1d/Rps27l/Serpinb9/Birc2/Ctsh/Birc3	6
GO:0004896	MF	GO:0004896	cytokine receptor activity	9/456	98/22669	0.000161209	0.00394343	0.00309365	Ccr7/Il15ra/Csf2rb/Flt3/Ebi3/Csf2rb2/Ccrl2/Cd74/Cd44	9
GO:0032549	MF	GO:0032549	ribonucleoside binding	19/456	365/22669	0.000167913	0.00394975	0.00309861	Lrrk1/Rab9/Tuba1a/Rap2b/Arl5c/Rab21/Rhog/Rab8b/Gnl2/Tubb2b/Rala/Arl5a/Rhoc/Gtpbp1/Gbp5/Gbp2/Tubb2a/Tubb5/Gtpbp4	19
GO:0001883	MF	GO:0001883	purine nucleoside binding	19/456	366/22669	0.000173888	0.00394975	0.00309861	Lrrk1/Rab9/Tuba1a/Rap2b/Arl5c/Rab21/Rhog/Rab8b/Gnl2/Tubb2b/Rala/Arl5a/Rhoc/Gtpbp1/Gbp5/Gbp2/Tubb2a/Tubb5/Gtpbp4	19
GO:0051400	MF	GO:0051400	BH domain binding	4/456	15/22669	0.000184956	0.00405627	0.00318218	Bcl2a1b/Bcl2a1d/Bcl2a1a/Bax	4
GO:0140375	MF	GO:0140375	immune receptor activity	10/456	123/22669	0.000194759	0.00412889	0.00323915	Ctsh/Ccr7/Il15ra/Csf2rb/Flt3/Ebi3/Csf2rb2/Ccrl2/Cd74/Cd44	10
GO:0001882	MF	GO:0001882	nucleoside binding	19/456	375/22669	0.000236638	0.0048549	0.00380871	Lrrk1/Rab9/Tuba1a/Rap2b/Arl5c/Rab21/Rhog/Rab8b/Gnl2/Tubb2b/Rala/Arl5a/Rhoc/Gtpbp1/Gbp5/Gbp2/Tubb2a/Tubb5/Gtpbp4	19
GO:0019001	MF	GO:0019001	guanyl nucleotide binding	19/456	379/22669	0.000270366	0.00521069	0.00408783	Lrrk1/Rab9/Tuba1a/Rap2b/Arl5c/Rab21/Rhog/Rab8b/Gnl2/Tubb2b/Rala/Arl5a/Rhoc/Gtpbp1/Gbp5/Gbp2/Tubb2a/Tubb5/Gtpbp4	19
GO:0032561	MF	GO:0032561	guanyl ribonucleotide binding	19/456	379/22669	0.000270366	0.00521069	0.00408783	Lrrk1/Rab9/Tuba1a/Rap2b/Arl5c/Rab21/Rhog/Rab8b/Gnl2/Tubb2b/Rala/Arl5a/Rhoc/Gtpbp1/Gbp5/Gbp2/Tubb2a/Tubb5/Gtpbp4	19
GO:0005543	MF	GO:0005543	phospholipid binding	21/456	448/22669	0.000324666	0.00607316	0.00476445	Anxa3/Mfge8/Ccdc88a/Myo1g/Anxa2/Cpne2/Mreg/Anxa4/Laptm4b/Ncf1/Sbf2/Rasa4/Gsdmd/Snx10/Plekhb2/Plekhn1/Adap1/Dapp1/Asap1/Rasa2/Prex1	21
GO:0060589	MF	GO:0060589	nucleoside-triphosphatase regulator activity	16/456	298/22669	0.000384228	0.00698198	0.00547742	Tbc1d4/Rgs1/Arhgap31/Ccdc88a/Atpif1/Arhgap22/Tbc1d8/Sh3bp1/Arhgap28/Rasa4/Sh3bp4/Adap1/Asap1/Rasa2/Rabgap1l/Dnajc15	16
GO:0031267	MF	GO:0031267	small GTPase binding	20/456	424/22669	0.000413194	0.00729975	0.00572672	Tbc1d4/Net1/Brk1/Anxa2/Tbc1d8/Grasp/Fmnl2/Cdc42ep3/Mical3/Arhgef40/Sh3bp1/Ndrg1/Sbf2/Sh3bp4/Dennd5a/Trio/Prex1/Rabgap1l/Sod1/Dock10	20
GO:0017016	MF	GO:0017016	Ras GTPase binding	19/456	409/22669	0.000686714	0.0118041	0.00926038	Tbc1d4/Net1/Brk1/Anxa2/Tbc1d8/Fmnl2/Cdc42ep3/Mical3/Arhgef40/Sh3bp1/Ndrg1/Sbf2/Sh3bp4/Dennd5a/Trio/Prex1/Rabgap1l/Sod1/Dock10	19
GO:0030695	MF	GO:0030695	GTPase regulator activity	14/456	258/22669	0.000788402	0.0131954	0.0103519	Tbc1d4/Rgs1/Arhgap31/Ccdc88a/Arhgap22/Tbc1d8/Sh3bp1/Arhgap28/Rasa4/Sh3bp4/Adap1/Asap1/Rasa2/Rabgap1l	14
GO:0050998	MF	GO:0050998	nitric-oxide synthase binding	4/456	22/22669	0.000886562	0.0144578	0.0113422	Calm1/Cdh2/Cd74/Actb	4
GO:0035091	MF	GO:0035091	phosphatidylinositol binding	14/456	266/22669	0.00105794	0.0164511	0.012906	Ccdc88a/Myo1g/Anxa2/Mreg/Laptm4b/Ncf1/Sbf2/Gsdmd/Snx10/Plekhb2/Plekhn1/Adap1/Dapp1/Asap1	14
GO:0001540	MF	GO:0001540	amyloid-beta binding	6/456	58/22669	0.00107173	0.0164511	0.012906	Cst3/Clu/Itm2c/Prnp/Cd74/Itm2b	6
GO:0003823	MF	GO:0003823	antigen binding	12/456	208/22669	0.00108639	0.0164511	0.012906	H2-M2/Cd40/H2-Q6/H2-T23/H2-D1/H2-K1/H2-Q7/H2-Aa/H2-T22/Tap1/H2-Q4/Itga4	12
GO:0051015	MF	GO:0051015	actin filament binding	12/456	210/22669	0.00117946	0.017445	0.0136858	Fscn1/Marcks/Marcksl1/Aif1/Myo1g/Dstn/Ctnna1/Fmnl2/Lima1/Tpm1/Triobp/Rcsd1	12
GO:0015036	MF	GO:0015036	disulfide oxidoreductase activity	5/456	41/22669	0.00132957	0.0192183	0.015077	Txndc17/Gfer/Gsto1/Txn1/Sh3bgrl3	5
GO:0005547	MF	GO:0005547	phosphatidylinositol-3,4,5-trisphosphate binding	5/456	42/22669	0.00148464	0.020983	0.0164613	Myo1g/Plekhb2/Adap1/Dapp1/Asap1	5
GO:0016209	MF	GO:0016209	antioxidant activity	7/456	84/22669	0.0015212	0.021027	0.0164959	Txndc17/Ltc4s/Gsto1/Cat/Sod1/Gpx4/Prdx2	7
GO:0031386	MF	GO:0031386	protein tag	3/456	12/22669	0.00155388	0.021027	0.0164959	Sumo2/Ubb/Ubl5	3
GO:0019955	MF	GO:0019955	cytokine binding	9/456	136/22669	0.00175832	0.0232978	0.0182773	Ccr7/Tnfrsf1b/Itgb1/Ebi3/Tnfrsf11a/Ccrl2/Cd74/Cd44/Itga4	9
GO:0019902	MF	GO:0019902	phosphatase binding	12/456	223/22669	0.00195916	0.024817	0.0194691	Vim/Spred1/Mvp/Cdh2/Lgals3/Sbf2/Cttnbp2nl/Ikbkb/Sod1/Vcp/Pik3r1/Wnk1	12
GO:0061135	MF	GO:0061135	endopeptidase regulator activity	12/456	223/22669	0.00195916	0.024817	0.0194691	Serpinb6b/Cst3/Psme2/Bcl2a1d/Serpinb9/Birc2/Psme1/Anxa2/Spint2/Cstb/Prnp/Birc3	12
GO:0035256	MF	GO:0035256	G protein-coupled glutamate receptor binding	3/456	13/22669	0.00199004	0.024817	0.0194691	Calm1/Prnp/Adora2a	3
GO:0048306	MF	GO:0048306	calcium-dependent protein binding	7/456	89/22669	0.00212449	0.0259842	0.0203848	Anxa3/S100a4/S100a11/Calm1/Anxa2/S100a6/Anxa4	7
GO:0017048	MF	GO:0017048	Rho GTPase binding	10/456	168/22669	0.00219859	0.0263831	0.0206977	Net1/Brk1/Fmnl2/Cdc42ep3/Arhgef40/Sh3bp1/Trio/Prex1/Sod1/Dock10	10
GO:0043027	MF	GO:0043027	cysteine-type endopeptidase inhibitor activity involved in apoptotic process	4/456	28/22669	0.00225624	0.0265735	0.0208471	Bcl2a1d/Serpinb9/Birc2/Birc3	4
GO:0044548	MF	GO:0044548	S100 protein binding	3/456	14/22669	0.00249519	0.0288535	0.0226358	S100a11/Anxa2/S100a6	3
GO:0030291	MF	GO:0030291	protein serine/threonine kinase inhibitor activity	4/456	29/22669	0.00257615	0.0291255	0.0228492	Cdkn1a/Casp3/Spred1/Wnk1	4
GO:0004869	MF	GO:0004869	cysteine-type endopeptidase inhibitor activity	6/456	69/22669	0.00263826	0.0291255	0.0228492	Cst3/Bcl2a1d/Serpinb9/Birc2/Cstb/Birc3	6
GO:0004857	MF	GO:0004857	enzyme inhibitor activity	17/456	392/22669	0.0026561	0.0291255	0.0228492	Serpinb6b/Cst3/Anxa3/Bcl2a1d/Serpinb9/Birc2/Cdkn1a/Anxa2/Atpif1/Spint2/Casp3/Cstb/Spred1/Prnp/Birc3/Arpp19/Wnk1	17
GO:0019207	MF	GO:0019207	kinase regulator activity	11/456	202/22669	0.00271425	0.0292587	0.0229537	Ccl5/Socs2/Cdkn1a/Casp3/Ccni/Spred1/Wdr91/Ccnd1/Pik3r1/Cdc37/Wnk1	11
GO:0005096	MF	GO:0005096	GTPase activator activity	12/456	238/22669	0.00333852	0.0353883	0.0277624	Tbc1d4/Rgs1/Arhgap31/Arhgap22/Tbc1d8/Sh3bp1/Arhgap28/Rasa4/Adap1/Asap1/Rasa2/Rabgap1l	12
GO:0043130	MF	GO:0043130	ubiquitin binding	6/456	75/22669	0.00400774	0.0417856	0.0327811	Birc2/Rnf19b/Ube2l6/Aup1/Sqstm1/Ubxn1	6
GO:0019956	MF	GO:0019956	chemokine binding	4/456	33/22669	0.00416665	0.0419494	0.0329097	Ccr7/Itgb1/Ccrl2/Itga4	4
GO:0004601	MF	GO:0004601	peroxidase activity	5/456	53/22669	0.00418252	0.0419494	0.0329097	Txndc17/Ltc4s/Cat/Gpx4/Prdx2	5
GO:1901981	MF	GO:1901981	phosphatidylinositol phosphate binding	10/456	184/22669	0.00422132	0.0419494	0.0329097	Myo1g/Anxa2/Laptm4b/Ncf1/Gsdmd/Plekhb2/Plekhn1/Adap1/Dapp1/Asap1	10
GO:0042379	MF	GO:0042379	chemokine receptor binding	6/456	78/22669	0.0048621	0.0472893	0.0370989	Ccl5/Ccl22/Cxcl16/Ccl17/Ccrl2/Cnih4	6
GO:0031593	MF	GO:0031593	polyubiquitin modification-dependent protein binding	5/456	55/22669	0.00490738	0.0472893	0.0370989	Zfand6/Eps15/Sqstm1/Vcp/Ubxn1	5
GO:0050839	MF	GO:0050839	cell adhesion molecule binding	13/456	284/22669	0.00520718	0.0481663	0.0377869	Mfge8/Icam1/Ctnna1/Dscaml1/Itgb1/Cdh2/Adam8/Ndrg1/F11r/Cd9/Cd47/Rtn4/Itga4	13
GO:0061629	MF	GO:0061629	RNA polymerase II-specific DNA-binding transcription factor binding	13/456	284/22669	0.00520718	0.0481663	0.0377869	Id2/Flt3/Spi1/Gtf2a1/Anxa4/Zfp366/Nfkbia/Ncoa7/Bhlhe40/Actb/Sumo2/Pik3r1/Nr4a3	13
GO:0016667	MF	GO:0016667	oxidoreductase activity, acting on a sulfur group of donors	5/456	56/22669	0.00530132	0.0481663	0.0377869	Txndc17/Gfer/Gsto1/Txn1/Sh3bgrl3	5
GO:0048020	MF	GO:0048020	CCR chemokine receptor binding	5/456	56/22669	0.00530132	0.0481663	0.0377869	Ccl5/Ccl22/Ccl17/Ccrl2/Cnih4	5

## Sheet: I8_GO
	ONTOLOGY	ID	Description	GeneRatio	BgRatio	pvalue	p.adjust	qvalue	geneID	Count
GO:0042113	BP	GO:0042113	B cell activation	28/175	417/23328	9.0787e-19	2.67731e-15	2.1464e-15	Cd79b/Irs2/Cd74/Ms4a1/Mzb1/Mef2c/Iglc1/Cd79a/Cxcr5/Igkc/Blnk/H2-Ab1/Iglc3/Blk/Ighm/Iglc2/Cd19/Bank1/Tnfrsf13c/Cd86/Pou2af1/Lyn/Inpp5d/Fnip1/Swap70/Malt1/Prkcd/Nfatc1	28
GO:0046651	BP	GO:0046651	lymphocyte proliferation	22/175	317/23328	3.14595e-15	3.75952e-12	3.01401e-12	Irs2/Cd74/Mzb1/Mef2c/Cd79a/H2-Aa/H2-Ab1/Blk/Ighm/Cd19/Sdc4/Ccr7/Tnfrsf13c/Cd86/Cd274/Lyn/Cxcr4/Inpp5d/Tmem131l/Malt1/Prkcd/Selenok	22
GO:0032943	BP	GO:0032943	mononuclear cell proliferation	22/175	320/23328	3.82454e-15	3.75952e-12	3.01401e-12	Irs2/Cd74/Mzb1/Mef2c/Cd79a/H2-Aa/H2-Ab1/Blk/Ighm/Cd19/Sdc4/Ccr7/Tnfrsf13c/Cd86/Cd274/Lyn/Cxcr4/Inpp5d/Tmem131l/Malt1/Prkcd/Selenok	22
GO:0070661	BP	GO:0070661	leukocyte proliferation	22/175	344/23328	1.69903e-14	1.25261e-11	1.00421e-11	Irs2/Cd74/Mzb1/Mef2c/Cd79a/H2-Aa/H2-Ab1/Blk/Ighm/Cd19/Sdc4/Ccr7/Tnfrsf13c/Cd86/Cd274/Lyn/Cxcr4/Inpp5d/Tmem131l/Malt1/Prkcd/Selenok	22
GO:0050670	BP	GO:0050670	regulation of lymphocyte proliferation	17/175	231/23328	2.00375e-12	1.18181e-09	9.47459e-10	Irs2/Cd74/Mzb1/Mef2c/H2-Aa/H2-Ab1/Blk/Ighm/Sdc4/Ccr7/Tnfrsf13c/Cd86/Cd274/Lyn/Inpp5d/Tmem131l/Selenok	17
GO:0032944	BP	GO:0032944	regulation of mononuclear cell proliferation	17/175	234/23328	2.46689e-12	1.21248e-09	9.72043e-10	Irs2/Cd74/Mzb1/Mef2c/H2-Aa/H2-Ab1/Blk/Ighm/Sdc4/Ccr7/Tnfrsf13c/Cd86/Cd274/Lyn/Inpp5d/Tmem131l/Selenok	17
GO:0030098	BP	GO:0030098	lymphocyte differentiation	21/175	409/23328	4.77307e-12	2.01083e-09	1.61208e-09	Cd83/Irf4/Cd79b/Cd74/Ms4a1/Cd79a/Ly6d/H2-Aa/Igkc/H2-Ab1/Ighm/Cd19/Ccr7/Egr3/Pou2af1/Inpp5d/Tmem131l/Fnip1/Malt1/Nfatc1/Nfkbid	21
GO:0070663	BP	GO:0070663	regulation of leukocyte proliferation	17/175	251/23328	7.58981e-12	2.51506e-09	2.01632e-09	Irs2/Cd74/Mzb1/Mef2c/H2-Aa/H2-Ab1/Blk/Ighm/Sdc4/Ccr7/Tnfrsf13c/Cd86/Cd274/Lyn/Inpp5d/Tmem131l/Selenok	17
GO:0050853	BP	GO:0050853	B cell receptor signaling pathway	15/175	181/23328	7.67567e-12	2.51506e-09	2.01632e-09	Cd79b/Ms4a1/Mef2c/Iglc1/Cd79a/Igkc/Blnk/Iglc3/Blk/Ighm/Iglc2/Cd19/Lyn/Tec/Stap1	15
GO:0050851	BP	GO:0050851	antigen receptor-mediated signaling pathway	18/175	299/23328	1.28285e-11	3.78312e-09	3.03293e-09	Cd79b/Ms4a1/Mef2c/Iglc1/Cd79a/Igkc/Blnk/Iglc3/Blk/Ighm/Iglc2/Cd19/Ccr7/Lyn/Tec/Malt1/Stap1/Nfkbid	18
GO:0002764	BP	GO:0002764	immune response-regulating signaling pathway	19/175	345/23328	1.58047e-11	4.2371e-09	3.39688e-09	Cd79b/Ms4a1/Mef2c/Iglc1/Cd79a/Igkc/Blnk/Iglc3/Blk/Ighm/Iglc2/Cd19/Ccr7/Lyn/Ctsh/Tec/Malt1/Stap1/Nfkbid	19
GO:0051251	BP	GO:0051251	positive regulation of lymphocyte activation	20/175	416/23328	5.16077e-11	1.26285e-08	1.01243e-08	Cd83/Irs2/Cd74/Mef2c/Iglc1/H2-Aa/Igkc/H2-Ab1/Iglc3/Ighm/Iglc2/Ccr7/Tnfrsf13c/Cd86/Egr3/Cd274/Inpp5d/Malt1/Selenok/Nfkbid	20
GO:0042100	BP	GO:0042100	B cell proliferation	12/175	114/23328	6.18084e-11	1.26285e-08	1.01243e-08	Irs2/Cd74/Mzb1/Mef2c/Cd79a/Blk/Ighm/Cd19/Tnfrsf13c/Lyn/Inpp5d/Prkcd	12
GO:0050866	BP	GO:0050866	negative regulation of cell activation	15/175	210/23328	6.43224e-11	1.26285e-08	1.01243e-08	Cd74/H2-Aa/H2-Ab1/Cd37/Blk/Bank1/Sdc4/Cd86/Cd274/Lyn/Inpp5d/Apoe/Tmem131l/Prkcd/Nfkbid	15
GO:0002429	BP	GO:0002429	immune response-activating cell surface receptor signaling pathway	18/175	330/23328	6.52097e-11	1.26285e-08	1.01243e-08	Cd79b/Ms4a1/Mef2c/Iglc1/Cd79a/Igkc/Blnk/Iglc3/Blk/Ighm/Iglc2/Cd19/Ccr7/Lyn/Tec/Malt1/Stap1/Nfkbid	18
GO:0002757	BP	GO:0002757	immune response-activating signal transduction	18/175	331/23328	6.85169e-11	1.26285e-08	1.01243e-08	Cd79b/Ms4a1/Mef2c/Iglc1/Cd79a/Igkc/Blnk/Iglc3/Blk/Ighm/Iglc2/Cd19/Ccr7/Lyn/Tec/Malt1/Stap1/Nfkbid	18
GO:0002696	BP	GO:0002696	positive regulation of leukocyte activation	21/175	479/23328	9.09488e-11	1.57769e-08	1.26484e-08	Cd83/Irs2/Cd74/Mef2c/Iglc1/H2-Aa/Igkc/H2-Ab1/Iglc3/Ighm/Iglc2/Ccr7/Tnfrsf13c/Cd86/Egr3/Cd274/Inpp5d/Malt1/Selenok/Stap1/Nfkbid	21
GO:0002768	BP	GO:0002768	immune response-regulating cell surface receptor signaling pathway	18/175	342/23328	1.16753e-10	1.91281e-08	1.5335e-08	Cd79b/Ms4a1/Mef2c/Iglc1/Cd79a/Igkc/Blnk/Iglc3/Blk/Ighm/Iglc2/Cd19/Ccr7/Lyn/Tec/Malt1/Stap1/Nfkbid	18
GO:0002460	BP	GO:0002460	adaptive immune response based on somatic recombination of immune receptors built from immunoglobulin superfamily domains	20/175	445/23328	1.70039e-10	2.54064e-08	2.03683e-08	Irf4/Cd74/Mef2c/Iglc1/Igkc/H2-Ab1/Iglc3/Ighm/Iglc2/Cd19/Ccr7/Tnfrsf13c/Cd274/Ctsh/Inpp5d/Fcer2a/Swap70/Malt1/Prkcd/Nfkbid	20
GO:0050867	BP	GO:0050867	positive regulation of cell activation	21/175	496/23328	1.72305e-10	2.54064e-08	2.03683e-08	Cd83/Irs2/Cd74/Mef2c/Iglc1/H2-Aa/Igkc/H2-Ab1/Iglc3/Ighm/Iglc2/Ccr7/Tnfrsf13c/Cd86/Egr3/Cd274/Inpp5d/Malt1/Selenok/Stap1/Nfkbid	21
GO:0022407	BP	GO:0022407	regulation of cell-cell adhesion	19/175	427/23328	5.91593e-10	8.30766e-08	6.66024e-08	Cd83/Cd74/Plaur/H2-Aa/H2-Ab1/Blk/Sdc4/Ccr7/Tnfrsf13c/Cd86/Egr3/Cd274/Lyn/Tmem131l/Swap70/Malt1/Prkcd/Selenok/Nfkbid	19
GO:2000106	BP	GO:2000106	regulation of leukocyte apoptotic process	11/175	110/23328	6.9221e-10	9.27876e-08	7.43878e-08	Irs2/Cd74/Mef2c/Blk/Ccr7/Cd274/Fcmr/Lyn/Fnip1/Myc/Nfkbid	11
GO:0030183	BP	GO:0030183	B cell differentiation	12/175	153/23328	1.91853e-09	2.45989e-07	1.97209e-07	Cd79b/Ms4a1/Cd79a/Igkc/H2-Ab1/Ighm/Cd19/Pou2af1/Inpp5d/Fnip1/Malt1/Nfatc1	12
GO:0002695	BP	GO:0002695	negative regulation of leukocyte activation	13/175	189/23328	2.00269e-09	2.46081e-07	1.97283e-07	Cd74/H2-Aa/H2-Ab1/Cd37/Blk/Bank1/Sdc4/Cd86/Cd274/Lyn/Inpp5d/Tmem131l/Nfkbid	13
GO:0050864	BP	GO:0050864	regulation of B cell activation	15/175	270/23328	2.12411e-09	2.5056e-07	2.00874e-07	Irs2/Cd74/Mzb1/Mef2c/Iglc1/Igkc/Iglc3/Blk/Ighm/Iglc2/Cd19/Bank1/Tnfrsf13c/Lyn/Inpp5d	15
GO:0002253	BP	GO:0002253	activation of immune response	18/175	416/23328	2.67239e-09	2.91914e-07	2.34028e-07	Cd79b/Ms4a1/Mef2c/Iglc1/Cd79a/Igkc/Blnk/Iglc3/Blk/Ighm/Iglc2/Cd19/Ccr7/Lyn/Tec/Malt1/Stap1/Nfkbid	18
GO:0030888	BP	GO:0030888	regulation of B cell proliferation	9/175	70/23328	2.68718e-09	2.91914e-07	2.34028e-07	Irs2/Cd74/Mzb1/Mef2c/Blk/Ighm/Tnfrsf13c/Lyn/Inpp5d	9
GO:0051250	BP	GO:0051250	negative regulation of lymphocyte activation	12/175	158/23328	2.77165e-09	2.91914e-07	2.34028e-07	Cd74/H2-Aa/H2-Ab1/Blk/Bank1/Sdc4/Cd86/Cd274/Lyn/Inpp5d/Tmem131l/Nfkbid	12
[truncated: 308 more rows]

## Sheet: I9_GO
	ONTOLOGY	ID	Description	GeneRatio	BgRatio	pvalue	p.adjust	qvalue	geneID	Count
[truncated: 357 more rows]

[truncated: 19 more sheets: I10_GO, I11_GO, I12_GO, I13_GO, I14_GO, I15_GO, I16_GO, I17_GO, I18_GO, I19_GO, I20_GO, I21_GO, I22_GO, I23_GO, I24_GO, I25_GO, I26_GO, I27_GO, I28_GO]
