# Supplementary material for: A single-cell sequence analysis of mouse subcutaneous white adipose tissue reveals dynamic changes during weaning
Source: Commun Biol. 2024 Jun 29;7:787. doi: 10.1038/s42003-024-06448-3 (PMC11217364; doi:10.1038/s42003-024-06448-3)
Supplement: Supplementary file 8 — Supplementary data 6 [file 42003_2024_6448_MOESM8_ESM.xlsx]

## Sheet: I0_KEGG
	category	subcategory	ID	Description	GeneRatio	BgRatio	pvalue	p.adjust	qvalue	geneID	Count
mmu04640	Organismal Systems	Immune system	mmu04640	Hematopoietic cell lineage - Mus musculus (house mouse)	16/79	94/9392	3.48346e-17	6.44441e-15	5.2802e-15	12482/14961/14969/14960/14128/15002/15000/12493/12478/14998/12484/13136/12483/15001/12494/12902	16
mmu04662	Organismal Systems	Immune system	mmu04662	B cell receptor signaling pathway - Mus musculus (house mouse)	14/79	83/9392	4.44983e-15	4.11609e-13	3.3725e-13	12518/15985/242248/12478/12483/20963/12517/15170/17096/17060/12902/19055/18751/240354	14
mmu05140	Human Diseases	Infectious disease: parasitic	mmu05140	Leishmaniasis - Mus musculus (house mouse)	12/79	70/9392	3.79865e-13	2.3425e-11	1.91932e-11	14961/14969/14960/15002/15000/14998/15001/15170/13058/18751/17972/17969	12
mmu04672	Organismal Systems	Immune system	mmu04672	Intestinal immune network for IgA production - Mus musculus (house mouse)	10/79	43/9392	1.51121e-12	6.98933e-11	5.72668e-11	14961/14969/14960/15002/15000/14998/72049/15001/57916/12767	10
mmu05152	Human Diseases	Infectious disease: bacterial	mmu05152	Tuberculosis - Mus musculus (house mouse)	15/79	180/9392	1.78263e-11	6.59573e-10	5.40418e-10	16149/14961/14969/14960/15002/15000/14998/20963/15001/12265/19055/108058/13040/114143/240354	15
mmu05310	Human Diseases	Immune disease	mmu05310	Asthma - Mus musculus (house mouse)	7/79	25/9392	9.67238e-10	2.98232e-08	2.44355e-08	14961/14969/14960/15002/15000/14998/15001	7
mmu04612	Organismal Systems	Immune system	mmu04612	Antigen processing and presentation - Mus musculus (house mouse)	10/79	90/9392	3.28727e-09	8.68779e-08	7.11831e-08	16149/14961/14969/14960/15002/15000/14998/15001/12265/13040	10
mmu04145	Cellular Processes	Transport and catabolism	mmu04145	Phagosome - Mus musculus (house mouse)	12/79	182/9392	3.22455e-08	7.45678e-07	6.10968e-07	14961/14969/14960/15002/15000/14998/15001/13058/17972/17969/13040/114143	12
mmu05323	Human Diseases	Immune disease	mmu05323	Rheumatoid arthritis - Mus musculus (house mouse)	9/79	87/9392	3.99648e-08	8.21499e-07	6.73091e-07	14961/14969/14960/15002/15000/14998/15001/16994/114143	9
mmu05169	Human Diseases	Infectious disease: viral	mmu05169	Epstein-Barr virus infection - Mus musculus (house mouse)	13/79	231/9392	5.39317e-08	9.97737e-07	8.17491e-07	14961/14969/14960/14128/15002/15000/12478/14998/20963/15001/17096/17060/12902	13
mmu05340	Human Diseases	Immune disease	mmu05340	Primary immunodeficiency - Mus musculus (house mouse)	6/79	36/9392	4.65502e-07	7.8289e-06	6.41457e-06	12518/12478/72049/12265/57916/17060	6
mmu04658	Organismal Systems	Immune system	mmu04658	Th1 and Th2 cell differentiation - Mus musculus (house mouse)	8/79	88/9392	6.52727e-07	1.00629e-05	8.24497e-06	14961/14969/14960/15002/15000/14998/15001/19055	8
mmu05321	Human Diseases	Immune disease	mmu05321	Inflammatory bowel disease - Mus musculus (house mouse)	7/79	62/9392	7.71391e-07	1.06313e-05	8.71069e-06	14961/14969/14960/15002/15000/14998/15001	7
mmu05330	Human Diseases	Immune disease	mmu05330	Allograft rejection - Mus musculus (house mouse)	7/79	63/9392	8.61995e-07	1.06313e-05	8.71069e-06	14961/14969/14960/15002/15000/14998/15001	7
mmu05332	Human Diseases	Immune disease	mmu05332	Graft-versus-host disease - Mus musculus (house mouse)	7/79	63/9392	8.61995e-07	1.06313e-05	8.71069e-06	14961/14969/14960/15002/15000/14998/15001	7
mmu05416	Human Diseases	Cardiovascular disease	mmu05416	Viral myocarditis - Mus musculus (house mouse)	8/79	95/9392	1.17736e-06	1.36132e-05	1.11539e-05	14961/14969/14960/15002/15000/14998/13136/15001	8
mmu04940	Human Diseases	Endocrine and metabolic disease	mmu04940	Type I diabetes mellitus - Mus musculus (house mouse)	7/79	70/9392	1.78176e-06	1.93898e-05	1.58869e-05	14961/14969/14960/15002/15000/14998/15001	7
mmu04064	Environmental Information Processing	Signal transduction	mmu04064	NF-kappa B signaling pathway - Mus musculus (house mouse)	8/79	105/9392	2.52436e-06	2.45793e-05	2.0139e-05	72049/20963/17096/17060/16994/18751/11545/240354	8
mmu04659	Organismal Systems	Immune system	mmu04659	Th17 cell differentiation - Mus musculus (house mouse)	8/79	105/9392	2.52436e-06	2.45793e-05	2.0139e-05	14961/14969/14960/15002/15000/14998/15001/19055	8
mmu05145	Human Diseases	Infectious disease: parasitic	mmu05145	Toxoplasmosis - Mus musculus (house mouse)	8/79	109/9392	3.34796e-06	3.09686e-05	2.5374e-05	14961/14969/14960/15002/15000/14998/15001/12265	8
mmu05320	Human Diseases	Immune disease	mmu05320	Autoimmune thyroid disease - Mus musculus (house mouse)	7/79	79/9392	4.05536e-06	3.57258e-05	2.92717e-05	14961/14969/14960/15002/15000/14998/15001	7
mmu05164	Human Diseases	Infectious disease: viral	mmu05164	Influenza A - Mus musculus (house mouse)	9/79	173/9392	1.34921e-05	0.000113457	9.29602e-05	14961/14969/14960/15002/15000/14998/15001/12265/18751	9
mmu04514	Environmental Information Processing	Signaling molecules and interaction	mmu04514	Cell adhesion molecules - Mus musculus (house mouse)	9/79	183/9392	2.11577e-05	0.000170181	0.000139437	14961/14969/14960/15002/15000/14998/12483/15001/20971	9
mmu05322	Human Diseases	Immune disease	mmu05322	Systemic lupus erythematosus - Mus musculus (house mouse)	8/79	149/9392	3.34793e-05	0.000258069	0.000211448	14961/14969/14960/15002/15000/14998/15078/15001	8
mmu05150	Human Diseases	Infectious disease: bacterial	mmu05150	Staphylococcus aureus infection - Mus musculus (house mouse)	7/79	128/9392	9.51313e-05	0.000703971	0.000576796	14961/14969/14960/15002/15000/14998/15001	7
mmu04666	Organismal Systems	Immune system	mmu04666	Fc gamma R-mediated phagocytosis - Mus musculus (house mouse)	6/79	93/9392	0.00012457	0.000886365	0.000726239	20963/17096/74192/18751/17969/30948	6
mmu05166	Human Diseases	Infectious disease: viral	mmu05166	Human T-cell leukemia virus 1 infection - Mus musculus (house mouse)	9/79	250/9392	0.0002353	0.00161224	0.00132098	14961/14969/14960/15002/15000/14998/72049/15001/19055	9
mmu04670	Organismal Systems	Immune system	mmu04670	Leukocyte transendothelial migration - Mus musculus (house mouse)	6/79	119/9392	0.000477063	0.00315203	0.0025826	13058/12767/18751/17972/17969/20469	6
mmu04142	Cellular Processes	Transport and catabolism	mmu04142	Lysosome - Mus musculus (house mouse)	6/79	135/9392	0.000928634	0.00592404	0.00485384	16541/74105/13036/240283/13040/114143	6
mmu05417	Human Diseases	Cardiovascular disease	mmu05417	Lipid and atherosclerosis - Mus musculus (house mouse)	7/79	216/9392	0.00220101	0.0135729	0.0111209	18987/17096/13058/19055/17972/17969/108058	7
mmu04650	Organismal Systems	Immune system	mmu04650	Natural killer cell mediated cytotoxicity - Mus musculus (house mouse)	5/79	122/9392	0.00356931	0.0213007	0.0174526	20963/15170/56743/19055/18751	5
mmu05168	Human Diseases	Infectious disease: viral	mmu05168	Herpes simplex virus 1 infection - Mus musculus (house mouse)	10/79	459/9392	0.00491425	0.0284105	0.023278	16149/14961/14969/14960/15002/15000/14998/18987/20963/15001	10
mmu04380	Organismal Systems	Development and regeneration	mmu04380	Osteoclast differentiation - Mus musculus (house mouse)	5/79	135/9392	0.00548653	0.0307578	0.0252013	20963/17060/19055/17972/17969	5
mmu04613	Organismal Systems	Immune system	mmu04613	Neutrophil extracellular trap formation - Mus musculus (house mouse)	6/79	208/9392	0.00797729	0.0434059	0.0355644	15078/20963/13058/18751/17972/17969	6
mmu05415	Human Diseases	Cardiovascular disease	mmu05415	Diabetic cardiomyopathy - Mus musculus (house mouse)	6/79	211/9392	0.00853173	0.0450963	0.0369495	13058/18751/17972/17969/108058/11545	6
mmu04921	Organismal Systems	Endocrine system	mmu04921	Oxytocin signaling pathway - Mus musculus (house mouse)	5/79	153/9392	0.00921083	0.0473334	0.0387824	17260/12494/19055/18751/108058	5
mmu05202	Human Diseases	Cancer: overview	mmu05202	Transcriptional misregulation in cancer - Mus musculus (house mouse)	6/79	224/9392	0.0112584	0.056292	0.0461226	17260/18507/15078/16909/15242/14247	6
mmu03250	Genetic Information Processing	Information processing in viruses	mmu03250	Viral life cycle - HIV-1 - Mus musculus (house mouse)	3/79	61/9392	0.0145326	0.0707507	0.0579693	26943/80287/12767	3
mmu04720	Organismal Systems	Nervous system	mmu04720	Long-term potentiation - Mus musculus (house mouse)	3/79	67/9392	0.018664	0.0885344	0.0725402	19055/18751/108058	3
mmu05031	Human Diseases	Substance dependence	mmu05031	Amphetamine addiction - Mus musculus (house mouse)	3/79	69/9392	0.0201713	0.0932923	0.0764387	19055/18751/108058	3
mmu04148	NA	NA	mmu04148	Efferocytosis - Mus musculus (house mouse)	4/79	161/9392	0.0464413	0.209552	0.171696	243958/12484/15170/108058	4
mmu03410	Genetic Information Processing	Replication and repair	mmu03410	Base excision repair - Mus musculus (house mouse)	2/79	47/9392	0.0592126	0.260817	0.2137	69745/11545	2
mmu04020	Environmental Information Processing	Signal transduction	mmu04020	Calcium signaling pathway - Mus musculus (house mouse)	5/79	253/9392	0.0615442	0.264783	0.216949	12494/19055/12767/18751/108058	5
mmu04625	Organismal Systems	Immune system	mmu04625	C-type lectin receptor signaling pathway - Mus musculus (house mouse)	3/79	112/9392	0.0680813	0.286251	0.234539	20963/19055/240354	3
mmu04066	Environmental Information Processing	Signal transduction	mmu04066	HIF-1 signaling pathway - Mus musculus (house mouse)	3/79	114/9392	0.0709931	0.291861	0.239135	13058/18751/108058	3
mmu04144	Cellular Processes	Transport and catabolism	mmu04144	Endocytosis - Mus musculus (house mouse)	5/79	271/9392	0.0776211	0.307277	0.251766	67804/74192/12767/69178/30948	5
mmu04062	Organismal Systems	Immune system	mmu04062	Chemokine signaling pathway - Mus musculus (house mouse)	4/79	192/9392	0.0780649	0.307277	0.251766	17096/12767/18751/17969	4
mmu03260	Genetic Information Processing	Information processing in viruses	mmu03260	Virion - Human immunodeficiency virus - Mus musculus (house mouse)	1/79	10/9392	0.0810381	0.312334	0.25591	12767	1
mmu04660	Organismal Systems	Immune system	mmu04660	T cell receptor signaling pathway - Mus musculus (house mouse)	3/79	122/9392	0.0831893	0.314082	0.257342	15170/19055/240354	3
mmu04370	Environmental Information Processing	Signal transduction	mmu04370	VEGF signaling pathway - Mus musculus (house mouse)	2/79	58/9392	0.0854088	0.316013	0.258923	19055/18751	2
mmu04730	Organismal Systems	Nervous system	mmu04730	Long-term depression - Mus musculus (house mouse)	2/79	60/9392	0.0904925	0.328257	0.268956	17096/18751	2
mmu05205	Human Diseases	Cancer: overview	mmu05205	Proteoglycans in cancer - Mus musculus (house mouse)	4/79	205/9392	0.0938751	0.333979	0.273644	15170/20971/18751/108058	4
mmu04728	Organismal Systems	Nervous system	mmu04728	Dopaminergic synapse - Mus musculus (house mouse)	3/79	135/9392	0.104769	0.358273	0.29355	19055/18751/108058	3
mmu04664	Organismal Systems	Immune system	mmu04664	Fc epsilon RI signaling pathway - Mus musculus (house mouse)	2/79	66/9392	0.106251	0.358273	0.29355	20963/17096	2
mmu04210	Cellular Processes	Cell growth and death	mmu04210	Apoptosis - Mus musculus (house mouse)	3/79	136/9392	0.106514	0.358273	0.29355	13036/13040/11545	3
mmu05418	Human Diseases	Cardiovascular disease	mmu05418	Fluid shear stress and atherosclerosis - Mus musculus (house mouse)	3/79	147/9392	0.126437	0.416396	0.341173	17260/20971/17969	3
mmu05214	Human Diseases	Cancer: specific types	mmu05214	Glioma - Mus musculus (house mouse)	2/79	74/9392	0.128295	0.416396	0.341173	18751/108058	2
mmu04971	Organismal Systems	Digestive system	mmu04971	Gastric acid secretion - Mus musculus (house mouse)	2/79	75/9392	0.131123	0.418236	0.34268	18751/108058	2
mmu05170	Human Diseases	Infectious disease: viral	mmu05170	Human immunodeficiency virus 1 infection - Mus musculus (house mouse)	4/79	240/9392	0.143158	0.448886	0.367793	80287/19055/12767/18751	4
mmu04012	Environmental Information Processing	Signal transduction	mmu04012	ErbB signaling pathway - Mus musculus (house mouse)	2/79	84/9392	0.157174	0.464187	0.38033	18751/108058	2
mmu05171	Human Diseases	Infectious disease: viral	mmu05171	Coronavirus disease - COVID-19 - Mus musculus (house mouse)	4/79	249/9392	0.15724	0.464187	0.38033	20963/57294/13058/18751	4
mmu00532	Metabolism	Glycan biosynthesis and metabolism	mmu00532	Glycosaminoglycan biosynthesis - chondroitin sulfate / dermatan sulfate - Mus musculus (house mouse)	1/79	21/9392	0.162703	0.464187	0.38033	53374	1
mmu00770	Metabolism	Metabolism of cofactors and vitamins	mmu00770	Pantothenate and CoA biosynthesis - Mus musculus (house mouse)	1/79	21/9392	0.162703	0.464187	0.38033	11669	1
mmu04911	Organismal Systems	Endocrine system	mmu04911	Insulin secretion - Mus musculus (house mouse)	2/79	86/9392	0.163093	0.464187	0.38033	18751/108058	2
mmu04970	Organismal Systems	Digestive system	mmu04970	Salivary secretion - Mus musculus (house mouse)	2/79	86/9392	0.163093	0.464187	0.38033	12494/18751	2
mmu05235	Human Diseases	Cancer: overview	mmu05235	PD-L1 expression and PD-1 checkpoint pathway in cancer - Mus musculus (house mouse)	2/79	88/9392	0.169052	0.468745	0.384065	15170/19055	2
mmu03430	Genetic Information Processing	Replication and repair	mmu03430	Mismatch repair - Mus musculus (house mouse)	1/79	22/9392	0.169762	0.468745	0.384065	69745	1
mmu04912	Organismal Systems	Endocrine system	mmu04912	GnRH signaling pathway - Mus musculus (house mouse)	2/79	90/9392	0.175048	0.474259	0.388582	18751/108058	2
mmu04217	Cellular Processes	Cell growth and death	mmu04217	Necroptosis - Mus musculus (house mouse)	3/79	175/9392	0.182328	0.474259	0.388582	13058/108058/11545	3
mmu04310	Environmental Information Processing	Signal transduction	mmu04310	Wnt signaling pathway - Mus musculus (house mouse)	3/79	175/9392	0.182328	0.474259	0.388582	19055/18751/108058	3
mmu04977	Organismal Systems	Digestive system	mmu04977	Vitamin digestion and absorption - Mus musculus (house mouse)	1/79	24/9392	0.183703	0.474259	0.388582	68421	1
mmu05020	Human Diseases	Neurodegenerative disease	mmu05020	Prion disease - Mus musculus (house mouse)	4/79	267/9392	0.186865	0.474259	0.388582	13058/19055/17972/17969	4
mmu04610	Organismal Systems	Immune system	mmu04610	Complement and coagulation cascades - Mus musculus (house mouse)	2/79	94/9392	0.18714	0.474259	0.388582	13136/12902	2
mmu04360	Organismal Systems	Development and regeneration	mmu04360	Axon guidance - Mus musculus (house mouse)	3/79	181/9392	0.195086	0.475194	0.389348	19055/12767/108058	3
mmu00340	Metabolism	Amino acid metabolism	mmu00340	Histidine metabolism - Mus musculus (house mouse)	1/79	26/9392	0.197414	0.475194	0.389348	11669	1
mmu00563	Metabolism	Glycan biosynthesis and metabolism	mmu00563	Glycosylphosphatidylinositol (GPI)-anchor biosynthesis - Mus musculus (house mouse)	1/79	26/9392	0.197414	0.475194	0.389348	241062	1
mmu04713	Organismal Systems	Environmental adaptation	mmu04713	Circadian entrainment - Mus musculus (house mouse)	2/79	98/9392	0.199348	0.475194	0.389348	18751/108058	2
mmu00601	Metabolism	Glycan biosynthesis and metabolism	mmu00601	Glycosphingolipid biosynthesis - lacto and neolacto series - Mus musculus (house mouse)	1/79	27/9392	0.204183	0.475194	0.389348	108105	1
mmu04950	Human Diseases	Endocrine and metabolic disease	mmu04950	Maturity onset diabetes of the young - Mus musculus (house mouse)	1/79	27/9392	0.204183	0.475194	0.389348	15242	1
mmu04916	Organismal Systems	Endocrine system	mmu04916	Melanogenesis - Mus musculus (house mouse)	2/79	100/9392	0.205489	0.475194	0.389348	18751/108058	2
mmu04933	Human Diseases	Endocrine and metabolic disease	mmu04933	AGE-RAGE signaling pathway in diabetic complications - Mus musculus (house mouse)	2/79	101/9392	0.208568	0.476359	0.390303	13058/18751	2
mmu04925	Organismal Systems	Endocrine system	mmu04925	Aldosterone synthesis and secretion - Mus musculus (house mouse)	2/79	102/9392	0.211652	0.477507	0.391243	18751/108058	2
mmu04922	Organismal Systems	Endocrine system	mmu04922	Glucagon signaling pathway - Mus musculus (house mouse)	2/79	104/9392	0.217833	0.485531	0.397818	19055/108058	2
mmu04928	Organismal Systems	Endocrine system	mmu04928	Parathyroid hormone synthesis, secretion and action - Mus musculus (house mouse)	2/79	108/9392	0.230243	0.502117	0.411408	17260/18751	2
mmu00053	Metabolism	Carbohydrate metabolism	mmu00053	Ascorbate and aldarate metabolism - Mus musculus (house mouse)	1/79	31/9392	0.230703	0.502117	0.411408	11669	1
mmu04060	Environmental Information Processing	Signaling molecules and interaction	mmu04060	Cytokine-cytokine receptor interaction - Mus musculus (house mouse)	4/79	294/9392	0.234333	0.504088	0.413022	72049/57916/16994/12767	4
mmu00410	Metabolism	Metabolism of other amino acids	mmu00410	beta-Alanine metabolism - Mus musculus (house mouse)	1/79	32/9392	0.237195	0.50438	0.413261	11669	1
mmu04725	Organismal Systems	Nervous system	mmu04725	Cholinergic synapse - Mus musculus (house mouse)	2/79	112/9392	0.242701	0.508278	0.416455	18751/108058	2
mmu04724	Organismal Systems	Nervous system	mmu04724	Glutamatergic synapse - Mus musculus (house mouse)	2/79	114/9392	0.248943	0.508278	0.416455	19055/18751	2
mmu04972	Organismal Systems	Digestive system	mmu04972	Pancreatic secretion - Mus musculus (house mouse)	2/79	114/9392	0.248943	0.508278	0.416455	12494/18751	2
mmu01040	Metabolism	Lipid metabolism	mmu01040	Biosynthesis of unsaturated fatty acids - Mus musculus (house mouse)	1/79	34/9392	0.250018	0.508278	0.416455	20249	1
mmu03030	Genetic Information Processing	Replication and repair	mmu03030	DNA replication - Mus musculus (house mouse)	1/79	35/9392	0.256349	0.515484	0.42236	69745	1
mmu04114	Cellular Processes	Cell growth and death	mmu04114	Oocyte meiosis - Mus musculus (house mouse)	2/79	121/9392	0.270825	0.535581	0.438826	19055/108058	2
mmu01250	Metabolism	Global and overview maps	mmu01250	Biosynthesis of nucleotide sugars - Mus musculus (house mouse)	1/79	38/9392	0.275028	0.535581	0.438826	12763	1
mmu04960	Organismal Systems	Excretory system	mmu04960	Aldosterone-regulated sodium reabsorption - Mus musculus (house mouse)	1/79	38/9392	0.275028	0.535581	0.438826	18751	1
mmu05143	Human Diseases	Infectious disease: parasitic	mmu05143	African trypanosomiasis - Mus musculus (house mouse)	1/79	39/9392	0.281151	0.53713	0.440095	18751	1
mmu04611	Organismal Systems	Immune system	mmu04611	Platelet activation - Mus musculus (house mouse)	2/79	125/9392	0.283331	0.53713	0.440095	20963/17096	2
mmu04216	Cellular Processes	Cell growth and death	mmu04216	Ferroptosis - Mus musculus (house mouse)	1/79	40/9392	0.287223	0.53713	0.440095	13058	1
mmu04750	Organismal Systems	Sensory system	mmu04750	Inflammatory mediator regulation of TRP channels - Mus musculus (house mouse)	2/79	127/9392	0.289579	0.53713	0.440095	18751/108058	2
mmu05167	Human Diseases	Infectious disease: viral	mmu05167	Kaposi sarcoma-associated herpesvirus infection - Mus musculus (house mouse)	3/79	224/9392	0.291448	0.53713	0.440095	20963/17096/19055	3
mmu03440	Genetic Information Processing	Replication and repair	mmu03440	Homologous recombination - Mus musculus (house mouse)	1/79	41/9392	0.293244	0.53713	0.440095	69745	1
mmu00760	Metabolism	Metabolism of cofactors and vitamins	mmu00760	Nicotinate and nicotinamide metabolism - Mus musculus (house mouse)	1/79	42/9392	0.299215	0.542693	0.444653	12494	1
mmu00513	Metabolism	Glycan biosynthesis and metabolism	mmu00513	Various types of N-glycan biosynthesis - Mus musculus (house mouse)	1/79	43/9392	0.305136	0.542789	0.444732	17155	1
mmu00860	Metabolism	Metabolism of cofactors and vitamins	mmu00860	Porphyrin metabolism - Mus musculus (house mouse)	1/79	43/9392	0.305136	0.542789	0.444732	233016	1
mmu00620	Metabolism	Carbohydrate metabolism	mmu00620	Pyruvate metabolism - Mus musculus (house mouse)	1/79	44/9392	0.311007	0.547965	0.448973	11669	1
mmu04936	Human Diseases	Endocrine and metabolic disease	mmu04936	Alcoholic liver disease - Mus musculus (house mouse)	2/79	141/9392	0.333078	0.577491	0.473164	20249/11669	2
mmu04973	Organismal Systems	Digestive system	mmu04973	Carbohydrate digestion and absorption - Mus musculus (house mouse)	1/79	48/9392	0.334008	0.577491	0.473164	18751	1
mmu00520	Metabolism	Carbohydrate metabolism	mmu00520	Amino sugar and nucleotide sugar metabolism - Mus musculus (house mouse)	1/79	51/9392	0.35076	0.599148	0.49091	12763	1
mmu00071	Metabolism	Lipid metabolism	mmu00071	Fatty acid degradation - Mus musculus (house mouse)	1/79	52/9392	0.35625	0.599148	0.49091	11669	1
mmu00380	Metabolism	Amino acid metabolism	mmu00380	Tryptophan metabolism - Mus musculus (house mouse)	1/79	52/9392	0.35625	0.599148	0.49091	11669	1
mmu00510	Metabolism	Glycan biosynthesis and metabolism	mmu00510	N-Glycan biosynthesis - Mus musculus (house mouse)	1/79	53/9392	0.361695	0.600996	0.492424	17155	1
mmu05163	Human Diseases	Infectious disease: viral	mmu05163	Human cytomegalovirus infection - Mus musculus (house mouse)	3/79	256/9392	0.365448	0.600996	0.492424	19055/12767/18751	3
mmu00330	Metabolism	Amino acid metabolism	mmu00330	Arginine and proline metabolism - Mus musculus (house mouse)	1/79	54/9392	0.367095	0.600996	0.492424	11669	1
mmu00280	Metabolism	Amino acid metabolism	mmu00280	Valine, leucine and isoleucine degradation - Mus musculus (house mouse)	1/79	57/9392	0.383024	0.61617	0.504856	11669	1
mmu03420	Genetic Information Processing	Replication and repair	mmu03420	Nucleotide excision repair - Mus musculus (house mouse)	1/79	57/9392	0.383024	0.61617	0.504856	69745	1
mmu04961	Organismal Systems	Excretory system	mmu04961	Endocrine and other factor-regulated calcium reabsorption - Mus musculus (house mouse)	1/79	61/9392	0.403649	0.639094	0.523639	18751	1
mmu01212	Metabolism	Global and overview maps	mmu01212	Fatty acid metabolism - Mus musculus (house mouse)	1/79	62/9392	0.408698	0.639094	0.523639	20249	1
mmu00561	Metabolism	Lipid metabolism	mmu00561	Glycerolipid metabolism - Mus musculus (house mouse)	1/79	63/9392	0.413705	0.639094	0.523639	11669	1
mmu04929	Organismal Systems	Endocrine system	mmu04929	GnRH secretion - Mus musculus (house mouse)	1/79	63/9392	0.413705	0.639094	0.523639	18751	1
mmu04530	Cellular Processes	Cellular community - eukaryotes	mmu04530	Tight junction - Mus musculus (house mouse)	2/79	168/9392	0.414547	0.639094	0.523639	74192/70497	2
mmu00310	Metabolism	Amino acid metabolism	mmu00310	Lysine degradation - Mus musculus (house mouse)	1/79	64/9392	0.41867	0.640115	0.524476	11669	1
mmu04022	Environmental Information Processing	Signal transduction	mmu04022	cGMP-PKG signaling pathway - Mus musculus (house mouse)	2/79	173/9392	0.429129	0.650729	0.533172	17260/19055	2
mmu00010	Metabolism	Carbohydrate metabolism	mmu00010	Glycolysis / Gluconeogenesis - Mus musculus (house mouse)	1/79	67/9392	0.433317	0.651737	0.533998	11669	1
mmu05223	Human Diseases	Cancer: specific types	mmu05223	Non-small cell lung cancer - Mus musculus (house mouse)	1/79	72/9392	0.456923	0.677237	0.554892	18751	1
mmu04218	Cellular Processes	Cell growth and death	mmu04218	Cellular senescence - Mus musculus (house mouse)	2/79	184/9392	0.460537	0.677237	0.554892	19055/12192	2
mmu04918	Organismal Systems	Endocrine system	mmu04918	Thyroid hormone synthesis - Mus musculus (house mouse)	1/79	74/9392	0.466091	0.677237	0.554892	18751	1
mmu04010	Environmental Information Processing	Signal transduction	mmu04010	MAPK signaling pathway - Mus musculus (house mouse)	3/79	301/9392	0.467079	0.677237	0.554892	17260/19055/18751	3
mmu04924	Organismal Systems	Endocrine system	mmu04924	Renin secretion - Mus musculus (house mouse)	1/79	76/9392	0.475106	0.677237	0.554892	19055	1
mmu05100	Human Diseases	Infectious disease: bacterial	mmu05100	Bacterial invasion of epithelial cells - Mus musculus (house mouse)	1/79	76/9392	0.475106	0.677237	0.554892	74192	1
mmu04721	Organismal Systems	Nervous system	mmu04721	Synaptic vesicle cycle - Mus musculus (house mouse)	1/79	77/9392	0.479557	0.677237	0.554892	114143	1
mmu05133	Human Diseases	Infectious disease: bacterial	mmu05133	Pertussis - Mus musculus (house mouse)	1/79	77/9392	0.479557	0.677237	0.554892	15900	1
mmu01521	Human Diseases	Drug resistance: antineoplastic	mmu01521	EGFR tyrosine kinase inhibitor resistance - Mus musculus (house mouse)	1/79	79/9392	0.488348	0.684427	0.560782	18751	1
mmu03018	Genetic Information Processing	Folding, sorting and degradation	mmu03018	RNA degradation - Mus musculus (house mouse)	1/79	84/9392	0.509689	0.708965	0.580888	12226	1
mmu04540	Cellular Processes	Cellular community - eukaryotes	mmu04540	Gap junction - Mus musculus (house mouse)	1/79	86/9392	0.517977	0.715117	0.585928	18751	1
mmu03320	Organismal Systems	Endocrine system	mmu03320	PPAR signaling pathway - Mus musculus (house mouse)	1/79	89/9392	0.53015	0.715896	0.586566	20249	1
mmu04512	Environmental Information Processing	Signaling molecules and interaction	mmu04512	ECM-receptor interaction - Mus musculus (house mouse)	1/79	89/9392	0.53015	0.715896	0.586566	20971	1
mmu04727	Organismal Systems	Nervous system	mmu04727	GABAergic synapse - Mus musculus (house mouse)	1/79	89/9392	0.53015	0.715896	0.586566	18751	1
mmu05032	Human Diseases	Substance dependence	mmu05032	Morphine addiction - Mus musculus (house mouse)	1/79	91/9392	0.538096	0.71624	0.586848	18751	1
mmu04015	Environmental Information Processing	Signal transduction	mmu04015	Rap1 signaling pathway - Mus musculus (house mouse)	2/79	214/9392	0.540909	0.71624	0.586848	18751/20469	2
mmu04520	Cellular Processes	Cellular community - eukaryotes	mmu04520	Adherens junction - Mus musculus (house mouse)	1/79	92/9392	0.542019	0.71624	0.586848	15170	1
mmu04061	Environmental Information Processing	Signaling molecules and interaction	mmu04061	Viral protein interaction with cytokine and cytokine receptor - Mus musculus (house mouse)	1/79	95/9392	0.553593	0.720706	0.590507	12767	1
mmu04070	Environmental Information Processing	Signal transduction	mmu04070	Phosphatidylinositol signaling system - Mus musculus (house mouse)	1/79	96/9392	0.557386	0.720706	0.590507	18751	1
mmu05022	Human Diseases	Neurodegenerative disease	mmu05022	Pathways of neurodegeneration - multiple diseases - Mus musculus (house mouse)	4/79	471/9392	0.564696	0.720706	0.590507	13058/19055/18751/108058	4
mmu00564	Metabolism	Lipid metabolism	mmu00564	Glycerophospholipid metabolism - Mus musculus (house mouse)	1/79	98/9392	0.564878	0.720706	0.590507	75320	1
mmu05231	Human Diseases	Cancer: overview	mmu05231	Choline metabolism in cancer - Mus musculus (house mouse)	1/79	98/9392	0.564878	0.720706	0.590507	18751	1
mmu05203	Human Diseases	Cancer: overview	mmu05203	Viral carcinogenesis - Mus musculus (house mouse)	2/79	229/9392	0.577946	0.732328	0.60003	20963/17096	2
mmu04810	Cellular Processes	Cell motility	mmu04810	Regulation of actin cytoskeleton - Mus musculus (house mouse)	2/79	231/9392	0.582719	0.733354	0.60087	74192/12767	2
mmu05146	Human Diseases	Infectious disease: parasitic	mmu05146	Amoebiasis - Mus musculus (house mouse)	1/79	107/9392	0.597069	0.746336	0.611507	18751	1
mmu04931	Human Diseases	Endocrine and metabolic disease	mmu04931	Insulin resistance - Mus musculus (house mouse)	1/79	110/9392	0.607267	0.75399	0.617778	18751	1
mmu04935	Organismal Systems	Endocrine system	mmu04935	Growth hormone synthesis, secretion and action - Mus musculus (house mouse)	1/79	117/9392	0.630084	0.777103	0.636716	18751	1
mmu04919	Organismal Systems	Endocrine system	mmu04919	Thyroid hormone signaling pathway - Mus musculus (house mouse)	1/79	120/9392	0.639457	0.782025	0.640749	18751	1
mmu04722	Organismal Systems	Nervous system	mmu04722	Neurotrophin signaling pathway - Mus musculus (house mouse)	1/79	121/9392	0.642529	0.782025	0.640749	108058	1
mmu04071	Environmental Information Processing	Signal transduction	mmu04071	Sphingolipid signaling pathway - Mus musculus (house mouse)	1/79	126/9392	0.657505	0.793367	0.650042	18751	1
mmu04152	Environmental Information Processing	Signal transduction	mmu04152	AMPK signaling pathway - Mus musculus (house mouse)	1/79	127/9392	0.660425	0.793367	0.650042	20249	1
mmu04726	Organismal Systems	Nervous system	mmu04726	Serotonergic synapse - Mus musculus (house mouse)	1/79	131/9392	0.671861	0.801899	0.657032	18751	1
mmu00190	Metabolism	Energy metabolism	mmu00190	Oxidative phosphorylation - Mus musculus (house mouse)	1/79	135/9392	0.682917	0.804711	0.659337	114143	1
mmu05135	Human Diseases	Infectious disease: bacterial	mmu05135	Yersinia infection - Mus musculus (house mouse)	1/79	135/9392	0.682917	0.804711	0.659337	74192	1
mmu04371	Environmental Information Processing	Signal transduction	mmu04371	Apelin signaling pathway - Mus musculus (house mouse)	1/79	137/9392	0.688306	0.805928	0.660334	17260	1
mmu05017	Human Diseases	Neurodegenerative disease	mmu05017	Spinocerebellar ataxia - Mus musculus (house mouse)	1/79	141/9392	0.698815	0.813087	0.666199	18751	1
mmu04270	Organismal Systems	Circulatory system	mmu04270	Vascular smooth muscle contraction - Mus musculus (house mouse)	1/79	144/9392	0.706466	0.816851	0.669284	18751	1
mmu04723	Organismal Systems	Nervous system	mmu04723	Retrograde endocannabinoid signaling - Mus musculus (house mouse)	1/79	148/9392	0.71637	0.820845	0.672556	18751	1
mmu04072	Environmental Information Processing	Signal transduction	mmu04072	Phospholipase D signaling pathway - Mus musculus (house mouse)	1/79	149/9392	0.718794	0.820845	0.672556	20963	1
mmu01240	Metabolism	Global and overview maps	mmu01240	Biosynthesis of cofactors - Mus musculus (house mouse)	1/79	152/9392	0.725943	0.821871	0.673397	11669	1
mmu05206	Human Diseases	Cancer: overview	mmu05206	MicroRNAs in cancer - Mus musculus (house mouse)	2/79	303/9392	0.728879	0.821871	0.673397	18751/108655	2
mmu04261	Organismal Systems	Circulatory system	mmu04261	Adrenergic signaling in cardiomyocytes - Mus musculus (house mouse)	1/79	156/9392	0.735198	0.821871	0.673397	108058	1
mmu04150	Environmental Information Processing	Signal transduction	mmu04150	mTOR signaling pathway - Mus musculus (house mouse)	1/79	157/9392	0.737463	0.821871	0.673397	18751	1
mmu04934	Human Diseases	Endocrine and metabolic disease	mmu04934	Cushing syndrome - Mus musculus (house mouse)	1/79	162/9392	0.748504	0.826616	0.677284	108058	1
mmu05161	Human Diseases	Infectious disease: viral	mmu05161	Hepatitis B - Mus musculus (house mouse)	1/79	163/9392	0.750657	0.826616	0.677284	18751	1
mmu04141	Genetic Information Processing	Folding, sorting and degradation	mmu04141	Protein processing in endoplasmic reticulum - Mus musculus (house mouse)	1/79	171/9392	0.767235	0.834932	0.684098	17155	1
mmu04630	Environmental Information Processing	Signal transduction	mmu04630	JAK-STAT signaling pathway - Mus musculus (house mouse)	1/79	171/9392	0.767235	0.834932	0.684098	15170	1
mmu05225	Human Diseases	Cancer: specific types	mmu05225	Hepatocellular carcinoma - Mus musculus (house mouse)	1/79	174/9392	0.773167	0.836467	0.685356	18751	1
mmu03010	Genetic Information Processing	Translation	mmu03010	Ribosome - Mus musculus (house mouse)	1/79	177/9392	0.77895	0.837824	0.686467	57294	1
mmu04151	Environmental Information Processing	Signal transduction	mmu04151	PI3K-Akt signaling pathway - Mus musculus (house mouse)	2/79	364/9392	0.816914	0.868622	0.711702	12478/20963	2
mmu05014	Human Diseases	Neurodegenerative disease	mmu05014	Amyotrophic lateral sclerosis - Mus musculus (house mouse)	2/79	369/9392	0.822876	0.868622	0.711702	103172/19055	2
mmu04510	Cellular Processes	Cellular community - eukaryotes	mmu04510	Focal adhesion - Mus musculus (house mouse)	1/79	203/9392	0.82334	0.868622	0.711702	18751	1
mmu05034	Human Diseases	Substance dependence	mmu05034	Alcoholism - Mus musculus (house mouse)	1/79	205/9392	0.826365	0.868622	0.711702	15078	1
mmu05010	Human Diseases	Neurodegenerative disease	mmu05010	Alzheimer disease - Mus musculus (house mouse)	2/79	383/9392	0.838667	0.872807	0.71513	13058/19055	2
mmu04621	Organismal Systems	Immune system	mmu04621	NOD-like receptor signaling pathway - Mus musculus (house mouse)	1/79	216/9392	0.842109	0.872807	0.71513	13058	1
mmu05208	Human Diseases	Cancer: overview	mmu05208	Chemical carcinogenesis - reactive oxygen species - Mus musculus (house mouse)	1/79	223/9392	0.851385	0.872807	0.71513	17969	1
mmu04024	Environmental Information Processing	Signal transduction	mmu04024	cAMP signaling pathway - Mus musculus (house mouse)	1/79	224/9392	0.852665	0.872807	0.71513	108058	1
mmu05207	Human Diseases	Cancer: overview	mmu05207	Chemical carcinogenesis - receptor activation - Mus musculus (house mouse)	1/79	225/9392	0.853935	0.872807	0.71513	18751	1
mmu04014	Environmental Information Processing	Signal transduction	mmu04014	Ras signaling pathway - Mus musculus (house mouse)	1/79	235/9392	0.866051	0.880327	0.721292	18751	1
mmu05132	Human Diseases	Infectious disease: bacterial	mmu05132	Salmonella infection - Mus musculus (house mouse)	1/79	253/9392	0.885412	0.895088	0.733387	74192	1
mmu05012	Human Diseases	Neurodegenerative disease	mmu05012	Parkinson disease - Mus musculus (house mouse)	1/79	264/9392	0.895854	0.900723	0.738003	108058	1
mmu05165	Human Diseases	Infectious disease: viral	mmu05165	Human papillomavirus infection - Mus musculus (house mouse)	1/79	362/9392	0.955772	0.955772	0.783107	114143	1

## Sheet: I1_KEGG
	category	subcategory	ID	Description	GeneRatio	BgRatio	pvalue	p.adjust	qvalue	geneID	Count
mmu03010	Genetic Information Processing	Translation	mmu03010	Ribosome - Mus musculus (house mouse)	12/54	177/9392	2.38111e-10	2.7859e-08	2.25579e-08	268449/114641/19944/11837/20115/269261/66480/20044/68193/20055/100503670/19899	12
mmu05171	Human Diseases	Infectious disease: viral	mmu05171	Coronavirus disease - COVID-19 - Mus musculus (house mouse)	12/54	249/9392	1.18225e-08	6.91617e-07	5.60014e-07	268449/114641/19944/11837/20115/269261/66480/20044/68193/20055/100503670/19899	12
mmu04658	Organismal Systems	Immune system	mmu04658	Th1 and Th2 cell differentiation - Mus musculus (house mouse)	5/54	88/9392	0.000141907	0.00415077	0.00336095	20851/12500/12502/15979/15980	5
mmu05235	Human Diseases	Cancer: overview	mmu05235	PD-L1 expression and PD-1 checkpoint pathway in cancer - Mus musculus (house mouse)	5/54	88/9392	0.000141907	0.00415077	0.00336095	12487/12500/12502/15979/15980	5
mmu04659	Organismal Systems	Immune system	mmu04659	Th17 cell differentiation - Mus musculus (house mouse)	5/54	105/9392	0.000324877	0.00698378	0.00565488	20851/12500/12502/15979/15980	5
mmu05145	Human Diseases	Infectious disease: parasitic	mmu05145	Toxoplasmosis - Mus musculus (house mouse)	5/54	109/9392	0.000386301	0.00698378	0.00565488	16403/15979/15980/12703/16145	5
mmu04630	Environmental Information Processing	Signal transduction	mmu04630	JAK-STAT signaling pathway - Mus musculus (house mouse)	6/54	171/9392	0.000417833	0.00698378	0.00565488	20851/15979/15980/12702/12703/16197	6
mmu04660	Organismal Systems	Immune system	mmu04660	T cell receptor signaling pathway - Mus musculus (house mouse)	5/54	122/9392	0.000647819	0.00947436	0.00767155	16428/12487/12500/12502/54167	5
mmu04380	Organismal Systems	Development and regeneration	mmu04380	Osteoclast differentiation - Mus musculus (house mouse)	5/54	135/9392	0.00102412	0.0129319	0.0104712	100201/15979/15980/12702/12703	5
mmu05340	Human Diseases	Immune disease	mmu05340	Primary immunodeficiency - Mus musculus (house mouse)	3/54	36/9392	0.00112178	0.0129319	0.0104712	12500/54167/16197	3
mmu05216	Human Diseases	Cancer: specific types	mmu05216	Thyroid cancer - Mus musculus (house mouse)	3/54	37/9392	0.00121582	0.0129319	0.0104712	108989/16842/21414	3
mmu05162	Human Diseases	Infectious disease: viral	mmu05162	Measles - Mus musculus (house mouse)	5/54	145/9392	0.0014092	0.0137397	0.0111252	12487/20851/12576/12500/12502	5
mmu04640	Organismal Systems	Immune system	mmu04640	Hematopoietic cell lineage - Mus musculus (house mouse)	4/54	94/9392	0.00203021	0.0182719	0.0147951	12500/16403/12502/16197	4
mmu05215	Human Diseases	Cancer: specific types	mmu05215	Prostate cancer - Mus musculus (house mouse)	4/54	99/9392	0.00245369	0.0205058	0.0166039	16842/12576/21414/21417	4
mmu05142	Human Diseases	Infectious disease: parasitic	mmu05142	Chagas disease - Mus musculus (house mouse)	4/54	103/9392	0.00283354	0.0221016	0.017896	12500/12502/15979/15980	4
mmu05221	Human Diseases	Cancer: specific types	mmu05221	Acute myeloid leukemia - Mus musculus (house mouse)	3/54	70/9392	0.00749593	0.054814	0.0443838	20851/16842/21414	3
mmu04917	Organismal Systems	Endocrine system	mmu04917	Prolactin signaling pathway - Mus musculus (house mouse)	3/54	74/9392	0.00873498	0.0601172	0.0486779	20851/12702/12703	3
mmu05226	Human Diseases	Cancer: specific types	mmu05226	Gastric cancer - Mus musculus (house mouse)	4/54	150/9392	0.0106508	0.0692301	0.0560567	16842/12576/21414/212398	4
mmu05412	Human Diseases	Cardiovascular disease	mmu05412	Arrhythmogenic right ventricular cardiomyopathy - Mus musculus (house mouse)	3/54	84/9392	0.0123335	0.0759484	0.0614967	16842/21414/16403	3
mmu04672	Organismal Systems	Immune system	mmu04672	Intestinal immune network for IgA production - Mus musculus (house mouse)	2/54	43/9392	0.0252083	0.147468	0.119408	12487/54167	2
mmu04066	Environmental Information Processing	Signal transduction	mmu04066	HIF-1 signaling pathway - Mus musculus (house mouse)	3/54	114/9392	0.0276039	0.153793	0.124529	12576/15979/15980	3
mmu04935	Organismal Systems	Endocrine system	mmu04935	Growth hormone synthesis, secretion and action - Mus musculus (house mouse)	3/54	117/9392	0.0295064	0.15692	0.127061	20851/12702/12703	3
mmu04930	Human Diseases	Endocrine and metabolic disease	mmu04930	Type II diabetes mellitus - Mus musculus (house mouse)	2/54	48/9392	0.0309221	0.157299	0.127368	12702/12703	2
mmu04650	Organismal Systems	Immune system	mmu04650	Natural killer cell mediated cytotoxicity - Mus musculus (house mouse)	3/54	122/9392	0.0328285	0.160039	0.129586	15979/15980/20400	3
mmu04068	Environmental Information Processing	Signal transduction	mmu04068	FoxO signaling pathway - Mus musculus (house mouse)	3/54	131/9392	0.0392812	0.183836	0.148855	13609/12576/16197	3
mmu05213	Human Diseases	Cancer: specific types	mmu05213	Endometrial cancer - Mus musculus (house mouse)	2/54	58/9392	0.043701	0.196654	0.159234	16842/21414	2
mmu05321	Human Diseases	Immune disease	mmu05321	Inflammatory bowel disease - Mus musculus (house mouse)	2/54	62/9392	0.0492756	0.210696	0.170604	15979/15980	2
mmu05217	Human Diseases	Cancer: specific types	mmu05217	Basal cell carcinoma - Mus musculus (house mouse)	2/54	63/9392	0.0507078	0.210696	0.170604	16842/21414	2
mmu05224	Human Diseases	Cancer: specific types	mmu05224	Breast cancer - Mus musculus (house mouse)	3/54	147/9392	0.0522237	0.210696	0.170604	16842/21414/212398	3
mmu05140	Human Diseases	Infectious disease: parasitic	mmu05140	Leishmaniasis - Mus musculus (house mouse)	2/54	70/9392	0.061141	0.231124	0.187145	15979/15980	2
mmu04390	Environmental Information Processing	Signal transduction	mmu04390	Hippo signaling pathway - Mus musculus (house mouse)	3/54	157/9392	0.061238	0.231124	0.187145	16842/21414/17131	3
mmu04934	Human Diseases	Endocrine and metabolic disease	mmu04934	Cushing syndrome - Mus musculus (house mouse)	3/54	162/9392	0.0660024	0.241321	0.195402	16842/12576/21414	3
mmu05220	Human Diseases	Cancer: specific types	mmu05220	Chronic myeloid leukemia - Mus musculus (house mouse)	2/54	76/9392	0.0706147	0.25032	0.202689	20851/12576	2
mmu05164	Human Diseases	Infectious disease: viral	mmu05164	Influenza A - Mus musculus (house mouse)	3/54	173/9392	0.077066	0.25032	0.202689	15979/15980/12702	3
mmu05225	Human Diseases	Cancer: specific types	mmu05225	Hepatocellular carcinoma - Mus musculus (house mouse)	3/54	174/9392	0.0781104	0.25032	0.202689	16842/21414/212398	3
mmu04217	Cellular Processes	Cell growth and death	mmu04217	Necroptosis - Mus musculus (house mouse)	3/54	175/9392	0.0791611	0.25032	0.202689	20851/15979/15980	3
mmu04310	Environmental Information Processing	Signal transduction	mmu04310	Wnt signaling pathway - Mus musculus (house mouse)	3/54	175/9392	0.0791611	0.25032	0.202689	16842/21414/212398	3
mmu04012	Environmental Information Processing	Signal transduction	mmu04012	ErbB signaling pathway - Mus musculus (house mouse)	2/54	84/9392	0.0839323	0.257598	0.208581	20851/12576	2
mmu04514	Environmental Information Processing	Signaling molecules and interaction	mmu04514	Cell adhesion molecules - Mus musculus (house mouse)	3/54	183/9392	0.0877895	0.257598	0.208581	12487/16403/54167	3
mmu04060	Environmental Information Processing	Signaling molecules and interaction	mmu04060	Cytokine-cytokine receptor interaction - Mus musculus (house mouse)	4/54	294/9392	0.0880676	0.257598	0.208581	12775/15979/15980/16197	4
mmu05210	Human Diseases	Cancer: specific types	mmu05210	Colorectal cancer - Mus musculus (house mouse)	2/54	88/9392	0.0908584	0.259279	0.209942	16842/21414	2
mmu04520	Cellular Processes	Cellular community - eukaryotes	mmu04520	Adherens junction - Mus musculus (house mouse)	2/54	92/9392	0.097948	0.26523	0.214761	16842/21414	2
mmu04062	Organismal Systems	Immune system	mmu04062	Chemokine signaling pathway - Mus musculus (house mouse)	3/54	192/9392	0.0979541	0.26523	0.214761	16428/12775/20851	3
mmu05222	Human Diseases	Cancer: specific types	mmu05222	Small cell lung cancer - Mus musculus (house mouse)	2/54	93/9392	0.0997446	0.26523	0.214761	12576/16403	2
mmu04916	Organismal Systems	Endocrine system	mmu04916	Melanogenesis - Mus musculus (house mouse)	2/54	100/9392	0.112574	0.29108	0.235692	16842/21414	2
mmu04933	Human Diseases	Endocrine and metabolic disease	mmu04933	AGE-RAGE signaling pathway in diabetic complications - Mus musculus (house mouse)	2/54	101/9392	0.114442	0.29108	0.235692	20851/12576	2
mmu05167	Human Diseases	Infectious disease: viral	mmu05167	Kaposi sarcoma-associated herpesvirus infection - Mus musculus (house mouse)	3/54	224/9392	0.137631	0.335476	0.271641	16842/21414/15979	3
mmu05202	Human Diseases	Cancer: overview	mmu05202	Transcriptional misregulation in cancer - Mus musculus (house mouse)	3/54	224/9392	0.137631	0.335476	0.271641	16599/12576/21417	3
mmu04810	Cellular Processes	Cell motility	mmu04810	Regulation of actin cytoskeleton - Mus musculus (house mouse)	3/54	231/9392	0.146964	0.342507	0.277334	66214/237860/16403	3
mmu05169	Human Diseases	Infectious disease: viral	mmu05169	Epstein-Barr virus infection - Mus musculus (house mouse)	3/54	231/9392	0.146964	0.342507	0.277334	12576/12500/12502	3
mmu04670	Organismal Systems	Immune system	mmu04670	Leukocyte transendothelial migration - Mus musculus (house mouse)	2/54	119/9392	0.149298	0.342507	0.277334	16428/22165	2
mmu05166	Human Diseases	Infectious disease: viral	mmu05166	Human T-cell leukemia virus 1 infection - Mus musculus (house mouse)	3/54	250/9392	0.173295	0.389913	0.315719	20851/12500/12502	3
mmu05132	Human Diseases	Infectious disease: bacterial	mmu05132	Salmonella infection - Mus musculus (house mouse)	3/54	253/9392	0.177573	0.392001	0.31741	16842/21414/22151	3
mmu04910	Organismal Systems	Endocrine system	mmu04910	Insulin signaling pathway - Mus musculus (house mouse)	2/54	139/9392	0.190142	0.411975	0.333583	12702/12703	2
mmu04936	Human Diseases	Endocrine and metabolic disease	mmu04936	Alcoholic liver disease - Mus musculus (house mouse)	2/54	141/9392	0.194314	0.413359	0.334704	16842/21414	2
mmu04120	Genetic Information Processing	Folding, sorting and degradation	mmu04120	Ubiquitin mediated proteolysis - Mus musculus (house mouse)	2/54	147/9392	0.2069	0.432273	0.350018	12702/12703	2
mmu04148	NA	NA	mmu04148	Efferocytosis - Mus musculus (house mouse)	2/54	161/9392	0.236582	0.485615	0.393211	13609/56696	2
mmu05206	Human Diseases	Cancer: overview	mmu05206	MicroRNAs in cancer - Mus musculus (house mouse)	3/54	303/9392	0.252548	0.50945	0.41251	12576/12703/21417	3
mmu00330	Metabolism	Amino acid metabolism	mmu00330	Arginine and proline metabolism - Mus musculus (house mouse)	1/54	54/9392	0.268207	0.531256	0.430166	11702	1
mmu00270	Metabolism	Amino acid metabolism	mmu00270	Cysteine and methionine metabolism - Mus musculus (house mouse)	1/54	55/9392	0.272439	0.531256	0.430166	11702	1
mmu05152	Human Diseases	Infectious disease: bacterial	mmu05152	Tuberculosis - Mus musculus (house mouse)	2/54	180/9392	0.277216	0.531709	0.430534	15979/15980	2
mmu04370	Environmental Information Processing	Signal transduction	mmu04370	VEGF signaling pathway - Mus musculus (house mouse)	1/54	58/9392	0.284991	0.537805	0.43547	27371	1
mmu05330	Human Diseases	Immune disease	mmu05330	Allograft rejection - Mus musculus (house mouse)	1/54	63/9392	0.30544	0.558382	0.452131	12487	1
mmu05332	Human Diseases	Immune disease	mmu05332	Graft-versus-host disease - Mus musculus (house mouse)	1/54	63/9392	0.30544	0.558382	0.452131	12487	1
mmu04940	Human Diseases	Endocrine and metabolic disease	mmu04940	Type I diabetes mellitus - Mus musculus (house mouse)	1/54	70/9392	0.333107	0.575934	0.466344	12487	1
mmu04622	Organismal Systems	Immune system	mmu04622	RIG-I-like receptor signaling pathway - Mus musculus (house mouse)	1/54	71/9392	0.33697	0.575934	0.466344	67664	1
mmu04920	Organismal Systems	Endocrine system	mmu04920	Adipocytokine signaling pathway - Mus musculus (house mouse)	1/54	71/9392	0.33697	0.575934	0.466344	12702	1
mmu05223	Human Diseases	Cancer: specific types	mmu05223	Non-small cell lung cancer - Mus musculus (house mouse)	1/54	72/9392	0.340812	0.575934	0.466344	20851	1
mmu05165	Human Diseases	Infectious disease: viral	mmu05165	Human papillomavirus infection - Mus musculus (house mouse)	3/54	362/9392	0.345766	0.575934	0.466344	12576/21414/16403	3
mmu04151	Environmental Information Processing	Signal transduction	mmu04151	PI3K-Akt signaling pathway - Mus musculus (house mouse)	3/54	364/9392	0.348946	0.575934	0.466344	12576/16403/16197	3
mmu04015	Environmental Information Processing	Signal transduction	mmu04015	Rap1 signaling pathway - Mus musculus (house mouse)	2/54	214/9392	0.349499	0.575934	0.466344	23880/192786	2
mmu05320	Human Diseases	Immune disease	mmu05320	Autoimmune thyroid disease - Mus musculus (house mouse)	1/54	79/9392	0.367095	0.596529	0.48302	12487	1
mmu05203	Human Diseases	Cancer: overview	mmu05203	Viral carcinogenesis - Mus musculus (house mouse)	2/54	229/9392	0.380739	0.610226	0.49411	20851/12576	2
mmu04540	Cellular Processes	Cellular community - eukaryotes	mmu04540	Gap junction - Mus musculus (house mouse)	1/54	86/9392	0.392349	0.611534	0.495169	22151	1
mmu05323	Human Diseases	Immune disease	mmu05323	Rheumatoid arthritis - Mus musculus (house mouse)	1/54	87/9392	0.395875	0.611534	0.495169	12487	1
mmu04512	Environmental Information Processing	Signaling molecules and interaction	mmu04512	ECM-receptor interaction - Mus musculus (house mouse)	1/54	89/9392	0.402867	0.611534	0.495169	16403	1
mmu05170	Human Diseases	Infectious disease: viral	mmu05170	Human immunodeficiency virus 1 infection - Mus musculus (house mouse)	2/54	240/9392	0.403269	0.611534	0.495169	12500/12502	2
mmu05032	Human Diseases	Substance dependence	mmu05032	Morphine addiction - Mus musculus (house mouse)	1/54	91/9392	0.409779	0.611534	0.495169	238871	1
mmu01522	Human Diseases	Drug resistance: antineoplastic	mmu01522	Endocrine resistance - Mus musculus (house mouse)	1/54	93/9392	0.416613	0.611534	0.495169	12576	1
mmu04061	Environmental Information Processing	Signaling molecules and interaction	mmu04061	Viral protein interaction with cytokine and cytokine receptor - Mus musculus (house mouse)	1/54	95/9392	0.42337	0.611534	0.495169	12775	1
mmu05416	Human Diseases	Cardiovascular disease	mmu05416	Viral myocarditis - Mus musculus (house mouse)	1/54	95/9392	0.42337	0.611534	0.495169	12487	1
mmu05410	Human Diseases	Cardiovascular disease	mmu05410	Hypertrophic cardiomyopathy - Mus musculus (house mouse)	1/54	98/9392	0.43336	0.615522	0.498398	16403	1
mmu04137	Cellular Processes	Transport and catabolism	mmu04137	Mitophagy - animal - Mus musculus (house mouse)	1/54	99/9392	0.436652	0.615522	0.498398	17684	1
mmu05414	Human Diseases	Cardiovascular disease	mmu05414	Dilated cardiomyopathy - Mus musculus (house mouse)	1/54	101/9392	0.443181	0.617287	0.499828	16403	1
mmu04928	Organismal Systems	Endocrine system	mmu04928	Parathyroid hormone synthesis, secretion and action - Mus musculus (house mouse)	1/54	108/9392	0.465451	0.63429	0.513595	238871	1
mmu04350	Environmental Information Processing	Signal transduction	mmu04350	TGF-beta signaling pathway - Mus musculus (house mouse)	1/54	110/9392	0.471651	0.63429	0.513595	17131	1
mmu04931	Human Diseases	Endocrine and metabolic disease	mmu04931	Insulin resistance - Mus musculus (house mouse)	1/54	110/9392	0.471651	0.63429	0.513595	12702	1
mmu04668	Environmental Information Processing	Signal transduction	mmu04668	TNF signaling pathway - Mus musculus (house mouse)	1/54	115/9392	0.486846	0.64447	0.521838	12702	1
mmu03013	Genetic Information Processing	Translation	mmu03013	Nucleocytoplasmic transport - Mus musculus (house mouse)	1/54	117/9392	0.492802	0.64447	0.521838	108989	1
mmu05168	Human Diseases	Infectious disease: viral	mmu05168	Herpes simplex virus 1 infection - Mus musculus (house mouse)	3/54	459/9392	0.495746	0.64447	0.521838	15979/15980/12702	3
mmu04071	Environmental Information Processing	Signal transduction	mmu04071	Sphingolipid signaling pathway - Mus musculus (house mouse)	1/54	126/9392	0.518779	0.667002	0.540083	13609	1
mmu00230	Metabolism	Nucleotide metabolism	mmu00230	Purine metabolism - Mus musculus (house mouse)	1/54	134/9392	0.540771	0.683694	0.553599	238871	1
mmu05135	Human Diseases	Infectious disease: bacterial	mmu05135	Yersinia infection - Mus musculus (house mouse)	1/54	135/9392	0.543449	0.683694	0.553599	23880	1
mmu04550	Cellular Processes	Cellular community - eukaryotes	mmu04550	Signaling pathways regulating pluripotency of stem cells - Mus musculus (house mouse)	1/54	140/9392	0.556614	0.692807	0.560977	21414	1
mmu05322	Human Diseases	Immune disease	mmu05322	Systemic lupus erythematosus - Mus musculus (house mouse)	1/54	149/9392	0.579378	0.711893	0.576431	12487	1
mmu04110	Cellular Processes	Cell growth and death	mmu04110	Cell cycle - Mus musculus (house mouse)	1/54	155/9392	0.593912	0.711893	0.576431	12576	1
mmu04261	Organismal Systems	Circulatory system	mmu04261	Adrenergic signaling in cardiomyocytes - Mus musculus (house mouse)	1/54	156/9392	0.596286	0.711893	0.576431	12916	1
mmu04932	Human Diseases	Endocrine and metabolic disease	mmu04932	Non-alcoholic fatty liver disease - Mus musculus (house mouse)	1/54	156/9392	0.596286	0.711893	0.576431	12702	1
mmu05161	Human Diseases	Infectious disease: viral	mmu05161	Hepatitis B - Mus musculus (house mouse)	1/54	163/9392	0.612527	0.718388	0.58169	20851	1
mmu05160	Human Diseases	Infectious disease: viral	mmu05160	Hepatitis C - Mus musculus (house mouse)	1/54	166/9392	0.61929	0.718388	0.58169	12702	1
mmu04530	Cellular Processes	Cellular community - eukaryotes	mmu04530	Tight junction - Mus musculus (house mouse)	1/54	168/9392	0.623734	0.718388	0.58169	192786	1
mmu04141	Genetic Information Processing	Folding, sorting and degradation	mmu04141	Protein processing in endoplasmic reticulum - Mus musculus (house mouse)	1/54	171/9392	0.630304	0.718388	0.58169	15502	1
mmu05014	Human Diseases	Neurodegenerative disease	mmu05014	Amyotrophic lateral sclerosis - Mus musculus (house mouse)	2/54	369/9392	0.632427	0.718388	0.58169	108989/22151	2
mmu04360	Organismal Systems	Development and regeneration	mmu04360	Axon guidance - Mus musculus (house mouse)	1/54	181/9392	0.651402	0.721256	0.584013	237860	1
mmu05010	Human Diseases	Neurodegenerative disease	mmu05010	Alzheimer disease - Mus musculus (house mouse)	2/54	383/9392	0.652856	0.721256	0.584013	212398/22151	2
mmu04145	Cellular Processes	Transport and catabolism	mmu04145	Phagosome - Mus musculus (house mouse)	1/54	182/9392	0.653446	0.721256	0.584013	22151	1
mmu04080	Environmental Information Processing	Signaling molecules and interaction	mmu04080	Neuroactive ligand-receptor interaction - Mus musculus (house mouse)	2/54	391/9392	0.66413	0.726199	0.588015	13609/78826	2
mmu04814	Cellular Processes	Cell motility	mmu04814	Motor proteins - Mus musculus (house mouse)	1/54	196/9392	0.680852	0.73759	0.597239	22151	1
mmu04510	Cellular Processes	Cellular community - eukaryotes	mmu04510	Focal adhesion - Mus musculus (house mouse)	1/54	203/9392	0.693746	0.744663	0.602966	16403	1
mmu04024	Environmental Information Processing	Signal transduction	mmu04024	cAMP signaling pathway - Mus musculus (house mouse)	1/54	224/9392	0.729437	0.770545	0.623923	238871	1
mmu05207	Human Diseases	Cancer: overview	mmu05207	Chemical carcinogenesis - receptor activation - Mus musculus (house mouse)	1/54	225/9392	0.73103	0.770545	0.623923	20851	1
mmu05022	Human Diseases	Neurodegenerative disease	mmu05022	Pathways of neurodegeneration - multiple diseases - Mus musculus (house mouse)	2/54	471/9392	0.761559	0.795557	0.644176	212398/22151	2
mmu05012	Human Diseases	Neurodegenerative disease	mmu05012	Parkinson disease - Mus musculus (house mouse)	1/54	264/9392	0.786486	0.809004	0.655064	22151	1
mmu05020	Human Diseases	Neurodegenerative disease	mmu05020	Prion disease - Mus musculus (house mouse)	1/54	267/9392	0.790253	0.809004	0.655064	22151	1
mmu04144	Cellular Processes	Transport and catabolism	mmu04144	Endocytosis - Mus musculus (house mouse)	1/54	271/9392	0.795175	0.809004	0.655064	330192	1
mmu04010	Environmental Information Processing	Signal transduction	mmu04010	MAPK signaling pathway - Mus musculus (house mouse)	1/54	301/9392	0.828646	0.829664	0.671793	63953	1
mmu05016	Human Diseases	Neurodegenerative disease	mmu05016	Huntington disease - Mus musculus (house mouse)	1/54	302/9392	0.829664	0.829664	0.671793	22151	1

## Sheet: I2_KEGG
	category	subcategory	ID	Description	GeneRatio	BgRatio	pvalue	p.adjust	qvalue	geneID	Count
mmu04658	Organismal Systems	Immune system	mmu04658	Th1 and Th2 cell differentiation - Mus musculus (house mouse)	45137	88/9392	8.50731e-09	4.16858e-07	3.04472e-07	12501/12504/12502/12500/16818/12503/16797	7
mmu05235	Human Diseases	Cancer: overview	mmu05235	PD-L1 expression and PD-1 checkpoint pathway in cancer - Mus musculus (house mouse)	45137	88/9392	8.50731e-09	4.16858e-07	3.04472e-07	12501/12504/12502/12500/16818/12503/16797	7
mmu04659	Organismal Systems	Immune system	mmu04659	Th17 cell differentiation - Mus musculus (house mouse)	45137	105/9392	2.94025e-08	9.60483e-07	7.01534e-07	12501/12504/12502/12500/16818/12503/16797	7
mmu03010	Genetic Information Processing	Translation	mmu03010	Ribosome - Mus musculus (house mouse)	45168	177/9392	5.58072e-08	1.36728e-06	9.98654e-07	20090/54127/57294/22186/66481/66489/19981/22121	8
mmu04660	Organismal Systems	Immune system	mmu04660	T cell receptor signaling pathway - Mus musculus (house mouse)	45137	122/9392	8.34099e-08	1.63483e-06	1.19408e-06	12501/12504/12502/12500/16818/12503/16797	7
mmu05171	Human Diseases	Infectious disease: viral	mmu05171	Coronavirus disease - COVID-19 - Mus musculus (house mouse)	45168	249/9392	7.70374e-07	1.25828e-05	9.19043e-06	20090/54127/57294/22186/66481/66489/19981/22121	8
mmu05340	Human Diseases	Immune disease	mmu05340	Primary immunodeficiency - Mus musculus (house mouse)	45046	36/9392	4.64104e-06	6.49746e-05	4.74572e-05	12501/12504/12500/16818	4
mmu04640	Organismal Systems	Immune system	mmu04640	Hematopoietic cell lineage - Mus musculus (house mouse)	45076	94/9392	1.05489e-05	0.000129224	9.43851e-05	12501/12504/12502/12500/12507	5
mmu05166	Human Diseases	Infectious disease: viral	mmu05166	Human T-cell leukemia virus 1 infection - Mus musculus (house mouse)	45107	250/9392	0.000116243	0.00126576	0.000924506	12501/12504/12502/12500/16818/12444	6
mmu05142	Human Diseases	Infectious disease: parasitic	mmu05142	Chagas disease - Mus musculus (house mouse)	45046	103/9392	0.00030026	0.00294254	0.00214923	12501/12502/12500/12503	4
mmu04650	Organismal Systems	Immune system	mmu04650	Natural killer cell mediated cytotoxicity - Mus musculus (house mouse)	45046	122/9392	0.000571905	0.00509516	0.00372149	16818/23900/12503/16797	4
mmu05169	Human Diseases	Infectious disease: viral	mmu05169	Epstein-Barr virus infection - Mus musculus (house mouse)	45076	231/9392	0.000742961	0.00606751	0.0044317	12501/12502/12500/12503/12444	5
mmu05170	Human Diseases	Infectious disease: viral	mmu05170	Human immunodeficiency virus 1 infection - Mus musculus (house mouse)	45076	240/9392	0.000882972	0.00665625	0.00486171	12501/12504/12502/12500/12503	5
mmu05162	Human Diseases	Infectious disease: viral	mmu05162	Measles - Mus musculus (house mouse)	45046	145/9392	0.00109314	0.00765195	0.00558897	12501/12502/12500/12444	4
mmu04520	Cellular Processes	Cellular community - eukaryotes	mmu04520	Adherens junction - Mus musculus (house mouse)	45015	92/9392	0.00304956	0.0199238	0.0145523	21414/16842/109711	3
mmu05216	Human Diseases	Cancer: specific types	mmu05216	Thyroid cancer - Mus musculus (house mouse)	2/30	37/9392	0.00612864	0.0375379	0.0274176	21414/16842	2
mmu05135	Human Diseases	Infectious disease: bacterial	mmu05135	Yersinia infection - Mus musculus (house mouse)	45015	135/9392	0.00888026	0.0511921	0.0373906	12504/16818/16797	3
mmu04390	Environmental Information Processing	Signal transduction	mmu04390	Hippo signaling pathway - Mus musculus (house mouse)	45015	157/9392	0.0133678	0.0727803	0.0531586	21414/16842/12444	3
mmu05213	Human Diseases	Cancer: specific types	mmu05213	Endometrial cancer - Mus musculus (house mouse)	2/30	58/9392	0.0145934	0.0752712	0.0549779	21414/16842	2
mmu05217	Human Diseases	Cancer: specific types	mmu05217	Basal cell carcinoma - Mus musculus (house mouse)	2/30	63/9392	0.0170729	0.0833018	0.0608434	21414/16842	2
mmu04310	Environmental Information Processing	Signal transduction	mmu04310	Wnt signaling pathway - Mus musculus (house mouse)	45015	175/9392	0.0178504	0.0833018	0.0608434	21414/16842/12444	3
mmu05221	Human Diseases	Cancer: specific types	mmu05221	Acute myeloid leukemia - Mus musculus (house mouse)	2/30	70/9392	0.0208229	0.0927567	0.0677492	21414/16842	2
mmu05412	Human Diseases	Cardiovascular disease	mmu05412	Arrhythmogenic right ventricular cardiomyopathy - Mus musculus (house mouse)	2/30	84/9392	0.0292423	0.124598	0.0910058	21414/16842	2
mmu03260	Genetic Information Processing	Information processing in viruses	mmu03260	Virion - Human immunodeficiency virus - Mus musculus (house mouse)	44956	10/9392	0.0315017	0.124893	0.0912212	12504	1
mmu05210	Human Diseases	Cancer: specific types	mmu05210	Colorectal cancer - Mus musculus (house mouse)	2/30	88/9392	0.0318603	0.124893	0.0912212	21414/16842	2
mmu05167	Human Diseases	Infectious disease: viral	mmu05167	Kaposi sarcoma-associated herpesvirus infection - Mus musculus (house mouse)	45015	224/9392	0.0338541	0.127604	0.0932015	21414/16842/22186	3
mmu04070	Environmental Information Processing	Signal transduction	mmu04070	Phosphatidylinositol signaling system - Mus musculus (house mouse)	2/30	96/9392	0.0373628	0.135613	0.0990515	234515/13139	2
mmu05215	Human Diseases	Cancer: specific types	mmu05215	Prostate cancer - Mus musculus (house mouse)	2/30	99/9392	0.0395146	0.135991	0.0993274	21414/16842	2
mmu04916	Organismal Systems	Endocrine system	mmu04916	Melanogenesis - Mus musculus (house mouse)	2/30	100/9392	0.0402422	0.135991	0.0993274	21414/16842	2
mmu04064	Environmental Information Processing	Signal transduction	mmu04064	NF-kappa B signaling pathway - Mus musculus (house mouse)	2/30	105/9392	0.0439567	0.143592	0.104879	16818/16797	2
mmu04068	Environmental Information Processing	Signal transduction	mmu04068	FoxO signaling pathway - Mus musculus (house mouse)	2/30	131/9392	0.065165	0.206005	0.150466	12444/13609	2
mmu04964	Organismal Systems	Excretory system	mmu04964	Proximal tubule bicarbonate reclamation - Mus musculus (house mouse)	44956	22/9392	0.0680387	0.208368	0.152192	11933	1
mmu04936	Human Diseases	Endocrine and metabolic disease	mmu04936	Alcoholic liver disease - Mus musculus (house mouse)	2/30	141/9392	0.0740822	0.220002	0.160689	21414/16842	2
mmu05224	Human Diseases	Cancer: specific types	mmu05224	Breast cancer - Mus musculus (house mouse)	2/30	147/9392	0.0796133	0.229474	0.167607	21414/16842	2
mmu05226	Human Diseases	Cancer: specific types	mmu05226	Gastric cancer - Mus musculus (house mouse)	2/30	150/9392	0.0824269	0.230795	0.168572	21414/16842	2
mmu04934	Human Diseases	Endocrine and metabolic disease	mmu04934	Cushing syndrome - Mus musculus (house mouse)	2/30	162/9392	0.0939839	0.255845	0.186869	21414/16842	2
mmu05225	Human Diseases	Cancer: specific types	mmu05225	Hepatocellular carcinoma - Mus musculus (house mouse)	2/30	174/9392	0.105987	0.280723	0.205039	21414/16842	2
mmu04960	Organismal Systems	Excretory system	mmu04960	Aldosterone-regulated sodium reabsorption - Mus musculus (house mouse)	44956	38/9392	0.114688	0.289613	0.211533	11933	1
mmu04514	Environmental Information Processing	Signaling molecules and interaction	mmu04514	Cell adhesion molecules - Mus musculus (house mouse)	2/30	183/9392	0.115254	0.289613	0.211533	12504/12511	2
mmu04510	Cellular Processes	Cellular community - eukaryotes	mmu04510	Focal adhesion - Mus musculus (house mouse)	2/30	203/9392	0.136556	0.334563	0.244364	109711/12444	2
mmu04973	Organismal Systems	Digestive system	mmu04973	Carbohydrate digestion and absorption - Mus musculus (house mouse)	44956	48/9392	0.142688	0.341059	0.249109	11933	1
mmu04978	Organismal Systems	Digestive system	mmu04978	Mineral absorption - Mus musculus (house mouse)	44956	54/9392	0.159076	0.364206	0.266015	11933	1
mmu05202	Human Diseases	Cancer: overview	mmu05202	Transcriptional misregulation in cancer - Mus musculus (house mouse)	2/30	224/9392	0.159805	0.364206	0.266015	58208/12444	2
mmu05203	Human Diseases	Cancer: overview	mmu05203	Viral carcinogenesis - Mus musculus (house mouse)	2/30	229/9392	0.165451	0.368504	0.269155	109711/12444	2
mmu04340	Environmental Information Processing	Signal transduction	mmu04340	Hedgehog signaling pathway - Mus musculus (house mouse)	44956	58/9392	0.169832	0.369856	0.270142	12444	1
mmu03250	Genetic Information Processing	Information processing in viruses	mmu03250	Viral life cycle - HIV-1 - Mus musculus (house mouse)	44956	61/9392	0.177812	0.370756	0.270799	12504	1
mmu04961	Organismal Systems	Excretory system	mmu04961	Endocrine and other factor-regulated calcium reabsorption - Mus musculus (house mouse)	44956	61/9392	0.177812	0.370756	0.270799	11933	1
mmu00561	Metabolism	Lipid metabolism	mmu00561	Glycerolipid metabolism - Mus musculus (house mouse)	44956	63/9392	0.18309	0.373809	0.273029	13139	1
mmu04664	Organismal Systems	Immune system	mmu04664	Fc epsilon RI signaling pathway - Mus musculus (house mouse)	44956	66/9392	0.190947	0.378337	0.276336	16797	1
mmu05132	Human Diseases	Infectious disease: bacterial	mmu05132	Salmonella infection - Mus musculus (house mouse)	2/30	253/9392	0.193029	0.378337	0.276336	21414/16842	2
mmu00562	Metabolism	Carbohydrate metabolism	mmu00562	Inositol phosphate metabolism - Mus musculus (house mouse)	44956	72/9392	0.206441	0.381452	0.278612	234515	1
mmu04115	Cellular Processes	Cell growth and death	mmu04115	p53 signaling pathway - Mus musculus (house mouse)	44956	73/9392	0.208996	0.381452	0.278612	12444	1
mmu04917	Organismal Systems	Endocrine system	mmu04917	Prolactin signaling pathway - Mus musculus (house mouse)	44956	74/9392	0.211542	0.381452	0.278612	12444	1
mmu04918	Organismal Systems	Endocrine system	mmu04918	Thyroid hormone synthesis - Mus musculus (house mouse)	44956	74/9392	0.211542	0.381452	0.278612	11933	1
mmu04971	Organismal Systems	Digestive system	mmu04971	Gastric acid secretion - Mus musculus (house mouse)	44956	75/9392	0.21408	0.381452	0.278612	11933	1
mmu04911	Organismal Systems	Endocrine system	mmu04911	Insulin secretion - Mus musculus (house mouse)	44956	86/9392	0.241488	0.411838	0.300805	11933	1
mmu04970	Organismal Systems	Digestive system	mmu04970	Salivary secretion - Mus musculus (house mouse)	44956	86/9392	0.241488	0.411838	0.300805	11933	1
mmu04260	Organismal Systems	Circulatory system	mmu04260	Cardiac muscle contraction - Mus musculus (house mouse)	44956	87/9392	0.243933	0.411838	0.300805	11933	1
mmu04612	Organismal Systems	Immune system	mmu04612	Antigen processing and presentation - Mus musculus (house mouse)	44956	90/9392	0.251223	0.411838	0.300805	12504	1
mmu05206	Human Diseases	Cancer: overview	mmu05206	MicroRNAs in cancer - Mus musculus (house mouse)	2/30	303/9392	0.252146	0.411838	0.300805	12444/18569	2
mmu04666	Organismal Systems	Immune system	mmu04666	Fc gamma R-mediated phagocytosis - Mus musculus (house mouse)	44956	93/9392	0.258445	0.414669	0.302873	16797	1
mmu00564	Metabolism	Lipid metabolism	mmu00564	Glycerophospholipid metabolism - Mus musculus (house mouse)	44956	98/9392	0.270333	0.414669	0.302873	13139	1
mmu05231	Human Diseases	Cancer: overview	mmu05231	Choline metabolism in cancer - Mus musculus (house mouse)	44956	98/9392	0.270333	0.414669	0.302873	13139	1
mmu04137	Cellular Processes	Transport and catabolism	mmu04137	Mitophagy - animal - Mus musculus (house mouse)	44956	99/9392	0.272688	0.414669	0.302873	22186	1
mmu04976	Organismal Systems	Digestive system	mmu04976	Bile secretion - Mus musculus (house mouse)	44956	100/9392	0.275036	0.414669	0.302873	11933	1
mmu04925	Organismal Systems	Endocrine system	mmu04925	Aldosterone synthesis and secretion - Mus musculus (house mouse)	44956	102/9392	0.27971	0.415326	0.303353	11933	1
mmu05146	Human Diseases	Infectious disease: parasitic	mmu05146	Amoebiasis - Mus musculus (house mouse)	44956	107/9392	0.291267	0.423068	0.309008	109711	1
mmu04974	Organismal Systems	Digestive system	mmu04974	Protein digestion and absorption - Mus musculus (house mouse)	44956	108/9392	0.293557	0.423068	0.309008	11933	1
mmu04972	Organismal Systems	Digestive system	mmu04972	Pancreatic secretion - Mus musculus (house mouse)	44956	114/9392	0.307147	0.436238	0.318627	11933	1
mmu04670	Organismal Systems	Immune system	mmu04670	Leukocyte transendothelial migration - Mus musculus (house mouse)	44956	119/9392	0.318279	0.439207	0.320796	109711	1
mmu04919	Organismal Systems	Endocrine system	mmu04919	Thyroid hormone signaling pathway - Mus musculus (house mouse)	44956	120/9392	0.320485	0.439207	0.320796	11933	1
mmu05165	Human Diseases	Infectious disease: viral	mmu05165	Human papillomavirus infection - Mus musculus (house mouse)	2/30	362/9392	0.322683	0.439207	0.320796	21414/12444	2
mmu04071	Environmental Information Processing	Signal transduction	mmu04071	Sphingolipid signaling pathway - Mus musculus (house mouse)	44956	126/9392	0.333574	0.447811	0.32708	13609	1
mmu04380	Organismal Systems	Development and regeneration	mmu04380	Osteoclast differentiation - Mus musculus (house mouse)	44956	135/9392	0.352751	0.463669	0.338662	16818	1
mmu03082	Genetic Information Processing	Chromosome	mmu03082	ATP-dependent chromatin remodeling - Mus musculus (house mouse)	44956	136/9392	0.354849	0.463669	0.338662	216848	1
mmu04550	Cellular Processes	Cellular community - eukaryotes	mmu04550	Signaling pathways regulating pluripotency of stem cells - Mus musculus (house mouse)	44956	140/9392	0.363173	0.468303	0.342047	21414	1
mmu04120	Genetic Information Processing	Folding, sorting and degradation	mmu04120	Ubiquitin mediated proteolysis - Mus musculus (house mouse)	44956	147/9392	0.377493	0.473286	0.345687	22186	1
mmu04072	Environmental Information Processing	Signal transduction	mmu04072	Phospholipase D signaling pathway - Mus musculus (house mouse)	44956	149/9392	0.381526	0.473286	0.345687	13139	1
mmu05322	Human Diseases	Immune disease	mmu05322	Systemic lupus erythematosus - Mus musculus (house mouse)	44956	149/9392	0.381526	0.473286	0.345687	109711	1
mmu04110	Cellular Processes	Cell growth and death	mmu04110	Cell cycle - Mus musculus (house mouse)	44956	155/9392	0.393477	0.478441	0.349452	12444	1
mmu04261	Organismal Systems	Circulatory system	mmu04261	Adrenergic signaling in cardiomyocytes - Mus musculus (house mouse)	44956	156/9392	0.395446	0.478441	0.349452	11933	1
mmu04148	NA	NA	mmu04148	Efferocytosis - Mus musculus (house mouse)	44956	161/9392	0.405203	0.484268	0.353708	13609	1
mmu04140	Cellular Processes	Transport and catabolism	mmu04140	Autophagy - animal - Mus musculus (house mouse)	44956	166/9392	0.414808	0.487724	0.356233	22186	1
mmu04530	Cellular Processes	Cellular community - eukaryotes	mmu04530	Tight junction - Mus musculus (house mouse)	44956	168/9392	0.418608	0.487724	0.356233	109711	1
mmu04630	Environmental Information Processing	Signal transduction	mmu04630	JAK-STAT signaling pathway - Mus musculus (house mouse)	44956	171/9392	0.424263	0.487724	0.356233	12444	1
mmu04022	Environmental Information Processing	Signal transduction	mmu04022	cGMP-PKG signaling pathway - Mus musculus (house mouse)	44956	173/9392	0.428003	0.487724	0.356233	11933	1
mmu04218	Cellular Processes	Cell growth and death	mmu04218	Cellular senescence - Mus musculus (house mouse)	44956	184/9392	0.448159	0.504823	0.368721	12444	1
mmu05205	Human Diseases	Cancer: overview	mmu05205	Proteoglycans in cancer - Mus musculus (house mouse)	44956	205/9392	0.484749	0.539834	0.394293	18569	1
mmu04015	Environmental Information Processing	Signal transduction	mmu04015	Rap1 signaling pathway - Mus musculus (house mouse)	44956	214/9392	0.499702	0.547675	0.400021	16797	1
mmu04621	Organismal Systems	Immune system	mmu04621	NOD-like receptor signaling pathway - Mus musculus (house mouse)	44956	216/9392	0.502967	0.547675	0.400021	56338	1
mmu04024	Environmental Information Processing	Signal transduction	mmu04024	cAMP signaling pathway - Mus musculus (house mouse)	44956	224/9392	0.515824	0.555503	0.405738	11933	1
mmu04810	Cellular Processes	Cell motility	mmu04810	Regulation of actin cytoskeleton - Mus musculus (house mouse)	44956	231/9392	0.52681	0.561167	0.409875	109711	1
mmu04014	Environmental Information Processing	Signal transduction	mmu04014	Ras signaling pathway - Mus musculus (house mouse)	44956	235/9392	0.532979	0.561634	0.410216	16797	1
mmu05012	Human Diseases	Neurodegenerative disease	mmu05012	Parkinson disease - Mus musculus (house mouse)	44956	264/9392	0.575436	0.599922	0.438182	22186	1
mmu04060	Environmental Information Processing	Signaling molecules and interaction	mmu04060	Cytokine-cytokine receptor interaction - Mus musculus (house mouse)	44956	294/9392	0.615422	0.634857	0.463698	12504	1
mmu04151	Environmental Information Processing	Signal transduction	mmu04151	PI3K-Akt signaling pathway - Mus musculus (house mouse)	44956	364/9392	0.695076	0.709557	0.518259	12444	1
mmu04080	Environmental Information Processing	Signaling molecules and interaction	mmu04080	Neuroactive ligand-receptor interaction - Mus musculus (house mouse)	44956	391/9392	0.721321	0.728757	0.532282	13609	1
mmu05022	Human Diseases	Neurodegenerative disease	mmu05022	Pathways of neurodegeneration - multiple diseases - Mus musculus (house mouse)	44956	471/9392	0.786892	0.786892	0.574744	22186	1

## Sheet: I3_KEGG
	category	subcategory	ID	Description	GeneRatio	BgRatio	pvalue	p.adjust	qvalue	geneID	Count
mmu04974	Organismal Systems	Digestive system	mmu04974	Protein digestion and absorption - Mus musculus (house mouse)	8/35	108/9392	4.28045e-09	5.35057e-07	4.28045e-07	12843/12842/12825/12835/12831/12833/12832/11933	8
mmu05235	Human Diseases	Cancer: overview	mmu05235	PD-L1 expression and PD-1 checkpoint pathway in cancer - Mus musculus (house mouse)	5/35	88/9392	1.67525e-05	0.000737599	0.000590079	12504/12487/12502/16797/18761	5
mmu04512	Environmental Information Processing	Signaling molecules and interaction	mmu04512	ECM-receptor interaction - Mus musculus (house mouse)	5/35	89/9392	1.77024e-05	0.000737599	0.000590079	12843/12842/14268/12835/12833	5
mmu04659	Organismal Systems	Immune system	mmu04659	Th17 cell differentiation - Mus musculus (house mouse)	5/35	105/9392	3.94596e-05	0.00108029	0.000864234	12504/12502/16194/16797/18761	5
mmu05146	Human Diseases	Infectious disease: parasitic	mmu05146	Amoebiasis - Mus musculus (house mouse)	5/35	107/9392	4.32117e-05	0.00108029	0.000864234	12843/12842/12825/14268/109711	5
mmu04660	Organismal Systems	Immune system	mmu04660	T cell receptor signaling pathway - Mus musculus (house mouse)	5/35	122/9392	8.09492e-05	0.00162646	0.00130117	12504/12487/12502/16797/18761	5
mmu04510	Cellular Processes	Cellular community - eukaryotes	mmu04510	Focal adhesion - Mus musculus (house mouse)	6/35	203/9392	9.10818e-05	0.00162646	0.00130117	12843/12842/14268/12835/12833/109711	6
mmu04658	Organismal Systems	Immune system	mmu04658	Th1 and Th2 cell differentiation - Mus musculus (house mouse)	4/35	88/9392	0.000301831	0.00471611	0.00377289	12504/12502/16797/18761	4
mmu04933	Human Diseases	Endocrine and metabolic disease	mmu04933	AGE-RAGE signaling pathway in diabetic complications - Mus musculus (house mouse)	4/35	101/9392	0.000510656	0.00709244	0.00567395	12843/12842/12825/14268	4
mmu05205	Human Diseases	Cancer: overview	mmu05205	Proteoglycans in cancer - Mus musculus (house mouse)	5/35	205/9392	0.000898682	0.0112335	0.00898682	12843/12842/13179/14268/17022	5
mmu05165	Human Diseases	Infectious disease: viral	mmu05165	Human papillomavirus infection - Mus musculus (house mouse)	6/35	362/9392	0.0019782	0.0211898	0.0169518	12843/12842/14268/12835/12833/21414	6
mmu04151	Environmental Information Processing	Signal transduction	mmu04151	PI3K-Akt signaling pathway - Mus musculus (house mouse)	6/35	364/9392	0.00203422	0.0211898	0.0169518	12843/12842/14268/12835/12833/16194	6
mmu04520	Cellular Processes	Cellular community - eukaryotes	mmu04520	Adherens junction - Mus musculus (house mouse)	3/35	92/9392	0.00474581	0.0445422	0.0356337	16842/21414/109711	3
mmu04640	Organismal Systems	Immune system	mmu04640	Hematopoietic cell lineage - Mus musculus (house mouse)	3/35	94/9392	0.00504003	0.0445422	0.0356337	12504/12502/16194	3
mmu04070	Environmental Information Processing	Signal transduction	mmu04070	Phosphatidylinositol signaling system - Mus musculus (house mouse)	3/35	96/9392	0.00534506	0.0445422	0.0356337	13139/320404/234515	3
mmu05216	Human Diseases	Cancer: specific types	mmu05216	Thyroid cancer - Mus musculus (house mouse)	2/35	37/9392	0.00827995	0.0646871	0.0517497	16842/21414	2
mmu04611	Organismal Systems	Immune system	mmu04611	Platelet activation - Mus musculus (house mouse)	3/35	125/9392	0.0110448	0.0812116	0.0649693	12843/12842/12825	3
mmu04926	Organismal Systems	Endocrine system	mmu04926	Relaxin signaling pathway - Mus musculus (house mouse)	3/35	129/9392	0.0120262	0.0835155	0.0668124	12843/12842/12825	3
mmu05135	Human Diseases	Infectious disease: bacterial	mmu05135	Yersinia infection - Mus musculus (house mouse)	3/35	135/9392	0.0135903	0.0894099	0.071528	14268/12504/16797	3
mmu05162	Human Diseases	Infectious disease: viral	mmu05162	Measles - Mus musculus (house mouse)	3/35	145/9392	0.0164451	0.102782	0.0822255	12487/12502/15511	3
mmu05213	Human Diseases	Cancer: specific types	mmu05213	Endometrial cancer - Mus musculus (house mouse)	2/35	58/9392	0.0195724	0.116503	0.093202	16842/21414	2
mmu05217	Human Diseases	Cancer: specific types	mmu05217	Basal cell carcinoma - Mus musculus (house mouse)	2/35	63/9392	0.0228584	0.129877	0.103902	16842/21414	2
mmu05221	Human Diseases	Cancer: specific types	mmu05221	Acute myeloid leukemia - Mus musculus (house mouse)	2/35	70/9392	0.0278119	0.151152	0.120921	16842/21414	2
mmu00562	Metabolism	Carbohydrate metabolism	mmu00562	Inositol phosphate metabolism - Mus musculus (house mouse)	2/35	72/9392	0.0293	0.152604	0.122083	320404/234515	2
mmu03260	Genetic Information Processing	Information processing in viruses	mmu03260	Virion - Human immunodeficiency virus - Mus musculus (house mouse)	1/35	10/9392	0.0366643	0.183321	0.146657	12504	1
mmu05412	Human Diseases	Cardiovascular disease	mmu05412	Arrhythmogenic right ventricular cardiomyopathy - Mus musculus (house mouse)	2/35	84/9392	0.0388701	0.186875	0.1495	16842/21414	2
mmu05210	Human Diseases	Cancer: specific types	mmu05210	Colorectal cancer - Mus musculus (house mouse)	2/35	88/9392	0.0422923	0.189848	0.151878	16842/21414	2
mmu05415	Human Diseases	Cardiovascular disease	mmu05415	Diabetic cardiomyopathy - Mus musculus (house mouse)	3/35	211/9392	0.0432051	0.189848	0.151878	12843/12842/12825	3
mmu04612	Organismal Systems	Immune system	mmu04612	Antigen processing and presentation - Mus musculus (house mouse)	2/35	90/9392	0.0440447	0.189848	0.151878	12504/15511	2
mmu04666	Organismal Systems	Immune system	mmu04666	Fc gamma R-mediated phagocytosis - Mus musculus (house mouse)	2/35	93/9392	0.0467237	0.194682	0.155746	227753/16797	2
mmu05215	Human Diseases	Cancer: specific types	mmu05215	Prostate cancer - Mus musculus (house mouse)	2/35	99/9392	0.0522569	0.204516	0.163613	16842/21414	2
mmu04916	Organismal Systems	Endocrine system	mmu04916	Melanogenesis - Mus musculus (house mouse)	2/35	100/9392	0.0532012	0.204516	0.163613	16842/21414	2
mmu04810	Cellular Processes	Cell motility	mmu04810	Regulation of actin cytoskeleton - Mus musculus (house mouse)	3/35	231/9392	0.0539921	0.204516	0.163613	227753/14268/109711	3
mmu04064	Environmental Information Processing	Signal transduction	mmu04064	NF-kappa B signaling pathway - Mus musculus (house mouse)	2/35	105/9392	0.0580137	0.213286	0.170628	16797/18761	2
mmu04350	Environmental Information Processing	Signal transduction	mmu04350	TGF-beta signaling pathway - Mus musculus (house mouse)	2/35	110/9392	0.062973	0.224904	0.179923	13179/14118	2
mmu05166	Human Diseases	Infectious disease: viral	mmu05166	Human T-cell leukemia virus 1 infection - Mus musculus (house mouse)	3/35	250/9392	0.0653359	0.226861	0.181489	23871/12504/12502	3
mmu04670	Organismal Systems	Immune system	mmu04670	Leukocyte transendothelial migration - Mus musculus (house mouse)	2/35	119/9392	0.0722485	0.244083	0.195266	21838/109711	2
mmu04964	Organismal Systems	Excretory system	mmu04964	Proximal tubule bicarbonate reclamation - Mus musculus (house mouse)	1/35	22/9392	0.0789399	0.259671	0.207736	11933	1
mmu04936	Human Diseases	Endocrine and metabolic disease	mmu04936	Alcoholic liver disease - Mus musculus (house mouse)	2/35	141/9392	0.0966028	0.309624	0.247699	16842/21414	2
mmu05224	Human Diseases	Cancer: specific types	mmu05224	Breast cancer - Mus musculus (house mouse)	2/35	147/9392	0.10361	0.318944	0.255155	16842/21414	2
mmu05322	Human Diseases	Immune disease	mmu05322	Systemic lupus erythematosus - Mus musculus (house mouse)	2/35	149/9392	0.105976	0.318944	0.255155	12487/109711	2
mmu05226	Human Diseases	Cancer: specific types	mmu05226	Gastric cancer - Mus musculus (house mouse)	2/35	150/9392	0.107165	0.318944	0.255155	16842/21414	2
mmu04390	Environmental Information Processing	Signal transduction	mmu04390	Hippo signaling pathway - Mus musculus (house mouse)	2/35	157/9392	0.11559	0.336017	0.268813	16842/21414	2
mmu04934	Human Diseases	Endocrine and metabolic disease	mmu04934	Cushing syndrome - Mus musculus (house mouse)	2/35	162/9392	0.121711	0.345769	0.276615	16842/21414	2
mmu05340	Human Diseases	Immune disease	mmu05340	Primary immunodeficiency - Mus musculus (house mouse)	1/35	36/9392	0.125986	0.349961	0.279969	12504	1
mmu04960	Organismal Systems	Excretory system	mmu04960	Aldosterone-regulated sodium reabsorption - Mus musculus (house mouse)	1/35	38/9392	0.132513	0.352013	0.28161	11933	1
mmu04141	Genetic Information Processing	Folding, sorting and degradation	mmu04141	Protein processing in endoplasmic reticulum - Mus musculus (house mouse)	2/35	171/9392	0.132927	0.352013	0.28161	15511/81489	2
mmu05225	Human Diseases	Cancer: specific types	mmu05225	Hepatocellular carcinoma - Mus musculus (house mouse)	2/35	174/9392	0.136719	0.352013	0.28161	16842/21414	2
mmu04310	Environmental Information Processing	Signal transduction	mmu04310	Wnt signaling pathway - Mus musculus (house mouse)	2/35	175/9392	0.137989	0.352013	0.28161	16842/21414	2
mmu03040	Genetic Information Processing	Transcription	mmu03040	Spliceosome - Mus musculus (house mouse)	2/35	180/9392	0.144377	0.357272	0.285818	233908/15511	2
mmu04514	Environmental Information Processing	Signaling molecules and interaction	mmu04514	Cell adhesion molecules - Mus musculus (house mouse)	2/35	183/9392	0.148241	0.357272	0.285818	12504/12487	2
mmu04672	Organismal Systems	Immune system	mmu04672	Intestinal immune network for IgA production - Mus musculus (house mouse)	1/35	43/9392	0.148625	0.357272	0.285818	12487	1
mmu04973	Organismal Systems	Digestive system	mmu04973	Carbohydrate digestion and absorption - Mus musculus (house mouse)	1/35	48/9392	0.164446	0.387845	0.310276	11933	1
mmu04978	Organismal Systems	Digestive system	mmu04978	Mineral absorption - Mus musculus (house mouse)	1/35	54/9392	0.183055	0.40244	0.321952	11933	1
mmu05134	Human Diseases	Infectious disease: bacterial	mmu05134	Legionellosis - Mus musculus (house mouse)	1/35	60/9392	0.20126	0.40244	0.321952	15511	1
mmu05167	Human Diseases	Infectious disease: viral	mmu05167	Kaposi sarcoma-associated herpesvirus infection - Mus musculus (house mouse)	2/35	224/9392	0.202873	0.40244	0.321952	16842/21414	2
mmu05202	Human Diseases	Cancer: overview	mmu05202	Transcriptional misregulation in cancer - Mus musculus (house mouse)	2/35	224/9392	0.202873	0.40244	0.321952	58208/233908	2
mmu03250	Genetic Information Processing	Information processing in viruses	mmu03250	Viral life cycle - HIV-1 - Mus musculus (house mouse)	1/35	61/9392	0.204256	0.40244	0.321952	12504	1
mmu04213	Organismal Systems	Aging	mmu04213	Longevity regulating pathway - multiple species - Mus musculus (house mouse)	1/35	61/9392	0.204256	0.40244	0.321952	15511	1
mmu04961	Organismal Systems	Excretory system	mmu04961	Endocrine and other factor-regulated calcium reabsorption - Mus musculus (house mouse)	1/35	61/9392	0.204256	0.40244	0.321952	11933	1
mmu05203	Human Diseases	Cancer: overview	mmu05203	Viral carcinogenesis - Mus musculus (house mouse)	2/35	229/9392	0.209711	0.40244	0.321952	227753/109711	2
mmu00561	Metabolism	Lipid metabolism	mmu00561	Glycerolipid metabolism - Mus musculus (house mouse)	1/35	63/9392	0.210215	0.40244	0.321952	13139	1
mmu05330	Human Diseases	Immune disease	mmu05330	Allograft rejection - Mus musculus (house mouse)	1/35	63/9392	0.210215	0.40244	0.321952	12487	1
mmu05332	Human Diseases	Immune disease	mmu05332	Graft-versus-host disease - Mus musculus (house mouse)	1/35	63/9392	0.210215	0.40244	0.321952	12487	1
mmu04014	Environmental Information Processing	Signal transduction	mmu04014	Ras signaling pathway - Mus musculus (house mouse)	2/35	235/9392	0.217952	0.40244	0.321952	23871/16797	2
mmu00970	Genetic Information Processing	Translation	mmu00970	Aminoacyl-tRNA biosynthesis - Mus musculus (house mouse)	1/35	66/9392	0.219072	0.40244	0.321952	102436	1
mmu04664	Organismal Systems	Immune system	mmu04664	Fc epsilon RI signaling pathway - Mus musculus (house mouse)	1/35	66/9392	0.219072	0.40244	0.321952	16797	1
mmu05170	Human Diseases	Infectious disease: viral	mmu05170	Human immunodeficiency virus 1 infection - Mus musculus (house mouse)	2/35	240/9392	0.224844	0.40244	0.321952	12504/12502	2
mmu05211	Human Diseases	Cancer: specific types	mmu05211	Renal cell carcinoma - Mus musculus (house mouse)	1/35	68/9392	0.224922	0.40244	0.321952	23871	1
mmu04940	Human Diseases	Endocrine and metabolic disease	mmu04940	Type I diabetes mellitus - Mus musculus (house mouse)	1/35	70/9392	0.230731	0.40244	0.321952	12487	1
mmu04920	Organismal Systems	Endocrine system	mmu04920	Adipocytokine signaling pathway - Mus musculus (house mouse)	1/35	71/9392	0.233619	0.40244	0.321952	18761	1
mmu05171	Human Diseases	Infectious disease: viral	mmu05171	Coronavirus disease - COVID-19 - Mus musculus (house mouse)	2/35	249/9392	0.237297	0.40244	0.321952	100043813/16194	2
mmu04115	Cellular Processes	Cell growth and death	mmu04115	p53 signaling pathway - Mus musculus (house mouse)	1/35	73/9392	0.239364	0.40244	0.321952	66940	1
mmu04918	Organismal Systems	Endocrine system	mmu04918	Thyroid hormone synthesis - Mus musculus (house mouse)	1/35	74/9392	0.242221	0.40244	0.321952	11933	1
mmu05132	Human Diseases	Infectious disease: bacterial	mmu05132	Salmonella infection - Mus musculus (house mouse)	2/35	253/9392	0.242847	0.40244	0.321952	16842/21414	2
mmu04971	Organismal Systems	Digestive system	mmu04971	Gastric acid secretion - Mus musculus (house mouse)	1/35	75/9392	0.245067	0.40244	0.321952	11933	1
mmu05100	Human Diseases	Infectious disease: bacterial	mmu05100	Bacterial invasion of epithelial cells - Mus musculus (house mouse)	1/35	76/9392	0.247903	0.40244	0.321952	14268	1
mmu01521	Human Diseases	Drug resistance: antineoplastic	mmu01521	EGFR tyrosine kinase inhibitor resistance - Mus musculus (house mouse)	1/35	79/9392	0.256349	0.405615	0.324492	16194	1
mmu05320	Human Diseases	Immune disease	mmu05320	Autoimmune thyroid disease - Mus musculus (house mouse)	1/35	79/9392	0.256349	0.405615	0.324492	12487	1
mmu04911	Organismal Systems	Endocrine system	mmu04911	Insulin secretion - Mus musculus (house mouse)	1/35	86/9392	0.275699	0.419312	0.33545	11933	1
mmu04970	Organismal Systems	Digestive system	mmu04970	Salivary secretion - Mus musculus (house mouse)	1/35	86/9392	0.275699	0.419312	0.33545	11933	1
mmu04260	Organismal Systems	Circulatory system	mmu04260	Cardiac muscle contraction - Mus musculus (house mouse)	1/35	87/9392	0.278423	0.419312	0.33545	11933	1
mmu05323	Human Diseases	Immune disease	mmu05323	Rheumatoid arthritis - Mus musculus (house mouse)	1/35	87/9392	0.278423	0.419312	0.33545	12487	1
mmu05222	Human Diseases	Cancer: specific types	mmu05222	Small cell lung cancer - Mus musculus (house mouse)	1/35	93/9392	0.29456	0.430951	0.344761	14268	1
mmu04061	Environmental Information Processing	Signaling molecules and interaction	mmu04061	Viral protein interaction with cytokine and cytokine receptor - Mus musculus (house mouse)	1/35	95/9392	0.299861	0.430951	0.344761	16194	1
mmu05416	Human Diseases	Cardiovascular disease	mmu05416	Viral myocarditis - Mus musculus (house mouse)	1/35	95/9392	0.299861	0.430951	0.344761	12487	1
mmu04060	Environmental Information Processing	Signaling molecules and interaction	mmu04060	Cytokine-cytokine receptor interaction - Mus musculus (house mouse)	2/35	294/9392	0.299942	0.430951	0.344761	12504/16194	2
mmu00564	Metabolism	Lipid metabolism	mmu00564	Glycerophospholipid metabolism - Mus musculus (house mouse)	1/35	98/9392	0.307739	0.43102	0.344816	13139	1
mmu05231	Human Diseases	Cancer: overview	mmu05231	Choline metabolism in cancer - Mus musculus (house mouse)	1/35	98/9392	0.307739	0.43102	0.344816	13139	1
mmu04976	Organismal Systems	Digestive system	mmu04976	Bile secretion - Mus musculus (house mouse)	1/35	100/9392	0.312944	0.43102	0.344816	11933	1
mmu04925	Organismal Systems	Endocrine system	mmu04925	Aldosterone synthesis and secretion - Mus musculus (house mouse)	1/35	102/9392	0.31811	0.43102	0.344816	11933	1
mmu03015	Genetic Information Processing	Translation	mmu03015	mRNA surveillance pathway - Mus musculus (house mouse)	1/35	103/9392	0.320679	0.43102	0.344816	233908	1
mmu05142	Human Diseases	Infectious disease: parasitic	mmu05142	Chagas disease - Mus musculus (house mouse)	1/35	103/9392	0.320679	0.43102	0.344816	12502	1
mmu05145	Human Diseases	Infectious disease: parasitic	mmu05145	Toxoplasmosis - Mus musculus (house mouse)	1/35	109/9392	0.335897	0.445264	0.356211	15511	1
mmu04931	Human Diseases	Endocrine and metabolic disease	mmu04931	Insulin resistance - Mus musculus (house mouse)	1/35	110/9392	0.338401	0.445264	0.356211	18761	1
mmu04066	Environmental Information Processing	Signal transduction	mmu04066	HIF-1 signaling pathway - Mus musculus (house mouse)	1/35	114/9392	0.348325	0.448872	0.359098	16194	1
mmu04972	Organismal Systems	Digestive system	mmu04972	Pancreatic secretion - Mus musculus (house mouse)	1/35	114/9392	0.348325	0.448872	0.359098	11933	1
mmu04919	Organismal Systems	Endocrine system	mmu04919	Thyroid hormone signaling pathway - Mus musculus (house mouse)	1/35	120/9392	0.362941	0.462934	0.370348	11933	1
mmu04650	Organismal Systems	Immune system	mmu04650	Natural killer cell mediated cytotoxicity - Mus musculus (house mouse)	1/35	122/9392	0.367741	0.46432	0.371456	16797	1
mmu04750	Organismal Systems	Sensory system	mmu04750	Inflammatory mediator regulation of TRP channels - Mus musculus (house mouse)	1/35	127/9392	0.37959	0.474487	0.37959	18761	1
mmu04915	Organismal Systems	Endocrine system	mmu04915	Estrogen signaling pathway - Mus musculus (house mouse)	1/35	133/9392	0.393524	0.487034	0.389627	15511	1
mmu03082	Genetic Information Processing	Chromosome	mmu03082	ATP-dependent chromatin remodeling - Mus musculus (house mouse)	1/35	136/9392	0.400376	0.490657	0.392526	216848	1
mmu04550	Cellular Processes	Cellular community - eukaryotes	mmu04550	Signaling pathways regulating pluripotency of stem cells - Mus musculus (house mouse)	1/35	140/9392	0.409396	0.49684	0.397472	21414	1
mmu04270	Organismal Systems	Circulatory system	mmu04270	Vascular smooth muscle contraction - Mus musculus (house mouse)	1/35	144/9392	0.418284	0.502745	0.402196	18761	1
mmu04072	Environmental Information Processing	Signal transduction	mmu04072	Phospholipase D signaling pathway - Mus musculus (house mouse)	1/35	149/9392	0.429211	0.510965	0.408772	13139	1
mmu04261	Organismal Systems	Circulatory system	mmu04261	Adrenergic signaling in cardiomyocytes - Mus musculus (house mouse)	1/35	156/9392	0.444174	0.518895	0.415116	11933	1
mmu04932	Human Diseases	Endocrine and metabolic disease	mmu04932	Non-alcoholic fatty liver disease - Mus musculus (house mouse)	1/35	156/9392	0.444174	0.518895	0.415116	16194	1
mmu04140	Cellular Processes	Transport and catabolism	mmu04140	Autophagy - animal - Mus musculus (house mouse)	1/35	166/9392	0.464892	0.534538	0.42763	18761	1
mmu04530	Cellular Processes	Cellular community - eukaryotes	mmu04530	Tight junction - Mus musculus (house mouse)	1/35	168/9392	0.468944	0.534538	0.42763	109711	1
mmu04630	Environmental Information Processing	Signal transduction	mmu04630	JAK-STAT signaling pathway - Mus musculus (house mouse)	1/35	171/9392	0.474967	0.534538	0.42763	16194	1
mmu04022	Environmental Information Processing	Signal transduction	mmu04022	cGMP-PKG signaling pathway - Mus musculus (house mouse)	1/35	173/9392	0.478946	0.534538	0.42763	11933	1
mmu05164	Human Diseases	Infectious disease: viral	mmu05164	Influenza A - Mus musculus (house mouse)	1/35	173/9392	0.478946	0.534538	0.42763	81489	1
mmu03010	Genetic Information Processing	Translation	mmu03010	Ribosome - Mus musculus (house mouse)	1/35	177/9392	0.486815	0.538512	0.43081	100043813	1
mmu04218	Cellular Processes	Cell growth and death	mmu04218	Cellular senescence - Mus musculus (house mouse)	1/35	184/9392	0.500309	0.548584	0.438867	23871	1
mmu04015	Environmental Information Processing	Signal transduction	mmu04015	Rap1 signaling pathway - Mus musculus (house mouse)	1/35	214/9392	0.554338	0.601003	0.480802	16797	1
mmu05417	Human Diseases	Cardiovascular disease	mmu05417	Lipid and atherosclerosis - Mus musculus (house mouse)	1/35	216/9392	0.557731	0.601003	0.480802	15511	1
mmu04024	Environmental Information Processing	Signal transduction	mmu04024	cAMP signaling pathway - Mus musculus (house mouse)	1/35	224/9392	0.571052	0.610099	0.488079	11933	1
mmu05169	Human Diseases	Infectious disease: viral	mmu05169	Epstein-Barr virus infection - Mus musculus (house mouse)	1/35	231/9392	0.582388	0.616937	0.49355	12502	1
mmu04020	Environmental Information Processing	Signal transduction	mmu04020	Calcium signaling pathway - Mus musculus (house mouse)	1/35	253/9392	0.616154	0.646404	0.517123	320404	1
mmu05163	Human Diseases	Infectious disease: viral	mmu05163	Human cytomegalovirus infection - Mus musculus (house mouse)	1/35	256/9392	0.620548	0.646404	0.517123	16194	1
mmu05020	Human Diseases	Neurodegenerative disease	mmu05020	Prion disease - Mus musculus (house mouse)	1/35	267/9392	0.636244	0.657277	0.525821	15511	1
mmu04144	Cellular Processes	Transport and catabolism	mmu04144	Endocytosis - Mus musculus (house mouse)	1/35	271/9392	0.641793	0.657575	0.52606	15511	1
mmu04010	Environmental Information Processing	Signal transduction	mmu04010	MAPK signaling pathway - Mus musculus (house mouse)	1/35	301/9392	0.680874	0.691945	0.553556	15511	1
mmu05014	Human Diseases	Neurodegenerative disease	mmu05014	Amyotrophic lateral sclerosis - Mus musculus (house mouse)	1/35	369/9392	0.754742	0.760829	0.608663	233908	1
mmu05022	Human Diseases	Neurodegenerative disease	mmu05022	Pathways of neurodegeneration - multiple diseases - Mus musculus (house mouse)	1/35	471/9392	0.835379	0.835379	0.668303	233908	1

## Sheet: I4_KEGG
	category	subcategory	ID	Description	GeneRatio	BgRatio	pvalue	p.adjust	qvalue	geneID	Count
mmu03010	Genetic Information Processing	Translation	mmu03010	Ribosome - Mus musculus (house mouse)	45225	177/9392	1.79349e-11	1.43479e-09	1.07609e-09	54127/22186/67248/20090/66489/67281/66481/57294/19981/67671	10
mmu05171	Human Diseases	Infectious disease: viral	mmu05171	Coronavirus disease - COVID-19 - Mus musculus (house mouse)	45225	249/9392	5.24252e-10	2.09701e-08	1.57276e-08	54127/22186/67248/20090/66489/67281/66481/57294/19981/67671	10
mmu05340	Human Diseases	Immune disease	mmu05340	Primary immunodeficiency - Mus musculus (house mouse)	45072	36/9392	3.84718e-08	1.02591e-06	7.69436e-07	12526/12525/12500/16818/12501	5
mmu04660	Organismal Systems	Immune system	mmu04660	T cell receptor signaling pathway - Mus musculus (house mouse)	45103	122/9392	7.9043e-07	1.58086e-05	1.18564e-05	12526/12525/12500/16818/12501/12502	6
mmu05169	Human Diseases	Infectious disease: viral	mmu05169	Epstein-Barr virus infection - Mus musculus (house mouse)	45133	231/9392	2.19498e-06	3.51197e-05	2.63398e-05	12500/15018/12501/12399/12502/12444/12043	7
mmu04658	Organismal Systems	Immune system	mmu04658	Th1 and Th2 cell differentiation - Mus musculus (house mouse)	45072	88/9392	3.62743e-06	4.83657e-05	3.62743e-05	12500/16818/12501/12399/12502	5
mmu04640	Organismal Systems	Immune system	mmu04640	Hematopoietic cell lineage - Mus musculus (house mouse)	45072	94/9392	5.0258e-06	5.74377e-05	4.30783e-05	12526/12525/12500/12501/12502	5
mmu05162	Human Diseases	Infectious disease: viral	mmu05162	Measles - Mus musculus (house mouse)	45072	145/9392	4.14567e-05	0.000414567	0.000310925	12500/12501/12502/12444/12043	5
mmu05166	Human Diseases	Infectious disease: viral	mmu05166	Human T-cell leukemia virus 1 infection - Mus musculus (house mouse)	45103	250/9392	4.92843e-05	0.000438082	0.000328562	12500/15018/16818/12501/12502/12444	6
mmu05235	Human Diseases	Cancer: overview	mmu05235	PD-L1 expression and PD-1 checkpoint pathway in cancer - Mus musculus (house mouse)	45042	88/9392	9.19018e-05	0.000729635	0.000547226	12500/16818/12501/12502	4
mmu04612	Organismal Systems	Immune system	mmu04612	Antigen processing and presentation - Mus musculus (house mouse)	45042	90/9392	0.000100325	0.000729635	0.000547226	12526/12525/16643/15018	4
mmu04659	Organismal Systems	Immune system	mmu04659	Th17 cell differentiation - Mus musculus (house mouse)	45042	105/9392	0.000182474	0.00121649	0.000912369	12500/16818/12501/12502	4
mmu05170	Human Diseases	Infectious disease: viral	mmu05170	Human immunodeficiency virus 1 infection - Mus musculus (house mouse)	45072	240/9392	0.00044297	0.00272597	0.00204448	12500/15018/12501/12502/12043	5
mmu05142	Human Diseases	Infectious disease: parasitic	mmu05142	Chagas disease - Mus musculus (house mouse)	45011	103/9392	0.00277263	0.0158436	0.0118827	12500/12501/12502	3
mmu04650	Organismal Systems	Immune system	mmu04650	Natural killer cell mediated cytotoxicity - Mus musculus (house mouse)	45011	122/9392	0.0044705	0.0238427	0.017882	16643/23900/16818	3
mmu05135	Human Diseases	Infectious disease: bacterial	mmu05135	Yersinia infection - Mus musculus (house mouse)	45011	135/9392	0.00592916	0.0296458	0.0222344	12526/12525/16818	3
mmu04340	Environmental Information Processing	Signal transduction	mmu04340	Hedgehog signaling pathway - Mus musculus (house mouse)	44983	58/9392	0.0110763	0.0521239	0.0390929	12444/12043	2
mmu05332	Human Diseases	Immune disease	mmu05332	Graft-versus-host disease - Mus musculus (house mouse)	44983	63/9392	0.0129763	0.0573022	0.0429767	16643/15018	2
mmu04514	Environmental Information Processing	Signaling molecules and interaction	mmu04514	Cell adhesion molecules - Mus musculus (house mouse)	45011	183/9392	0.0136093	0.0573022	0.0429767	12526/12525/15018	3
mmu04115	Cellular Processes	Cell growth and death	mmu04115	p53 signaling pathway - Mus musculus (house mouse)	44983	73/9392	0.0171686	0.0686744	0.0515058	12444/12043	2
mmu04064	Environmental Information Processing	Signal transduction	mmu04064	NF-kappa B signaling pathway - Mus musculus (house mouse)	44983	105/9392	0.0337978	0.128754	0.0965651	16818/12043	2
mmu04670	Organismal Systems	Immune system	mmu04670	Leukocyte transendothelial migration - Mus musculus (house mouse)	44983	119/9392	0.0424508	0.154367	0.115775	21838/22165	2
mmu05206	Human Diseases	Cancer: overview	mmu05206	MicroRNAs in cancer - Mus musculus (house mouse)	45011	303/9392	0.0499956	0.173898	0.130423	12444/12043/18569	3
mmu04210	Cellular Processes	Cell growth and death	mmu04210	Apoptosis - Mus musculus (house mouse)	44983	136/9392	0.0539465	0.179822	0.134866	13041/12043	2
mmu04140	Cellular Processes	Transport and catabolism	mmu04140	Autophagy - animal - Mus musculus (house mouse)	44983	166/9392	0.0765489	0.244956	0.183717	22186/12043	2
mmu04630	Environmental Information Processing	Signal transduction	mmu04630	JAK-STAT signaling pathway - Mus musculus (house mouse)	44983	171/9392	0.0805708	0.24791	0.185933	12444/12043	2
mmu04215	Cellular Processes	Cell growth and death	mmu04215	Apoptosis - multiple species - Mus musculus (house mouse)	44952	32/9392	0.0850225	0.251919	0.188939	12043	1
mmu04218	Cellular Processes	Cell growth and death	mmu04218	Cellular senescence - Mus musculus (house mouse)	44983	184/9392	0.0913313	0.260946	0.19571	15018/12444	2
mmu04510	Cellular Processes	Cellular community - eukaryotes	mmu04510	Focal adhesion - Mus musculus (house mouse)	44983	203/9392	0.107776	0.297312	0.222984	12444/12043	2
mmu05167	Human Diseases	Infectious disease: viral	mmu05167	Kaposi sarcoma-associated herpesvirus infection - Mus musculus (house mouse)	44983	224/9392	0.126812	0.338166	0.253624	15018/22186	2
mmu05203	Human Diseases	Cancer: overview	mmu05203	Viral carcinogenesis - Mus musculus (house mouse)	44983	229/9392	0.131462	0.339256	0.254442	15018/12444	2
mmu05330	Human Diseases	Immune disease	mmu05330	Allograft rejection - Mus musculus (house mouse)	44952	63/9392	0.160732	0.40183	0.301373	15018	1
mmu04940	Human Diseases	Endocrine and metabolic disease	mmu04940	Type I diabetes mellitus - Mus musculus (house mouse)	44952	70/9392	0.176974	0.429029	0.321772	15018	1
mmu04917	Organismal Systems	Endocrine system	mmu04917	Prolactin signaling pathway - Mus musculus (house mouse)	44952	74/9392	0.18612	0.431685	0.323764	12444	1
mmu01521	Human Diseases	Drug resistance: antineoplastic	mmu01521	EGFR tyrosine kinase inhibitor resistance - Mus musculus (house mouse)	44952	79/9392	0.197414	0.431685	0.323764	12043	1
mmu05320	Human Diseases	Immune disease	mmu05320	Autoimmune thyroid disease - Mus musculus (house mouse)	44952	79/9392	0.197414	0.431685	0.323764	15018	1
mmu01524	Human Diseases	Drug resistance: antineoplastic	mmu01524	Platinum drug resistance - Mus musculus (house mouse)	44952	80/9392	0.199654	0.431685	0.323764	12043	1
mmu05210	Human Diseases	Cancer: specific types	mmu05210	Colorectal cancer - Mus musculus (house mouse)	44952	88/9392	0.217364	0.435771	0.326828	12043	1
mmu01522	Human Diseases	Drug resistance: antineoplastic	mmu01522	Endocrine resistance - Mus musculus (house mouse)	44952	93/9392	0.228241	0.435771	0.326828	12043	1
mmu05222	Human Diseases	Cancer: specific types	mmu05222	Small cell lung cancer - Mus musculus (house mouse)	44952	93/9392	0.228241	0.435771	0.326828	12043	1
mmu05416	Human Diseases	Cardiovascular disease	mmu05416	Viral myocarditis - Mus musculus (house mouse)	44952	95/9392	0.232551	0.435771	0.326828	15018	1
mmu04137	Cellular Processes	Transport and catabolism	mmu04137	Mitophagy - animal - Mus musculus (house mouse)	44952	99/9392	0.241101	0.435771	0.326828	22186	1
mmu05215	Human Diseases	Cancer: specific types	mmu05215	Prostate cancer - Mus musculus (house mouse)	44952	99/9392	0.241101	0.435771	0.326828	12043	1
mmu04933	Human Diseases	Endocrine and metabolic disease	mmu04933	AGE-RAGE signaling pathway in diabetic complications - Mus musculus (house mouse)	44952	101/9392	0.245342	0.435771	0.326828	12043	1
mmu04928	Organismal Systems	Endocrine system	mmu04928	Parathyroid hormone synthesis, secretion and action - Mus musculus (house mouse)	44952	108/9392	0.260006	0.435771	0.326828	12043	1
mmu05145	Human Diseases	Infectious disease: parasitic	mmu05145	Toxoplasmosis - Mus musculus (house mouse)	44952	109/9392	0.262079	0.435771	0.326828	12043	1
mmu05165	Human Diseases	Infectious disease: viral	mmu05165	Human papillomavirus infection - Mus musculus (house mouse)	44983	362/9392	0.264974	0.435771	0.326828	15018/12444	2
mmu04151	Environmental Information Processing	Signal transduction	mmu04151	PI3K-Akt signaling pathway - Mus musculus (house mouse)	44983	364/9392	0.267054	0.435771	0.326828	12444/12043	2
mmu04725	Organismal Systems	Nervous system	mmu04725	Cholinergic synapse - Mus musculus (house mouse)	44952	112/9392	0.268262	0.435771	0.326828	12043	1
mmu04066	Environmental Information Processing	Signal transduction	mmu04066	HIF-1 signaling pathway - Mus musculus (house mouse)	44952	114/9392	0.272357	0.435771	0.326828	12043	1
mmu04722	Organismal Systems	Nervous system	mmu04722	Neurotrophin signaling pathway - Mus musculus (house mouse)	44952	121/9392	0.286516	0.448632	0.336474	12043	1
mmu04071	Environmental Information Processing	Signal transduction	mmu04071	Sphingolipid signaling pathway - Mus musculus (house mouse)	44952	126/9392	0.296467	0.448632	0.336474	12043	1
mmu04068	Environmental Information Processing	Signal transduction	mmu04068	FoxO signaling pathway - Mus musculus (house mouse)	44952	131/9392	0.306284	0.448632	0.336474	12444	1
mmu04915	Organismal Systems	Endocrine system	mmu04915	Estrogen signaling pathway - Mus musculus (house mouse)	44952	133/9392	0.310174	0.448632	0.336474	12043	1
mmu04142	Cellular Processes	Transport and catabolism	mmu04142	Lysosome - Mus musculus (house mouse)	44952	135/9392	0.314043	0.448632	0.336474	13041	1
mmu04380	Organismal Systems	Development and regeneration	mmu04380	Osteoclast differentiation - Mus musculus (house mouse)	44952	135/9392	0.314043	0.448632	0.336474	16818	1
mmu04120	Genetic Information Processing	Folding, sorting and degradation	mmu04120	Ubiquitin mediated proteolysis - Mus musculus (house mouse)	44952	147/9392	0.336822	0.455505	0.341629	22186	1
mmu05418	Human Diseases	Cardiovascular disease	mmu05418	Fluid shear stress and atherosclerosis - Mus musculus (house mouse)	44952	147/9392	0.336822	0.455505	0.341629	12043	1
mmu05226	Human Diseases	Cancer: specific types	mmu05226	Gastric cancer - Mus musculus (house mouse)	44952	150/9392	0.342402	0.455505	0.341629	12043	1
mmu04110	Cellular Processes	Cell growth and death	mmu04110	Cell cycle - Mus musculus (house mouse)	44952	155/9392	0.351602	0.455505	0.341629	12444	1
mmu04261	Organismal Systems	Circulatory system	mmu04261	Adrenergic signaling in cardiomyocytes - Mus musculus (house mouse)	44952	156/9392	0.353427	0.455505	0.341629	12043	1
mmu04390	Environmental Information Processing	Signal transduction	mmu04390	Hippo signaling pathway - Mus musculus (house mouse)	44952	157/9392	0.355247	0.455505	0.341629	12444	1
mmu05168	Human Diseases	Infectious disease: viral	mmu05168	Herpes simplex virus 1 infection - Mus musculus (house mouse)	44983	459/9392	0.365245	0.455505	0.341629	15018/12043	2
mmu05161	Human Diseases	Infectious disease: viral	mmu05161	Hepatitis B - Mus musculus (house mouse)	44952	163/9392	0.366065	0.455505	0.341629	12043	1
mmu05022	Human Diseases	Neurodegenerative disease	mmu05022	Pathways of neurodegeneration - multiple diseases - Mus musculus (house mouse)	44983	471/9392	0.377416	0.455505	0.341629	22186/12043	2
mmu04141	Genetic Information Processing	Folding, sorting and degradation	mmu04141	Protein processing in endoplasmic reticulum - Mus musculus (house mouse)	44952	171/9392	0.380218	0.455505	0.341629	12043	1
mmu04217	Cellular Processes	Cell growth and death	mmu04217	Necroptosis - Mus musculus (house mouse)	44952	175/9392	0.38718	0.455505	0.341629	12043	1
mmu04310	Environmental Information Processing	Signal transduction	mmu04310	Wnt signaling pathway - Mus musculus (house mouse)	44952	175/9392	0.38718	0.455505	0.341629	12444	1
mmu05152	Human Diseases	Infectious disease: bacterial	mmu05152	Tuberculosis - Mus musculus (house mouse)	44952	180/9392	0.395776	0.456208	0.342156	12043	1
mmu04145	Cellular Processes	Transport and catabolism	mmu04145	Phagosome - Mus musculus (house mouse)	44952	182/9392	0.399182	0.456208	0.342156	15018	1
mmu05205	Human Diseases	Cancer: overview	mmu05205	Proteoglycans in cancer - Mus musculus (house mouse)	44952	205/9392	0.437049	0.49245	0.369337	18569	1
mmu04621	Organismal Systems	Immune system	mmu04621	NOD-like receptor signaling pathway - Mus musculus (house mouse)	44952	216/9392	0.454338	0.497904	0.373428	12043	1
mmu05417	Human Diseases	Cardiovascular disease	mmu05417	Lipid and atherosclerosis - Mus musculus (house mouse)	44952	216/9392	0.454338	0.497904	0.373428	12043	1
mmu05202	Human Diseases	Cancer: overview	mmu05202	Transcriptional misregulation in cancer - Mus musculus (house mouse)	44952	224/9392	0.466589	0.499309	0.374482	12444	1
mmu05207	Human Diseases	Cancer: overview	mmu05207	Chemical carcinogenesis - receptor activation - Mus musculus (house mouse)	44952	225/9392	0.468102	0.499309	0.374482	12043	1
mmu05132	Human Diseases	Infectious disease: bacterial	mmu05132	Salmonella infection - Mus musculus (house mouse)	44952	253/9392	0.508822	0.53299	0.399743	12043	1
mmu05163	Human Diseases	Infectious disease: viral	mmu05163	Human cytomegalovirus infection - Mus musculus (house mouse)	44952	256/9392	0.513003	0.53299	0.399743	15018	1
mmu05012	Human Diseases	Neurodegenerative disease	mmu05012	Parkinson disease - Mus musculus (house mouse)	44952	264/9392	0.523985	0.53742	0.403065	22186	1
mmu04144	Cellular Processes	Transport and catabolism	mmu04144	Endocytosis - Mus musculus (house mouse)	44952	271/9392	0.533398	0.54015	0.405113	15018	1
mmu05014	Human Diseases	Neurodegenerative disease	mmu05014	Amyotrophic lateral sclerosis - Mus musculus (house mouse)	44952	369/9392	0.647792	0.647792	0.485844	12043	1

## Sheet: I5_KEGG
	category	subcategory	ID	Description	GeneRatio	BgRatio	pvalue	p.adjust	qvalue	geneID	Count
mmu03010	Genetic Information Processing	Translation	mmu03010	Ribosome - Mus musculus (house mouse)	9/39	177/9392	3.18824e-08	2.93318e-06	2.81907e-06	268449/16898/19944/19899/66480/11837/19951/20115/114641	9
mmu05171	Human Diseases	Infectious disease: viral	mmu05171	Coronavirus disease - COVID-19 - Mus musculus (house mouse)	9/39	249/9392	5.92266e-07	2.72442e-05	2.61844e-05	268449/16898/19944/19899/66480/11837/19951/20115/114641	9
mmu05340	Human Diseases	Immune disease	mmu05340	Primary immunodeficiency - Mus musculus (house mouse)	3/39	36/9392	0.000429944	0.0131849	0.012672	12526/12500/109305	3
mmu04612	Organismal Systems	Immune system	mmu04612	Antigen processing and presentation - Mus musculus (house mouse)	3/39	90/9392	0.0060617	0.139419	0.133996	12526/15516/14828	3
mmu04659	Organismal Systems	Immune system	mmu04659	Th17 cell differentiation - Mus musculus (house mouse)	3/39	105/9392	0.00926796	0.17053	0.163897	15979/15516/12500	3
mmu04660	Organismal Systems	Immune system	mmu04660	T cell receptor signaling pathway - Mus musculus (house mouse)	3/39	122/9392	0.013908	0.213256	0.20496	12526/16428/12500	3
mmu04380	Organismal Systems	Development and regeneration	mmu04380	Osteoclast differentiation - Mus musculus (house mouse)	3/39	135/9392	0.0182059	0.239277	0.229969	14284/15979/12703	3
mmu04141	Genetic Information Processing	Folding, sorting and degradation	mmu04141	Protein processing in endoplasmic reticulum - Mus musculus (house mouse)	3/39	171/9392	0.0335775	0.386141	0.37112	15502/15516/14828	3
mmu04658	Organismal Systems	Immune system	mmu04658	Th1 and Th2 cell differentiation - Mus musculus (house mouse)	2/39	88/9392	0.0514262	0.446234	0.428875	15979/12500	2
mmu05235	Human Diseases	Cancer: overview	mmu05235	PD-L1 expression and PD-1 checkpoint pathway in cancer - Mus musculus (house mouse)	2/39	88/9392	0.0514262	0.446234	0.428875	15979/12500	2
mmu04640	Organismal Systems	Immune system	mmu04640	Hematopoietic cell lineage - Mus musculus (house mouse)	2/39	94/9392	0.0578226	0.446234	0.428875	12526/12500	2
mmu05417	Human Diseases	Cardiovascular disease	mmu05417	Lipid and atherosclerosis - Mus musculus (house mouse)	3/39	216/9392	0.0598534	0.446234	0.428875	15516/14828/15510	3
mmu04925	Organismal Systems	Endocrine system	mmu04925	Aldosterone synthesis and secretion - Mus musculus (house mouse)	2/39	102/9392	0.0667574	0.446234	0.428875	18227/109305	2
mmu05142	Human Diseases	Infectious disease: parasitic	mmu05142	Chagas disease - Mus musculus (house mouse)	2/39	103/9392	0.0679052	0.446234	0.428875	15979/12500	2
mmu05145	Human Diseases	Infectious disease: parasitic	mmu05145	Toxoplasmosis - Mus musculus (house mouse)	2/39	109/9392	0.0749289	0.459564	0.441686	15979/12703	2
mmu00790	Metabolism	Metabolism of cofactors and vitamins	mmu00790	Folate biosynthesis - Mus musculus (house mouse)	1/39	26/9392	0.102672	0.590363	0.567397	14528	1
mmu03060	Genetic Information Processing	Folding, sorting and degradation	mmu03060	Protein export - Mus musculus (house mouse)	1/39	29/9392	0.113836	0.602513	0.579074	14828	1
mmu04215	Cellular Processes	Cell growth and death	mmu04215	Apoptosis - multiple species - Mus musculus (house mouse)	1/39	32/9392	0.124864	0.602513	0.579074	12125	1
mmu04630	Environmental Information Processing	Signal transduction	mmu04630	JAK-STAT signaling pathway - Mus musculus (house mouse)	2/39	171/9392	0.15814	0.602513	0.579074	15979/12703	2
mmu04217	Cellular Processes	Cell growth and death	mmu04217	Necroptosis - Mus musculus (house mouse)	2/39	175/9392	0.163994	0.602513	0.579074	15979/15516	2
mmu05152	Human Diseases	Infectious disease: bacterial	mmu05152	Tuberculosis - Mus musculus (house mouse)	2/39	180/9392	0.171367	0.602513	0.579074	15979/15510	2
mmu04930	Human Diseases	Endocrine and metabolic disease	mmu04930	Type II diabetes mellitus - Mus musculus (house mouse)	1/39	48/9392	0.181462	0.602513	0.579074	12703	1
mmu04062	Organismal Systems	Immune system	mmu04062	Chemokine signaling pathway - Mus musculus (house mouse)	2/39	192/9392	0.189287	0.602513	0.579074	12775/16428	2
mmu04151	Environmental Information Processing	Signal transduction	mmu04151	PI3K-Akt signaling pathway - Mus musculus (house mouse)	3/39	364/9392	0.191266	0.602513	0.579074	15516/12125/17863	3
mmu00330	Metabolism	Amino acid metabolism	mmu00330	Arginine and proline metabolism - Mus musculus (house mouse)	1/39	54/9392	0.201754	0.602513	0.579074	11702	1
mmu00270	Metabolism	Amino acid metabolism	mmu00270	Cysteine and methionine metabolism - Mus musculus (house mouse)	1/39	55/9392	0.205087	0.602513	0.579074	11702	1
mmu04370	Environmental Information Processing	Signal transduction	mmu04370	VEGF signaling pathway - Mus musculus (house mouse)	1/39	58/9392	0.215008	0.602513	0.579074	27371	1
mmu05134	Human Diseases	Infectious disease: bacterial	mmu05134	Legionellosis - Mus musculus (house mouse)	1/39	60/9392	0.221554	0.602513	0.579074	15510	1
mmu05321	Human Diseases	Immune disease	mmu05321	Inflammatory bowel disease - Mus musculus (house mouse)	1/39	62/9392	0.228048	0.602513	0.579074	15979	1
mmu05202	Human Diseases	Cancer: overview	mmu05202	Transcriptional misregulation in cancer - Mus musculus (house mouse)	2/39	224/9392	0.238164	0.602513	0.579074	18124/16599	2
mmu04810	Cellular Processes	Cell motility	mmu04810	Regulation of actin cytoskeleton - Mus musculus (house mouse)	2/39	231/9392	0.248985	0.602513	0.579074	66214/237860	2
mmu05169	Human Diseases	Infectious disease: viral	mmu05169	Epstein-Barr virus infection - Mus musculus (house mouse)	2/39	231/9392	0.248985	0.602513	0.579074	12125/12500	2
mmu04940	Human Diseases	Endocrine and metabolic disease	mmu04940	Type I diabetes mellitus - Mus musculus (house mouse)	1/39	70/9392	0.253497	0.602513	0.579074	15510	1
mmu05140	Human Diseases	Infectious disease: parasitic	mmu05140	Leishmaniasis - Mus musculus (house mouse)	1/39	70/9392	0.253497	0.602513	0.579074	15979	1
mmu04622	Organismal Systems	Immune system	mmu04622	RIG-I-like receptor signaling pathway - Mus musculus (house mouse)	1/39	71/9392	0.25662	0.602513	0.579074	67664	1
mmu00480	Metabolism	Metabolism of other amino acids	mmu00480	Glutathione metabolism - Mus musculus (house mouse)	1/39	72/9392	0.25973	0.602513	0.579074	11758	1
mmu04927	Organismal Systems	Endocrine system	mmu04927	Cortisol synthesis and secretion - Mus musculus (house mouse)	1/39	72/9392	0.25973	0.602513	0.579074	109305	1
mmu04917	Organismal Systems	Endocrine system	mmu04917	Prolactin signaling pathway - Mus musculus (house mouse)	1/39	74/9392	0.265913	0.602513	0.579074	12703	1
mmu04918	Organismal Systems	Endocrine system	mmu04918	Thyroid hormone synthesis - Mus musculus (house mouse)	1/39	74/9392	0.265913	0.602513	0.579074	14828	1
mmu04924	Organismal Systems	Endocrine system	mmu04924	Renin secretion - Mus musculus (house mouse)	1/39	76/9392	0.272046	0.602513	0.579074	109305	1
mmu01521	Human Diseases	Drug resistance: antineoplastic	mmu01521	EGFR tyrosine kinase inhibitor resistance - Mus musculus (house mouse)	1/39	79/9392	0.281151	0.602513	0.579074	12125	1
mmu05132	Human Diseases	Infectious disease: bacterial	mmu05132	Salmonella infection - Mus musculus (house mouse)	2/39	253/9392	0.28309	0.602513	0.579074	15516/22151	2
mmu03018	Genetic Information Processing	Folding, sorting and degradation	mmu03018	RNA degradation - Mus musculus (house mouse)	1/39	84/9392	0.29608	0.602513	0.579074	15510	1
mmu05012	Human Diseases	Neurodegenerative disease	mmu05012	Parkinson disease - Mus musculus (house mouse)	2/39	264/9392	0.300134	0.602513	0.579074	14828/22151	2
mmu04540	Cellular Processes	Cellular community - eukaryotes	mmu04540	Gap junction - Mus musculus (house mouse)	1/39	86/9392	0.301967	0.602513	0.579074	22151	1
mmu05020	Human Diseases	Neurodegenerative disease	mmu05020	Prion disease - Mus musculus (house mouse)	2/39	267/9392	0.304775	0.602513	0.579074	14828/22151	2
mmu05210	Human Diseases	Cancer: specific types	mmu05210	Colorectal cancer - Mus musculus (house mouse)	1/39	88/9392	0.307806	0.602513	0.579074	12125	1
mmu04914	Organismal Systems	Endocrine system	mmu04914	Progesterone-mediated oocyte maturation - Mus musculus (house mouse)	1/39	92/9392	0.319341	0.603279	0.57981	15516	1
mmu04657	Organismal Systems	Immune system	mmu04657	IL-17 signaling pathway - Mus musculus (house mouse)	1/39	93/9392	0.322195	0.603279	0.57981	15516	1
mmu04061	Environmental Information Processing	Signaling molecules and interaction	mmu04061	Viral protein interaction with cytokine and cytokine receptor - Mus musculus (house mouse)	1/39	95/9392	0.327869	0.603279	0.57981	12775	1
mmu05215	Human Diseases	Cancer: specific types	mmu05215	Prostate cancer - Mus musculus (house mouse)	1/39	99/9392	0.339078	0.61167	0.587875	15516	1
mmu04060	Environmental Information Processing	Signaling molecules and interaction	mmu04060	Cytokine-cytokine receptor interaction - Mus musculus (house mouse)	2/39	294/9392	0.34628	0.612649	0.588816	15979/12775	2
mmu05206	Human Diseases	Cancer: overview	mmu05206	MicroRNAs in cancer - Mus musculus (house mouse)	2/39	303/9392	0.359968	0.613558	0.58969	12125/12703	2
mmu04928	Organismal Systems	Endocrine system	mmu04928	Parathyroid hormone synthesis, secretion and action - Mus musculus (house mouse)	1/39	108/9392	0.363637	0.613558	0.58969	18227	1
mmu04350	Environmental Information Processing	Signal transduction	mmu04350	TGF-beta signaling pathway - Mus musculus (house mouse)	1/39	110/9392	0.368972	0.613558	0.58969	21815	1
mmu04066	Environmental Information Processing	Signal transduction	mmu04066	HIF-1 signaling pathway - Mus musculus (house mouse)	1/39	114/9392	0.379513	0.613558	0.58969	15979	1
mmu04935	Organismal Systems	Endocrine system	mmu04935	Growth hormone synthesis, secretion and action - Mus musculus (house mouse)	1/39	117/9392	0.387305	0.613558	0.58969	12703	1
mmu04670	Organismal Systems	Immune system	mmu04670	Leukocyte transendothelial migration - Mus musculus (house mouse)	1/39	119/9392	0.392447	0.613558	0.58969	16428	1
mmu04650	Organismal Systems	Immune system	mmu04650	Natural killer cell mediated cytotoxicity - Mus musculus (house mouse)	1/39	122/9392	0.400082	0.613558	0.58969	15979	1
mmu04611	Organismal Systems	Immune system	mmu04611	Platelet activation - Mus musculus (house mouse)	1/39	125/9392	0.407622	0.613558	0.58969	109305	1
mmu04068	Environmental Information Processing	Signal transduction	mmu04068	FoxO signaling pathway - Mus musculus (house mouse)	1/39	131/9392	0.422428	0.613558	0.58969	12125	1
mmu04915	Organismal Systems	Endocrine system	mmu04915	Estrogen signaling pathway - Mus musculus (house mouse)	1/39	133/9392	0.427282	0.613558	0.58969	15516	1
mmu05135	Human Diseases	Infectious disease: bacterial	mmu05135	Yersinia infection - Mus musculus (house mouse)	1/39	135/9392	0.432097	0.613558	0.58969	12526	1
mmu04210	Cellular Processes	Cell growth and death	mmu04210	Apoptosis - Mus musculus (house mouse)	1/39	136/9392	0.43449	0.613558	0.58969	12125	1
mmu04910	Organismal Systems	Endocrine system	mmu04910	Insulin signaling pathway - Mus musculus (house mouse)	1/39	139/9392	0.441609	0.613558	0.58969	12703	1
mmu05162	Human Diseases	Infectious disease: viral	mmu05162	Measles - Mus musculus (house mouse)	1/39	145/9392	0.455586	0.613558	0.58969	12500	1
mmu05014	Human Diseases	Neurodegenerative disease	mmu05014	Amyotrophic lateral sclerosis - Mus musculus (house mouse)	2/39	369/9392	0.456788	0.613558	0.58969	14828/22151	2
mmu04120	Genetic Information Processing	Folding, sorting and degradation	mmu04120	Ubiquitin mediated proteolysis - Mus musculus (house mouse)	1/39	147/9392	0.460169	0.613558	0.58969	12703	1
mmu05418	Human Diseases	Cardiovascular disease	mmu05418	Fluid shear stress and atherosclerosis - Mus musculus (house mouse)	1/39	147/9392	0.460169	0.613558	0.58969	15516	1
mmu01240	Metabolism	Global and overview maps	mmu01240	Biosynthesis of cofactors - Mus musculus (house mouse)	1/39	152/9392	0.471462	0.613755	0.589879	14528	1
mmu04261	Organismal Systems	Circulatory system	mmu04261	Adrenergic signaling in cardiomyocytes - Mus musculus (house mouse)	1/39	156/9392	0.48033	0.613755	0.589879	12916	1
mmu04932	Human Diseases	Endocrine and metabolic disease	mmu04932	Non-alcoholic fatty liver disease - Mus musculus (house mouse)	1/39	156/9392	0.48033	0.613755	0.589879	12125	1
mmu04934	Human Diseases	Endocrine and metabolic disease	mmu04934	Cushing syndrome - Mus musculus (house mouse)	1/39	162/9392	0.493362	0.621771	0.597583	109305	1
mmu05164	Human Diseases	Infectious disease: viral	mmu05164	Influenza A - Mus musculus (house mouse)	1/39	173/9392	0.516431	0.641027	0.61609	15979	1
mmu04360	Organismal Systems	Development and regeneration	mmu04360	Axon guidance - Mus musculus (house mouse)	1/39	181/9392	0.532562	0.641027	0.61609	237860	1
mmu04145	Cellular Processes	Transport and catabolism	mmu04145	Phagosome - Mus musculus (house mouse)	1/39	182/9392	0.534541	0.641027	0.61609	22151	1
mmu04514	Environmental Information Processing	Signaling molecules and interaction	mmu04514	Cell adhesion molecules - Mus musculus (house mouse)	1/39	183/9392	0.536512	0.641027	0.61609	12526	1
mmu04814	Cellular Processes	Cell motility	mmu04814	Motor proteins - Mus musculus (house mouse)	1/39	196/9392	0.561407	0.662172	0.636413	22151	1
mmu05022	Human Diseases	Neurodegenerative disease	mmu05022	Pathways of neurodegeneration - multiple diseases - Mus musculus (house mouse)	2/39	471/9392	0.589241	0.678736	0.652332	14828/22151	2
mmu04621	Organismal Systems	Immune system	mmu04621	NOD-like receptor signaling pathway - Mus musculus (house mouse)	1/39	216/9392	0.597182	0.678736	0.652332	15516	1
mmu04024	Environmental Information Processing	Signal transduction	mmu04024	cAMP signaling pathway - Mus musculus (house mouse)	1/39	224/9392	0.610682	0.678736	0.652332	109305	1
mmu05167	Human Diseases	Infectious disease: viral	mmu05167	Kaposi sarcoma-associated herpesvirus infection - Mus musculus (house mouse)	1/39	224/9392	0.610682	0.678736	0.652332	15979	1
mmu05207	Human Diseases	Cancer: overview	mmu05207	Chemical carcinogenesis - receptor activation - Mus musculus (house mouse)	1/39	225/9392	0.612338	0.678736	0.652332	15516	1
mmu05170	Human Diseases	Infectious disease: viral	mmu05170	Human immunodeficiency virus 1 infection - Mus musculus (house mouse)	1/39	240/9392	0.636371	0.696978	0.669865	12500	1
mmu05166	Human Diseases	Infectious disease: viral	mmu05166	Human T-cell leukemia virus 1 infection - Mus musculus (house mouse)	1/39	250/9392	0.65158	0.70179	0.674489	12500	1
mmu04020	Environmental Information Processing	Signal transduction	mmu04020	Calcium signaling pathway - Mus musculus (house mouse)	1/39	253/9392	0.656021	0.70179	0.674489	109305	1
mmu04144	Cellular Processes	Transport and catabolism	mmu04144	Endocytosis - Mus musculus (house mouse)	1/39	271/9392	0.681529	0.720698	0.692661	330192	1
mmu04010	Environmental Information Processing	Signal transduction	mmu04010	MAPK signaling pathway - Mus musculus (house mouse)	1/39	301/9392	0.720004	0.745516	0.716514	63953	1
mmu05016	Human Diseases	Neurodegenerative disease	mmu05016	Huntington disease - Mus musculus (house mouse)	1/39	302/9392	0.721205	0.745516	0.716514	22151	1
mmu05010	Human Diseases	Neurodegenerative disease	mmu05010	Alzheimer disease - Mus musculus (house mouse)	1/39	383/9392	0.803501	0.81911	0.787245	22151	1
mmu04080	Environmental Information Processing	Signaling molecules and interaction	mmu04080	Neuroactive ligand-receptor interaction - Mus musculus (house mouse)	1/39	391/9392	0.810206	0.81911	0.787245	78826	1
mmu05168	Human Diseases	Infectious disease: viral	mmu05168	Herpes simplex virus 1 infection - Mus musculus (house mouse)	1/39	459/9392	0.858888	0.858888	0.825475	15979	1

## Sheet: I6_KEGG
	category	subcategory	ID	Description	GeneRatio	BgRatio	pvalue	p.adjust	qvalue	geneID	Count
mmu04662	Organismal Systems	Immune system	mmu04662	B cell receptor signaling pathway - Mus musculus (house mouse)	16/102	83/9392	3.16747e-16	6.77838e-14	4.53448e-14	12518/15985/242248/12483/20963/12478/12517/17060/15170/19055/14281/18751/16476/17096/240354/14784	16
mmu04640	Organismal Systems	Immune system	mmu04640	Hematopoietic cell lineage - Mus musculus (house mouse)	15/102	94/9392	5.49962e-14	5.8846e-12	3.93657e-12	12482/14128/14961/14960/14969/12483/13136/14998/15002/12478/15000/12493/12494/15001/12484	15
mmu05140	Human Diseases	Infectious disease: parasitic	mmu05140	Leishmaniasis - Mus musculus (house mouse)	12/102	70/9392	8.77947e-12	6.26269e-10	4.1895e-10	14961/14960/14969/14998/15002/15000/15001/15170/13058/14281/18751/16476	12
mmu04672	Organismal Systems	Immune system	mmu04672	Intestinal immune network for IgA production - Mus musculus (house mouse)	10/102	43/9392	2.07482e-11	1.11003e-09	7.42568e-10	12767/14961/14960/14969/14998/15002/15000/72049/15001/57916	10
mmu05152	Human Diseases	Infectious disease: bacterial	mmu05152	Tuberculosis - Mus musculus (house mouse)	15/102	180/9392	7.86003e-10	3.36409e-08	2.25045e-08	14961/16149/14960/14969/12265/14998/20963/15002/15000/15001/19055/108058/114143/13040/240354	15
mmu04612	Organismal Systems	Immune system	mmu04612	Antigen processing and presentation - Mus musculus (house mouse)	11/102	90/9392	2.92719e-09	1.04403e-07	6.98418e-08	14961/16149/14960/14969/12265/14998/15002/15000/15001/15519/13040	11
mmu05310	Human Diseases	Immune disease	mmu05310	Asthma - Mus musculus (house mouse)	7/102	25/9392	5.92714e-09	1.81201e-07	1.21217e-07	14961/14960/14969/14998/15002/15000/15001	7
mmu04659	Organismal Systems	Immune system	mmu04659	Th17 cell differentiation - Mus musculus (house mouse)	11/102	105/9392	1.53256e-08	4.0996e-07	2.74248e-07	14961/14960/14969/14998/15002/15000/15001/19055/14281/15519/16476	11
mmu05323	Human Diseases	Immune disease	mmu05323	Rheumatoid arthritis - Mus musculus (house mouse)	10/102	87/9392	2.91831e-08	6.9391e-07	4.642e-07	14961/14960/14969/14998/15002/15000/15001/14281/16476/114143	10
mmu04658	Organismal Systems	Immune system	mmu04658	Th1 and Th2 cell differentiation - Mus musculus (house mouse)	10/102	88/9392	3.26307e-08	6.98296e-07	4.67134e-07	14961/14960/14969/14998/15002/15000/15001/19055/14281/16476	10
mmu05321	Human Diseases	Immune disease	mmu05321	Inflammatory bowel disease - Mus musculus (house mouse)	8/102	62/9392	3.05631e-07	5.94592e-06	3.97759e-06	14961/14960/14969/14998/15002/15000/15001/16476	8
mmu05166	Human Diseases	Infectious disease: viral	mmu05166	Human T-cell leukemia virus 1 infection - Mus musculus (house mouse)	14/102	250/9392	4.59529e-07	8.19493e-06	5.4821e-06	14961/14960/14969/14998/15002/15000/72049/15001/19055/22695/14281/11911/16476/19211	14
mmu05169	Human Diseases	Infectious disease: viral	mmu05169	Epstein-Barr virus infection - Mus musculus (house mouse)	13/102	231/9392	1.15834e-06	1.9068e-05	1.27558e-05	14128/14961/14960/14969/14998/20963/15002/12478/15000/17060/15001/16476/17096	13
mmu05340	Human Diseases	Immune disease	mmu05340	Primary immunodeficiency - Mus musculus (house mouse)	6/102	36/9392	2.11678e-06	3.23564e-05	2.16452e-05	12518/12265/12478/72049/17060/57916	6
mmu05145	Human Diseases	Infectious disease: parasitic	mmu05145	Toxoplasmosis - Mus musculus (house mouse)	9/102	109/9392	2.5534e-06	3.64285e-05	2.43693e-05	14961/14960/14969/12265/14998/15002/15000/15001/11796	9
mmu05330	Human Diseases	Immune disease	mmu05330	Allograft rejection - Mus musculus (house mouse)	7/102	63/9392	4.86821e-06	6.12821e-05	4.09954e-05	14961/14960/14969/14998/15002/15000/15001	7
mmu05332	Human Diseases	Immune disease	mmu05332	Graft-versus-host disease - Mus musculus (house mouse)	7/102	63/9392	4.86821e-06	6.12821e-05	4.09954e-05	14961/14960/14969/14998/15002/15000/15001	7
mmu05416	Human Diseases	Cardiovascular disease	mmu05416	Viral myocarditis - Mus musculus (house mouse)	8/102	95/9392	8.18337e-06	9.72911e-05	6.50841e-05	14961/14960/14969/13136/14998/15002/15000/15001	8
mmu05031	Human Diseases	Substance dependence	mmu05031	Amphetamine addiction - Mus musculus (house mouse)	7/102	69/9392	9.00128e-06	0.000101383	6.78213e-05	14282/19055/14281/11911/18751/108058/16476	7
mmu04940	Human Diseases	Endocrine and metabolic disease	mmu04940	Type I diabetes mellitus - Mus musculus (house mouse)	7/102	70/9392	9.91314e-06	0.000106071	7.09572e-05	14961/14960/14969/14998/15002/15000/15001	7
mmu05205	Human Diseases	Cancer: overview	mmu05205	Proteoglycans in cancer - Mus musculus (house mouse)	11/102	205/9392	1.28545e-05	0.000130994	8.76297e-05	12843/12842/13179/14268/15170/17022/18751/108058/29875/20971/14784	11
mmu04064	Environmental Information Processing	Signal transduction	mmu04064	NF-kappa B signaling pathway - Mus musculus (house mouse)	8/102	105/9392	1.71691e-05	0.000167008	0.000111722	20963/72049/17060/18751/11545/17096/240354/11796	8
mmu05320	Human Diseases	Immune disease	mmu05320	Autoimmune thyroid disease - Mus musculus (house mouse)	7/102	79/9392	2.21332e-05	0.000205935	0.000137763	14961/14960/14969/14998/15002/15000/15001	7
mmu04145	Cellular Processes	Transport and catabolism	mmu04145	Phagosome - Mus musculus (house mouse)	10/102	182/9392	2.65785e-05	0.000236991	0.000158538	14961/14960/14969/14998/15002/15000/15001/13058/114143/13040	10
mmu04514	Environmental Information Processing	Signaling molecules and interaction	mmu04514	Cell adhesion molecules - Mus musculus (house mouse)	10/102	183/9392	2.78637e-05	0.000238513	0.000159556	14961/14960/14969/12483/14998/15002/15000/15001/20971/18613	10
mmu04510	Cellular Processes	Cellular community - eukaryotes	mmu04510	Focal adhesion - Mus musculus (house mouse)	10/102	203/9392	6.73655e-05	0.00055447	0.000370919	12843/12842/14268/12835/12833/18751/16476/14784/19211/11796	10
mmu05164	Human Diseases	Infectious disease: viral	mmu05164	Influenza A - Mus musculus (house mouse)	9/102	173/9392	0.00010453	0.000826075	0.000552613	14961/14960/14969/12265/14998/15002/15000/15001/18751	9
mmu04933	Human Diseases	Endocrine and metabolic disease	mmu04933	AGE-RAGE signaling pathway in diabetic complications - Mus musculus (house mouse)	7/102	101/9392	0.000108085	0.000826075	0.000552613	12843/12842/12825/14268/13058/18751/16476	7
mmu05322	Human Diseases	Immune disease	mmu05322	Systemic lupus erythematosus - Mus musculus (house mouse)	8/102	149/9392	0.000207047	0.00152786	0.00102208	14961/14960/14969/14998/15002/15000/15078/15001	8
mmu04512	Environmental Information Processing	Signaling molecules and interaction	mmu04512	ECM-receptor interaction - Mus musculus (house mouse)	6/102	89/9392	0.00039708	0.00283251	0.00189484	12843/12842/14268/12835/12833/20971	6
mmu04912	Organismal Systems	Endocrine system	mmu04912	GnRH signaling pathway - Mus musculus (house mouse)	6/102	90/9392	0.000421747	0.00291141	0.00194762	11911/18751/108058/16476/14784/19229	6
mmu05150	Human Diseases	Infectious disease: bacterial	mmu05150	Staphylococcus aureus infection - Mus musculus (house mouse)	7/102	128/9392	0.000467928	0.00312927	0.00209336	14961/14960/14969/14998/15002/15000/15001	7
mmu04926	Organismal Systems	Endocrine system	mmu04926	Relaxin signaling pathway - Mus musculus (house mouse)	7/102	129/9392	0.000490428	0.00318035	0.00212753	12843/12842/12825/14281/11911/16476/14784	7
mmu05417	Human Diseases	Cardiovascular disease	mmu05417	Lipid and atherosclerosis - Mus musculus (house mouse)	9/102	216/9392	0.000547558	0.00344639	0.00230551	18987/13058/19055/14281/11911/108058/15519/16476/17096	9
mmu04380	Organismal Systems	Development and regeneration	mmu04380	Osteoclast differentiation - Mus musculus (house mouse)	7/102	135/9392	0.000644229	0.003939	0.00263504	20963/17060/14282/19055/14281/16476/14784	7
mmu04210	Cellular Processes	Cell growth and death	mmu04210	Apoptosis - Mus musculus (house mouse)	7/102	136/9392	0.000673223	0.00400193	0.00267714	13036/14281/11911/11545/16476/13040/11796	7
mmu05418	Human Diseases	Cardiovascular disease	mmu05418	Fluid shear stress and atherosclerosis - Mus musculus (house mouse)	7/102	147/9392	0.00106578	0.00616424	0.00412364	17260/16598/14281/15519/16476/20971/18613	7
mmu04974	Organismal Systems	Digestive system	mmu04974	Protein digestion and absorption - Mus musculus (house mouse)	6/102	108/9392	0.001108	0.00623977	0.00417417	12843/12842/12825/12835/12831/12833	6
mmu04921	Organismal Systems	Endocrine system	mmu04921	Oxytocin signaling pathway - Mus musculus (house mouse)	7/102	153/9392	0.00134535	0.0073822	0.00493841	17260/12494/19055/14281/18751/108058/16476	7
mmu04670	Organismal Systems	Immune system	mmu04670	Leukocyte transendothelial migration - Mus musculus (house mouse)	6/102	119/9392	0.00182593	0.00976871	0.0065349	12767/13058/18751/20469/19229/18613	6
mmu04151	Environmental Information Processing	Signal transduction	mmu04151	PI3K-Akt signaling pathway - Mus musculus (house mouse)	11/102	364/9392	0.001923	0.0100371	0.00671444	12843/12842/20963/12478/14268/12835/12833/11911/15519/14784/19211	11
mmu05415	Human Diseases	Cardiovascular disease	mmu05415	Diabetic cardiomyopathy - Mus musculus (house mouse)	8/102	211/9392	0.00204268	0.0100783	0.00674201	12843/12842/12825/13058/18751/108058/11545/19211	8
mmu04650	Organismal Systems	Immune system	mmu04650	Natural killer cell mediated cytotoxicity - Mus musculus (house mouse)	6/102	122/9392	0.00207218	0.0100783	0.00674201	20963/15170/19055/18751/14784/19229	6
mmu04660	Organismal Systems	Immune system	mmu04660	T cell receptor signaling pathway - Mus musculus (house mouse)	6/102	122/9392	0.00207218	0.0100783	0.00674201	15170/19055/14281/16476/240354/14784	6
mmu05235	Human Diseases	Cancer: overview	mmu05235	PD-L1 expression and PD-1 checkpoint pathway in cancer - Mus musculus (house mouse)	5/102	88/9392	0.00262986	0.0125064	0.00836633	15170/19055/14281/16476/19211	5
mmu04666	Organismal Systems	Immune system	mmu04666	Fc gamma R-mediated phagocytosis - Mus musculus (house mouse)	5/102	93/9392	0.0033434	0.0155541	0.0104051	227753/20963/18751/17096/74192	5
mmu04142	Cellular Processes	Transport and catabolism	mmu04142	Lysosome - Mus musculus (house mouse)	6/102	135/9392	0.00343998	0.0156629	0.0104779	16541/74105/13036/240283/114143/13040	6
mmu05168	Human Diseases	Infectious disease: viral	mmu05168	Herpes simplex virus 1 infection - Mus musculus (house mouse)	12/102	459/9392	0.00397848	0.0177374	0.0118657	14961/16149/14960/14969/18987/14998/20963/15002/15000/15001/20384/11796	12
mmu04720	Organismal Systems	Nervous system	mmu04720	Long-term potentiation - Mus musculus (house mouse)	4/102	67/9392	0.00595445	0.0259877	0.0173848	19055/11911/18751/108058	4
mmu05146	Human Diseases	Infectious disease: parasitic	mmu05146	Amoebiasis - Mus musculus (house mouse)	5/102	107/9392	0.0060719	0.0259877	0.0173848	12843/12842/12825/14268/18751	5
mmu04148	NA	NA	mmu04148	Efferocytosis - Mus musculus (house mouse)	6/102	161/9392	0.00804957	0.0337766	0.0225953	243958/12484/15170/13537/108058/18613	6
mmu05214	Human Diseases	Cancer: specific types	mmu05214	Glioma - Mus musculus (house mouse)	4/102	74/9392	0.00843855	0.034442	0.0230404	18751/108058/14784/19211	4
mmu05161	Human Diseases	Infectious disease: viral	mmu05161	Hepatitis B - Mus musculus (house mouse)	6/102	163/9392	0.00853002	0.034442	0.0230404	14281/11911/18751/16476/14784/19229	6
mmu05167	Human Diseases	Infectious disease: viral	mmu05167	Kaposi sarcoma-associated herpesvirus infection - Mus musculus (house mouse)	7/102	224/9392	0.0108775	0.043107	0.028837	20963/22190/19055/22695/14281/16476/17096	7
mmu05207	Human Diseases	Cancer: overview	mmu05207	Chemical carcinogenesis - receptor activation - Mus musculus (house mouse)	7/102	225/9392	0.0111291	0.0433022	0.0289675	14281/11911/18751/15519/16476/16600/14784	7
mmu04611	Organismal Systems	Immune system	mmu04611	Platelet activation - Mus musculus (house mouse)	5/102	125/9392	0.0115017	0.0439529	0.0294028	12843/12842/12825/20963/17096	5
mmu04012	Environmental Information Processing	Signal transduction	mmu04012	ErbB signaling pathway - Mus musculus (house mouse)	4/102	84/9392	0.0130363	0.0489432	0.0327412	18751/108058/16476/14784	4
mmu04915	Organismal Systems	Endocrine system	mmu04915	Estrogen signaling pathway - Mus musculus (house mouse)	5/102	133/9392	0.0147326	0.0539364	0.0360814	14281/11911/15519/16476/14784	5
mmu05030	Human Diseases	Substance dependence	mmu05030	Cocaine addiction - Mus musculus (house mouse)	3/102	48/9392	0.0151061	0.0539364	0.0360814	14282/11911/16476	3
mmu05170	Human Diseases	Infectious disease: viral	mmu05170	Human immunodeficiency virus 1 infection - Mus musculus (house mouse)	7/102	240/9392	0.0154302	0.0539364	0.0360814	12767/19055/14281/80287/18751/16476/19229	7
mmu04728	Organismal Systems	Nervous system	mmu04728	Dopaminergic synapse - Mus musculus (house mouse)	5/102	135/9392	0.0156264	0.0539364	0.0360814	19055/14281/11911/18751/108058	5
mmu05135	Human Diseases	Infectious disease: bacterial	mmu05135	Yersinia infection - Mus musculus (house mouse)	5/102	135/9392	0.0156264	0.0539364	0.0360814	14268/14281/16476/74192/19229	5
mmu04010	Environmental Information Processing	Signal transduction	mmu04010	MAPK signaling pathway - Mus musculus (house mouse)	8/102	301/9392	0.0164636	0.0559238	0.0374109	17260/19055/14281/13537/11911/18751/16476/14784	8
mmu04657	Organismal Systems	Immune system	mmu04657	IL-17 signaling pathway - Mus musculus (house mouse)	4/102	93/9392	0.018327	0.0612809	0.0409946	14282/14281/15519/16476	4
mmu05231	Human Diseases	Cancer: overview	mmu05231	Choline metabolism in cancer - Mus musculus (house mouse)	4/102	98/9392	0.0217679	0.0716666	0.0479422	14281/18751/16476/14784	4
mmu05215	Human Diseases	Cancer: specific types	mmu05215	Prostate cancer - Mus musculus (house mouse)	4/102	99/9392	0.0225003	0.0729557	0.0488046	11911/15519/14784/19211	4
mmu03250	Genetic Information Processing	Information processing in viruses	mmu03250	Viral life cycle - HIV-1 - Mus musculus (house mouse)	3/102	61/9392	0.028422	0.0907806	0.0607288	12767/26943/80287	3
mmu04928	Organismal Systems	Endocrine system	mmu04928	Parathyroid hormone synthesis, secretion and action - Mus musculus (house mouse)	4/102	108/9392	0.029771	0.0936912	0.0626758	17260/14281/11911/18751	4
mmu04625	Organismal Systems	Immune system	mmu04625	C-type lectin receptor signaling pathway - Mus musculus (house mouse)	4/102	112/9392	0.0334006	0.10211	0.0683079	20963/19055/16476/240354	4
mmu04725	Organismal Systems	Nervous system	mmu04725	Cholinergic synapse - Mus musculus (house mouse)	4/102	112/9392	0.0334006	0.10211	0.0683079	14281/11911/18751/108058	4
mmu04664	Organismal Systems	Immune system	mmu04664	Fc epsilon RI signaling pathway - Mus musculus (house mouse)	3/102	66/9392	0.034771	0.103746	0.0694018	20963/17096/14784	3
mmu05202	Human Diseases	Cancer: overview	mmu05202	Transcriptional misregulation in cancer - Mus musculus (house mouse)	6/102	224/9392	0.034905	0.103746	0.0694018	17260/18507/15078/16909/233908/11796	6
mmu04668	Environmental Information Processing	Signal transduction	mmu04668	TNF signaling pathway - Mus musculus (house mouse)	4/102	115/9392	0.0362855	0.106371	0.0711583	14281/11911/16476/11796	4
mmu05203	Human Diseases	Cancer: overview	mmu05203	Viral carcinogenesis - Mus musculus (house mouse)	6/102	229/9392	0.0382405	0.109244	0.0730804	227753/20963/11911/16476/17096/14784	6
mmu04935	Organismal Systems	Endocrine system	mmu04935	Growth hormone synthesis, secretion and action - Mus musculus (house mouse)	4/102	117/9392	0.0382866	0.109244	0.0730804	14281/11911/18751/14784	4
mmu04217	Cellular Processes	Cell growth and death	mmu04217	Necroptosis - Mus musculus (house mouse)	5/102	175/9392	0.0416072	0.117157	0.0783737	13058/108058/15519/11545/11796	5
mmu04722	Organismal Systems	Nervous system	mmu04722	Neurotrophin signaling pathway - Mus musculus (house mouse)	4/102	121/9392	0.0424761	0.117593	0.078665	11911/108058/16476/14784	4
mmu05165	Human Diseases	Infectious disease: viral	mmu05165	Human papillomavirus infection - Mus musculus (house mouse)	8/102	362/9392	0.0428609	0.117593	0.078665	12843/12842/14268/12835/12833/114143/14784/19211	8
mmu05133	Human Diseases	Infectious disease: bacterial	mmu05133	Pertussis - Mus musculus (house mouse)	3/102	77/9392	0.0510826	0.138376	0.092568	15900/14281/16476	3
mmu05171	Human Diseases	Infectious disease: viral	mmu05171	Coronavirus disease - COVID-19 - Mus musculus (house mouse)	6/102	249/9392	0.0535897	0.143352	0.0958974	20963/13058/100043813/14281/18751/16476	6
mmu01521	Human Diseases	Drug resistance: antineoplastic	mmu01521	EGFR tyrosine kinase inhibitor resistance - Mus musculus (house mouse)	3/102	79/9392	0.0543846	0.143683	0.0961183	18751/14784/19211	3
mmu04020	Environmental Information Processing	Signal transduction	mmu04020	Calcium signaling pathway - Mus musculus (house mouse)	6/102	253/9392	0.0570527	0.147026	0.0983545	12767/12494/19055/18751/108058/19229	6
mmu05132	Human Diseases	Infectious disease: bacterial	mmu05132	Salmonella infection - Mus musculus (house mouse)	6/102	253/9392	0.0570527	0.147026	0.0983545	14281/15519/16476/74192/11852/11796	6
mmu04062	Organismal Systems	Immune system	mmu04062	Chemokine signaling pathway - Mus musculus (house mouse)	5/102	192/9392	0.057711	0.147026	0.0983545	12767/18751/17096/14784/19229	5
mmu05163	Human Diseases	Infectious disease: viral	mmu05163	Human cytomegalovirus infection - Mus musculus (house mouse)	6/102	256/9392	0.059737	0.150397	0.10061	12767/19055/11911/18751/14784/19229	6
mmu04911	Organismal Systems	Endocrine system	mmu04911	Insulin secretion - Mus musculus (house mouse)	3/102	86/9392	0.0667213	0.166027	0.111066	11911/18751/108058	3
mmu05210	Human Diseases	Cancer: specific types	mmu05210	Colorectal cancer - Mus musculus (house mouse)	3/102	88/9392	0.0704625	0.173322	0.115946	14281/16476/14784	3
mmu05224	Human Diseases	Cancer: specific types	mmu05224	Breast cancer - Mus musculus (house mouse)	4/102	147/9392	0.0757427	0.184193	0.123218	14281/16476/14784/19211	4
mmu01522	Human Diseases	Drug resistance: antineoplastic	mmu01522	Endocrine resistance - Mus musculus (house mouse)	3/102	93/9392	0.0802189	0.190743	0.1276	14281/16476/14784	3
mmu05222	Human Diseases	Cancer: specific types	mmu05222	Small cell lung cancer - Mus musculus (house mouse)	3/102	93/9392	0.0802189	0.190743	0.1276	14268/19211/11796	3
mmu04713	Organismal Systems	Environmental adaptation	mmu04713	Circadian entrainment - Mus musculus (house mouse)	3/102	98/9392	0.0905291	0.212893	0.142417	14281/18751/108058	3
mmu03410	Genetic Information Processing	Replication and repair	mmu03410	Base excision repair - Mus musculus (house mouse)	2/102	47/9392	0.0921727	0.213206	0.142627	69745/11545	2
mmu04137	Cellular Processes	Transport and catabolism	mmu04137	Mitophagy - animal - Mus musculus (house mouse)	3/102	99/9392	0.092655	0.213206	0.142627	22190/11911/16476	3
mmu04925	Organismal Systems	Endocrine system	mmu04925	Aldosterone synthesis and secretion - Mus musculus (house mouse)	3/102	102/9392	0.099156	0.225738	0.15101	11911/18751/108058	3
mmu03260	Genetic Information Processing	Information processing in viruses	mmu03260	Virion - Human immunodeficiency virus - Mus musculus (house mouse)	1/102	10/9392	0.103494	0.23092	0.154477	12767	1
mmu04922	Organismal Systems	Endocrine system	mmu04922	Glucagon signaling pathway - Mus musculus (house mouse)	3/102	104/9392	0.10359	0.23092	0.154477	19055/11911/108058	3
mmu04810	Cellular Processes	Cell motility	mmu04810	Regulation of actin cytoskeleton - Mus musculus (house mouse)	5/102	231/9392	0.106375	0.234682	0.156994	12767/227753/14268/29875/74192	5
mmu04141	Genetic Information Processing	Folding, sorting and degradation	mmu04141	Protein processing in endoplasmic reticulum - Mus musculus (house mouse)	4/102	171/9392	0.115238	0.251643	0.16834	11911/15519/17155/15505	4
mmu04310	Environmental Information Processing	Signal transduction	mmu04310	Wnt signaling pathway - Mus musculus (house mouse)	4/102	175/9392	0.122566	0.26494	0.177235	19055/18751/108058/16476	4
mmu04066	Environmental Information Processing	Signal transduction	mmu04066	HIF-1 signaling pathway - Mus musculus (house mouse)	3/102	114/9392	0.126888	0.271541	0.181651	13058/18751/108058	3
mmu04370	Environmental Information Processing	Signal transduction	mmu04370	VEGF signaling pathway - Mus musculus (house mouse)	2/102	58/9392	0.130757	0.274334	0.183519	19055/18751	2
mmu05213	Human Diseases	Cancer: specific types	mmu05213	Endometrial cancer - Mus musculus (house mouse)	2/102	58/9392	0.130757	0.274334	0.183519	14784/19211	2
mmu04730	Organismal Systems	Nervous system	mmu04730	Long-term depression - Mus musculus (house mouse)	2/102	60/9392	0.138127	0.286982	0.19198	18751/17096	2
mmu05211	Human Diseases	Cancer: specific types	mmu05211	Renal cell carcinoma - Mus musculus (house mouse)	2/102	68/9392	0.16843	0.346577	0.231847	16476/14784	2
mmu04068	Environmental Information Processing	Signal transduction	mmu04068	FoxO signaling pathway - Mus musculus (house mouse)	3/102	131/9392	0.170222	0.346928	0.232082	16598/14784/19211	3
mmu05034	Human Diseases	Substance dependence	mmu05034	Alcoholism - Mus musculus (house mouse)	4/102	205/9392	0.183273	0.367962	0.246153	15078/14282/11911/14784	4
mmu05223	Human Diseases	Cancer: specific types	mmu05223	Non-small cell lung cancer - Mus musculus (house mouse)	2/102	72/9392	0.183981	0.367962	0.246153	18751/14784	2
mmu04613	Organismal Systems	Immune system	mmu04613	Neutrophil extracellular trap formation - Mus musculus (house mouse)	4/102	208/9392	0.18983	0.373206	0.249661	20963/15078/13058/18751	4
mmu04917	Organismal Systems	Endocrine system	mmu04917	Prolactin signaling pathway - Mus musculus (house mouse)	2/102	74/9392	0.191835	0.373206	0.249661	14281/14784	2
mmu04918	Organismal Systems	Endocrine system	mmu04918	Thyroid hormone synthesis - Mus musculus (house mouse)	2/102	74/9392	0.191835	0.373206	0.249661	11911/18751	2
mmu04971	Organismal Systems	Digestive system	mmu04971	Gastric acid secretion - Mus musculus (house mouse)	2/102	75/9392	0.195779	0.377448	0.252498	18751/108058	2
mmu05100	Human Diseases	Infectious disease: bacterial	mmu05100	Bacterial invasion of epithelial cells - Mus musculus (house mouse)	2/102	76/9392	0.199733	0.381633	0.255298	14268/74192	2
mmu00532	Metabolism	Glycan biosynthesis and metabolism	mmu00532	Glycosaminoglycan biosynthesis - chondroitin sulfate / dermatan sulfate - Mus musculus (house mouse)	1/102	21/9392	0.205117	0.388451	0.259859	53374	1
mmu04621	Organismal Systems	Immune system	mmu04621	NOD-like receptor signaling pathway - Mus musculus (house mouse)	4/102	216/9392	0.207674	0.389844	0.260791	13058/15519/16476/11796	4
mmu03430	Genetic Information Processing	Replication and repair	mmu03430	Mismatch repair - Mus musculus (house mouse)	1/102	22/9392	0.213769	0.397795	0.26611	69745	1
mmu04072	Environmental Information Processing	Signal transduction	mmu04072	Phospholipase D signaling pathway - Mus musculus (house mouse)	3/102	149/9392	0.219978	0.405822	0.271479	20963/14784/19229	3
mmu05208	Human Diseases	Cancer: overview	mmu05208	Chemical carcinogenesis - reactive oxygen species - Mus musculus (house mouse)	4/102	223/9392	0.223676	0.409116	0.273683	14281/16476/14784/19211	4
mmu04540	Cellular Processes	Cellular community - eukaryotes	mmu04540	Gap junction - Mus musculus (house mouse)	2/102	86/9392	0.239704	0.428164	0.286425	18751/14784	2
mmu04970	Organismal Systems	Digestive system	mmu04970	Salivary secretion - Mus musculus (house mouse)	2/102	86/9392	0.239704	0.428164	0.286425	12494/18751	2
mmu04932	Human Diseases	Endocrine and metabolic disease	mmu04932	Non-alcoholic fatty liver disease - Mus musculus (house mouse)	3/102	156/9392	0.240092	0.428164	0.286425	14281/11911/16476	3
mmu04150	Environmental Information Processing	Signal transduction	mmu04150	mTOR signaling pathway - Mus musculus (house mouse)	3/102	157/9392	0.242992	0.429754	0.287489	18751/14784/19211	3
mmu05022	Human Diseases	Neurodegenerative disease	mmu05022	Pathways of neurodegeneration - multiple diseases - Mus musculus (house mouse)	7/102	471/9392	0.25059	0.438078	0.293057	13058/22190/19055/11911/18751/108058/233908	7
mmu03320	Organismal Systems	Endocrine system	mmu03320	PPAR signaling pathway - Mus musculus (house mouse)	2/102	89/9392	0.251792	0.438078	0.293057	20249/22190	2
mmu04520	Cellular Processes	Cellular community - eukaryotes	mmu04520	Adherens junction - Mus musculus (house mouse)	2/102	92/9392	0.263898	0.455437	0.30467	15170/29875	2
mmu04530	Cellular Processes	Cellular community - eukaryotes	mmu04530	Tight junction - Mus musculus (house mouse)	3/102	168/9392	0.275232	0.471198	0.315213	70497/16476/74192	3
mmu04070	Environmental Information Processing	Signal transduction	mmu04070	Phosphatidylinositol signaling system - Mus musculus (house mouse)	2/102	96/9392	0.280044	0.47563	0.318178	18751/19211	2
mmu04022	Environmental Information Processing	Signal transduction	mmu04022	cGMP-PKG signaling pathway - Mus musculus (house mouse)	3/102	173/9392	0.290045	0.487537	0.326144	17260/19055/11911	3
mmu05225	Human Diseases	Cancer: specific types	mmu05225	Hepatocellular carcinoma - Mus musculus (house mouse)	3/102	174/9392	0.293015	0.487537	0.326144	18751/14784/19211	3
mmu04215	Cellular Processes	Cell growth and death	mmu04215	Apoptosis - multiple species - Mus musculus (house mouse)	1/102	32/9392	0.29532	0.487537	0.326144	11796	1
mmu04916	Organismal Systems	Endocrine system	mmu04916	Melanogenesis - Mus musculus (house mouse)	2/102	100/9392	0.296167	0.487537	0.326144	18751/108058	2
mmu05142	Human Diseases	Infectious disease: parasitic	mmu05142	Chagas disease - Mus musculus (house mouse)	2/102	103/9392	0.308229	0.49753	0.332829	14281/16476	2
mmu01040	Metabolism	Lipid metabolism	mmu01040	Biosynthesis of unsaturated fatty acids - Mus musculus (house mouse)	1/102	34/9392	0.310596	0.49753	0.332829	20249	1
mmu03040	Genetic Information Processing	Transcription	mmu03040	Spliceosome - Mus musculus (house mouse)	3/102	180/9392	0.31088	0.49753	0.332829	20384/233908/101214	3
mmu04620	Organismal Systems	Immune system	mmu04620	Toll-like receptor signaling pathway - Mus musculus (house mouse)	2/102	104/9392	0.312242	0.49753	0.332829	14281/16476	2
mmu04360	Organismal Systems	Development and regeneration	mmu04360	Axon guidance - Mus musculus (house mouse)	3/102	181/9392	0.313863	0.49753	0.332829	12767/19055/108058	3
mmu03030	Genetic Information Processing	Replication and repair	mmu03030	DNA replication - Mus musculus (house mouse)	1/102	35/9392	0.31811	0.500556	0.334853	69745	1
mmu04218	Cellular Processes	Cell growth and death	mmu04218	Cellular senescence - Mus musculus (house mouse)	3/102	184/9392	0.322815	0.504251	0.337324	12192/19055/19211	3
mmu04350	Environmental Information Processing	Signal transduction	mmu04350	TGF-beta signaling pathway - Mus musculus (house mouse)	2/102	110/9392	0.336206	0.512651	0.342944	13179/14118	2
mmu04931	Human Diseases	Endocrine and metabolic disease	mmu04931	Insulin resistance - Mus musculus (house mouse)	2/102	110/9392	0.336206	0.512651	0.342944	18751/19211	2
mmu04144	Cellular Processes	Transport and catabolism	mmu04144	Endocytosis - Mus musculus (house mouse)	4/102	271/9392	0.339719	0.512651	0.342944	12767/67804/74192/69178	4
mmu01250	Metabolism	Global and overview maps	mmu01250	Biosynthesis of nucleotide sugars - Mus musculus (house mouse)	1/102	38/9392	0.34017	0.512651	0.342944	12763	1
mmu04960	Organismal Systems	Excretory system	mmu04960	Aldosterone-regulated sodium reabsorption - Mus musculus (house mouse)	1/102	38/9392	0.34017	0.512651	0.342944	18751	1
mmu05143	Human Diseases	Infectious disease: parasitic	mmu05143	African trypanosomiasis - Mus musculus (house mouse)	1/102	39/9392	0.347365	0.519581	0.34758	18751	1
mmu04724	Organismal Systems	Nervous system	mmu04724	Glutamatergic synapse - Mus musculus (house mouse)	2/102	114/9392	0.352052	0.519581	0.34758	19055/18751	2
mmu04972	Organismal Systems	Digestive system	mmu04972	Pancreatic secretion - Mus musculus (house mouse)	2/102	114/9392	0.352052	0.519581	0.34758	12494/18751	2
mmu04216	Cellular Processes	Cell growth and death	mmu04216	Ferroptosis - Mus musculus (house mouse)	1/102	40/9392	0.354482	0.519584	0.347582	13058	1
mmu03440	Genetic Information Processing	Replication and repair	mmu03440	Homologous recombination - Mus musculus (house mouse)	1/102	41/9392	0.361523	0.526299	0.352074	69745	1
mmu00760	Metabolism	Metabolism of cofactors and vitamins	mmu00760	Nicotinate and nicotinamide metabolism - Mus musculus (house mouse)	1/102	42/9392	0.368487	0.532273	0.356071	12494	1
mmu00513	Metabolism	Glycan biosynthesis and metabolism	mmu00513	Various types of N-glycan biosynthesis - Mus musculus (house mouse)	1/102	43/9392	0.375377	0.532273	0.356071	17155	1
mmu00860	Metabolism	Metabolism of cofactors and vitamins	mmu00860	Porphyrin metabolism - Mus musculus (house mouse)	1/102	43/9392	0.375377	0.532273	0.356071	233016	1
mmu04919	Organismal Systems	Endocrine system	mmu04919	Thyroid hormone signaling pathway - Mus musculus (house mouse)	2/102	120/9392	0.375576	0.532273	0.356071	18751/327987	2
mmu04114	Cellular Processes	Cell growth and death	mmu04114	Oocyte meiosis - Mus musculus (house mouse)	2/102	121/9392	0.379464	0.534246	0.35739	19055/108058	2
mmu04071	Environmental Information Processing	Signal transduction	mmu04071	Sphingolipid signaling pathway - Mus musculus (house mouse)	2/102	126/9392	0.398753	0.557733	0.373102	18751/19211	2
mmu04750	Organismal Systems	Sensory system	mmu04750	Inflammatory mediator regulation of TRP channels - Mus musculus (house mouse)	2/102	127/9392	0.402579	0.559428	0.374236	18751/108058	2
mmu04973	Organismal Systems	Digestive system	mmu04973	Carbohydrate digestion and absorption - Mus musculus (house mouse)	1/102	48/9392	0.408722	0.5643	0.377496	18751	1
mmu00520	Metabolism	Carbohydrate metabolism	mmu00520	Amino sugar and nucleotide sugar metabolism - Mus musculus (house mouse)	1/102	51/9392	0.427877	0.586959	0.392654	12763	1
mmu04371	Environmental Information Processing	Signal transduction	mmu04371	Apelin signaling pathway - Mus musculus (house mouse)	2/102	137/9392	0.440183	0.593216	0.396839	17260/16598	2
mmu00510	Metabolism	Glycan biosynthesis and metabolism	mmu00510	N-Glycan biosynthesis - Mus musculus (house mouse)	1/102	53/9392	0.440304	0.593216	0.396839	17155	1
mmu04024	Environmental Information Processing	Signal transduction	mmu04024	cAMP signaling pathway - Mus musculus (house mouse)	3/102	224/9392	0.440754	0.593216	0.396839	14281/108058/16476	3
mmu04550	Cellular Processes	Cellular community - eukaryotes	mmu04550	Signaling pathways regulating pluripotency of stem cells - Mus musculus (house mouse)	2/102	140/9392	0.451217	0.603503	0.40372	16600/14784	2
mmu04936	Human Diseases	Endocrine and metabolic disease	mmu04936	Alcoholic liver disease - Mus musculus (house mouse)	2/102	141/9392	0.454868	0.604607	0.404459	20249/101214	2
mmu03420	Genetic Information Processing	Replication and repair	mmu03420	Nucleotide excision repair - Mus musculus (house mouse)	1/102	57/9392	0.464362	0.609653	0.407835	69745	1
mmu05144	Human Diseases	Infectious disease: parasitic	mmu05144	Malaria - Mus musculus (house mouse)	1/102	57/9392	0.464362	0.609653	0.407835	18613	1
mmu05162	Human Diseases	Infectious disease: viral	mmu05162	Measles - Mus musculus (house mouse)	2/102	145/9392	0.469334	0.609854	0.407969	14281/16476	2
mmu04340	Environmental Information Processing	Signal transduction	mmu04340	Hedgehog signaling pathway - Mus musculus (house mouse)	1/102	58/9392	0.470215	0.609854	0.407969	70425	1
mmu04120	Genetic Information Processing	Folding, sorting and degradation	mmu04120	Ubiquitin mediated proteolysis - Mus musculus (house mouse)	2/102	147/9392	0.476483	0.614261	0.410917	22190/11796	2
mmu05134	Human Diseases	Infectious disease: bacterial	mmu05134	Legionellosis - Mus musculus (house mouse)	1/102	60/9392	0.481731	0.617308	0.412956	12747	1
mmu04961	Organismal Systems	Excretory system	mmu04961	Endocrine and other factor-regulated calcium reabsorption - Mus musculus (house mouse)	1/102	61/9392	0.487396	0.620849	0.415325	18751	1
mmu01212	Metabolism	Global and overview maps	mmu01212	Fatty acid metabolism - Mus musculus (house mouse)	1/102	62/9392	0.492999	0.624271	0.417614	20249	1
mmu04929	Organismal Systems	Endocrine system	mmu04929	GnRH secretion - Mus musculus (house mouse)	1/102	63/9392	0.498542	0.627576	0.419825	18751	1
mmu04261	Organismal Systems	Circulatory system	mmu04261	Adrenergic signaling in cardiomyocytes - Mus musculus (house mouse)	2/102	156/9392	0.507926	0.63565	0.425226	11911/108058	2
mmu00970	Genetic Information Processing	Translation	mmu00970	Aminoacyl-tRNA biosynthesis - Mus musculus (house mouse)	1/102	66/9392	0.514813	0.640523	0.428485	102436	1
mmu04934	Human Diseases	Endocrine and metabolic disease	mmu04934	Cushing syndrome - Mus musculus (house mouse)	2/102	162/9392	0.528206	0.65119	0.435622	11911/108058	2
mmu05230	Human Diseases	Cancer: overview	mmu05230	Central carbon metabolism in cancer - Mus musculus (house mouse)	1/102	69/9392	0.530561	0.65119	0.435622	19211	1
mmu05221	Human Diseases	Cancer: specific types	mmu05221	Acute myeloid leukemia - Mus musculus (house mouse)	1/102	70/9392	0.535697	0.65119	0.435622	14784	1
mmu04140	Cellular Processes	Transport and catabolism	mmu04140	Autophagy - animal - Mus musculus (house mouse)	2/102	166/9392	0.541413	0.65119	0.435622	22190/19211	2
mmu00562	Metabolism	Carbohydrate metabolism	mmu00562	Inositol phosphate metabolism - Mus musculus (house mouse)	1/102	72/9392	0.545802	0.65119	0.435622	19211	1
mmu04927	Organismal Systems	Endocrine system	mmu04927	Cortisol synthesis and secretion - Mus musculus (house mouse)	1/102	72/9392	0.545802	0.65119	0.435622	11911	1
mmu05218	Human Diseases	Cancer: specific types	mmu05218	Melanoma - Mus musculus (house mouse)	1/102	72/9392	0.545802	0.65119	0.435622	19211	1
mmu05012	Human Diseases	Neurodegenerative disease	mmu05012	Parkinson disease - Mus musculus (house mouse)	3/102	264/9392	0.550369	0.65119	0.435622	22190/11911/108058	3
mmu04115	Cellular Processes	Cell growth and death	mmu04115	p53 signaling pathway - Mus musculus (house mouse)	1/102	73/9392	0.550773	0.65119	0.435622	19211	1
mmu04630	Environmental Information Processing	Signal transduction	mmu04630	JAK-STAT signaling pathway - Mus musculus (house mouse)	2/102	171/9392	0.557564	0.65263	0.436585	15170/14784	2
mmu05020	Human Diseases	Neurodegenerative disease	mmu05020	Prion disease - Mus musculus (house mouse)	3/102	267/9392	0.55809	0.65263	0.436585	13058/19055/11911	3
mmu04924	Organismal Systems	Endocrine system	mmu04924	Renin secretion - Mus musculus (house mouse)	1/102	76/9392	0.565365	0.653989	0.437494	19055	1
mmu05220	Human Diseases	Cancer: specific types	mmu05220	Chronic myeloid leukemia - Mus musculus (house mouse)	1/102	76/9392	0.565365	0.653989	0.437494	14784	1
mmu04721	Organismal Systems	Nervous system	mmu04721	Synaptic vesicle cycle - Mus musculus (house mouse)	1/102	77/9392	0.570123	0.65571	0.438645	114143	1
mmu05014	Human Diseases	Neurodegenerative disease	mmu05014	Amyotrophic lateral sclerosis - Mus musculus (house mouse)	4/102	369/9392	0.572981	0.65571	0.438645	19055/11911/233908/103172	4
mmu01524	Human Diseases	Drug resistance: antineoplastic	mmu01524	Platinum drug resistance - Mus musculus (house mouse)	1/102	80/9392	0.584092	0.664871	0.444774	11796	1
mmu03018	Genetic Information Processing	Folding, sorting and degradation	mmu03018	RNA degradation - Mus musculus (house mouse)	1/102	84/9392	0.602021	0.681653	0.456	12226	1
mmu04727	Organismal Systems	Nervous system	mmu04727	GABAergic synapse - Mus musculus (house mouse)	1/102	89/9392	0.623358	0.699072	0.467653	18751	1
mmu04060	Environmental Information Processing	Signaling molecules and interaction	mmu04060	Cytokine-cytokine receptor interaction - Mus musculus (house mouse)	3/102	294/9392	0.623938	0.699072	0.467653	12767/72049/57916	3
mmu04211	Organismal Systems	Aging	mmu04211	Longevity regulating pathway - Mus musculus (house mouse)	1/102	90/9392	0.627488	0.699388	0.467864	11911	1
mmu05032	Human Diseases	Substance dependence	mmu05032	Morphine addiction - Mus musculus (house mouse)	1/102	91/9392	0.631573	0.700293	0.46847	18751	1
mmu04914	Organismal Systems	Endocrine system	mmu04914	Progesterone-mediated oocyte maturation - Mus musculus (house mouse)	1/102	92/9392	0.635613	0.70114	0.469036	15519	1
mmu04610	Organismal Systems	Immune system	mmu04610	Complement and coagulation cascades - Mus musculus (house mouse)	1/102	94/9392	0.643563	0.703346	0.470512	13136	1
mmu05206	Human Diseases	Cancer: overview	mmu05206	MicroRNAs in cancer - Mus musculus (house mouse)	3/102	303/9392	0.64437	0.703346	0.470512	18751/14784/19211	3
mmu04061	Environmental Information Processing	Signaling molecules and interaction	mmu04061	Viral protein interaction with cytokine and cytokine receptor - Mus musculus (house mouse)	1/102	95/9392	0.647473	0.703346	0.470512	12767	1
mmu00564	Metabolism	Lipid metabolism	mmu00564	Glycerophospholipid metabolism - Mus musculus (house mouse)	1/102	98/9392	0.65895	0.712199	0.476434	75320	1
mmu03015	Genetic Information Processing	Translation	mmu03015	mRNA surveillance pathway - Mus musculus (house mouse)	1/102	103/9392	0.677263	0.727349	0.486569	233908	1
mmu04015	Environmental Information Processing	Signal transduction	mmu04015	Rap1 signaling pathway - Mus musculus (house mouse)	2/102	214/9392	0.679765	0.727349	0.486569	18751/20469	2
mmu04014	Environmental Information Processing	Signal transduction	mmu04014	Ras signaling pathway - Mus musculus (house mouse)	2/102	235/9392	0.728815	0.775953	0.519083	18751/14784	2
mmu04152	Environmental Information Processing	Signal transduction	mmu04152	AMPK signaling pathway - Mus musculus (house mouse)	1/102	127/9392	0.752475	0.797176	0.533281	20249	1
mmu04726	Organismal Systems	Nervous system	mmu04726	Serotonergic synapse - Mus musculus (house mouse)	1/102	131/9392	0.763198	0.804553	0.538216	18751	1
mmu00190	Metabolism	Energy metabolism	mmu00190	Oxidative phosphorylation - Mus musculus (house mouse)	1/102	135/9392	0.773461	0.811376	0.54278	114143	1
mmu04910	Organismal Systems	Endocrine system	mmu04910	Insulin signaling pathway - Mus musculus (house mouse)	1/102	139/9392	0.783283	0.817671	0.546991	14784	1
mmu05017	Human Diseases	Neurodegenerative disease	mmu05017	Spinocerebellar ataxia - Mus musculus (house mouse)	1/102	141/9392	0.788035	0.817902	0.547145	18751	1
mmu05010	Human Diseases	Neurodegenerative disease	mmu05010	Alzheimer disease - Mus musculus (house mouse)	3/102	383/9392	0.791966	0.817902	0.547145	13058/19055/11911	3
mmu04270	Organismal Systems	Circulatory system	mmu04270	Vascular smooth muscle contraction - Mus musculus (house mouse)	1/102	144/9392	0.79497	0.817902	0.547145	18751	1
mmu04723	Organismal Systems	Nervous system	mmu04723	Retrograde endocannabinoid signaling - Mus musculus (house mouse)	1/102	148/9392	0.803868	0.8231	0.550623	18751	1
mmu05226	Human Diseases	Cancer: specific types	mmu05226	Gastric cancer - Mus musculus (house mouse)	1/102	150/9392	0.808173	0.823567	0.550935	14784	1
mmu04390	Environmental Information Processing	Signal transduction	mmu04390	Hippo signaling pathway - Mus musculus (house mouse)	1/102	157/9392	0.822516	0.83421	0.558055	11796	1
mmu05160	Human Diseases	Infectious disease: viral	mmu05160	Hepatitis C - Mus musculus (house mouse)	1/102	166/9392	0.839406	0.847325	0.566828	14784	1
mmu03010	Genetic Information Processing	Translation	mmu03010	Ribosome - Mus musculus (house mouse)	1/102	177/9392	0.857901	0.861929	0.576598	100043813	1
mmu04714	Organismal Systems	Environmental adaptation	mmu04714	Thermogenesis - Mus musculus (house mouse)	1/102	231/9392	0.922232	0.922232	0.616938	14784	1

## Sheet: I7_KEGG
	category	subcategory	ID	Description	GeneRatio	BgRatio	pvalue	p.adjust	qvalue	geneID	Count
mmu04210	Cellular Processes	Cell growth and death	mmu04210	Apoptosis - Mus musculus (house mouse)	25/247	136/9392	9.49811e-15	2.63098e-12	1.83963e-12	17873/12045/22029/12047/12044/11797/13036/64704/22142/64138/12983/12367/58801/12984/13040/11796/14102/18035/11465/12633/16150/53859/11461/18708/12028	25
mmu05169	Human Diseases	Infectious disease: viral	mmu05169	Epstein-Barr virus infection - Mus musculus (house mouse)	30/247	231/9392	2.8497e-13	3.94683e-11	2.75971e-11	14990/22352/17873/19698/12010/12575/21939/110557/15040/12367/15894/14964/14972/18034/18036/12443/15018/14102/18035/21356/14960/15039/14969/16150/53859/12505/21354/15015/18708/12028	30
mmu05166	Human Diseases	Infectious disease: viral	mmu05166	Human T-cell leukemia virus 1 infection - Mus musculus (house mouse)	29/247	250/9392	1.29084e-11	1.19188e-09	8.33386e-10	14990/19698/12010/12575/21939/16169/110557/15040/16168/15894/14964/11512/20375/14972/18034/12443/15018/18035/14960/12257/15039/14969/16150/53859/11739/15015/22335/18708/12028	29
mmu04145	Cellular Processes	Transport and catabolism	mmu04145	Phagosome - Mus musculus (house mouse)	24/247	182/9392	5.70072e-11	3.94775e-09	2.76035e-09	14990/16783/22142/110557/13057/15040/14964/73710/14972/16412/17969/13040/11974/15018/22151/11966/14960/11465/15039/22154/14969/11461/21354/15015	24
mmu04612	Organismal Systems	Immune system	mmu04612	Antigen processing and presentation - Mus musculus (house mouse)	17/247	90/9392	1.34068e-10	7.42734e-09	5.19335e-09	14990/19188/12010/19186/110557/15040/14964/14972/13040/15018/21356/14960/15039/16149/14969/21354/15015	17
mmu04064	Environmental Information Processing	Signal transduction	mmu04064	NF-kappa B signaling pathway - Mus musculus (house mouse)	17/247	105/9392	1.6536e-09	7.63414e-08	5.33795e-08	17873/12045/22029/19698/12047/12044/11797/21939/15894/21934/18034/17087/11796/18035/12633/16150/53859	17
mmu05416	Human Diseases	Cardiovascular disease	mmu05416	Viral myocarditis - Mus musculus (house mouse)	16/247	95/9392	2.78962e-09	1.10389e-07	7.71866e-08	14990/21939/110557/15040/12367/15894/14964/14972/12443/15018/14960/11465/15039/14969/11461/15015	16
mmu05163	Human Diseases	Infectious disease: viral	mmu05163	Human cytomegalovirus infection - Mus musculus (house mouse)	25/247	256/9392	1.33739e-08	4.63071e-07	3.23789e-07	20304/14990/12010/12313/12575/14696/110557/15040/12367/14964/11512/14972/19219/12443/15018/14102/18035/21356/14710/15039/16150/21354/15015/18708/12028	25
mmu05167	Human Diseases	Infectious disease: viral	mmu05167	Kaposi sarcoma-associated herpesvirus infection - Mus musculus (house mouse)	23/247	224/9392	2.05074e-08	6.31171e-07	4.41328e-07	14990/12313/12575/14696/110557/15040/12367/15894/14964/14972/12443/16452/15018/14102/18035/14710/15039/277360/16150/15015/18708/12028/22187	23
mmu05012	Human Diseases	Neurodegenerative disease	mmu05012	Parkinson disease - Mus musculus (house mouse)	25/247	264/9392	2.48655e-08	6.88774e-07	4.81605e-07	12313/64704/22142/12367/56791/73710/11540/22166/22151/68194/12858/22154/12867/12857/19177/110323/20655/11739/26444/26442/22195/22335/12028/22187/12859	25
mmu04514	Environmental Information Processing	Signaling molecules and interaction	mmu04514	Cell adhesion molecules - Mus musculus (house mouse)	20/247	183/9392	6.33544e-08	1.57182e-06	1.09905e-06	14990/21939/110557/15040/15894/14964/14972/50723/16412/12558/16456/15018/52118/14960/60533/15039/14969/20345/15015/16401	20
mmu05330	Human Diseases	Immune disease	mmu05330	Allograft rejection - Mus musculus (house mouse)	12/247	63/9392	6.80933e-08	1.57182e-06	1.09905e-06	14990/21939/110557/15040/14964/14972/15018/14102/14960/15039/14969/15015	12
mmu05132	Human Diseases	Infectious disease: bacterial	mmu05132	Salmonella infection - Mus musculus (house mouse)	23/247	253/9392	1.96263e-07	4.18191e-06	2.92408e-06	101314/11797/56382/22142/12306/12367/56212/73710/56044/68097/16648/69146/17087/22166/11796/22151/18035/69654/11465/22154/16150/11461/12028	23
mmu04668	Environmental Information Processing	Signal transduction	mmu04668	TNF signaling pathway - Mus musculus (house mouse)	15/247	115/9392	2.99323e-07	5.86104e-06	4.09816e-06	20304/22029/11797/12367/16168/15894/21938/11796/14102/18035/12633/16150/53859/16362/18708	15
mmu05170	Human Diseases	Infectious disease: viral	mmu05170	Human immunodeficiency virus 1 infection - Mus musculus (house mouse)	22/247	240/9392	3.17385e-07	5.86104e-06	4.09816e-06	14990/12010/12313/14696/110557/15040/12367/14964/14972/21938/80287/15018/14102/18035/21356/14710/15039/16150/21354/15015/18708/12028	22
mmu05020	Human Diseases	Neurodegenerative disease	mmu05020	Prion disease - Mus musculus (house mouse)	23/247	267/9392	5.15687e-07	8.92784e-06	6.24253e-06	20304/22142/13057/12367/73710/19122/17969/22151/68194/12858/22154/12867/12857/19177/110323/20655/11739/26444/26442/22335/18708/12028/12859	23
mmu05203	Human Diseases	Cancer: overview	mmu05203	Viral carcinogenesis - Mus musculus (house mouse)	21/247	229/9392	5.91943e-07	9.43116e-06	6.59447e-06	14990/22029/12575/110557/15040/12367/14964/58801/14972/83602/18034/12443/15018/18035/114713/15039/15015/19696/22335/18708/12028	21
mmu05332	Human Diseases	Immune disease	mmu05332	Graft-versus-host disease - Mus musculus (house mouse)	11/247	63/9392	6.12855e-07	9.43116e-06	6.59447e-06	14990/110557/15040/14964/14972/15018/14102/14960/15039/14969/15015	11
mmu05320	Human Diseases	Immune disease	mmu05320	Autoimmune thyroid disease - Mus musculus (house mouse)	12/247	79/9392	8.99835e-07	1.31187e-05	9.17284e-06	14990/21939/110557/15040/14964/14972/15018/14102/14960/15039/14969/15015	12
mmu04940	Human Diseases	Endocrine and metabolic disease	mmu04940	Type I diabetes mellitus - Mus musculus (house mouse)	11/247	70/9392	1.83043e-06	2.53515e-05	1.77263e-05	14990/110557/15040/14964/14972/15018/14102/14960/15039/14969/15015	11
mmu05022	Human Diseases	Neurodegenerative disease	mmu05022	Pathways of neurodegeneration - multiple diseases - Mus musculus (house mouse)	31/247	471/9392	2.01096e-06	2.65255e-05	1.85472e-05	12313/64704/22142/12367/56791/73710/21353/21938/19122/22151/14102/12359/68194/69654/12858/22154/18412/12867/12857/19177/110323/20655/11739/269523/26444/26442/22195/22335/12028/22187/12859	31
mmu03050	Genetic Information Processing	Folding, sorting and degradation	mmu03050	Proteasome - Mus musculus (house mouse)	9/247	47/9392	2.96093e-06	3.72808e-05	2.60675e-05	19188/19186/16913/16912/19171/19177/26444/26442/66537	9
mmu05222	Human Diseases	Cancer: specific types	mmu05222	Small cell lung cancer - Mus musculus (house mouse)	12/247	93/9392	5.28315e-06	6.36275e-05	4.44896e-05	17873/22029/11797/12575/12367/16412/12443/11796/18035/16150/18708/12028	12
mmu05140	Human Diseases	Infectious disease: parasitic	mmu05140	Leishmaniasis - Mus musculus (house mouse)	10/247	70/9392	1.30751e-05	0.000147968	0.000103463	17357/13057/16412/18036/17969/16452/18035/14960/14969/16401	10
mmu04672	Organismal Systems	Immune system	mmu04672	Intestinal immune network for IgA production - Mus musculus (house mouse)	8/247	43/9392	1.33546e-05	0.000147968	0.000103463	21939/16169/16168/50723/14960/14969/53859/16401	8
mmu05208	Human Diseases	Cancer: overview	mmu05208	Chemical carcinogenesis - reactive oxygen species - Mus musculus (house mouse)	18/247	223/9392	2.27993e-05	0.0002429	0.000169841	13057/14873/17969/18035/12359/68194/12858/12867/12857/110323/16150/53859/20655/11739/58810/22335/18708/12859	18
mmu05202	Human Diseases	Cancer: overview	mmu05202	Transcriptional misregulation in cancer - Mus musculus (house mouse)	18/247	224/9392	2.4216e-05	0.000248438	0.000173713	17873/15902/12045/22029/12047/12044/140780/11797/12575/21939/14255/20375/18590/14011/11796/19696/12028/18124	18
mmu04218	Cellular Processes	Cell growth and death	mmu04218	Cellular senescence - Mus musculus (house mouse)	16/247	184/9392	2.64019e-05	0.00026119	0.000182629	14990/17873/12313/12575/110557/15040/14964/14972/12443/15018/15039/18412/11739/15015/22335/18708	16
mmu05145	Human Diseases	Infectious disease: parasitic	mmu05145	Toxoplasmosis - Mus musculus (house mouse)	12/247	109/9392	2.73909e-05	0.00026163	0.000182937	11797/21939/12367/16412/18036/17087/16452/11796/18035/14960/14969/16150	12
mmu05418	Human Diseases	Cardiovascular disease	mmu05418	Fluid shear stress and atherosclerosis - Mus musculus (house mouse)	14/247	147/9392	3.10235e-05	0.000286451	0.000200292	12313/13057/15894/14873/17969/18590/22166/11465/18412/16150/11461/17258/170930/18708	14
mmu04625	Organismal Systems	Immune system	mmu04625	C-type lectin receptor signaling pathway - Mus musculus (house mouse)	12/247	112/9392	3.60081e-05	0.000321749	0.000224974	20299/16985/19698/12313/20295/18034/18035/208650/16150/53859/16362/18708	12
mmu05014	Human Diseases	Neurodegenerative disease	mmu05014	Amyotrophic lateral sclerosis - Mus musculus (house mouse)	24/247	369/9392	3.77515e-05	0.000326787	0.000228496	22142/12367/73710/21353/21938/22151/12359/68194/69654/11465/12858/22154/18412/12867/12857/19177/110323/20655/269523/11461/26444/26442/12028/12859	24
mmu04062	Organismal Systems	Immune system	mmu04062	Chemokine signaling pathway - Mus musculus (house mouse)	16/247	192/9392	4.45068e-05	0.000365996	0.000255912	20304/20299/66102/12775/14696/320129/11512/20295/18036/17969/16452/18035/14710/277360/16150/18708	16
mmu05016	Human Diseases	Neurodegenerative disease	mmu05016	Huntington disease - Mus musculus (house mouse)	21/247	302/9392	4.49237e-05	0.000365996	0.000255912	22142/12367/73710/22151/68194/69654/12858/22154/12867/12857/19177/110323/67710/20655/11739/26444/26442/22335/12028/12859/12757	21
mmu05164	Human Diseases	Infectious disease: viral	mmu05164	Influenza A - Mus musculus (house mouse)	15/247	173/9392	4.88976e-05	0.000386989	0.000270591	20304/12367/15894/18036/16452/14102/18035/14960/11465/14969/16150/11739/11461/18708/12028	15
mmu04216	Cellular Processes	Cell growth and death	mmu04216	Ferroptosis - Mus musculus (house mouse)	7/247	40/9392	7.09561e-05	0.000545968	0.000381752	14325/19122/20229/14629/625249/18521/22335	7
mmu04215	Cellular Processes	Cell growth and death	mmu04215	Apoptosis - multiple species - Mus musculus (house mouse)	6/247	32/9392	0.000158832	0.00118909	0.000831439	11797/64704/12367/58801/11796/12028	6
mmu05417	Human Diseases	Cardiovascular disease	mmu05417	Lipid and atherosclerosis - Mus musculus (house mouse)	16/247	216/9392	0.000179679	0.00130976	0.000915814	20304/12313/21939/13057/12367/15894/21353/11307/17969/17087/16452/14102/18035/16150/18708/12028	16
mmu04380	Organismal Systems	Development and regeneration	mmu04380	Osteoclast differentiation - Mus musculus (house mouse)	12/247	135/9392	0.00022106	0.0015701	0.00109784	19698/22177/13057/20375/21934/18034/17969/18035/18412/16150/53859/18708	12
mmu01524	Human Diseases	Drug resistance: antineoplastic	mmu01524	Platinum drug resistance - Mus musculus (house mouse)	9/247	80/9392	0.000236808	0.00163989	0.00114665	11797/12575/12367/58801/14873/11796/14102/18708/12028	9
mmu05221	Human Diseases	Cancer: specific types	mmu05221	Acute myeloid leukemia - Mus musculus (house mouse)	8/247	70/9392	0.000471675	0.00318668	0.00222819	12045/12047/12044/14255/20375/12443/16150/18708	8
mmu05165	Human Diseases	Infectious disease: viral	mmu05165	Human papillomavirus infection - Mus musculus (house mouse)	21/247	362/9392	0.000555654	0.00365797	0.00255773	14990/12575/110557/15040/12367/14964/14972/16412/19219/12443/11974/15018/14102/11966/15039/16150/15015/16362/18708/12028/16401	21
mmu04621	Organismal Systems	Immune system	mmu04621	NOD-like receptor signaling pathway - Mus musculus (house mouse)	15/247	216/9392	0.000567844	0.00365797	0.00255773	20304/11797/56486/13057/21353/18036/229898/69146/14469/22166/11796/18035/16150/67955/22335	15
mmu04142	Cellular Processes	Transport and catabolism	mmu04142	Lysosome - Mus musculus (house mouse)	11/247	135/9392	0.000842312	0.00530274	0.00370779	12512/16783/13036/64138/114128/56722/13040/67963/71665/211329/12757	11
mmu05168	Human Diseases	Infectious disease: viral	mmu05168	Herpes simplex virus 1 infection - Mus musculus (house mouse)	24/247	459/9392	0.000996822	0.00613599	0.00429041	20304/14990/11797/12010/110557/15040/12367/14964/14972/16452/11796/15018/14102/18035/21356/14960/15039/16149/14969/16150/21354/15015/18708/12028	24
mmu04670	Organismal Systems	Immune system	mmu04670	Leukocyte transendothelial migration - Mus musculus (house mouse)	10/247	119/9392	0.00113793	0.00675256	0.00472153	13057/15894/12385/16412/17969/16456/11465/11461/18708/16401	10
mmu05010	Human Diseases	Neurodegenerative disease	mmu05010	Alzheimer disease - Mus musculus (house mouse)	21/247	383/9392	0.00114574	0.00675256	0.00472153	12313/22142/12367/73710/22151/14102/68194/12858/22154/68585/12867/12857/19177/110323/16150/11739/26444/26442/22335/18708/12859	21
mmu04260	Organismal Systems	Circulatory system	mmu04260	Cardiac muscle contraction - Mus musculus (house mouse)	8/247	87/9392	0.00199125	0.0112566	0.00787088	12297/11936/22003/12858/12867/12857/110323/12859	8
mmu05323	Human Diseases	Immune disease	mmu05323	Rheumatoid arthritis - Mus musculus (house mouse)	8/247	87/9392	0.00199125	0.0112566	0.00787088	20304/16168/15894/21934/11974/11966/14960/14969	8
mmu05210	Human Diseases	Cancer: specific types	mmu05210	Colorectal cancer - Mus musculus (house mouse)	8/247	88/9392	0.00214175	0.0118653	0.00829646	17873/12575/12367/58801/56044/12443/18708/12028	8
mmu04932	Human Diseases	Endocrine and metabolic disease	mmu04932	Non-alcoholic fatty liver disease - Mus musculus (house mouse)	11/247	156/9392	0.00270213	0.0146763	0.010262	12367/14102/68194/12858/12867/12857/110323/16150/18708/12028/12859	11
mmu04978	Organismal Systems	Digestive system	mmu04978	Mineral absorption - Mus musculus (house mouse)	6/247	54/9392	0.0027954	0.0148909	0.010412	17748/11927/14325/11936/17750/67972	6
mmu04115	Cellular Processes	Cell growth and death	mmu04115	p53 signaling pathway - Mus musculus (house mouse)	7/247	73/9392	0.00297272	0.0155366	0.0108635	17873/12575/12367/58801/12443/14102/12028	7
mmu05214	Human Diseases	Cancer: specific types	mmu05214	Glioma - Mus musculus (house mouse)	7/247	74/9392	0.00321141	0.0164733	0.0115185	17873/12313/12575/18590/12443/18708/12028	7
mmu04623	Organismal Systems	Immune system	mmu04623	Cytosolic DNA-sensing pathway - Mus musculus (house mouse)	7/247	75/9392	0.00346448	0.0174484	0.0122003	20304/12367/18036/74414/69146/18035/16150	7
mmu05100	Human Diseases	Infectious disease: bacterial	mmu05100	Bacterial invasion of epithelial cells - Mus musculus (house mouse)	7/247	76/9392	0.00373246	0.0176828	0.0123642	56212/12385/16412/11465/11461/18708/12757	7
mmu05212	Human Diseases	Cancer: specific types	mmu05212	Pancreatic cancer - Mus musculus (house mouse)	7/247	76/9392	0.00373246	0.0176828	0.0123642	17873/12575/56044/12443/16150/18708/12028	7
mmu05220	Human Diseases	Cancer: specific types	mmu05220	Chronic myeloid leukemia - Mus musculus (house mouse)	7/247	76/9392	0.00373246	0.0176828	0.0123642	17873/12575/12443/18035/16150/18708/12028	7
mmu05415	Human Diseases	Cardiovascular disease	mmu05415	Diabetic cardiomyopathy - Mus musculus (house mouse)	13/247	211/9392	0.00376637	0.0176828	0.0123642	210789/13057/14583/17969/68194/12858/12867/12857/110323/11739/22335/18708/12859	13
mmu05213	Human Diseases	Cancer: specific types	mmu05213	Endometrial cancer - Mus musculus (house mouse)	6/247	58/9392	0.00401545	0.018538	0.0129622	17873/12575/12385/12443/18708/12028	6
mmu05162	Human Diseases	Infectious disease: viral	mmu05162	Measles - Mus musculus (house mouse)	10/247	145/9392	0.00487322	0.0221292	0.0154732	56382/12367/18036/12443/14102/18035/208650/16150/18708/12028	10
mmu04217	Cellular Processes	Cell growth and death	mmu04217	Necroptosis - Mus musculus (house mouse)	11/247	175/9392	0.00644573	0.0284953	0.0199245	11797/14325/110095/16452/11796/14102/12633/18412/11739/22335/12028	11
mmu05412	Human Diseases	Cardiovascular disease	mmu05412	Arrhythmogenic right ventricular cardiomyopathy - Mus musculus (house mouse)	7/247	84/9392	0.00648088	0.0284953	0.0199245	12297/12385/16412/12558/11465/11461/16401	7
mmu05235	Human Diseases	Cancer: overview	mmu05235	PD-L1 expression and PD-1 checkpoint pathway in cancer - Mus musculus (house mouse)	7/247	88/9392	0.00831761	0.0359997	0.0251717	381319/18036/16452/18035/60533/16150/18708	7
mmu05135	Human Diseases	Infectious disease: bacterial	mmu05135	Yersinia infection - Mus musculus (house mouse)	9/247	135/9392	0.0091824	0.0391311	0.0273613	56212/16412/54353/18035/11465/16150/11461/18708/16401	9
mmu04060	Environmental Information Processing	Signaling molecules and interaction	mmu04060	Cytokine-cytokine receptor interaction - Mus musculus (house mouse)	15/247	294/9392	0.0107918	0.0452928	0.0316697	20304/20299/66102/12775/22163/21939/16169/12983/16168/20295/21938/50498/21934/12984/14102	15
mmu05218	Human Diseases	Cancer: specific types	mmu05218	Melanoma - Mus musculus (house mouse)	6/247	72/9392	0.011444	0.047313	0.0330823	17873/12575/18590/12443/18708/12028	6
mmu04144	Cellular Processes	Transport and catabolism	mmu04144	Endocytosis - Mus musculus (house mouse)	14/247	271/9392	0.0122605	0.0499437	0.0349217	14990/110557/320129/15040/14964/14972/54673/15018/13196/208650/13858/15039/15015/12757	14
mmu04917	Organismal Systems	Endocrine system	mmu04917	Prolactin signaling pathway - Mus musculus (house mouse)	6/247	74/9392	0.0129959	0.052172	0.0364797	216233/21934/12443/16452/16362/18708	6
mmu04814	Cellular Processes	Cell motility	mmu04814	Motor proteins - Mus musculus (house mouse)	11/247	196/9392	0.0143886	0.0569377	0.0398121	246177/22142/73710/68097/21953/22003/22151/69654/11465/22154/11461	11
mmu04630	Environmental Information Processing	Signal transduction	mmu04630	JAK-STAT signaling pathway - Mus musculus (house mouse)	10/247	171/9392	0.0147765	0.0576491	0.0403095	216233/12575/16169/12983/16168/12984/18590/12443/16452/18708	10
mmu04650	Organismal Systems	Immune system	mmu04650	Natural killer cell mediated cytotoxicity - Mus musculus (house mouse)	8/247	122/9392	0.0150235	0.0577986	0.040414	22177/15040/12367/15894/14964/14972/14102/18708	8
mmu05133	Human Diseases	Infectious disease: bacterial	mmu05133	Pertussis - Mus musculus (house mouse)	6/247	77/9392	0.0155918	0.0584387	0.0408615	12313/12367/16412/17087/15900/16362	6
mmu05216	Human Diseases	Cancer: specific types	mmu05216	Thyroid cancer - Mus musculus (house mouse)	4/247	37/9392	0.0156118	0.0584387	0.0408615	17873/12575/12443/12028	4
mmu05414	Human Diseases	Cardiovascular disease	mmu05414	Dilated cardiomyopathy - Mus musculus (house mouse)	7/247	101/9392	0.0169429	0.0625758	0.0437543	12297/11512/16412/22003/11465/11461/16401	7
mmu05152	Human Diseases	Infectious disease: bacterial	mmu05152	Tuberculosis - Mus musculus (house mouse)	10/247	180/9392	0.0204221	0.0739062	0.0516767	16985/12313/16783/12367/13040/16452/14960/16149/14969/12028	10
mmu04659	Organismal Systems	Immune system	mmu04659	Th17 cell differentiation - Mus musculus (house mouse)	7/247	105/9392	0.0205443	0.0739062	0.0516767	50498/18036/16452/18035/14960/14969/16150	7
mmu04540	Cellular Processes	Cellular community - eukaryotes	mmu04540	Gap junction - Mus musculus (house mouse)	6/247	86/9392	0.0254858	0.0905074	0.0632847	22142/11512/73710/18590/22151/22154	6
mmu00190	Metabolism	Energy metabolism	mmu00190	Oxidative phosphorylation - Mus musculus (house mouse)	8/247	135/9392	0.0259208	0.090887	0.0635501	11974/11966/68194/12858/12867/12857/110323/12859	8
mmu05310	Human Diseases	Immune disease	mmu05310	Asthma - Mus musculus (house mouse)	3/247	25/9392	0.0269702	0.0933844	0.0652963	21939/14960/14969	3
mmu05161	Human Diseases	Infectious disease: viral	mmu05161	Hepatitis B - Mus musculus (house mouse)	9/247	163/9392	0.0280656	0.0950781	0.0664806	12575/12367/16452/14102/18035/16150/22335/18708/12028	9
mmu04658	Organismal Systems	Immune system	mmu04658	Th1 and Th2 cell differentiation - Mus musculus (house mouse)	6/247	88/9392	0.0281459	0.0950781	0.0664806	18036/16452/18035/14960/14969/16150	6
mmu04140	Cellular Processes	Transport and catabolism	mmu04140	Autophagy - animal - Mus musculus (house mouse)	9/247	166/9392	0.0310632	0.102435	0.0716245	16783/56486/22320/21353/54673/12633/18412/18708/22187	9
mmu05160	Human Diseases	Infectious disease: viral	mmu05160	Hepatitis C - Mus musculus (house mouse)	9/247	166/9392	0.0310632	0.102435	0.0716245	12575/12367/12443/14102/18035/12633/16150/18708/12028	9
mmu04640	Organismal Systems	Immune system	mmu04640	Hematopoietic cell lineage - Mus musculus (house mouse)	6/247	94/9392	0.0372037	0.12124	0.0847738	14255/12527/14960/14969/12505/16401	6
mmu04920	Organismal Systems	Endocrine system	mmu04920	Adipocytokine signaling pathway - Mus musculus (house mouse)	5/247	71/9392	0.0386312	0.124429	0.0870031	21938/18036/16452/18035/16150	5
mmu04120	Genetic Information Processing	Folding, sorting and degradation	mmu04120	Ubiquitin mediated proteolysis - Mus musculus (house mouse)	8/247	147/9392	0.0400352	0.127468	0.0891285	11797/22346/56791/22193/11796/208650/22195/22187	8
mmu05223	Human Diseases	Cancer: specific types	mmu05223	Non-small cell lung cancer - Mus musculus (house mouse)	5/247	72/9392	0.0406602	0.127987	0.0894912	17873/12575/12443/18708/12028	5
mmu05205	Human Diseases	Cancer: overview	mmu05205	Proteoglycans in cancer - Mus musculus (house mouse)	10/247	205/9392	0.0441514	0.135953	0.0950612	12512/12575/12367/16412/12443/14102/11465/12505/11461/18708	10
mmu05410	Human Diseases	Cardiovascular disease	mmu05410	Hypertrophic cardiomyopathy - Mus musculus (house mouse)	6/247	98/9392	0.0441725	0.135953	0.0950612	12297/16412/22003/11465/11461/16401	6
mmu04014	Environmental Information Processing	Signal transduction	mmu04014	Ras signaling pathway - Mus musculus (house mouse)	11/247	235/9392	0.045989	0.138602	0.0969134	12313/14696/14255/56044/18590/54153/114713/14710/16150/19696/18708	11
mmu05215	Human Diseases	Cancer: specific types	mmu05215	Prostate cancer - Mus musculus (house mouse)	6/247	99/9392	0.0460339	0.138602	0.0969134	12575/18590/12443/18035/16150/18708	6
mmu04933	Human Diseases	Endocrine and metabolic disease	mmu04933	AGE-RAGE signaling pathway in diabetic complications - Mus musculus (house mouse)	6/247	101/9392	0.0499013	0.148631	0.103926	12367/15894/12443/16452/18708/12028	6
mmu05142	Human Diseases	Infectious disease: parasitic	mmu05142	Chagas disease - Mus musculus (house mouse)	6/247	103/9392	0.053963	0.159019	0.111189	20304/14102/18035/12633/16150/18708	6
mmu04620	Organismal Systems	Immune system	mmu04620	Toll-like receptor signaling pathway - Mus musculus (house mouse)	6/247	104/9392	0.0560669	0.163479	0.114308	20304/21939/17087/18035/16150/18708	6
mmu04068	Environmental Information Processing	Signal transduction	mmu04068	FoxO signaling pathway - Mus musculus (house mouse)	7/247	131/9392	0.0573134	0.165373	0.115632	17873/12575/56486/12443/12359/16150/18708	7
mmu04662	Organismal Systems	Immune system	mmu04662	B cell receptor signaling pathway - Mus musculus (house mouse)	5/247	83/9392	0.0672049	0.191915	0.134191	18036/26377/18035/16150/18708	5
mmu04931	Human Diseases	Endocrine and metabolic disease	mmu04931	Insulin resistance - Mus musculus (house mouse)	6/247	110/9392	0.0697195	0.197064	0.137792	210789/14583/110095/18035/16150/18708	6
mmu05134	Human Diseases	Infectious disease: bacterial	mmu05134	Legionellosis - Mus musculus (house mouse)	4/247	60/9392	0.0726081	0.203156	0.142051	12367/18034/18035/269523	4
mmu04970	Organismal Systems	Digestive system	mmu04970	Salivary secretion - Mus musculus (house mouse)	5/247	86/9392	0.0757886	0.206873	0.14465	13010/12313/11936/11512/67972	5
mmu04213	Organismal Systems	Aging	mmu04213	Longevity regulating pathway - multiple species - Mus musculus (house mouse)	4/247	61/9392	0.0761772	0.206873	0.14465	11512/12359/20655/18708	4
mmu04961	Organismal Systems	Excretory system	mmu04961	Endocrine and other factor-regulated calcium reabsorption - Mus musculus (house mouse)	4/247	61/9392	0.0761772	0.206873	0.14465	11936/11512/67972/12757	4
mmu01250	Metabolism	Global and overview maps	mmu01250	Biosynthesis of nucleotide sugars - Mus musculus (house mouse)	3/247	38/9392	0.0773279	0.207819	0.145311	107652/14583/94181	3
mmu04936	Human Diseases	Endocrine and metabolic disease	mmu04936	Alcoholic liver disease - Mus musculus (house mouse)	7/247	141/9392	0.0782898	0.207819	0.145311	12367/12443/17087/14102/18035/16150/53859	7
mmu04146	Cellular Processes	Transport and catabolism	mmu04146	Peroxisome - Mus musculus (house mouse)	5/247	87/9392	0.0787761	0.207819	0.145311	15926/68603/16922/12359/20655	5
mmu04066	Environmental Information Processing	Signal transduction	mmu04066	HIF-1 signaling pathway - Mus musculus (house mouse)	6/247	114/9392	0.0798003	0.208535	0.145812	170768/13808/12575/22346/13807/18708	6
mmu00250	Metabolism	Amino acid metabolism	mmu00250	Alanine, aspartate and glutamate metabolism - Mus musculus (house mouse)	3/247	39/9392	0.0822162	0.21284	0.148822	14204/14583/109900	3
mmu04714	Organismal Systems	Environmental adaptation	mmu04714	Thermogenesis - Mus musculus (house mouse)	10/247	231/9392	0.0838111	0.21496	0.150305	11512/214663/68194/11465/12858/12867/12857/110323/11461/12859	10
mmu04510	Cellular Processes	Cellular community - eukaryotes	mmu04510	Focal adhesion - Mus musculus (house mouse)	9/247	203/9392	0.0873841	0.220242	0.153998	11797/16412/18590/12443/11796/11465/11461/18708/16401	9
mmu00670	Metabolism	Metabolism of cofactors and vitamins	mmu00670	One carbon pool by folate - Mus musculus (house mouse)	2/247	19/9392	0.0878778	0.220242	0.153998	17768/100039707	2
mmu05225	Human Diseases	Cancer: specific types	mmu05225	Hepatocellular carcinoma - Mus musculus (house mouse)	8/247	174/9392	0.0882559	0.220242	0.153998	17873/12575/14873/12443/11465/11461/18708/12028	8
mmu04919	Organismal Systems	Endocrine system	mmu04919	Thyroid hormone signaling pathway - Mus musculus (house mouse)	6/247	120/9392	0.0963719	0.235716	0.164817	210789/11936/12443/11465/11461/18708	6
mmu04613	Organismal Systems	Immune system	mmu04613	Neutrophil extracellular trap formation - Mus musculus (house mouse)	9/247	208/9392	0.0979226	0.235716	0.164817	13057/17969/69146/11465/11739/20345/11461/22335/18708	9
mmu01522	Human Diseases	Drug resistance: antineoplastic	mmu01522	Endocrine resistance - Mus musculus (house mouse)	5/247	93/9392	0.0979988	0.235716	0.164817	12575/11512/12443/18708/12028	5
mmu04666	Organismal Systems	Immune system	mmu04666	Fc gamma R-mediated phagocytosis - Mus musculus (house mouse)	5/247	93/9392	0.0979988	0.235716	0.164817	17118/17357/17969/13196/18708	5
mmu04722	Organismal Systems	Nervous system	mmu04722	Neurotrophin signaling pathway - Mus musculus (house mouse)	6/247	121/9392	0.0993003	0.235716	0.164817	12313/18036/18035/16150/18708/12028	6
mmu04010	Environmental Information Processing	Signal transduction	mmu04010	MAPK signaling pathway - Mus musculus (house mouse)	12/247	301/9392	0.0995622	0.235716	0.164817	17873/12297/19698/12367/14255/18034/18590/14102/114713/16150/53859/26921	12
mmu04660	Organismal Systems	Immune system	mmu04660	T cell receptor signaling pathway - Mus musculus (house mouse)	6/247	122/9392	0.102276	0.240087	0.167874	18036/18035/208650/16150/53859/18708	6
mmu05206	Human Diseases	Cancer: overview	mmu05206	MicroRNAs in cancer - Mus musculus (house mouse)	12/247	303/9392	0.103228	0.240286	0.168013	14086/22352/17118/12575/12367/22003/18590/12443/20677/16150/12505/18708	12
mmu04061	Environmental Information Processing	Signaling molecules and interaction	mmu04061	Viral protein interaction with cytokine and cytokine receptor - Mus musculus (house mouse)	5/247	95/9392	0.104889	0.242118	0.169294	20304/20299/12775/20295/21938	5
mmu04962	Organismal Systems	Excretory system	mmu04962	Vasopressin-regulated water reabsorption - Mus musculus (house mouse)	3/247	44/9392	0.108533	0.246682	0.172485	11512/68097/69654	3
mmu04921	Organismal Systems	Endocrine system	mmu04921	Oxytocin signaling pathway - Mus musculus (house mouse)	7/247	153/9392	0.108647	0.246682	0.172485	12297/12313/12575/11512/12443/11465/11461	7
mmu04611	Organismal Systems	Immune system	mmu04611	Platelet activation - Mus musculus (house mouse)	6/247	125/9392	0.111479	0.249075	0.174159	22320/11512/16412/11465/11461/18708	6
mmu04015	Environmental Information Processing	Signal transduction	mmu04015	Rap1 signaling pathway - Mus musculus (house mouse)	9/247	214/9392	0.111499	0.249075	0.174159	12313/11512/56044/11540/16412/18590/11465/11461/18708	9
mmu04622	Organismal Systems	Immune system	mmu04622	RIG-I-like receptor signaling pathway - Mus musculus (house mouse)	4/247	71/9392	0.116456	0.258066	0.180445	21353/18036/18035/16150	4
mmu04137	Cellular Processes	Transport and catabolism	mmu04137	Mitophagy - animal - Mus musculus (house mouse)	5/247	99/9392	0.119362	0.261015	0.182507	56486/18412/269523/66169/22187	5
mmu04390	Environmental Information Processing	Signal transduction	mmu04390	Hippo signaling pathway - Mus musculus (house mouse)	7/247	157/9392	0.11999	0.261015	0.182507	15902/11797/12385/12443/11796/11465/11461	7
mmu00480	Metabolism	Metabolism of other amino acids	mmu00480	Glutathione metabolism - Mus musculus (house mouse)	4/247	72/9392	0.120915	0.261015	0.182507	15926/14873/14629/625249	4
mmu00900	Metabolism	Metabolism of terpenoids and polyketides	mmu00900	Terpenoid backbone biosynthesis - Mus musculus (house mouse)	2/247	23/9392	0.121556	0.261015	0.182507	319554/68603	2
mmu04930	Human Diseases	Endocrine and metabolic disease	mmu04930	Type II diabetes mellitus - Mus musculus (house mouse)	3/247	48/9392	0.131616	0.280443	0.196092	216233/16150/18708	3
mmu04971	Organismal Systems	Digestive system	mmu04971	Gastric acid secretion - Mus musculus (house mouse)	4/247	75/9392	0.134719	0.284864	0.199183	12313/11512/11465/11461	4
mmu04979	Organismal Systems	Digestive system	mmu04979	Cholesterol metabolism - Mus musculus (house mouse)	3/247	50/9392	0.14375	0.301657	0.210925	67963/12257/22335	3
mmu00520	Metabolism	Carbohydrate metabolism	mmu00520	Amino sugar and nucleotide sugar metabolism - Mus musculus (house mouse)	3/247	51/9392	0.149951	0.311687	0.217938	107652/14583/94181	3
mmu04371	Environmental Information Processing	Signal transduction	mmu04371	Apelin signaling pathway - Mus musculus (house mouse)	6/247	137/9392	0.152253	0.311687	0.217938	12313/14696/11512/12443/14710/17258	6
mmu01230	Metabolism	Global and overview maps	mmu01230	Biosynthesis of amino acids - Mus musculus (house mouse)	4/247	79/9392	0.154066	0.311687	0.217938	13808/15926/109900/13807	4
mmu01521	Human Diseases	Drug resistance: antineoplastic	mmu01521	EGFR tyrosine kinase inhibitor resistance - Mus musculus (house mouse)	4/247	79/9392	0.154066	0.311687	0.217938	18590/16452/18708/12028	4
mmu04530	Cellular Processes	Cellular community - eukaryotes	mmu04530	Tight junction - Mus musculus (house mouse)	7/247	168/9392	0.154155	0.311687	0.217938	22142/235442/16412/12443/16456/11465/11461	7
mmu04810	Cellular Processes	Cell motility	mmu04810	Regulation of actin cytoskeleton - Mus musculus (house mouse)	9/247	231/9392	0.155292	0.311709	0.217953	101314/19241/16412/18590/231637/11465/11461/18708/16401	9
mmu04392	Environmental Information Processing	Signal transduction	mmu04392	Hippo signaling pathway - multiple species - Mus musculus (house mouse)	2/247	27/9392	0.157766	0.312152	0.218263	213391/215653	2
mmu04966	Organismal Systems	Excretory system	mmu04966	Collecting duct acid secretion - Mus musculus (house mouse)	2/247	27/9392	0.157766	0.312152	0.218263	11974/11966	2
mmu04910	Organismal Systems	Endocrine system	mmu04910	Insulin signaling pathway - Mus musculus (house mouse)	6/247	139/9392	0.159626	0.313591	0.21927	216233/12313/110095/208650/16150/18708	6
mmu05017	Human Diseases	Neurodegenerative disease	mmu05017	Spinocerebellar ataxia - Mus musculus (house mouse)	6/247	141/9392	0.167151	0.326062	0.227989	19177/11739/26444/26442/22335/18708	6
mmu04022	Environmental Information Processing	Signal transduction	mmu04022	cGMP-PKG signaling pathway - Mus musculus (house mouse)	7/247	173/9392	0.171033	0.331302	0.231653	12313/11936/11512/67972/11739/17258/22335	7
mmu04725	Organismal Systems	Nervous system	mmu04725	Cholinergic synapse - Mus musculus (house mouse)	5/247	112/9392	0.172242	0.331327	0.231671	14696/11512/16452/14710/18708	5
mmu05224	Human Diseases	Cancer: specific types	mmu05224	Breast cancer - Mus musculus (house mouse)	6/247	147/9392	0.190591	0.364094	0.254582	17873/12575/18034/12443/18708/12028	6
mmu05226	Human Diseases	Cancer: specific types	mmu05226	Gastric cancer - Mus musculus (house mouse)	6/247	150/9392	0.202763	0.383794	0.268357	17873/12575/12385/12443/18708/12028	6
mmu03020	Genetic Information Processing	Transcription	mmu03020	RNA polymerase - Mus musculus (house mouse)	2/247	32/9392	0.205308	0.383794	0.268357	74414/67710	2
mmu04512	Environmental Information Processing	Signaling molecules and interaction	mmu04512	ECM-receptor interaction - Mus musculus (house mouse)	4/247	89/9392	0.206445	0.383794	0.268357	16412/16423/12505/16401	4
mmu04727	Organismal Systems	Nervous system	mmu04727	GABAergic synapse - Mus musculus (house mouse)	4/247	89/9392	0.206445	0.383794	0.268357	14696/56486/11512/14710	4
mmu04211	Organismal Systems	Aging	mmu04211	Longevity regulating pathway - Mus musculus (house mouse)	4/247	90/9392	0.211949	0.391251	0.273571	11512/12359/18708/12028	4
mmu01200	Metabolism	Global and overview maps	mmu01200	Carbon metabolism - Mus musculus (house mouse)	5/247	121/9392	0.213281	0.391251	0.273571	13808/15926/13807/12359/66171	5
mmu04130	Genetic Information Processing	Folding, sorting and degradation	mmu04130	SNARE interactions in vesicular transport - Mus musculus (house mouse)	2/247	33/9392	0.215009	0.391825	0.273973	22320/74732	2
mmu05032	Human Diseases	Substance dependence	mmu05032	Morphine addiction - Mus musculus (house mouse)	4/247	91/9392	0.217494	0.393763	0.275328	14696/320129/11512/14710	4
mmu04520	Cellular Processes	Cellular community - eukaryotes	mmu04520	Adherens junction - Mus musculus (house mouse)	4/247	92/9392	0.223078	0.401251	0.280563	12385/22612/11465/11461	4
mmu04261	Organismal Systems	Circulatory system	mmu04261	Adrenergic signaling in cardiomyocytes - Mus musculus (house mouse)	6/247	156/9392	0.227916	0.405574	0.283586	12297/12313/11936/11512/22003/67972	6
mmu04657	Organismal Systems	Immune system	mmu04657	IL-17 signaling pathway - Mus musculus (house mouse)	4/247	93/9392	0.228699	0.405574	0.283586	12367/20295/18035/16150	4
mmu05217	Human Diseases	Cancer: specific types	mmu05217	Basal cell carcinoma - Mus musculus (house mouse)	3/247	63/9392	0.229874	0.405574	0.283586	17873/12575/12028	3
mmu05340	Human Diseases	Immune disease	mmu05340	Primary immunodeficiency - Mus musculus (house mouse)	2/247	36/9392	0.244323	0.428339	0.299503	21939/21354	2
mmu04151	Environmental Information Processing	Signal transduction	mmu04151	PI3K-Akt signaling pathway - Mus musculus (house mouse)	12/247	364/9392	0.250587	0.436425	0.305158	12575/14696/14255/16412/18590/12443/16452/14710/16150/18708/12539/16401	12
mmu04926	Organismal Systems	Endocrine system	mmu04926	Relaxin signaling pathway - Mus musculus (house mouse)	5/247	129/9392	0.252087	0.436425	0.305158	14696/11512/18035/14710/18708	5
mmu00920	Metabolism	Energy metabolism	mmu00920	Sulfur metabolism - Mus musculus (house mouse)	1/247	11/9392	0.254216	0.437378	0.305824	23972	1
mmu04713	Organismal Systems	Environmental adaptation	mmu04713	Circadian entrainment - Mus musculus (house mouse)	4/247	98/9392	0.257305	0.438627	0.306697	12313/14696/11512/14710	4
mmu00010	Metabolism	Carbohydrate metabolism	mmu00010	Glycolysis / Gluconeogenesis - Mus musculus (house mouse)	3/247	67/9392	0.258109	0.438627	0.306697	13808/13807/58810	3
mmu04960	Organismal Systems	Excretory system	mmu04960	Aldosterone-regulated sodium reabsorption - Mus musculus (house mouse)	2/247	38/9392	0.26396	0.445287	0.311354	11936/18708	2
mmu05211	Human Diseases	Cancer: specific types	mmu05211	Renal cell carcinoma - Mus musculus (house mouse)	3/247	68/9392	0.265243	0.445287	0.311354	12575/22346/18708	3
mmu05230	Human Diseases	Cancer: overview	mmu05230	Central carbon metabolism in cancer - Mus musculus (house mouse)	3/247	69/9392	0.272402	0.454121	0.317531	14255/15926/18708	3
mmu05143	Human Diseases	Infectious disease: parasitic	mmu05143	African trypanosomiasis - Mus musculus (house mouse)	2/247	39/9392	0.273784	0.454121	0.317531	15894/14102	2
mmu05219	Human Diseases	Cancer: specific types	mmu05219	Bladder cancer - Mus musculus (house mouse)	2/247	41/9392	0.293409	0.483776	0.338266	12575/12443	2
mmu05146	Human Diseases	Infectious disease: parasitic	mmu05146	Amoebiasis - Mus musculus (house mouse)	4/247	107/9392	0.31033	0.508647	0.355656	20708/20723/12367/18708	4
mmu04924	Organismal Systems	Endocrine system	mmu04924	Renin secretion - Mus musculus (house mouse)	3/247	76/9392	0.322925	0.526178	0.367914	12313/11512/19219	3
mmu00604	Metabolism	Glycan biosynthesis and metabolism	mmu00604	Glycosphingolipid biosynthesis - ganglio series - Mus musculus (house mouse)	1/247	15/9392	0.329725	0.531724	0.371792	11416	1
mmu04721	Organismal Systems	Nervous system	mmu04721	Synaptic vesicle cycle - Mus musculus (house mouse)	3/247	77/9392	0.330168	0.531724	0.371792	11974/11966/12757	3
mmu04724	Organismal Systems	Nervous system	mmu04724	Glutamatergic synapse - Mus musculus (house mouse)	4/247	114/9392	0.352278	0.564052	0.394397	14696/320129/11512/14710	4
mmu04973	Organismal Systems	Digestive system	mmu04973	Carbohydrate digestion and absorption - Mus musculus (house mouse)	2/247	48/9392	0.36124	0.575078	0.402107	11936/18708	2
mmu00450	Metabolism	Metabolism of other amino acids	mmu00450	Selenocompound metabolism - Mus musculus (house mouse)	1/247	17/9392	0.364573	0.577067	0.403497	23972	1
mmu04935	Organismal Systems	Endocrine system	mmu04935	Growth hormone synthesis, secretion and action - Mus musculus (house mouse)	4/247	117/9392	0.370297	0.582797	0.407504	216233/11512/16452/18708	4
mmu04024	Environmental Information Processing	Signal transduction	mmu04024	cAMP signaling pathway - Mus musculus (house mouse)	7/247	224/9392	0.375671	0.586801	0.410303	12313/11936/11512/11540/18035/67972/18708	7
mmu03083	Genetic Information Processing	Chromosome	mmu03083	Polycomb repressive complex - Mus musculus (house mouse)	3/247	84/9392	0.380688	0.586801	0.410303	76073/11569/381668	3
mmu04012	Environmental Information Processing	Signal transduction	mmu04012	ErbB signaling pathway - Mus musculus (house mouse)	3/247	84/9392	0.380688	0.586801	0.410303	12575/208650/18708	3
mmu00511	Metabolism	Glycan biosynthesis and metabolism	mmu00511	Other glycan degradation - Mus musculus (house mouse)	1/247	18/9392	0.381314	0.586801	0.410303	71665	1
mmu00380	Metabolism	Amino acid metabolism	mmu00380	Tryptophan metabolism - Mus musculus (house mouse)	2/247	52/9392	0.398948	0.607189	0.42456	14204/12359	2
mmu02010	Environmental Information Processing	Membrane transport	mmu02010	ABC transporters - Mus musculus (house mouse)	2/247	52/9392	0.398948	0.607189	0.42456	11307/21354	2
mmu00100	Metabolism	Lipid metabolism	mmu00100	Steroid biosynthesis - Mus musculus (house mouse)	1/247	20/9392	0.413491	0.622483	0.435253	13121	1
mmu00220	Metabolism	Amino acid metabolism	mmu00220	Arginine biosynthesis - Mus musculus (house mouse)	1/247	20/9392	0.413491	0.622483	0.435253	109900	1
mmu04148	NA	NA	mmu04148	Efferocytosis - Mus musculus (house mouse)	5/247	161/9392	0.417753	0.625501	0.437363	17304/12367/19219/16452/16423	5
mmu00270	Metabolism	Amino acid metabolism	mmu00270	Cysteine and methionine metabolism - Mus musculus (house mouse)	2/247	55/9392	0.426541	0.633478	0.442941	14204/14629	2
mmu00360	Metabolism	Amino acid metabolism	mmu00360	Phenylalanine metabolism - Mus musculus (house mouse)	1/247	21/9392	0.428948	0.633478	0.442941	14204	1
mmu04750	Organismal Systems	Sensory system	mmu04750	Inflammatory mediator regulation of TRP channels - Mus musculus (house mouse)	4/247	127/9392	0.429942	0.633478	0.442941	12313/11512/19219/18708	4
mmu05150	Human Diseases	Infectious disease: bacterial	mmu05150	Staphylococcus aureus infection - Mus musculus (house mouse)	4/247	128/9392	0.435839	0.638769	0.446641	15894/14960/14969/20345	4
mmu04964	Organismal Systems	Excretory system	mmu04964	Proximal tubule bicarbonate reclamation - Mus musculus (house mouse)	1/247	22/9392	0.444	0.641381	0.448467	11936	1
mmu04923	Organismal Systems	Endocrine system	mmu04923	Regulation of lipolysis in adipocytes - Mus musculus (house mouse)	2/247	57/9392	0.444567	0.641381	0.448467	11512/18708	2
mmu05144	Human Diseases	Infectious disease: parasitic	mmu05144	Malaria - Mus musculus (house mouse)	2/247	57/9392	0.444567	0.641381	0.448467	21939/15894	2
mmu04340	Environmental Information Processing	Signal transduction	mmu04340	Hedgehog signaling pathway - Mus musculus (house mouse)	2/247	58/9392	0.453462	0.650823	0.455069	320129/12443	2
mmu05231	Human Diseases	Cancer: overview	mmu05231	Choline metabolism in cancer - Mus musculus (house mouse)	3/247	98/9392	0.478537	0.683271	0.477758	18590/100434/18708	3
mmu05321	Human Diseases	Immune disease	mmu05321	Inflammatory bowel disease - Mus musculus (house mouse)	2/247	62/9392	0.488208	0.693505	0.484914	14960/14969	2
mmu00790	Metabolism	Metabolism of cofactors and vitamins	mmu00790	Folate biosynthesis - Mus musculus (house mouse)	1/247	26/9392	0.500357	0.706784	0.494198	20751	1
mmu04550	Cellular Processes	Cellular community - eukaryotes	mmu04550	Signaling pathways regulating pluripotency of stem cells - Mus musculus (house mouse)	4/247	140/9392	0.505002	0.706784	0.494198	15902/76073/16452/18708	4
mmu04925	Organismal Systems	Endocrine system	mmu04925	Aldosterone synthesis and secretion - Mus musculus (house mouse)	3/247	102/9392	0.50521	0.706784	0.494198	12313/11512/67972	3
mmu04744	Organismal Systems	Sensory system	mmu04744	Phototransduction - Mus musculus (house mouse)	1/247	27/9392	0.513534	0.714818	0.499816	12313	1
mmu04360	Organismal Systems	Development and regeneration	mmu04360	Axon guidance - Mus musculus (house mouse)	5/247	181/9392	0.519641	0.719703	0.503231	54712/214968/16412/231637/18708	5
mmu01523	Human Diseases	Drug resistance: antineoplastic	mmu01523	Antifolate resistance - Mus musculus (house mouse)	1/247	29/9392	0.538858	0.737202	0.515467	16150	1
mmu03060	Genetic Information Processing	Folding, sorting and degradation	mmu03060	Protein export - Mus musculus (house mouse)	1/247	29/9392	0.538858	0.737202	0.515467	66286	1
mmu04928	Organismal Systems	Endocrine system	mmu04928	Parathyroid hormone synthesis, secretion and action - Mus musculus (house mouse)	3/247	108/9392	0.543859	0.737202	0.515467	12575/11512/17258	3
mmu05207	Human Diseases	Cancer: overview	mmu05207	Chemical carcinogenesis - receptor activation - Mus musculus (house mouse)	6/247	225/9392	0.544719	0.737202	0.515467	11512/14873/16648/12443/16452/18708	6
mmu05031	Human Diseases	Substance dependence	mmu05031	Amphetamine addiction - Mus musculus (house mouse)	2/247	69/9392	0.545583	0.737202	0.515467	12313/11838	2
mmu04723	Organismal Systems	Nervous system	mmu04723	Retrograde endocannabinoid signaling - Mus musculus (house mouse)	4/247	148/9392	0.548985	0.738198	0.516164	14696/11512/68194/14710	4
mmu04072	Environmental Information Processing	Signal transduction	mmu04072	Phospholipase D signaling pathway - Mus musculus (house mouse)	4/247	149/9392	0.55434	0.741799	0.518681	11512/56044/18590/18708	4
mmu00053	Metabolism	Carbohydrate metabolism	mmu00053	Ascorbate and aldarate metabolism - Mus musculus (house mouse)	1/247	31/9392	0.562868	0.749589	0.524128	58810	1
mmu01240	Metabolism	Global and overview maps	mmu01240	Biosynthesis of cofactors - Mus musculus (house mouse)	4/247	152/9392	0.570203	0.750516	0.524777	17768/20751/14629/58810	4
mmu00020	Metabolism	Carbohydrate metabolism	mmu00020	Citrate cycle (TCA cycle) - Mus musculus (house mouse)	1/247	32/9392	0.574402	0.750516	0.524777	15926	1
mmu00630	Metabolism	Carbohydrate metabolism	mmu00630	Glyoxylate and dicarboxylate metabolism - Mus musculus (house mouse)	1/247	32/9392	0.574402	0.750516	0.524777	12359	1
mmu04136	Cellular Processes	Transport and catabolism	mmu04136	Autophagy - other - Mus musculus (house mouse)	1/247	32/9392	0.574402	0.750516	0.524777	56486	1
mmu04972	Organismal Systems	Digestive system	mmu04972	Pancreatic secretion - Mus musculus (house mouse)	3/247	114/9392	0.580713	0.755199	0.528051	11936/11512/67972	3
mmu04918	Organismal Systems	Endocrine system	mmu04918	Thyroid hormone synthesis - Mus musculus (house mouse)	2/247	74/9392	0.583745	0.755595	0.528328	11936/11512	2
mmu00030	Metabolism	Carbohydrate metabolism	mmu00030	Pentose phosphate pathway - Mus musculus (house mouse)	1/247	34/9392	0.596569	0.758026	0.530028	66171	1
mmu00500	Metabolism	Carbohydrate metabolism	mmu00500	Starch and sucrose metabolism - Mus musculus (house mouse)	1/247	34/9392	0.596569	0.758026	0.530028	110095	1
mmu01210	NA	NA	mmu01210	2-Oxocarboxylic acid metabolism - Mus musculus (house mouse)	1/247	34/9392	0.596569	0.758026	0.530028	15926	1
mmu04710	Organismal Systems	Environmental adaptation	mmu04710	Circadian rhythm - Mus musculus (house mouse)	1/247	34/9392	0.596569	0.758026	0.530028	20893	1
mmu00040	Metabolism	Carbohydrate metabolism	mmu00040	Pentose and glucuronate interconversions - Mus musculus (house mouse)	1/247	36/9392	0.617586	0.777597	0.543712	58810	1
mmu00051	Metabolism	Carbohydrate metabolism	mmu00051	Fructose and mannose metabolism - Mus musculus (house mouse)	1/247	36/9392	0.617586	0.777597	0.543712	170768	1
mmu04614	Organismal Systems	Endocrine system	mmu04614	Renin-angiotensin system - Mus musculus (house mouse)	1/247	37/9392	0.627682	0.786732	0.5501	72461	1
mmu04071	Environmental Information Processing	Signal transduction	mmu04071	Sphingolipid signaling pathway - Mus musculus (house mouse)	3/247	126/9392	0.648566	0.804448	0.562487	241447/18708/12028	3
mmu03018	Genetic Information Processing	Folding, sorting and degradation	mmu03018	RNA degradation - Mus musculus (house mouse)	2/247	84/9392	0.652855	0.804448	0.562487	13808/13807	2
mmu04152	Environmental Information Processing	Signal transduction	mmu04152	AMPK signaling pathway - Mus musculus (house mouse)	3/247	127/9392	0.653856	0.804448	0.562487	170768/12443/18708	3
mmu00350	Metabolism	Amino acid metabolism	mmu00350	Tyrosine metabolism - Mus musculus (house mouse)	1/247	40/9392	0.656404	0.804448	0.562487	14204	1
mmu04020	Environmental Information Processing	Signal transduction	mmu04020	Calcium signaling pathway - Mus musculus (house mouse)	6/247	253/9392	0.659137	0.804448	0.562487	12313/11540/18590/67972/11739/22335	6
mmu00590	Metabolism	Lipid metabolism	mmu00590	Arachidonic acid metabolism - Mus musculus (house mouse)	2/247	85/9392	0.659241	0.804448	0.562487	17001/625249	2
mmu04141	Genetic Information Processing	Folding, sorting and degradation	mmu04141	Protein processing in endoplasmic reticulum - Mus musculus (house mouse)	4/247	171/9392	0.662899	0.805033	0.562896	20338/269523/225896/12028	4
mmu04911	Organismal Systems	Endocrine system	mmu04911	Insulin secretion - Mus musculus (house mouse)	2/247	86/9392	0.665533	0.805033	0.562896	11936/11512	2
mmu04726	Organismal Systems	Nervous system	mmu04726	Serotonergic synapse - Mus musculus (house mouse)	3/247	131/9392	0.674444	0.811272	0.567258	14696/12367/14710	3
mmu00514	Metabolism	Glycan biosynthesis and metabolism	mmu00514	Other types of O-glycan biosynthesis - Mus musculus (house mouse)	1/247	43/9392	0.682919	0.811272	0.567258	224143	1
mmu04915	Organismal Systems	Endocrine system	mmu04915	Estrogen signaling pathway - Mus musculus (house mouse)	3/247	133/9392	0.684396	0.811272	0.567258	12313/11512/18708	3
mmu00230	Metabolism	Nucleotide metabolism	mmu00230	Purine metabolism - Mus musculus (house mouse)	3/247	134/9392	0.689287	0.811272	0.567258	11512/74167/23972	3
mmu04912	Organismal Systems	Endocrine system	mmu04912	GnRH signaling pathway - Mus musculus (house mouse)	2/247	90/9392	0.689769	0.811272	0.567258	12313/11512	2
mmu00620	Metabolism	Carbohydrate metabolism	mmu00620	Pyruvate metabolism - Mus musculus (house mouse)	1/247	44/9392	0.691296	0.811272	0.567258	58810	1
mmu03022	Genetic Information Processing	Transcription	mmu03022	Basal transcription factors - Mus musculus (house mouse)	1/247	44/9392	0.691296	0.811272	0.567258	83602	1
mmu04728	Organismal Systems	Nervous system	mmu04728	Dopaminergic synapse - Mus musculus (house mouse)	3/247	135/9392	0.694121	0.811272	0.567258	12313/14696/14710	3
mmu04914	Organismal Systems	Endocrine system	mmu04914	Progesterone-mediated oocyte maturation - Mus musculus (house mouse)	2/247	92/9392	0.701337	0.816262	0.570748	11512/18708	2
mmu04070	Environmental Information Processing	Signal transduction	mmu04070	Phosphatidylinositol signaling system - Mus musculus (house mouse)	2/247	96/9392	0.723403	0.838421	0.586242	12313/18708	2
mmu04270	Organismal Systems	Circulatory system	mmu04270	Vascular smooth muscle contraction - Mus musculus (house mouse)	3/247	144/9392	0.735098	0.848425	0.593237	12313/11512/11540	3
mmu04916	Organismal Systems	Endocrine system	mmu04916	Melanogenesis - Mus musculus (house mouse)	2/247	100/9392	0.744082	0.851697	0.595524	12313/11512	2
mmu04976	Organismal Systems	Digestive system	mmu04976	Bile secretion - Mus musculus (house mouse)	2/247	100/9392	0.744082	0.851697	0.595524	11936/11512	2
mmu05322	Human Diseases	Immune disease	mmu05322	Systemic lupus erythematosus - Mus musculus (house mouse)	3/247	149/9392	0.755932	0.861701	0.602519	21939/14960/14969	3
mmu04922	Organismal Systems	Endocrine system	mmu04922	Glucagon signaling pathway - Mus musculus (house mouse)	2/247	104/9392	0.763427	0.863617	0.603859	12313/110095	2
mmu00330	Metabolism	Amino acid metabolism	mmu00330	Arginine and proline metabolism - Mus musculus (house mouse)	1/247	54/9392	0.763849	0.863617	0.603859	20229	1
mmu00600	Metabolism	Lipid metabolism	mmu00600	Sphingolipid metabolism - Mus musculus (house mouse)	1/247	55/9392	0.770096	0.864005	0.604131	241447	1
mmu04110	Cellular Processes	Cell growth and death	mmu04110	Cell cycle - Mus musculus (house mouse)	3/247	155/9392	0.779177	0.864005	0.604131	17873/12575/12443	3
mmu04974	Organismal Systems	Digestive system	mmu04974	Protein digestion and absorption - Mus musculus (house mouse)	2/247	108/9392	0.781495	0.864005	0.604131	11936/72461	2
mmu00280	Metabolism	Amino acid metabolism	mmu00280	Valine, leucine and isoleucine degradation - Mus musculus (house mouse)	1/247	57/9392	0.782099	0.864005	0.604131	14204	1
mmu03420	Genetic Information Processing	Replication and repair	mmu03420	Nucleotide excision repair - Mus musculus (house mouse)	1/247	57/9392	0.782099	0.864005	0.604131	67710	1
mmu04150	Environmental Information Processing	Signal transduction	mmu04150	mTOR signaling pathway - Mus musculus (house mouse)	3/247	157/9392	0.786511	0.864005	0.604131	11966/16150/18708	3
mmu04370	Environmental Information Processing	Signal transduction	mmu04370	VEGF signaling pathway - Mus musculus (house mouse)	1/247	58/9392	0.787865	0.864005	0.604131	18708	1
mmu05171	Human Diseases	Infectious disease: viral	mmu05171	Coronavirus disease - COVID-19 - Mus musculus (house mouse)	5/247	249/9392	0.789146	0.864005	0.604131	67941/18036/18035/16150/18708	5
mmu05034	Human Diseases	Substance dependence	mmu05034	Alcoholism - Mus musculus (house mouse)	4/247	205/9392	0.792571	0.86434	0.604365	12313/14696/11540/14710	4
mmu04934	Human Diseases	Endocrine and metabolic disease	mmu04934	Cushing syndrome - Mus musculus (house mouse)	3/247	162/9392	0.80397	0.87024	0.60849	12575/11512/12443	3
mmu03250	Genetic Information Processing	Information processing in viruses	mmu03250	Viral life cycle - HIV-1 - Mus musculus (house mouse)	1/247	61/9392	0.804265	0.87024	0.60849	80287	1
mmu00561	Metabolism	Lipid metabolism	mmu00561	Glycerolipid metabolism - Mus musculus (house mouse)	1/247	63/9392	0.814491	0.871097	0.609089	58810	1
mmu04913	Organismal Systems	Endocrine system	mmu04913	Ovarian steroidogenesis - Mus musculus (house mouse)	1/247	63/9392	0.814491	0.871097	0.609089	11512	1
mmu04929	Organismal Systems	Endocrine system	mmu04929	GnRH secretion - Mus musculus (house mouse)	1/247	63/9392	0.814491	0.871097	0.609089	18708	1
mmu03013	Genetic Information Processing	Translation	mmu03013	Nucleocytoplasmic transport - Mus musculus (house mouse)	2/247	117/9392	0.81779	0.871261	0.609204	16648/170930	2
mmu04664	Organismal Systems	Immune system	mmu04664	Fc epsilon RI signaling pathway - Mus musculus (house mouse)	1/247	66/9392	0.828841	0.874412	0.611407	18708	1
mmu03008	Genetic Information Processing	Translation	mmu03008	Ribosome biogenesis in eukaryotes - Mus musculus (house mouse)	2/247	121/9392	0.832123	0.874412	0.611407	230737/69237	2
mmu04114	Cellular Processes	Cell growth and death	mmu04114	Oocyte meiosis - Mus musculus (house mouse)	2/247	121/9392	0.832123	0.874412	0.611407	12313/11512	2
mmu04720	Organismal Systems	Nervous system	mmu04720	Long-term potentiation - Mus musculus (house mouse)	1/247	67/9392	0.833374	0.874412	0.611407	12313	1
mmu00982	Metabolism	Xenobiotics biodegradation and metabolism	mmu00982	Drug metabolism - cytochrome P450 - Mus musculus (house mouse)	1/247	71/9392	0.850342	0.888848	0.621501	14873	1
mmu04927	Organismal Systems	Endocrine system	mmu04927	Cortisol synthesis and secretion - Mus musculus (house mouse)	1/247	72/9392	0.854308	0.889636	0.622052	11512	1
mmu00980	Metabolism	Xenobiotics biodegradation and metabolism	mmu00980	Metabolism of xenobiotics by cytochrome P450 - Mus musculus (house mouse)	1/247	74/9392	0.861928	0.89421	0.62525	14873	1
mmu03082	Genetic Information Processing	Chromosome	mmu03082	ATP-dependent chromatin remodeling - Mus musculus (house mouse)	2/247	136/9392	0.877253	0.906713	0.633992	11465/11461	2
mmu05204	Human Diseases	Cancer: overview	mmu05204	Chemical carcinogenesis - DNA adducts - Mus musculus (house mouse)	1/247	84/9392	0.894471	0.921072	0.644033	14873	1
mmu03320	Organismal Systems	Endocrine system	mmu03320	PPAR signaling pathway - Mus musculus (house mouse)	1/247	89/9392	0.907752	0.930353	0.650522	16592	1
mmu00983	Metabolism	Xenobiotics biodegradation and metabolism	mmu00983	Drug metabolism - other enzymes - Mus musculus (house mouse)	1/247	90/9392	0.910201	0.930353	0.650522	14873	1
mmu04742	Organismal Systems	Sensory system	mmu04742	Taste transduction - Mus musculus (house mouse)	1/247	92/9392	0.914907	0.931725	0.651482	11512	1
mmu04610	Organismal Systems	Immune system	mmu04610	Complement and coagulation cascades - Mus musculus (house mouse)	1/247	94/9392	0.919367	0.932838	0.65226	12759	1
mmu04350	Environmental Information Processing	Signal transduction	mmu04350	TGF-beta signaling pathway - Mus musculus (house mouse)	1/247	110/9392	0.947607	0.95672	0.668959	15902	1
mmu03010	Genetic Information Processing	Translation	mmu03010	Ribosome - Mus musculus (house mouse)	2/247	177/9392	0.949812	0.95672	0.668959	67941/68463	2
mmu04310	Environmental Information Processing	Signal transduction	mmu04310	Wnt signaling pathway - Mus musculus (house mouse)	1/247	175/9392	0.99098	0.99457	0.695424	12443	1
mmu04080	Environmental Information Processing	Signaling molecules and interaction	mmu04080	Neuroactive ligand-receptor interaction - Mus musculus (house mouse)	3/247	391/9392	0.998276	0.998276	0.698015	11540/19219/12257	3

## Sheet: I8_KEGG
	category	subcategory	ID	Description	GeneRatio	BgRatio	pvalue	p.adjust	qvalue	geneID	Count
mmu04662	Organismal Systems	Immune system	mmu04662	B cell receptor signaling pathway - Mus musculus (house mouse)	12/95	83/9392	3.02504e-11	6.74584e-09	4.99928e-09	15985/12518/17060/12143/12478/242248/17096/16331/19055/240354/16653/18018	12
mmu04672	Organismal Systems	Immune system	mmu04672	Intestinal immune network for IgA production - Mus musculus (house mouse)	7/95	43/9392	2.07456e-07	2.31314e-05	1.71424e-05	14960/14969/14961/72049/12524/15002/12767	7
mmu04142	Cellular Processes	Transport and catabolism	mmu04142	Lysosome - Mus musculus (house mouse)	10/95	135/9392	9.64805e-07	7.17172e-05	5.31489e-05	114143/75612/19141/16541/13036/18010/56722/240283/71665/11972	10
mmu04640	Organismal Systems	Immune system	mmu04640	Hematopoietic cell lineage - Mus musculus (house mouse)	8/95	94/9392	4.43778e-06	0.000247406	0.00018335	12482/14960/14969/14961/12493/12478/15002/14128	8
mmu05152	Human Diseases	Infectious disease: bacterial	mmu05152	Tuberculosis - Mus musculus (house mouse)	10/95	180/9392	1.28664e-05	0.000573844	0.00042527	16149/14960/14969/14961/114143/15002/19055/240354/108058/11972	10
mmu05169	Human Diseases	Infectious disease: viral	mmu05169	Epstein-Barr virus infection - Mus musculus (house mouse)	11/95	231/9392	1.99085e-05	0.000739934	0.000548358	14960/17060/14969/14961/12478/17873/15002/17096/14128/57296/17869	11
mmu05323	Human Diseases	Immune disease	mmu05323	Rheumatoid arthritis - Mus musculus (house mouse)	7/95	87/9392	2.62047e-05	0.000834808	0.000618668	14960/14969/14961/114143/12524/15002/11972	7
mmu05166	Human Diseases	Infectious disease: viral	mmu05166	Human T-cell leukemia virus 1 infection - Mus musculus (house mouse)	11/95	250/9392	4.13293e-05	0.00115205	0.000853776	14960/14969/14961/72049/15002/26401/11911/19055/16653/17869/18018	11
mmu05202	Human Diseases	Cancer: overview	mmu05202	Transcriptional misregulation in cancer - Mus musculus (house mouse)	10/95	224/9392	8.36887e-05	0.00196372	0.00145529	19696/17260/18507/13198/15078/12524/17873/12045/17355/17869	10
mmu04659	Organismal Systems	Immune system	mmu04659	Th17 cell differentiation - Mus musculus (house mouse)	7/95	105/9392	8.80591e-05	0.00196372	0.00145529	16364/14960/14969/14961/15002/19055/18018	7
mmu05310	Human Diseases	Immune disease	mmu05310	Asthma - Mus musculus (house mouse)	4/95	25/9392	0.000105592	0.00214064	0.00158641	14960/14969/14961/15002	4
mmu04010	Environmental Information Processing	Signal transduction	mmu04010	MAPK signaling pathway - Mus musculus (house mouse)	11/95	301/9392	0.000216687	0.00402676	0.0029842	17260/13198/17873/26401/11911/15370/19055/16653/13537/17869/18018	11
mmu04658	Organismal Systems	Immune system	mmu04658	Th1 and Th2 cell differentiation - Mus musculus (house mouse)	6/95	88/9392	0.000254036	0.0043577	0.00322945	14960/14969/14961/15002/19055/18018	6
mmu04612	Organismal Systems	Immune system	mmu04612	Antigen processing and presentation - Mus musculus (house mouse)	6/95	90/9392	0.000287168	0.00457418	0.00338988	16149/14960/14969/14961/19141/15002	6
mmu05417	Human Diseases	Cardiovascular disease	mmu05417	Lipid and atherosclerosis - Mus musculus (house mouse)	9/95	216/9392	0.000322653	0.00479678	0.00355485	13198/13666/13058/11911/17096/19055/16653/108058/18018	9
mmu05321	Human Diseases	Immune disease	mmu05321	Inflammatory bowel disease - Mus musculus (house mouse)	5/95	62/9392	0.000390888	0.00503519	0.00373153	14960/14969/14961/15002/18018	5
mmu05330	Human Diseases	Immune disease	mmu05330	Allograft rejection - Mus musculus (house mouse)	5/95	63/9392	0.000421222	0.00503519	0.00373153	14960/14969/14961/12524/15002	5
mmu05332	Human Diseases	Immune disease	mmu05332	Graft-versus-host disease - Mus musculus (house mouse)	5/95	63/9392	0.000421222	0.00503519	0.00373153	14960/14969/14961/12524/15002	5
mmu04210	Cellular Processes	Cell growth and death	mmu04210	Apoptosis - Mus musculus (house mouse)	7/95	136/9392	0.000438028	0.00503519	0.00373153	13198/13666/17873/11911/13036/12045/16653	7
mmu05340	Human Diseases	Immune disease	mmu05340	Primary immunodeficiency - Mus musculus (house mouse)	4/95	36/9392	0.000451587	0.00503519	0.00373153	12518/17060/12478/72049	4
mmu04064	Environmental Information Processing	Signal transduction	mmu04064	NF-kappa B signaling pathway - Mus musculus (house mouse)	6/95	105/9392	0.000657439	0.00637465	0.00472419	17060/72049/17873/17096/12045/240354	6
mmu04216	Cellular Processes	Cell growth and death	mmu04216	Ferroptosis - Mus musculus (house mouse)	4/95	40/9392	0.000679324	0.00637465	0.00472419	14319/14325/13058/67443	4
mmu04940	Human Diseases	Endocrine and metabolic disease	mmu04940	Type I diabetes mellitus - Mus musculus (house mouse)	5/95	70/9392	0.000686061	0.00637465	0.00472419	14960/14969/14961/12524/15002	5
mmu05140	Human Diseases	Infectious disease: parasitic	mmu05140	Leishmaniasis - Mus musculus (house mouse)	5/95	70/9392	0.000686061	0.00637465	0.00472419	14960/14969/14961/13058/15002	5
mmu04625	Organismal Systems	Immune system	mmu04625	C-type lectin receptor signaling pathway - Mus musculus (house mouse)	6/95	112/9392	0.00092358	0.00823833	0.00610535	13655/19055/240354/16653/18753/18018	6
mmu05320	Human Diseases	Immune disease	mmu05320	Autoimmune thyroid disease - Mus musculus (house mouse)	5/95	79/9392	0.00118948	0.0102021	0.00756068	14960/14969/14961/12524/15002	5
mmu04141	Genetic Information Processing	Folding, sorting and degradation	mmu04141	Protein processing in endoplasmic reticulum - Mus musculus (house mouse)	7/95	171/9392	0.001689	0.0139499	0.0103381	13198/13666/11911/64209/77371/69276/67397	7
mmu05235	Human Diseases	Cancer: overview	mmu05235	PD-L1 expression and PD-1 checkpoint pathway in cancer - Mus musculus (house mouse)	5/95	88/9392	0.00192532	0.0153338	0.0113637	60533/19055/16653/78798/18018	5
mmu04912	Organismal Systems	Endocrine system	mmu04912	GnRH signaling pathway - Mus musculus (house mouse)	5/95	90/9392	0.00212599	0.0163481	0.0121154	26401/11911/16653/18753/108058	5
mmu04145	Cellular Processes	Transport and catabolism	mmu04145	Phagosome - Mus musculus (house mouse)	7/95	182/9392	0.00240712	0.0178582	0.0132346	14960/14969/14961/114143/13058/15002/11972	7
mmu04514	Environmental Information Processing	Signaling molecules and interaction	mmu04514	Cell adhesion molecules - Mus musculus (house mouse)	7/95	183/9392	0.00248253	0.0178582	0.0132346	14960/14969/14961/20971/12524/15002/60533	7
mmu05416	Human Diseases	Cardiovascular disease	mmu05416	Viral myocarditis - Mus musculus (house mouse)	5/95	95/9392	0.00269412	0.0187746	0.0139137	14960/14969/14961/12524/15002	5
mmu05322	Human Diseases	Immune disease	mmu05322	Systemic lupus erythematosus - Mus musculus (house mouse)	6/95	149/9392	0.00393229	0.0265727	0.0196928	14960/14969/14961/15078/12524/15002	6
mmu04720	Organismal Systems	Nervous system	mmu04720	Long-term potentiation - Mus musculus (house mouse)	4/95	67/9392	0.00462952	0.0303642	0.0225026	11911/19055/16653/108058	4
mmu05216	Human Diseases	Cancer: specific types	mmu05216	Thyroid cancer - Mus musculus (house mouse)	3/95	37/9392	0.00607379	0.0376409	0.0278953	17873/16653/17869	3
mmu05161	Human Diseases	Infectious disease: viral	mmu05161	Hepatitis B - Mus musculus (house mouse)	6/95	163/9392	0.00607655	0.0376409	0.0278953	13655/26401/11911/16653/17869/18018	6
mmu04140	Cellular Processes	Transport and catabolism	mmu04140	Autophagy - animal - Mus musculus (house mouse)	6/95	166/9392	0.00662926	0.0399547	0.0296101	384783/13666/67443/16653/18753/54170	6
mmu05167	Human Diseases	Infectious disease: viral	mmu05167	Kaposi sarcoma-associated herpesvirus infection - Mus musculus (house mouse)	7/95	224/9392	0.00748035	0.043055	0.0319077	12524/17096/19055/67443/16653/17869/18018	7
mmu04722	Organismal Systems	Nervous system	mmu04722	Neurotrophin signaling pathway - Mus musculus (house mouse)	5/95	121/9392	0.0075298	0.043055	0.0319077	26401/11911/16653/18753/108058	5
mmu04660	Organismal Systems	Immune system	mmu04660	T cell receptor signaling pathway - Mus musculus (house mouse)	5/95	122/9392	0.00779007	0.0434297	0.0321853	21682/19055/240354/16653/18018	5
mmu04022	Environmental Information Processing	Signal transduction	mmu04022	cGMP-PKG signaling pathway - Mus musculus (house mouse)	6/95	173/9392	0.00806012	0.0438392	0.0324888	384783/17260/11911/19055/17261/18018	6
mmu04062	Organismal Systems	Immune system	mmu04062	Chemokine signaling pathway - Mus musculus (house mouse)	6/95	192/9392	0.0130509	0.069294	0.0513531	12145/12775/17096/12767/16653/18753	6
mmu00511	Metabolism	Glycan biosynthesis and metabolism	mmu00511	Other glycan degradation - Mus musculus (house mouse)	2/95	18/9392	0.0139413	0.0723001	0.0535809	18010/71665	2
mmu05010	Human Diseases	Neurodegenerative disease	mmu05010	Alzheimer disease - Mus musculus (house mouse)	9/95	383/9392	0.0151654	0.0768608	0.0569608	384783/13198/13666/13058/11911/11816/19055/16653/57296	9
mmu04137	Cellular Processes	Transport and catabolism	mmu04137	Mitophagy - animal - Mus musculus (house mouse)	4/95	99/9392	0.0178154	0.0882853	0.0654274	13666/11911/67443/16653	4
mmu05020	Human Diseases	Neurodegenerative disease	mmu05020	Prion disease - Mus musculus (house mouse)	7/95	267/9392	0.0183294	0.0888579	0.0658517	13198/13666/13058/11911/19055/18753/57296	7
mmu04933	Human Diseases	Endocrine and metabolic disease	mmu04933	AGE-RAGE signaling pathway in diabetic complications - Mus musculus (house mouse)	4/95	101/9392	0.0190321	0.0895572	0.06637	13058/16653/18753/18018	4
mmu04921	Organismal Systems	Endocrine system	mmu04921	Oxytocin signaling pathway - Mus musculus (house mouse)	5/95	153/9392	0.0192769	0.0895572	0.06637	17260/19055/16653/108058/18018	5
mmu05213	Human Diseases	Cancer: specific types	mmu05213	Endometrial cancer - Mus musculus (house mouse)	3/95	58/9392	0.0207198	0.0942964	0.0698821	17873/16653/17869	3
mmu05145	Human Diseases	Infectious disease: parasitic	mmu05145	Toxoplasmosis - Mus musculus (house mouse)	4/95	109/9392	0.0244085	0.108862	0.0806765	14960/14969/14961/15002	4
mmu05203	Human Diseases	Cancer: overview	mmu05203	Viral carcinogenesis - Mus musculus (house mouse)	6/95	229/9392	0.0283395	0.123916	0.091833	19696/13655/11911/17096/16653/11972	6
mmu04664	Organismal Systems	Immune system	mmu04664	Fc epsilon RI signaling pathway - Mus musculus (house mouse)	3/95	66/9392	0.0290111	0.124413	0.0922012	17096/16331/16653	3
mmu04935	Organismal Systems	Endocrine system	mmu04935	Growth hormone synthesis, secretion and action - Mus musculus (house mouse)	4/95	117/9392	0.0306204	0.128837	0.0954798	384783/26401/11911/16653	4
mmu05031	Human Diseases	Substance dependence	mmu05031	Amphetamine addiction - Mus musculus (house mouse)	3/95	69/9392	0.0325103	0.134256	0.0994955	11911/19055/108058	3
mmu05221	Human Diseases	Cancer: specific types	mmu05221	Acute myeloid leukemia - Mus musculus (house mouse)	3/95	70/9392	0.0337237	0.136734	0.101332	12045/16653/17869	3
mmu05223	Human Diseases	Cancer: specific types	mmu05223	Non-small cell lung cancer - Mus musculus (house mouse)	3/95	72/9392	0.0362203	0.144235	0.106891	17873/16653/78798	3
mmu04218	Cellular Processes	Cell growth and death	mmu04218	Cellular senescence - Mus musculus (house mouse)	5/95	184/9392	0.0385237	0.149217	0.110583	17873/19055/16653/17869/18018	5
mmu05214	Human Diseases	Cancer: specific types	mmu05214	Glioma - Mus musculus (house mouse)	3/95	74/9392	0.0388099	0.149217	0.110583	17873/16653/108058	3
mmu05150	Human Diseases	Infectious disease: bacterial	mmu05150	Staphylococcus aureus infection - Mus musculus (house mouse)	4/95	128/9392	0.04056	0.153303	0.113611	14960/14969/14961/15002	4
mmu05220	Human Diseases	Cancer: specific types	mmu05220	Chronic myeloid leukemia - Mus musculus (house mouse)	3/95	76/9392	0.0414915	0.15421	0.114284	17873/16653/17869	3
mmu04068	Environmental Information Processing	Signal transduction	mmu04068	FoxO signaling pathway - Mus musculus (house mouse)	4/95	131/9392	0.0435545	0.159224	0.117999	384783/20620/17873/16653	4
mmu05163	Human Diseases	Infectious disease: viral	mmu05163	Human cytomegalovirus infection - Mus musculus (house mouse)	6/95	256/9392	0.0449723	0.161755	0.119875	11911/12767/19055/16653/17869/18018	6
mmu01040	Metabolism	Lipid metabolism	mmu01040	Biosynthesis of unsaturated fatty acids - Mus musculus (house mouse)	2/95	34/9392	0.0460653	0.163057	0.12084	20249/80911	2
mmu04380	Organismal Systems	Development and regeneration	mmu04380	Osteoclast differentiation - Mus musculus (house mouse)	4/95	135/9392	0.0477367	0.165562	0.122697	17060/21682/19055/18018	4
mmu05022	Human Diseases	Neurodegenerative disease	mmu05022	Pathways of neurodegeneration - multiple diseases - Mus musculus (house mouse)	9/95	471/9392	0.048258	0.165562	0.122697	13198/13666/13058/11911/19055/67443/16653/108058/57296	9
mmu04371	Environmental Information Processing	Signal transduction	mmu04371	Apelin signaling pathway - Mus musculus (house mouse)	4/95	137/9392	0.0499089	0.168632	0.124971	17260/67443/16653/17261	4
mmu04012	Environmental Information Processing	Signal transduction	mmu04012	ErbB signaling pathway - Mus musculus (house mouse)	3/95	84/9392	0.0531222	0.17681	0.131032	16653/108058/17869	3
mmu05205	Human Diseases	Cancer: overview	mmu05205	Proteoglycans in cancer - Mus musculus (house mouse)	5/95	205/9392	0.0565337	0.185397	0.137396	18793/20971/16653/108058/17869	5
mmu05210	Human Diseases	Cancer: specific types	mmu05210	Colorectal cancer - Mus musculus (house mouse)	3/95	88/9392	0.059466	0.192187	0.142428	17873/16653/17869	3
mmu03320	Organismal Systems	Endocrine system	mmu03320	PPAR signaling pathway - Mus musculus (house mouse)	3/95	89/9392	0.0611055	0.194665	0.144264	20249/80911/11770	3
mmu04211	Organismal Systems	Aging	mmu04211	Longevity regulating pathway - Mus musculus (house mouse)	3/95	90/9392	0.0627661	0.197139	0.146098	384783/11911/16653	3
mmu05219	Human Diseases	Cancer: specific types	mmu05219	Bladder cancer - Mus musculus (house mouse)	2/95	41/9392	0.0643626	0.199345	0.147733	16653/17869	2
mmu04666	Organismal Systems	Immune system	mmu04666	Fc gamma R-mediated phagocytosis - Mus musculus (house mouse)	3/95	93/9392	0.0678729	0.207338	0.153656	17096/16331/18753	3
mmu04061	Environmental Information Processing	Signaling molecules and interaction	mmu04061	Viral protein interaction with cytokine and cytokine receptor - Mus musculus (house mouse)	3/95	95/9392	0.0713799	0.215104	0.159412	12145/12775/12767	3
mmu04932	Human Diseases	Endocrine and metabolic disease	mmu04932	Non-alcoholic fatty liver disease - Mus musculus (house mouse)	4/95	156/9392	0.0732063	0.217667	0.161311	384783/13198/13666/11911	4
mmu04925	Organismal Systems	Endocrine system	mmu04925	Aldosterone synthesis and secretion - Mus musculus (house mouse)	3/95	102/9392	0.0842782	0.245169	0.181692	11911/15370/108058	3
mmu04930	Human Diseases	Endocrine and metabolic disease	mmu04930	Type II diabetes mellitus - Mus musculus (house mouse)	2/95	48/9392	0.0846546	0.245169	0.181692	384783/18753	2
mmu04922	Organismal Systems	Endocrine system	mmu04922	Glucagon signaling pathway - Mus musculus (house mouse)	3/95	104/9392	0.0881355	0.251977	0.186738	11911/19055/108058	3
mmu04928	Organismal Systems	Endocrine system	mmu04928	Parathyroid hormone synthesis, secretion and action - Mus musculus (house mouse)	3/95	108/9392	0.0960698	0.268469	0.19896	17260/11911/17261	3
mmu03260	Genetic Information Processing	Information processing in viruses	mmu03260	Virion - Human immunodeficiency virus - Mus musculus (house mouse)	1/95	10/9392	0.0967121	0.268469	0.19896	12767	1
mmu05164	Human Diseases	Infectious disease: viral	mmu05164	Influenza A - Mus musculus (house mouse)	4/95	173/9392	0.0979818	0.268469	0.19896	14960/14969/14961/15002	4
mmu04350	Environmental Information Processing	Signal transduction	mmu04350	TGF-beta signaling pathway - Mus musculus (house mouse)	3/95	110/9392	0.100144	0.268469	0.19896	21815/224109/17869	3
mmu04217	Cellular Processes	Cell growth and death	mmu04217	Necroptosis - Mus musculus (house mouse)	4/95	175/9392	0.101128	0.268469	0.19896	14319/14325/13058/108058	4
mmu04310	Environmental Information Processing	Signal transduction	mmu04310	Wnt signaling pathway - Mus musculus (house mouse)	4/95	175/9392	0.101128	0.268469	0.19896	19055/108058/17869/18018	4
mmu04978	Organismal Systems	Digestive system	mmu04978	Mineral absorption - Mus musculus (house mouse)	2/95	54/9392	0.103366	0.270416	0.200403	14319/14325	2
mmu04725	Organismal Systems	Nervous system	mmu04725	Cholinergic synapse - Mus musculus (house mouse)	3/95	112/9392	0.104286	0.270416	0.200403	11911/16653/108058	3
mmu00600	Metabolism	Lipid metabolism	mmu00600	Sphingolipid metabolism - Mus musculus (house mouse)	2/95	55/9392	0.106587	0.273206	0.20247	18010/223753	2
mmu04360	Organismal Systems	Development and regeneration	mmu04360	Axon guidance - Mus musculus (house mouse)	4/95	181/9392	0.110842	0.280885	0.208161	12767/19055/16653/108058	4
mmu04923	Organismal Systems	Endocrine system	mmu04923	Regulation of lipolysis in adipocytes - Mus musculus (house mouse)	2/95	57/9392	0.11311	0.28341	0.210032	384783/11770	2
mmu04370	Environmental Information Processing	Signal transduction	mmu04370	VEGF signaling pathway - Mus musculus (house mouse)	2/95	58/9392	0.116409	0.288437	0.213758	19055/16653	2
mmu04730	Organismal Systems	Nervous system	mmu04730	Long-term depression - Mus musculus (house mouse)	2/95	60/9392	0.123081	0.301616	0.223525	17096/16653	2
mmu04650	Organismal Systems	Immune system	mmu04650	Natural killer cell mediated cytotoxicity - Mus musculus (house mouse)	3/95	122/9392	0.125975	0.303212	0.224707	19055/16653/18018	3
mmu04213	Organismal Systems	Aging	mmu04213	Longevity regulating pathway - multiple species - Mus musculus (house mouse)	2/95	61/9392	0.126452	0.303212	0.224707	384783/16653	2
mmu05012	Human Diseases	Neurodegenerative disease	mmu05012	Parkinson disease - Mus musculus (house mouse)	5/95	264/9392	0.128895	0.304792	0.225878	13198/13666/11911/108058/57296	5
mmu01212	Metabolism	Global and overview maps	mmu01212	Fatty acid metabolism - Mus musculus (house mouse)	2/95	62/9392	0.129844	0.304792	0.225878	20249/80911	2
mmu04915	Organismal Systems	Endocrine system	mmu04915	Estrogen signaling pathway - Mus musculus (house mouse)	3/95	133/9392	0.151526	0.351981	0.26085	11911/16653/18753	3
mmu05230	Human Diseases	Cancer: overview	mmu05230	Central carbon metabolism in cancer - Mus musculus (house mouse)	2/95	69/9392	0.154145	0.354374	0.262623	16653/17869	2
mmu04728	Organismal Systems	Nervous system	mmu04728	Dopaminergic synapse - Mus musculus (house mouse)	3/95	135/9392	0.15634	0.355754	0.263646	11911/19055/108058	3
mmu04927	Organismal Systems	Endocrine system	mmu04927	Cortisol synthesis and secretion - Mus musculus (house mouse)	2/95	72/9392	0.164816	0.36754	0.27238	11911/15370	2
mmu05218	Human Diseases	Cancer: specific types	mmu05218	Melanoma - Mus musculus (house mouse)	2/95	72/9392	0.164816	0.36754	0.27238	17873/16653	2
mmu05014	Human Diseases	Neurodegenerative disease	mmu05014	Amyotrophic lateral sclerosis - Mus musculus (house mouse)	6/95	369/9392	0.169883	0.375089	0.277975	13198/13666/11911/19055/67443/57296	6
mmu05212	Human Diseases	Cancer: specific types	mmu05212	Pancreatic cancer - Mus musculus (house mouse)	2/95	76/9392	0.17924	0.391867	0.290409	17873/16653	2
mmu04721	Organismal Systems	Nervous system	mmu04721	Synaptic vesicle cycle - Mus musculus (house mouse)	2/95	77/9392	0.182876	0.394881	0.292643	114143/11972	2
mmu00220	Metabolism	Amino acid metabolism	mmu00220	Arginine biosynthesis - Mus musculus (house mouse)	1/95	20/9392	0.18416	0.394881	0.292643	14718	1
mmu05224	Human Diseases	Cancer: specific types	mmu05224	Breast cancer - Mus musculus (house mouse)	3/95	147/9392	0.186172	0.395394	0.293023	17873/16653/17869	3
mmu00360	Metabolism	Amino acid metabolism	mmu00360	Phenylalanine metabolism - Mus musculus (house mouse)	1/95	21/9392	0.19243	0.400277	0.296642	14718	1
mmu00531	Metabolism	Glycan biosynthesis and metabolism	mmu00531	Glycosaminoglycan degradation - Mus musculus (house mouse)	1/95	21/9392	0.19243	0.400277	0.296642	75612	1
mmu05226	Human Diseases	Cancer: specific types	mmu05226	Gastric cancer - Mus musculus (house mouse)	3/95	150/9392	0.193856	0.400277	0.296642	17873/16653/17869	3
mmu03430	Genetic Information Processing	Replication and repair	mmu03430	Mismatch repair - Mus musculus (house mouse)	1/95	22/9392	0.200617	0.410436	0.30417	69745	1
mmu03018	Genetic Information Processing	Folding, sorting and degradation	mmu03018	RNA degradation - Mus musculus (house mouse)	2/95	84/9392	0.20861	0.4208	0.311851	69125/13209	2
mmu04261	Organismal Systems	Circulatory system	mmu04261	Adrenergic signaling in cardiomyocytes - Mus musculus (house mouse)	3/95	156/9392	0.209457	0.4208	0.311851	11911/12916/108058	3
mmu04150	Environmental Information Processing	Signal transduction	mmu04150	mTOR signaling pathway - Mus musculus (house mouse)	3/95	157/9392	0.212084	0.422275	0.312944	216742/16653/54170	3
mmu04911	Organismal Systems	Endocrine system	mmu04911	Insulin secretion - Mus musculus (house mouse)	2/95	86/9392	0.216035	0.423983	0.31421	11911/108058	2
mmu04977	Organismal Systems	Digestive system	mmu04977	Vitamin digestion and absorption - Mus musculus (house mouse)	1/95	24/9392	0.216745	0.423983	0.31421	68421	1
mmu04148	NA	NA	mmu04148	Efferocytosis - Mus musculus (house mouse)	3/95	161/9392	0.222668	0.425836	0.315583	13537/108058/18018	3
mmu00592	Metabolism	Lipid metabolism	mmu00592	alpha-Linolenic acid metabolism - Mus musculus (house mouse)	1/95	25/9392	0.224688	0.425836	0.315583	80911	1
mmu05170	Human Diseases	Infectious disease: viral	mmu05170	Human immunodeficiency virus 1 infection - Mus musculus (house mouse)	4/95	240/9392	0.224834	0.425836	0.315583	12767/19055/16653/18018	4
mmu04934	Human Diseases	Endocrine and metabolic disease	mmu04934	Cushing syndrome - Mus musculus (house mouse)	3/95	162/9392	0.22533	0.425836	0.315583	11911/15370/108058	3
mmu00790	Metabolism	Metabolism of cofactors and vitamins	mmu00790	Folate biosynthesis - Mus musculus (house mouse)	1/95	26/9392	0.232551	0.435789	0.322959	14528	1
mmu05160	Human Diseases	Infectious disease: viral	mmu05160	Hepatitis C - Mus musculus (house mouse)	3/95	166/9392	0.236044	0.438648	0.325078	13666/16653/17869	3
mmu04966	Organismal Systems	Excretory system	mmu04966	Collecting duct acid secretion - Mus musculus (house mouse)	1/95	27/9392	0.240335	0.442695	0.328077	11972	1
mmu05222	Human Diseases	Cancer: specific types	mmu05222	Small cell lung cancer - Mus musculus (house mouse)	2/95	93/9392	0.242192	0.442695	0.328077	17873/17869	2
mmu04020	Environmental Information Processing	Signal transduction	mmu04020	Calcium signaling pathway - Mus musculus (house mouse)	4/95	253/9392	0.253279	0.455807	0.337794	12767/19055/108058/18018	4
mmu04070	Environmental Information Processing	Signal transduction	mmu04070	Phosphatidylinositol signaling system - Mus musculus (house mouse)	2/95	96/9392	0.253453	0.455807	0.337794	16331/227333	2
mmu03060	Genetic Information Processing	Folding, sorting and degradation	mmu03060	Protein export - Mus musculus (house mouse)	1/95	29/9392	0.25567	0.456116	0.338023	69276	1
mmu05225	Human Diseases	Cancer: specific types	mmu05225	Hepatocellular carcinoma - Mus musculus (house mouse)	3/95	174/9392	0.257729	0.45614	0.338041	17873/16653/17869	3
mmu05231	Human Diseases	Cancer: overview	mmu05231	Choline metabolism in cancer - Mus musculus (house mouse)	2/95	98/9392	0.26097	0.458238	0.339596	227333/16653	2
mmu05215	Human Diseases	Cancer: specific types	mmu05215	Prostate cancer - Mus musculus (house mouse)	2/95	99/9392	0.264729	0.461208	0.341797	11911/16653	2
mmu04916	Organismal Systems	Endocrine system	mmu04916	Melanogenesis - Mus musculus (house mouse)	2/95	100/9392	0.268489	0.464132	0.343964	16653/108058	2
mmu00640	Metabolism	Carbohydrate metabolism	mmu00640	Propanoate metabolism - Mus musculus (house mouse)	1/95	31/9392	0.270699	0.464352	0.344127	80911	1
mmu00410	Metabolism	Metabolism of other amino acids	mmu00410	beta-Alanine metabolism - Mus musculus (house mouse)	1/95	32/9392	0.2781	0.473407	0.350837	80911	1
mmu01210	NA	NA	mmu01210	2-Oxocarboxylic acid metabolism - Mus musculus (house mouse)	1/95	34/9392	0.29268	0.494453	0.366434	14718	1
mmu03030	Genetic Information Processing	Replication and repair	mmu03030	DNA replication - Mus musculus (house mouse)	1/95	35/9392	0.299861	0.502774	0.372601	69745	1
mmu04931	Human Diseases	Endocrine and metabolic disease	mmu04931	Insulin resistance - Mus musculus (house mouse)	2/95	110/9392	0.306026	0.508226	0.376641	384783/18753	2
mmu04151	Environmental Information Processing	Signal transduction	mmu04151	PI3K-Akt signaling pathway - Mus musculus (house mouse)	5/95	364/9392	0.307671	0.508226	0.376641	12478/11911/15370/16653/17869	5
mmu05168	Human Diseases	Infectious disease: viral	mmu05168	Herpes simplex virus 1 infection - Mus musculus (house mouse)	6/95	459/9392	0.319659	0.518673	0.384384	16149/14960/14969/14961/13666/15002	6
mmu04066	Environmental Information Processing	Signal transduction	mmu04066	HIF-1 signaling pathway - Mus musculus (house mouse)	2/95	114/9392	0.320961	0.518673	0.384384	13058/108058	2
mmu04960	Organismal Systems	Excretory system	mmu04960	Aldosterone-regulated sodium reabsorption - Mus musculus (house mouse)	1/95	38/9392	0.320973	0.518673	0.384384	16653	1
mmu00250	Metabolism	Amino acid metabolism	mmu00250	Alanine, aspartate and glutamate metabolism - Mus musculus (house mouse)	1/95	39/9392	0.327869	0.526005	0.389818	14718	1
mmu00350	Metabolism	Amino acid metabolism	mmu00350	Tyrosine metabolism - Mus musculus (house mouse)	1/95	40/9392	0.334696	0.526258	0.390005	14718	1
mmu04670	Organismal Systems	Immune system	mmu04670	Leukocyte transendothelial migration - Mus musculus (house mouse)	2/95	119/9392	0.339522	0.526258	0.390005	13058/12767	2
mmu03440	Genetic Information Processing	Replication and repair	mmu03440	Homologous recombination - Mus musculus (house mouse)	1/95	41/9392	0.341454	0.526258	0.390005	69745	1
mmu04919	Organismal Systems	Endocrine system	mmu04919	Thyroid hormone signaling pathway - Mus musculus (house mouse)	2/95	120/9392	0.343217	0.526258	0.390005	16653/17869	2
mmu05034	Human Diseases	Substance dependence	mmu05034	Alcoholism - Mus musculus (house mouse)	3/95	205/9392	0.343509	0.526258	0.390005	15078/11911/16653	3
mmu04060	Environmental Information Processing	Signaling molecules and interaction	mmu04060	Cytokine-cytokine receptor interaction - Mus musculus (house mouse)	4/95	294/9392	0.346718	0.526258	0.390005	12145/12775/72049/12767	4
mmu01200	Metabolism	Global and overview maps	mmu01200	Carbon metabolism - Mus musculus (house mouse)	2/95	121/9392	0.346906	0.526258	0.390005	80911/14718	2
mmu04114	Cellular Processes	Cell growth and death	mmu04114	Oocyte meiosis - Mus musculus (house mouse)	2/95	121/9392	0.346906	0.526258	0.390005	19055/108058	2
mmu05415	Human Diseases	Cardiovascular disease	mmu05415	Diabetic cardiomyopathy - Mus musculus (house mouse)	3/95	211/9392	0.360168	0.542685	0.402179	13058/18753/108058	3
mmu04152	Environmental Information Processing	Signal transduction	mmu04152	AMPK signaling pathway - Mus musculus (house mouse)	2/95	127/9392	0.368892	0.548419	0.406428	384783/20249	2
mmu04750	Organismal Systems	Sensory system	mmu04750	Inflammatory mediator regulation of TRP channels - Mus musculus (house mouse)	2/95	127/9392	0.368892	0.548419	0.406428	18753/108058	2
mmu04621	Organismal Systems	Immune system	mmu04621	NOD-like receptor signaling pathway - Mus musculus (house mouse)	3/95	216/9392	0.37401	0.55113	0.408437	13058/67443/18753	3
mmu04926	Organismal Systems	Endocrine system	mmu04926	Relaxin signaling pathway - Mus musculus (house mouse)	2/95	129/9392	0.376159	0.55113	0.408437	11911/16653	2
mmu03050	Genetic Information Processing	Folding, sorting and degradation	mmu03050	Proteasome - Mus musculus (house mouse)	1/95	47/9392	0.380601	0.55113	0.408437	57296	1
mmu03410	Genetic Information Processing	Replication and repair	mmu03410	Base excision repair - Mus musculus (house mouse)	1/95	47/9392	0.380601	0.55113	0.408437	69745	1
mmu05030	Human Diseases	Substance dependence	mmu05030	Cocaine addiction - Mus musculus (house mouse)	1/95	48/9392	0.386898	0.556633	0.412516	11911	1
mmu04024	Environmental Information Processing	Signal transduction	mmu04024	cAMP signaling pathway - Mus musculus (house mouse)	3/95	224/9392	0.396039	0.560027	0.41503	80911/108058/18018	3
mmu00190	Metabolism	Energy metabolism	mmu00190	Oxidative phosphorylation - Mus musculus (house mouse)	2/95	135/9392	0.397754	0.560027	0.41503	114143/11972	2
mmu05207	Human Diseases	Cancer: overview	mmu05207	Chemical carcinogenesis - receptor activation - Mus musculus (house mouse)	3/95	225/9392	0.39878	0.560027	0.41503	11911/16653/17869	3
mmu04979	Organismal Systems	Digestive system	mmu04979	Cholesterol metabolism - Mus musculus (house mouse)	1/95	50/9392	0.399302	0.560027	0.41503	11816	1
mmu00071	Metabolism	Lipid metabolism	mmu00071	Fatty acid degradation - Mus musculus (house mouse)	1/95	52/9392	0.411457	0.570608	0.422872	80911	1
mmu04910	Organismal Systems	Endocrine system	mmu04910	Insulin signaling pathway - Mus musculus (house mouse)	2/95	139/9392	0.411964	0.570608	0.422872	384783/16653	2
mmu04550	Cellular Processes	Cellular community - eukaryotes	mmu04550	Signaling pathways regulating pluripotency of stem cells - Mus musculus (house mouse)	2/95	140/9392	0.415491	0.571941	0.42386	16653/17869	2
mmu04936	Human Diseases	Endocrine and metabolic disease	mmu04936	Alcoholic liver disease - Mus musculus (house mouse)	2/95	141/9392	0.419008	0.573244	0.424826	20249/80911	2
mmu00330	Metabolism	Amino acid metabolism	mmu00330	Arginine and proline metabolism - Mus musculus (house mouse)	1/95	54/9392	0.42337	0.575679	0.42663	14718	1
mmu00270	Metabolism	Amino acid metabolism	mmu00270	Cysteine and methionine metabolism - Mus musculus (house mouse)	1/95	55/9392	0.429236	0.580119	0.42992	14718	1
mmu04120	Genetic Information Processing	Folding, sorting and degradation	mmu04120	Ubiquitin mediated proteolysis - Mus musculus (house mouse)	2/95	147/9392	0.439884	0.585099	0.433611	26401/22210	2
mmu05418	Human Diseases	Cardiovascular disease	mmu05418	Fluid shear stress and atherosclerosis - Mus musculus (house mouse)	2/95	147/9392	0.439884	0.585099	0.433611	17260/20971	2
mmu03420	Genetic Information Processing	Replication and repair	mmu03420	Nucleotide excision repair - Mus musculus (house mouse)	1/95	57/9392	0.440792	0.585099	0.433611	69745	1
mmu04072	Environmental Information Processing	Signal transduction	mmu04072	Phospholipase D signaling pathway - Mus musculus (house mouse)	2/95	149/9392	0.446754	0.589504	0.436875	227333/16653	2
mmu03250	Genetic Information Processing	Information processing in viruses	mmu03250	Viral life cycle - HIV-1 - Mus musculus (house mouse)	1/95	61/9392	0.463214	0.607597	0.450284	12767	1
mmu04110	Cellular Processes	Cell growth and death	mmu04110	Cell cycle - Mus musculus (house mouse)	2/95	155/9392	0.467081	0.607597	0.450284	17873/17869	2
mmu00561	Metabolism	Lipid metabolism	mmu00561	Glycerolipid metabolism - Mus musculus (house mouse)	1/95	63/9392	0.474089	0.607597	0.450284	227333	1
mmu04929	Organismal Systems	Endocrine system	mmu04929	GnRH secretion - Mus musculus (house mouse)	1/95	63/9392	0.474089	0.607597	0.450284	16653	1
mmu05217	Human Diseases	Cancer: specific types	mmu05217	Basal cell carcinoma - Mus musculus (house mouse)	1/95	63/9392	0.474089	0.607597	0.450284	17873	1
mmu00310	Metabolism	Amino acid metabolism	mmu00310	Lysine degradation - Mus musculus (house mouse)	1/95	64/9392	0.479445	0.610949	0.452769	69188	1
mmu05211	Human Diseases	Cancer: specific types	mmu05211	Renal cell carcinoma - Mus musculus (house mouse)	1/95	68/9392	0.500332	0.633944	0.46981	16653	1
mmu04530	Cellular Processes	Cellular community - eukaryotes	mmu04530	Tight junction - Mus musculus (house mouse)	2/95	168/9392	0.509591	0.641144	0.475146	26401/70497	2
mmu04622	Organismal Systems	Immune system	mmu04622	RIG-I-like receptor signaling pathway - Mus musculus (house mouse)	1/95	71/9392	0.515452	0.641144	0.475146	26401	1
mmu04920	Organismal Systems	Endocrine system	mmu04920	Adipocytokine signaling pathway - Mus musculus (house mouse)	1/95	71/9392	0.515452	0.641144	0.475146	384783	1
mmu04144	Cellular Processes	Transport and catabolism	mmu04144	Endocytosis - Mus musculus (house mouse)	3/95	271/9392	0.519926	0.641144	0.475146	69178/12767/67804	3
mmu00562	Metabolism	Carbohydrate metabolism	mmu00562	Inositol phosphate metabolism - Mus musculus (house mouse)	1/95	72/9392	0.52039	0.641144	0.475146	16331	1
mmu04115	Cellular Processes	Cell growth and death	mmu04115	p53 signaling pathway - Mus musculus (house mouse)	1/95	73/9392	0.525279	0.642481	0.476136	17873	1
mmu04917	Organismal Systems	Endocrine system	mmu04917	Prolactin signaling pathway - Mus musculus (house mouse)	1/95	74/9392	0.530119	0.642481	0.476136	16653	1
mmu04918	Organismal Systems	Endocrine system	mmu04918	Thyroid hormone synthesis - Mus musculus (house mouse)	1/95	74/9392	0.530119	0.642481	0.476136	11911	1
mmu04971	Organismal Systems	Digestive system	mmu04971	Gastric acid secretion - Mus musculus (house mouse)	1/95	75/9392	0.534909	0.644782	0.477842	108058	1
mmu04924	Organismal Systems	Endocrine system	mmu04924	Renin secretion - Mus musculus (house mouse)	1/95	76/9392	0.539651	0.647001	0.479487	19055	1
mmu01230	Metabolism	Global and overview maps	mmu01230	Biosynthesis of amino acids - Mus musculus (house mouse)	1/95	79/9392	0.553593	0.656655	0.486641	14718	1
mmu01521	Human Diseases	Drug resistance: antineoplastic	mmu01521	EGFR tyrosine kinase inhibitor resistance - Mus musculus (house mouse)	1/95	79/9392	0.553593	0.656655	0.486641	16653	1
mmu04540	Cellular Processes	Cellular community - eukaryotes	mmu04540	Gap junction - Mus musculus (house mouse)	1/95	86/9392	0.58452	0.689671	0.511109	16653	1
mmu04146	Cellular Processes	Transport and catabolism	mmu04146	Peroxisome - Mus musculus (house mouse)	1/95	87/9392	0.588761	0.691019	0.512108	80911	1
mmu05206	Human Diseases	Cancer: overview	mmu05206	MicroRNAs in cancer - Mus musculus (house mouse)	3/95	303/9392	0.596178	0.693525	0.513965	384783/16653/17869	3
mmu04512	Environmental Information Processing	Signaling molecules and interaction	mmu04512	ECM-receptor interaction - Mus musculus (house mouse)	1/95	89/9392	0.597116	0.693525	0.513965	20971	1
mmu04914	Organismal Systems	Endocrine system	mmu04914	Progesterone-mediated oocyte maturation - Mus musculus (house mouse)	1/95	92/9392	0.609334	0.704049	0.521764	16653	1
mmu01522	Human Diseases	Drug resistance: antineoplastic	mmu01522	Endocrine resistance - Mus musculus (house mouse)	1/95	93/9392	0.613324	0.705007	0.522474	16653	1
mmu04610	Organismal Systems	Immune system	mmu04610	Complement and coagulation cascades - Mus musculus (house mouse)	1/95	94/9392	0.617275	0.705909	0.523143	18793	1
mmu04613	Organismal Systems	Immune system	mmu04613	Neutrophil extracellular trap formation - Mus musculus (house mouse)	2/95	208/9392	0.625989	0.712222	0.527821	15078/13058	2
mmu00564	Metabolism	Lipid metabolism	mmu00564	Glycerophospholipid metabolism - Mus musculus (house mouse)	1/95	98/9392	0.632681	0.712565	0.528075	227333	1
mmu04713	Organismal Systems	Environmental adaptation	mmu04713	Circadian entrainment - Mus musculus (house mouse)	1/95	98/9392	0.632681	0.712565	0.528075	108058	1
mmu04620	Organismal Systems	Immune system	mmu04620	Toll-like receptor signaling pathway - Mus musculus (house mouse)	1/95	104/9392	0.654646	0.733599	0.543663	12524	1
mmu05208	Human Diseases	Cancer: overview	mmu05208	Chemical carcinogenesis - reactive oxygen species - Mus musculus (house mouse)	2/95	223/9392	0.663848	0.74019	0.548548	16653/18753	2
mmu04810	Cellular Processes	Cell motility	mmu04810	Regulation of actin cytoskeleton - Mus musculus (house mouse)	2/95	231/9392	0.682766	0.75634	0.560516	12767/16653	2
mmu04724	Organismal Systems	Nervous system	mmu04724	Glutamatergic synapse - Mus musculus (house mouse)	1/95	114/9392	0.688403	0.75634	0.560516	19055	1
mmu04668	Environmental Information Processing	Signal transduction	mmu04668	TNF signaling pathway - Mus musculus (house mouse)	1/95	115/9392	0.691594	0.75634	0.560516	11911	1
mmu04014	Environmental Information Processing	Signal transduction	mmu04014	Ras signaling pathway - Mus musculus (house mouse)	2/95	235/9392	0.691898	0.75634	0.560516	19696/16653	2
mmu03008	Genetic Information Processing	Translation	mmu03008	Ribosome biogenesis in eukaryotes - Mus musculus (house mouse)	1/95	121/9392	0.710069	0.772417	0.572431	30877	1
mmu05165	Human Diseases	Infectious disease: viral	mmu05165	Human papillomavirus infection - Mus musculus (house mouse)	3/95	362/9392	0.715073	0.774083	0.573666	114143/16653/11972	3
mmu04611	Organismal Systems	Immune system	mmu04611	Platelet activation - Mus musculus (house mouse)	1/95	125/9392	0.721773	0.776882	0.57574	17096	1
mmu04071	Environmental Information Processing	Signal transduction	mmu04071	Sphingolipid signaling pathway - Mus musculus (house mouse)	1/95	126/9392	0.724626	0.776882	0.57574	16653	1
mmu04726	Organismal Systems	Nervous system	mmu04726	Serotonergic synapse - Mus musculus (house mouse)	1/95	131/9392	0.738458	0.787925	0.583923	16653	1
mmu05135	Human Diseases	Infectious disease: bacterial	mmu05135	Yersinia infection - Mus musculus (house mouse)	1/95	135/9392	0.749028	0.795396	0.58946	18018	1
mmu05017	Human Diseases	Neurodegenerative disease	mmu05017	Spinocerebellar ataxia - Mus musculus (house mouse)	1/95	141/9392	0.764094	0.80755	0.598467	57296	1
mmu04270	Organismal Systems	Circulatory system	mmu04270	Vascular smooth muscle contraction - Mus musculus (house mouse)	1/95	144/9392	0.771288	0.809959	0.600253	18753	1
mmu05162	Human Diseases	Infectious disease: viral	mmu05162	Measles - Mus musculus (house mouse)	1/95	145/9392	0.773638	0.809959	0.600253	13666	1
mmu01240	Metabolism	Global and overview maps	mmu01240	Biosynthesis of cofactors - Mus musculus (house mouse)	1/95	152/9392	0.789428	0.822629	0.609642	14528	1
mmu04390	Environmental Information Processing	Signal transduction	mmu04390	Hippo signaling pathway - Mus musculus (house mouse)	1/95	157/9392	0.800035	0.829804	0.61496	17869	1
mmu04630	Environmental Information Processing	Signal transduction	mmu04630	JAK-STAT signaling pathway - Mus musculus (house mouse)	1/95	171/9392	0.827003	0.853804	0.632746	17869	1
mmu03040	Genetic Information Processing	Transcription	mmu03040	Spliceosome - Mus musculus (house mouse)	1/95	180/9392	0.842405	0.865697	0.64156	14105	1
mmu04814	Cellular Processes	Cell motility	mmu04814	Motor proteins - Mus musculus (house mouse)	1/95	196/9392	0.866509	0.886383	0.65689	71602	1
mmu04015	Environmental Information Processing	Signal transduction	mmu04015	Rap1 signaling pathway - Mus musculus (house mouse)	1/95	214/9392	0.889287	0.905529	0.671079	16653	1
mmu04714	Organismal Systems	Environmental adaptation	mmu04714	Thermogenesis - Mus musculus (house mouse)	1/95	231/9392	0.90725	0.919622	0.681523	16653	1
mmu05171	Human Diseases	Infectious disease: viral	mmu05171	Coronavirus disease - COVID-19 - Mus musculus (house mouse)	1/95	249/9392	0.923131	0.93045	0.689547	13058	1
mmu05132	Human Diseases	Infectious disease: bacterial	mmu05132	Salmonella infection - Mus musculus (house mouse)	1/95	253/9392	0.926277	0.93045	0.689547	17869	1
mmu05016	Human Diseases	Neurodegenerative disease	mmu05016	Huntington disease - Mus musculus (house mouse)	1/95	302/9392	0.955879	0.955879	0.708393	57296	1

## Sheet: I9_KEGG
	category	subcategory	ID	Description	GeneRatio	BgRatio	pvalue	p.adjust	qvalue	geneID	Count
mmu04659	Organismal Systems	Immune system	mmu04659	Th17 cell differentiation - Mus musculus (house mouse)	6/53	105/9392	2.53579e-05	0.00320108	0.00253811	20371/16184/16185/19883/15516/18033	6
mmu03030	Genetic Information Processing	Replication and repair	mmu03030	DNA replication - Mus musculus (house mouse)	4/53	35/9392	4.15724e-05	0.00320108	0.00253811	17218/17219/16881/17215	4
mmu05415	Human Diseases	Cardiovascular disease	mmu05415	Diabetic cardiomyopathy - Mus musculus (house mouse)	6/53	211/9392	0.00113977	0.0585082	0.0463906	14433/11740/66152/17992/22272/18033	6
mmu05166	Human Diseases	Infectious disease: viral	mmu05166	Human T-cell leukemia virus 1 infection - Mus musculus (house mouse)	6/53	250/9392	0.00269742	0.103851	0.0823423	16184/16185/19384/19385/11740/18033	6
mmu05321	Human Diseases	Immune disease	mmu05321	Inflammatory bowel disease - Mus musculus (house mouse)	3/53	62/9392	0.00507519	0.116972	0.0927462	20371/19883/18033	3
mmu05010	Human Diseases	Neurodegenerative disease	mmu05010	Alzheimer disease - Mus musculus (house mouse)	7/53	383/9392	0.00541999	0.116972	0.0927462	14433/11740/66152/17992/22272/22143/18033	7
mmu00010	Metabolism	Carbohydrate metabolism	mmu00010	Glycolysis / Gluconeogenesis - Mus musculus (house mouse)	3/53	67/9392	0.00630265	0.116972	0.0927462	14433/16828/18746	3
mmu00190	Metabolism	Energy metabolism	mmu00190	Oxidative phosphorylation - Mus musculus (house mouse)	4/53	135/9392	0.00693663	0.116972	0.0927462	67895/66152/17992/22272	4
mmu04210	Cellular Processes	Cell growth and death	mmu04210	Apoptosis - Mus musculus (house mouse)	4/53	136/9392	0.00711739	0.116972	0.0927462	22029/17873/22143/18033	4
mmu05208	Human Diseases	Cancer: overview	mmu05208	Chemical carcinogenesis - reactive oxygen species - Mus musculus (house mouse)	5/53	223/9392	0.00820324	0.116972	0.0927462	11740/66152/17992/22272/18033	5
mmu05202	Human Diseases	Cancer: overview	mmu05202	Transcriptional misregulation in cancer - Mus musculus (house mouse)	5/53	224/9392	0.00835515	0.116972	0.0927462	16185/22029/17873/19696/18033	5
mmu05203	Human Diseases	Cancer: overview	mmu05203	Viral carcinogenesis - Mus musculus (house mouse)	5/53	229/9392	0.00914424	0.117158	0.0928937	22029/18746/19385/19696/18033	5
mmu01230	Metabolism	Global and overview maps	mmu01230	Biosynthesis of amino acids - Mus musculus (house mouse)	3/53	79/9392	0.00992267	0.117158	0.0928937	14433/236539/18746	3
mmu04110	Cellular Processes	Cell growth and death	mmu04110	Cell cycle - Mus musculus (house mouse)	4/53	155/9392	0.0111648	0.117158	0.0928937	17218/17219/17215/17873	4
mmu04932	Human Diseases	Endocrine and metabolic disease	mmu04932	Non-alcoholic fatty liver disease - Mus musculus (house mouse)	4/53	156/9392	0.0114115	0.117158	0.0928937	66152/17992/22272/18033	4
mmu04658	Organismal Systems	Immune system	mmu04658	Th1 and Th2 cell differentiation - Mus musculus (house mouse)	3/53	88/9392	0.0132898	0.118236	0.0937483	16184/16185/18033	3
mmu05132	Human Diseases	Infectious disease: bacterial	mmu05132	Salmonella infection - Mus musculus (house mouse)	5/53	253/9392	0.0136587	0.118236	0.0937483	14433/15516/22143/18033/20194	5
mmu00983	Metabolism	Xenobiotics biodegradation and metabolism	mmu00983	Drug metabolism - other enzymes - Mus musculus (house mouse)	3/53	90/9392	0.0141162	0.118236	0.0937483	110074/225884/18102	3
mmu05222	Human Diseases	Cancer: specific types	mmu05222	Small cell lung cancer - Mus musculus (house mouse)	3/53	93/9392	0.0154096	0.118236	0.0937483	22029/17873/18033	3
mmu04630	Environmental Information Processing	Signal transduction	mmu04630	JAK-STAT signaling pathway - Mus musculus (house mouse)	4/53	171/9392	0.0155421	0.118236	0.0937483	16184/12700/16185/18712	4
mmu05012	Human Diseases	Neurodegenerative disease	mmu05012	Parkinson disease - Mus musculus (house mouse)	5/53	264/9392	0.0161591	0.118236	0.0937483	11740/66152/17992/22272/22143	5
mmu05020	Human Diseases	Neurodegenerative disease	mmu05020	Prion disease - Mus musculus (house mouse)	5/53	267/9392	0.0168909	0.118236	0.0937483	11740/66152/17992/22272/22143	5
mmu05215	Human Diseases	Cancer: specific types	mmu05215	Prostate cancer - Mus musculus (house mouse)	3/53	99/9392	0.0181917	0.121805	0.0965785	15516/225884/18033	3
mmu04064	Environmental Information Processing	Signal transduction	mmu04064	NF-kappa B signaling pathway - Mus musculus (house mouse)	3/53	105/9392	0.0212362	0.136266	0.108044	22029/17873/18033	3
mmu04060	Environmental Information Processing	Signaling molecules and interaction	mmu04060	Cytokine-cytokine receptor interaction - Mus musculus (house mouse)	5/53	294/9392	0.024491	0.149096	0.118217	22163/21936/21942/16184/16185	5
mmu00620	Metabolism	Carbohydrate metabolism	mmu00620	Pyruvate metabolism - Mus musculus (house mouse)	2/53	44/9392	0.0254128	0.149096	0.118217	16828/18746	2
mmu04066	Environmental Information Processing	Signal transduction	mmu04066	HIF-1 signaling pathway - Mus musculus (house mouse)	3/53	114/9392	0.0262972	0.149096	0.118217	14433/16828/18033	3
mmu05016	Human Diseases	Neurodegenerative disease	mmu05016	Huntington disease - Mus musculus (house mouse)	5/53	302/9392	0.0271083	0.149096	0.118217	11740/66152/17992/22272/22143	5
mmu01200	Metabolism	Global and overview maps	mmu01200	Carbon metabolism - Mus musculus (house mouse)	3/53	121/9392	0.0306433	0.155457	0.123261	14433/236539/18746	3
mmu03008	Genetic Information Processing	Translation	mmu03008	Ribosome biogenesis in eukaryotes - Mus musculus (house mouse)	3/53	121/9392	0.0306433	0.155457	0.123261	19384/55989/52530	3
mmu04660	Organismal Systems	Immune system	mmu04660	T cell receptor signaling pathway - Mus musculus (house mouse)	3/53	122/9392	0.0312933	0.155457	0.123261	12477/54167/18033	3
mmu00270	Metabolism	Amino acid metabolism	mmu00270	Cysteine and methionine metabolism - Mus musculus (house mouse)	2/53	55/9392	0.0383595	0.184605	0.146372	236539/16828	2
mmu00240	Metabolism	Nucleotide metabolism	mmu00240	Pyrimidine metabolism - Mus musculus (house mouse)	2/53	56/9392	0.0396392	0.184983	0.146671	110074/18102	2
mmu05134	Human Diseases	Infectious disease: bacterial	mmu05134	Legionellosis - Mus musculus (house mouse)	2/53	60/9392	0.0449171	0.200871	0.159269	15510/18033	2
mmu03250	Genetic Information Processing	Information processing in viruses	mmu03250	Viral life cycle - HIV-1 - Mus musculus (house mouse)	2/53	61/9392	0.0462753	0.200871	0.159269	19384/268373	2
mmu05162	Human Diseases	Infectious disease: viral	mmu05162	Measles - Mus musculus (house mouse)	3/53	145/9392	0.048226	0.200871	0.159269	16184/16185/18033	3
mmu05022	Human Diseases	Neurodegenerative disease	mmu05022	Pathways of neurodegeneration - multiple diseases - Mus musculus (house mouse)	6/53	471/9392	0.0482613	0.200871	0.159269	11740/66152/17992/22272/22143/18033	6
mmu05418	Human Diseases	Cardiovascular disease	mmu05418	Fluid shear stress and atherosclerosis - Mus musculus (house mouse)	3/53	147/9392	0.0498746	0.202123	0.160262	15516/225884/18033	3
mmu05230	Human Diseases	Cancer: overview	mmu05230	Central carbon metabolism in cancer - Mus musculus (house mouse)	2/53	69/9392	0.0576674	0.227712	0.180551	16828/18746	2
mmu05221	Human Diseases	Cancer: specific types	mmu05221	Acute myeloid leukemia - Mus musculus (house mouse)	2/53	70/9392	0.0591542	0.227744	0.180576	18712/18033	2
mmu00480	Metabolism	Metabolism of other amino acids	mmu00480	Glutathione metabolism - Mus musculus (house mouse)	2/53	72/9392	0.0621674	0.233507	0.185146	225884/18263	2
mmu04917	Organismal Systems	Endocrine system	mmu04917	Prolactin signaling pathway - Mus musculus (house mouse)	2/53	74/9392	0.0652323	0.239185	0.189648	12700/18033	2
mmu05212	Human Diseases	Cancer: specific types	mmu05212	Pancreatic cancer - Mus musculus (house mouse)	2/53	76/9392	0.0683474	0.239216	0.189672	17873/18033	2
mmu05220	Human Diseases	Cancer: specific types	mmu05220	Chronic myeloid leukemia - Mus musculus (house mouse)	2/53	76/9392	0.0683474	0.239216	0.189672	17873/18033	2
mmu04217	Cellular Processes	Cell growth and death	mmu04217	Necroptosis - Mus musculus (house mouse)	3/53	175/9392	0.0757561	0.259254	0.20556	268373/15516/11740	3
mmu05152	Human Diseases	Infectious disease: bacterial	mmu05152	Tuberculosis - Mus musculus (house mouse)	3/53	180/9392	0.0809023	0.264235	0.209509	216238/15510/18033	3
mmu01232	Metabolism	Global and overview maps	mmu01232	Nucleotide metabolism - Mus musculus (house mouse)	2/53	84/9392	0.0812805	0.264235	0.209509	110074/18102	2
mmu04514	Environmental Information Processing	Signaling molecules and interaction	mmu04514	Cell adhesion molecules - Mus musculus (house mouse)	3/53	183/9392	0.0840621	0.264235	0.209509	12477/54167/12481	3
mmu04218	Cellular Processes	Cell growth and death	mmu04218	Cellular senescence - Mus musculus (house mouse)	3/53	184/9392	0.0851272	0.264235	0.209509	11740/17873/18033	3
mmu04260	Organismal Systems	Circulatory system	mmu04260	Cardiac muscle contraction - Mus musculus (house mouse)	2/53	87/9392	0.0863128	0.264235	0.209509	66152/22272	2
mmu05235	Human Diseases	Cancer: overview	mmu05235	PD-L1 expression and PD-1 checkpoint pathway in cancer - Mus musculus (house mouse)	2/53	88/9392	0.088011	0.264235	0.209509	53314/18033	2
mmu04010	Environmental Information Processing	Signal transduction	mmu04010	MAPK signaling pathway - Mus musculus (house mouse)	4/53	301/9392	0.0892221	0.264235	0.209509	319520/16765/17873/18033	4
mmu04657	Organismal Systems	Immune system	mmu04657	IL-17 signaling pathway - Mus musculus (house mouse)	2/53	93/9392	0.0966504	0.280483	0.222392	15516/18033	2
mmu04640	Organismal Systems	Immune system	mmu04640	Hematopoietic cell lineage - Mus musculus (house mouse)	2/53	94/9392	0.0984068	0.280483	0.222392	16184/12481	2
mmu04061	Environmental Information Processing	Signaling molecules and interaction	mmu04061	Viral protein interaction with cytokine and cytokine receptor - Mus musculus (house mouse)	2/53	95/9392	0.100172	0.280483	0.222392	16184/16185	2
mmu04933	Human Diseases	Endocrine and metabolic disease	mmu04933	AGE-RAGE signaling pathway in diabetic complications - Mus musculus (house mouse)	2/53	101/9392	0.110949	0.303039	0.240277	18712/18033	2
mmu00360	Metabolism	Amino acid metabolism	mmu00360	Phenylalanine metabolism - Mus musculus (house mouse)	1/53	21/9392	0.112164	0.303039	0.240277	17319	1
mmu04922	Organismal Systems	Endocrine system	mmu04922	Glucagon signaling pathway - Mus musculus (house mouse)	2/53	104/9392	0.116449	0.305873	0.242524	16828/18746	2
mmu03430	Genetic Information Processing	Replication and repair	mmu03430	Mismatch repair - Mus musculus (house mouse)	1/53	22/9392	0.117185	0.305873	0.242524	16881	1
mmu05417	Human Diseases	Cardiovascular disease	mmu05417	Lipid and atherosclerosis - Mus musculus (house mouse)	3/53	216/9392	0.12212	0.313441	0.248524	15516/15510/18033	3
mmu04668	Environmental Information Processing	Signal transduction	mmu04668	TNF signaling pathway - Mus musculus (house mouse)	2/53	115/9392	0.137177	0.346316	0.274591	22029/18033	2
mmu04714	Organismal Systems	Environmental adaptation	mmu04714	Thermogenesis - Mus musculus (house mouse)	3/53	231/9392	0.141205	0.350736	0.278096	66152/17992/22272	3
mmu04151	Environmental Information Processing	Signal transduction	mmu04151	PI3K-Akt signaling pathway - Mus musculus (house mouse)	4/53	364/9392	0.148726	0.363553	0.288258	16184/16185/15516/18033	4
mmu01523	Human Diseases	Drug resistance: antineoplastic	mmu01523	Antifolate resistance - Mus musculus (house mouse)	1/53	29/9392	0.151563	0.364698	0.289166	18033	1
mmu05014	Human Diseases	Neurodegenerative disease	mmu05014	Amyotrophic lateral sclerosis - Mus musculus (house mouse)	4/53	369/9392	0.154003	0.36487	0.289302	66152/17992/22272/22143	4
mmu00640	Metabolism	Carbohydrate metabolism	mmu00640	Propanoate metabolism - Mus musculus (house mouse)	1/53	31/9392	0.161141	0.375997	0.298125	16828	1
mmu04710	Organismal Systems	Environmental adaptation	mmu04710	Circadian rhythm - Mus musculus (house mouse)	1/53	34/9392	0.175311	0.402953	0.319498	19883	1
mmu05340	Human Diseases	Immune disease	mmu05340	Primary immunodeficiency - Mus musculus (house mouse)	1/53	36/9392	0.184626	0.416339	0.330112	54167	1
mmu05017	Human Diseases	Neurodegenerative disease	mmu05017	Spinocerebellar ataxia - Mus musculus (house mouse)	2/53	141/9392	0.188864	0.416339	0.330112	19883/11740	2
mmu05216	Human Diseases	Cancer: specific types	mmu05216	Thyroid cancer - Mus musculus (house mouse)	1/53	37/9392	0.189245	0.416339	0.330112	17873	1
mmu04144	Cellular Processes	Transport and catabolism	mmu04144	Endocytosis - Mus musculus (house mouse)	3/53	271/9392	0.196394	0.425981	0.337756	16184/16185/216238	3
mmu00260	Metabolism	Amino acid metabolism	mmu00260	Glycine, serine and threonine metabolism - Mus musculus (house mouse)	1/53	40/9392	0.202948	0.428138	0.339467	236539	1
mmu00350	Metabolism	Amino acid metabolism	mmu00350	Tyrosine metabolism - Mus musculus (house mouse)	1/53	40/9392	0.202948	0.428138	0.339467	17319	1
mmu04672	Organismal Systems	Immune system	mmu04672	Intestinal immune network for IgA production - Mus musculus (house mouse)	1/53	43/9392	0.216425	0.450397	0.357116	54167	1
mmu04148	NA	NA	mmu04148	Efferocytosis - Mus musculus (house mouse)	2/53	161/9392	0.230228	0.470666	0.373187	319520/18263	2
mmu03410	Genetic Information Processing	Replication and repair	mmu03410	Base excision repair - Mus musculus (house mouse)	1/53	47/9392	0.234045	0.470666	0.373187	16881	1
mmu04930	Human Diseases	Endocrine and metabolic disease	mmu04930	Type II diabetes mellitus - Mus musculus (house mouse)	1/53	48/9392	0.238389	0.470666	0.373187	18746	1
mmu05030	Human Diseases	Substance dependence	mmu05030	Cocaine addiction - Mus musculus (house mouse)	1/53	48/9392	0.238389	0.470666	0.373187	18033	1
mmu05206	Human Diseases	Cancer: overview	mmu05206	MicroRNAs in cancer - Mus musculus (house mouse)	3/53	303/9392	0.24384	0.471389	0.37376	16765/18712/18033	3
mmu04530	Cellular Processes	Cellular community - eukaryotes	mmu04530	Tight junction - Mus musculus (house mouse)	2/53	168/9392	0.244877	0.471389	0.37376	56449/22143	2
mmu05164	Human Diseases	Infectious disease: viral	mmu05164	Influenza A - Mus musculus (house mouse)	2/53	173/9392	0.255369	0.483541	0.383395	11740/18033	2
mmu05225	Human Diseases	Cancer: specific types	mmu05225	Hepatocellular carcinoma - Mus musculus (house mouse)	2/53	174/9392	0.25747	0.483541	0.383395	225884/17873	2
mmu00330	Metabolism	Amino acid metabolism	mmu00330	Arginine and proline metabolism - Mus musculus (house mouse)	1/53	54/9392	0.263951	0.48974	0.388311	18263	1
mmu03040	Genetic Information Processing	Transcription	mmu03040	Spliceosome - Mus musculus (house mouse)	2/53	180/9392	0.270078	0.494974	0.392461	20641/69878	2
mmu04145	Cellular Processes	Transport and catabolism	mmu04145	Phagosome - Mus musculus (house mouse)	2/53	182/9392	0.274282	0.494974	0.392461	216238/22143	2
mmu03420	Genetic Information Processing	Replication and repair	mmu03420	Nucleotide excision repair - Mus musculus (house mouse)	1/53	57/9392	0.276414	0.494974	0.392461	16881	1
mmu05213	Human Diseases	Cancer: specific types	mmu05213	Endometrial cancer - Mus musculus (house mouse)	1/53	58/9392	0.280522	0.496557	0.393716	17873	1
mmu05217	Human Diseases	Cancer: specific types	mmu05217	Basal cell carcinoma - Mus musculus (house mouse)	1/53	63/9392	0.300722	0.526264	0.41727	17873	1
mmu04940	Human Diseases	Endocrine and metabolic disease	mmu04940	Type I diabetes mellitus - Mus musculus (house mouse)	1/53	70/9392	0.328071	0.529028	0.419462	15510	1
mmu05140	Human Diseases	Infectious disease: parasitic	mmu05140	Leishmaniasis - Mus musculus (house mouse)	1/53	70/9392	0.328071	0.529028	0.419462	18033	1
mmu04613	Organismal Systems	Immune system	mmu04613	Neutrophil extracellular trap formation - Mus musculus (house mouse)	2/53	208/9392	0.328725	0.529028	0.419462	11740/18033	2
mmu00982	Metabolism	Xenobiotics biodegradation and metabolism	mmu00982	Drug metabolism - cytochrome P450 - Mus musculus (house mouse)	1/53	71/9392	0.331891	0.529028	0.419462	225884	1
mmu04622	Organismal Systems	Immune system	mmu04622	RIG-I-like receptor signaling pathway - Mus musculus (house mouse)	1/53	71/9392	0.331891	0.529028	0.419462	18033	1
mmu04920	Organismal Systems	Endocrine system	mmu04920	Adipocytokine signaling pathway - Mus musculus (house mouse)	1/53	71/9392	0.331891	0.529028	0.419462	18033	1
mmu05218	Human Diseases	Cancer: specific types	mmu05218	Melanoma - Mus musculus (house mouse)	1/53	72/9392	0.33569	0.529028	0.419462	17873	1
mmu05223	Human Diseases	Cancer: specific types	mmu05223	Non-small cell lung cancer - Mus musculus (house mouse)	1/53	72/9392	0.33569	0.529028	0.419462	17873	1
mmu04115	Cellular Processes	Cell growth and death	mmu04115	p53 signaling pathway - Mus musculus (house mouse)	1/53	73/9392	0.339468	0.529028	0.419462	17873	1
mmu00980	Metabolism	Xenobiotics biodegradation and metabolism	mmu00980	Metabolism of xenobiotics by cytochrome P450 - Mus musculus (house mouse)	1/53	74/9392	0.343224	0.529028	0.419462	225884	1
mmu05214	Human Diseases	Cancer: specific types	mmu05214	Glioma - Mus musculus (house mouse)	1/53	74/9392	0.343224	0.529028	0.419462	17873	1
mmu04621	Organismal Systems	Immune system	mmu04621	NOD-like receptor signaling pathway - Mus musculus (house mouse)	2/53	216/9392	0.345307	0.529028	0.419462	15516/18033	2
mmu04623	Organismal Systems	Immune system	mmu04623	Cytosolic DNA-sensing pathway - Mus musculus (house mouse)	1/53	75/9392	0.34696	0.529028	0.419462	18033	1
mmu05133	Human Diseases	Infectious disease: bacterial	mmu05133	Pertussis - Mus musculus (house mouse)	1/53	77/9392	0.354369	0.535028	0.424219	18033	1
mmu05320	Human Diseases	Immune disease	mmu05320	Autoimmune thyroid disease - Mus musculus (house mouse)	1/53	79/9392	0.361695	0.535814	0.424843	12477	1
mmu05207	Human Diseases	Cancer: overview	mmu05207	Chemical carcinogenesis - receptor activation - Mus musculus (house mouse)	2/53	225/9392	0.363814	0.535814	0.424843	15516/18033	2
mmu01524	Human Diseases	Drug resistance: antineoplastic	mmu01524	Platinum drug resistance - Mus musculus (house mouse)	1/53	80/9392	0.365328	0.535814	0.424843	225884	1
mmu05169	Human Diseases	Infectious disease: viral	mmu05169	Epstein-Barr virus infection - Mus musculus (house mouse)	2/53	231/9392	0.376051	0.536395	0.425303	17873/18033	2
mmu04662	Organismal Systems	Immune system	mmu04662	B cell receptor signaling pathway - Mus musculus (house mouse)	1/53	83/9392	0.376104	0.536395	0.425303	18033	1
mmu03018	Genetic Information Processing	Folding, sorting and degradation	mmu03018	RNA degradation - Mus musculus (house mouse)	1/53	84/9392	0.379657	0.536395	0.425303	15510	1
mmu05204	Human Diseases	Cancer: overview	mmu05204	Chemical carcinogenesis - DNA adducts - Mus musculus (house mouse)	1/53	84/9392	0.379657	0.536395	0.425303	225884	1
mmu04014	Environmental Information Processing	Signal transduction	mmu04014	Ras signaling pathway - Mus musculus (house mouse)	2/53	235/9392	0.384158	0.536397	0.425305	19696/18033	2
mmu04540	Cellular Processes	Cellular community - eukaryotes	mmu04540	Gap junction - Mus musculus (house mouse)	1/53	86/9392	0.386701	0.536397	0.425305	22143	1
mmu05323	Human Diseases	Immune disease	mmu05323	Rheumatoid arthritis - Mus musculus (house mouse)	1/53	87/9392	0.390194	0.536397	0.425305	12477	1
mmu05210	Human Diseases	Cancer: specific types	mmu05210	Colorectal cancer - Mus musculus (house mouse)	1/53	88/9392	0.393668	0.536397	0.425305	17873	1
mmu04211	Organismal Systems	Aging	mmu04211	Longevity regulating pathway - Mus musculus (house mouse)	1/53	90/9392	0.400556	0.536397	0.425305	18033	1
mmu04612	Organismal Systems	Immune system	mmu04612	Antigen processing and presentation - Mus musculus (house mouse)	1/53	90/9392	0.400556	0.536397	0.425305	15516	1
mmu04914	Organismal Systems	Endocrine system	mmu04914	Progesterone-mediated oocyte maturation - Mus musculus (house mouse)	1/53	92/9392	0.407368	0.540816	0.428808	15516	1
mmu05171	Human Diseases	Infectious disease: viral	mmu05171	Coronavirus disease - COVID-19 - Mus musculus (house mouse)	2/53	249/9392	0.412184	0.542533	0.43017	16898/18033	2
mmu05142	Human Diseases	Infectious disease: parasitic	mmu05142	Chagas disease - Mus musculus (house mouse)	1/53	103/9392	0.443497	0.578047	0.458328	18033	1
mmu04620	Organismal Systems	Immune system	mmu04620	Toll-like receptor signaling pathway - Mus musculus (house mouse)	1/53	104/9392	0.446672	0.578047	0.458328	18033	1
mmu05146	Human Diseases	Infectious disease: parasitic	mmu05146	Amoebiasis - Mus musculus (house mouse)	1/53	107/9392	0.456092	0.585318	0.464093	18033	1
mmu05145	Human Diseases	Infectious disease: parasitic	mmu05145	Toxoplasmosis - Mus musculus (house mouse)	1/53	109/9392	0.462284	0.587414	0.465755	18033	1
mmu04931	Human Diseases	Endocrine and metabolic disease	mmu04931	Insulin resistance - Mus musculus (house mouse)	1/53	110/9392	0.465354	0.587414	0.465755	18033	1
mmu04625	Organismal Systems	Immune system	mmu04625	C-type lectin receptor signaling pathway - Mus musculus (house mouse)	1/53	112/9392	0.471442	0.590261	0.468013	18033	1
mmu03013	Genetic Information Processing	Translation	mmu03013	Nucleocytoplasmic transport - Mus musculus (house mouse)	1/53	117/9392	0.486368	0.604037	0.478936	19384	1
mmu04722	Organismal Systems	Nervous system	mmu04722	Neurotrophin signaling pathway - Mus musculus (house mouse)	1/53	121/9392	0.498009	0.612186	0.485397	18033	1
mmu04650	Organismal Systems	Immune system	mmu04650	Natural killer cell mediated cytotoxicity - Mus musculus (house mouse)	1/53	122/9392	0.500879	0.612186	0.485397	20400	1
mmu04071	Environmental Information Processing	Signal transduction	mmu04071	Sphingolipid signaling pathway - Mus musculus (house mouse)	1/53	126/9392	0.512198	0.621091	0.492457	18033	1
mmu04926	Organismal Systems	Endocrine system	mmu04926	Relaxin signaling pathway - Mus musculus (house mouse)	1/53	129/9392	0.520522	0.621503	0.492785	18033	1
mmu04068	Environmental Information Processing	Signal transduction	mmu04068	FoxO signaling pathway - Mus musculus (house mouse)	1/53	131/9392	0.525993	0.621503	0.492785	17873	1
mmu04915	Organismal Systems	Endocrine system	mmu04915	Estrogen signaling pathway - Mus musculus (house mouse)	1/53	133/9392	0.531403	0.621503	0.492785	15516	1
mmu00230	Metabolism	Nucleotide metabolism	mmu00230	Purine metabolism - Mus musculus (house mouse)	1/53	134/9392	0.534086	0.621503	0.492785	18102	1
mmu04380	Organismal Systems	Development and regeneration	mmu04380	Osteoclast differentiation - Mus musculus (house mouse)	1/53	135/9392	0.536753	0.621503	0.492785	18033	1
mmu05135	Human Diseases	Infectious disease: bacterial	mmu05135	Yersinia infection - Mus musculus (house mouse)	1/53	135/9392	0.536753	0.621503	0.492785	18033	1
mmu04936	Human Diseases	Endocrine and metabolic disease	mmu04936	Alcoholic liver disease - Mus musculus (house mouse)	1/53	141/9392	0.552445	0.634899	0.503406	18033	1
mmu05224	Human Diseases	Cancer: specific types	mmu05224	Breast cancer - Mus musculus (house mouse)	1/53	147/9392	0.567615	0.641677	0.50878	17873	1
mmu04723	Organismal Systems	Nervous system	mmu04723	Retrograde endocannabinoid signaling - Mus musculus (house mouse)	1/53	148/9392	0.570093	0.641677	0.50878	17992	1
mmu05322	Human Diseases	Immune disease	mmu05322	Systemic lupus erythematosus - Mus musculus (house mouse)	1/53	149/9392	0.572558	0.641677	0.50878	20641	1
mmu05226	Human Diseases	Cancer: specific types	mmu05226	Gastric cancer - Mus musculus (house mouse)	1/53	150/9392	0.575009	0.641677	0.50878	17873	1
mmu01240	Metabolism	Global and overview maps	mmu01240	Biosynthesis of cofactors - Mus musculus (house mouse)	1/53	152/9392	0.57987	0.642446	0.50939	18102	1
mmu04261	Organismal Systems	Circulatory system	mmu04261	Adrenergic signaling in cardiomyocytes - Mus musculus (house mouse)	1/53	156/9392	0.589428	0.648371	0.514088	12916	1
mmu05161	Human Diseases	Infectious disease: viral	mmu05161	Hepatitis B - Mus musculus (house mouse)	1/53	163/9392	0.605644	0.659508	0.522918	18033	1
mmu05165	Human Diseases	Infectious disease: viral	mmu05165	Human papillomavirus infection - Mus musculus (house mouse)	2/53	362/9392	0.61165	0.659508	0.522918	18746/18033	2
mmu05160	Human Diseases	Infectious disease: viral	mmu05160	Hepatitis C - Mus musculus (house mouse)	1/53	166/9392	0.6124	0.659508	0.522918	18033	1
mmu04141	Genetic Information Processing	Folding, sorting and degradation	mmu04141	Protein processing in endoplasmic reticulum - Mus musculus (house mouse)	1/53	171/9392	0.623408	0.666688	0.528611	15516	1
mmu04022	Environmental Information Processing	Signal transduction	mmu04022	cGMP-PKG signaling pathway - Mus musculus (house mouse)	1/53	173/9392	0.627725	0.666688	0.528611	11740	1
mmu03010	Genetic Information Processing	Translation	mmu03010	Ribosome - Mus musculus (house mouse)	1/53	177/9392	0.636214	0.671075	0.53209	16898	1
mmu04062	Organismal Systems	Immune system	mmu04062	Chemokine signaling pathway - Mus musculus (house mouse)	1/53	192/9392	0.666388	0.698121	0.553534	18033	1
mmu04814	Cellular Processes	Cell motility	mmu04814	Motor proteins - Mus musculus (house mouse)	1/53	196/9392	0.674011	0.701335	0.556083	22143	1
mmu04024	Environmental Information Processing	Signal transduction	mmu04024	cAMP signaling pathway - Mus musculus (house mouse)	1/53	224/9392	0.722787	0.742062	0.588374	18033	1
mmu05167	Human Diseases	Infectious disease: viral	mmu05167	Kaposi sarcoma-associated herpesvirus infection - Mus musculus (house mouse)	1/53	224/9392	0.722787	0.742062	0.588374	18033	1
mmu05170	Human Diseases	Infectious disease: viral	mmu05170	Human immunodeficiency virus 1 infection - Mus musculus (house mouse)	1/53	240/9392	0.747365	0.762214	0.604353	18033	1
mmu04020	Environmental Information Processing	Signal transduction	mmu04020	Calcium signaling pathway - Mus musculus (house mouse)	1/53	253/9392	0.765749	0.774833	0.614358	11740	1
mmu05163	Human Diseases	Infectious disease: viral	mmu05163	Human cytomegalovirus infection - Mus musculus (house mouse)	1/53	256/9392	0.769802	0.774833	0.614358	18033	1
mmu05168	Human Diseases	Infectious disease: viral	mmu05168	Herpes simplex virus 1 infection - Mus musculus (house mouse)	1/53	459/9392	0.930274	0.930274	0.737606	18033	1

[truncated: 19 more sheets: I10_KEGG, I11_KEGG, I12_KEGG, I13_KEGG, I14_KEGG, I15_KEGG, I16_KEGG, I17_KEGG, I18_KEGG, I19_KEGG, I20_KEGG, I21_KEGG, I22_KEGG, I23_KEGG, I24_KEGG, I25_KEGG, I26_KEGG, I27_KEGG, I28_KEGG]
