# Supplementary material for: A single-cell sequence analysis of mouse subcutaneous white adipose tissue reveals dynamic changes during weaning
Source: Commun Biol. 2024 Jun 29;7:787. doi: 10.1038/s42003-024-06448-3 (PMC11217364; doi:10.1038/s42003-024-06448-3)
Supplement: Supplementary file 9 — Supplementary data 7 [file 42003_2024_6448_MOESM9_ESM.xlsx]

## Sheet: Figure 1
Figure 1c
UCP1
7d	14d	21d	28d
0.2997	15.0249	23.9049	17.1673
7.31	14.8531	22.6506	13.7697
7.2929	9.63	20.5754	13.9533
0.3926	14.1153	14.0284	14.1264
1.0677	13.6666	17.7414	12.7334
2.0613	16.8078	19.2073	12.5191
4.32398	18.4947	21.266	14.0585
1.01673	15.2462	20.0787	15.8841
3.26015	11.7544	18.4091	17.6363
3.19802	16.4695	21.882	12.8619
3.01543	20.0787	23.8724	13.696
2.56268	15.1414	20.4781	13.6454
3.85389	14.4739	23.859	14.377
3.53362	14.6924	17.3854	14.8406
2.46598	15.0927	17.1732	16.3676
3.45465	16.1708	17.9393	9.53149
	11.419	17.3827	15.7941
	12.3736	17.7261	16.283
	12.3247	20.0817	15.0181
	12.458	20.0883	16.1199
	13.8382	19.2803	13.5075
	13.8675
	14.7864
Figure 1e
AT	1w						2w						3w						4w
T (in CD45+ )%	16.1	19.7	22.1	20.9	15.6	16.1	49	33.1	25.7	20.8	34.1	23.9	25.4	15.1	20.6	33.7	18.9	17.6	12	12.3	9.03	11.4	6.71	5.67
NKT (in CD45+ )%	4.01	4.53	10.3	7.53	8.45	4.57	1.46	3	2.56	3.95	3.77	3.55	2.13	4.71	7.31	1.74	4.48	3.32	29.6	42.6	30.3	23.6	28.3	37.5
DC (in CD45+ )	2.76	2.07	3.08	3.62	2.79	2.96	4.36	4.36	4.05	4.08	3.77	4.02	2.16	2.83	2.14	2.42	3.5	2.45	2.739	3.618	2.7328	3.7812	2.601	1.6353
Macrophage (in CD45+ )%	14.8	14.46	18.75	16.19	12.69	10.5	15.59	29.28	29.63	38.11	29.09	38.07	33.68	47.54	36.83	24.24	31.56	46.48	13.695	13.5072	13.908	14.352	15.7845	12.7512
B (in CD45+)%	5.6752	4.34244	5.41141	6.89869	8.15731	6.39744	15.74	9.53	12.17	11.23	13.26	7.68	5.26	3.29	2.86		4.34	3.56	3.78161	4.03439	3.87514	3.08662	2.7489	2.74718
LN	1w						2w						3w						4w
T (in CD45+ )%	84.9	87.4	85.6	87.8	87.4	69.5	92.5	86.5	88.2	91.4	88.5	86.8	88	86.1	89.6	89.2	87.6	85.4	36.5	42.1	43.1	43.8	43.8
NKT (in CD45+ )%	0.44	0.3	0.39	0.27	0.29	0.54	0.27	0.39	0.96	0.27	0.31	0.28	1.23	1.21	1.63	0.85	0.71	0.15	32	30	32.8	34.5	36.7
DC (in CD45+ )%	0.52734	0.48952	0.64548	0.4424	0.73255	1.01896	0.62	0.73	0.65	0.4	0.64	0.76	0.33	0.33	0.3	0.37	0.32	0.45	0.4	0.34	0.22	0.3	0.26
Macrophage (in CD45+ )%	1.14351	0.72384	1.04412	0.76048	0.7268	2.24117	1.3	1.45	1.45	1.14	1.09	1.98	0.45	0.59	0.3	0.45	0.28	0.47	0.28	0.2	0.2	0.13	0.11
B (in CD45+ )%	10.596	8.35854	9.80734	8.18294	8.18219	17.9133	4.12	9.39	7.5	5	8.06	8.48	5.25	6.44	3.38	4.99	6.07	10.55	14.85	12.63	11.22	9.06	8.28

## Sheet: Figure 4
Figure 4c
mKi67
7d	14d	21d	28d
0.0898	0.2465	0.3241	0.3051
0.0783	0.2238	0.3903	0.6104
0.0954	0.3303	0.7247	0.4907
0.1566	0.2521	0.9056	0.241
0.09	0.3511	0.9056	0.363
0.1389	0.3922	0.3511	0.1269
0.104	0.0689	0.7112	0.1137
0.1642	0.0638	0.5371	0.3699
0.1642	0.0766	0.6327	0.2819
0.0036	0.192	0.867	0.5831
0.0115	0.1473	0.3736	0.4179
0.023	0.2409	0.5369	0.5187
0.0359	0.2133	0.8023	0.5266
0.0602	0.1121	0.542	0.5266
0.1657	0.2839	0.3127	0.6482
	0.2507	0.9062	0.2814
	0.2051	0.9056
	0.2055
	0.2343
	0.2106
	0.1556
Figure 4e
Cip2a positive
1w	DPP4+	1.29	1.98	2	2.01	1.74	1.24	1.01
	DPP4-	0.76	1.3	1.26	0.48	0.7	0.64	0.78
	total	2.05	3.28	3.26	2.49	2.44	1.88	1.79
2w	DPP4+	1.13	1.2	2.57	2.2	2.25	1.08	1.08
	DPP4-	0.32	1.12	1.85	2.55	1.3	0.6	0.69
	total	1.45	2.32	4.42	4.75	3.55	1.68	1.77
3w	DPP4+	2.97	3.19	1.56	1.53	1.89	2.13	2.14	3.05	3.9
	DPP4-	1.53	1.71	0.95	1.27	0.97	2.01	2.19	1.96	2.95
	total	4.5	4.9	2.51	2.8	2.86	4.14	4.33	5.01	6.85
4w	DPP4+	1.92	0.95	2.64	2.57	1.14	3.55	2.92
	DPP4-	0.68	0.32	0.38	0.5	0.59	1.92	0.88
	total	2.6	1.27	3.02	3.07	1.73	5.47	3.8
